# Supplementary material for: Nitrogen Insertion via Asymmetric Condensation and Chirality Transfer: A Stereodivergent Entry to Cyanocyclopropanes
Source: Angew Chem Int Ed Engl. 2025 Apr 14;64(24):e202503056. doi: 10.1002/anie.202503056 (PMC12144887; doi:10.1002/anie.202503056)
Supplement: Supplementary file 2 — Supporting Information [file ANIE-64-e202503056-s001.zip]

Archive with 4 entries (4 files):
- anie202503056-sup-0002-mar379.cif
- anie202503056-sup-0003-mar482cis.cif
- anie202503056-sup-0004-jha156.cif
- anie202503056-sup-0005-mar648.cif
