# Supplementary material for: Nitrogen Insertion via Asymmetric Condensation and Chirality Transfer: A Stereodivergent Entry to Cyanocyclopropanes
Source: Angew Chem Int Ed Engl. 2025 Apr 14;64(24):e202503056. doi: 10.1002/anie.202503056 (PMC12144887; doi:10.1002/anie.202503056)
Supplement: Supplementary file 2 — Supporting Information [file ANIE-64-e202503056-s001.zip › anie202503056-sup-0002-mar379.cif]

 
data_mar379 
  
_audit_creation_method            'SHELXL-2019/3' 
_shelx_SHELXL_version_number      '2019/3' 
_chemical_name_systematic         ? 
_chemical_name_common             ? 
_chemical_melting_point           ? 
_chemical_formula_moiety          'C20 H24 N O2 P' 
_chemical_formula_sum 
 'C20 H24 N O2 P' 
_chemical_formula_weight          341.37 
  
loop_ 
 _atom_type_symbol 
 _atom_type_description 
 _atom_type_scat_dispersion_real 
 _atom_type_scat_dispersion_imag 
 _atom_type_scat_source 
 'C'  'C'   0.0033   0.0016 
 'International Tables Vol C Tables 4.2.6.8 and 6.1.1.4' 
 'H'  'H'   0.0000   0.0000 
 'International Tables Vol C Tables 4.2.6.8 and 6.1.1.4' 
 'N'  'N'   0.0061   0.0033 
 'International Tables Vol C Tables 4.2.6.8 and 6.1.1.4' 
 'O'  'O'   0.0106   0.0060 
 'International Tables Vol C Tables 4.2.6.8 and 6.1.1.4' 
 'P'  'P'   0.1023   0.0942 
 'International Tables Vol C Tables 4.2.6.8 and 6.1.1.4' 
  
_space_group_crystal_system       monoclinic 
_space_group_IT_number            14 
_space_group_name_H-M_alt         'P 21/c' 
_space_group_name_Hall            '-P 2ybc' 
  
_shelx_space_group_comment 
; 
The symmetry employed for this shelxl refinement is uniquely defined 
by the following loop, which should always be used as a source of 
symmetry information in preference to the above space-group names. 
They are only intended as comments. 
; 
  
loop_ 
 _space_group_symop_operation_xyz 
 'x, y, z' 
 '-x, y+1/2, -z+1/2' 
 '-x, -y, -z' 
 'x, -y-1/2, z-1/2' 
  
_cell_length_a                    12.6992(6) 
_cell_length_b                    8.2618(3) 
_cell_length_c                    17.7909(8) 
_cell_angle_alpha                 90 
_cell_angle_beta                  91.618(4) 
_cell_angle_gamma                 90 
_cell_volume                      1865.85(14) 
_cell_formula_units_Z             4 
_cell_measurement_temperature     120(2) 
_cell_measurement_reflns_used     18382 
_cell_measurement_theta_min       1.60 
_cell_measurement_theta_max       32.81 
  
_exptl_crystal_description        needle 
_exptl_crystal_colour             colorless 
_exptl_crystal_density_meas       ? 
_exptl_crystal_density_method     ? 
_exptl_crystal_density_diffrn     1.215 
_exptl_crystal_F_000              728 
_exptl_transmission_factor_min    ? 
_exptl_transmission_factor_max    ? 
_exptl_crystal_size_max           0.510 
_exptl_crystal_size_mid           0.110 
_exptl_crystal_size_min           0.060 
_exptl_absorpt_coefficient_mu     0.159 
_shelx_estimated_absorpt_T_min    0.924 
_shelx_estimated_absorpt_T_max    0.991 
_exptl_absorpt_correction_type    integration 
_exptl_absorpt_correction_T_min   0.9331 
_exptl_absorpt_correction_T_max   0.9896 
_exptl_absorpt_process_details    ? 
_exptl_absorpt_special_details    ? 
_diffrn_ambient_temperature       120(2) 
_diffrn_radiation_wavelength      0.71073 
_diffrn_radiation_type            MoK\a 
_diffrn_source                    'Axo Mo' 
_diffrn_measurement_device_type   'STOE STADIVARI' 
_diffrn_measurement_method        'rotation method, \w scans' 
_diffrn_detector_area_resol_mean  13.33 
_diffrn_reflns_number             27382 
_diffrn_reflns_av_unetI/netI      0.0371 
_diffrn_reflns_av_R_equivalents   0.0546 
_diffrn_reflns_limit_h_min        -17 
_diffrn_reflns_limit_h_max        17 
_diffrn_reflns_limit_k_min        -11 
_diffrn_reflns_limit_k_max        11 
_diffrn_reflns_limit_l_min        -23 
_diffrn_reflns_limit_l_max        23 
_diffrn_reflns_theta_min          2.290 
_diffrn_reflns_theta_max          28.499 
_diffrn_reflns_theta_full         25.242 
_diffrn_measured_fraction_theta_max   1.000 
_diffrn_measured_fraction_theta_full  1.000 
_diffrn_reflns_Laue_measured_fraction_max    1.000 
_diffrn_reflns_Laue_measured_fraction_full   1.000 
_diffrn_reflns_point_group_measured_fraction_max   1.000 
_diffrn_reflns_point_group_measured_fraction_full  1.000 
_reflns_number_total              4711 
_reflns_number_gt                 3461 
_reflns_threshold_expression      'I > 2\s(I)' 
_reflns_Friedel_coverage          0.000 
_reflns_Friedel_fraction_max      . 
_reflns_Friedel_fraction_full     . 
  
_reflns_special_details 
; 
 Reflections were merged by SHELXL according to the crystal 
 class for the calculation of statistics and refinement. 
  
 _reflns_Friedel_fraction is defined as the number of unique 
 Friedel pairs measured divided by the number that would be 
 possible theoretically, ignoring centric projections and 
 systematic absences. 
; 
  
_computing_data_collection        'X-Area WinXpose 2.0.22.0 (STOE, 2016)' 
_computing_cell_refinement        'X-Area Recipe 1.36.0.0 (STOE, 2020)' 
_computing_data_reduction         'X-Area Integrate 1.77.0.0 (STOE, 2019)' 
_computing_structure_solution     'SHELXT-2014 (Shelxdrick, 2015)' 
_computing_structure_refinement 'SHELXL-2019/2 (Sheldrick, 2019)' 
_computing_molecular_graphics     ? 
_computing_publication_material   ? 
_refine_special_details           ? 
_refine_ls_structure_factor_coef  Fsqd 
_refine_ls_matrix_type            full 
_refine_ls_weighting_scheme       calc 
_refine_ls_weighting_details 
'w=1/[\s^2^(Fo^2^)+(0.0795P)^2^+1.3080P] where P=(Fo^2^+2Fc^2^)/3' 
_atom_sites_solution_primary      Dual 
_atom_sites_solution_secondary    ? 
_atom_sites_solution_hydrogens    geom 
_refine_ls_hydrogen_treatment     constr 
_refine_ls_extinction_method      none 
_refine_ls_extinction_coef        . 
_refine_ls_number_reflns          4711 
_refine_ls_number_parameters      265 
_refine_ls_number_restraints      70 
_refine_ls_R_factor_all           0.0785 
_refine_ls_R_factor_gt            0.0629 
_refine_ls_wR_factor_ref          0.1797 
_refine_ls_wR_factor_gt           0.1739 
_refine_ls_goodness_of_fit_ref    1.037 
_refine_ls_restrained_S_all       1.087 
_refine_ls_shift/su_max           0.002 
_refine_ls_shift/su_mean          0.000 
  
loop_ 
 _atom_site_label 
 _atom_site_type_symbol 
 _atom_site_fract_x 
 _atom_site_fract_y 
 _atom_site_fract_z 
 _atom_site_U_iso_or_equiv 
 _atom_site_adp_type 
 _atom_site_occupancy 
 _atom_site_site_symmetry_order 
 _atom_site_calc_flag 
 _atom_site_refinement_flags_posn 
 _atom_site_refinement_flags_adp 
 _atom_site_refinement_flags_occupancy 
 _atom_site_disorder_assembly 
 _atom_site_disorder_group 
P1 P 0.63194(5) 0.08995(8) 0.30505(3) 0.03807(18) Uani 1 1 d . . . . . 
O2 O 0.67531(14) -0.0652(2) 0.33205(9) 0.0460(4) Uani 1 1 d . . . . . 
C3 C 0.62708(17) 0.1084(3) 0.20441(11) 0.0374(5) Uani 1 1 d . . . . . 
C4 C 0.55000(18) 0.1960(3) 0.16579(12) 0.0428(5) Uani 1 1 d . . . . . 
H4 H 0.497015 0.250680 0.192601 0.051 Uiso 1 1 calc R U . . . 
C5 C 0.5502(2) 0.2039(4) 0.08755(13) 0.0486(6) Uani 1 1 d . . . . . 
H5 H 0.497298 0.263872 0.060933 0.058 Uiso 1 1 calc R U . . . 
C6 C 0.6277(2) 0.1239(4) 0.04862(13) 0.0512(7) Uani 1 1 d . . . . . 
H6 H 0.627292 0.127834 -0.004757 0.061 Uiso 1 1 calc R U . . . 
C7 C 0.7053(2) 0.0389(4) 0.08706(14) 0.0561(7) Uani 1 1 d . . . . . 
H7 H 0.759146 -0.013701 0.060256 0.067 Uiso 1 1 calc R U . . . 
C8 C 0.7050(2) 0.0299(3) 0.16512(13) 0.0474(6) Uani 1 1 d . . . . . 
H8 H 0.758043 -0.029978 0.191555 0.057 Uiso 1 1 calc R U . . . 
C9 C 0.70328(17) 0.2594(3) 0.34395(11) 0.0397(5) Uani 1 1 d . . . . . 
C10 C 0.6684(2) 0.4178(3) 0.33418(12) 0.0449(6) Uani 1 1 d . . . . . 
H10 H 0.603408 0.438270 0.308099 0.054 Uiso 1 1 calc R U . . . 
C11 C 0.7279(2) 0.5459(4) 0.36232(13) 0.0518(6) Uani 1 1 d . . . . . 
H11 H 0.704678 0.654155 0.354840 0.062 Uiso 1 1 calc R U . . . 
C12 C 0.8209(2) 0.5148(4) 0.40118(14) 0.0557(7) Uani 1 1 d . . . . . 
H12 H 0.861513 0.602481 0.420802 0.067 Uiso 1 1 calc R U . . . 
C13 C 0.8562(2) 0.3581(4) 0.41214(16) 0.0577(7) Uani 1 1 d . . . . . 
H13 H 0.920290 0.338183 0.439354 0.069 Uiso 1 1 calc R U . . . 
C14 C 0.79722(19) 0.2301(4) 0.38310(13) 0.0477(6) Uani 1 1 d . . . . . 
H14 H 0.821310 0.122171 0.390057 0.057 Uiso 1 1 calc R U . . . 
O15 O 0.50950(12) 0.1236(2) 0.31933(8) 0.0453(4) Uani 1 1 d . . . . . 
N16 N 0.48762(16) 0.1350(3) 0.39996(10) 0.0456(5) Uani 1 1 d . . . . . 
C17 C 0.38966(19) 0.1140(3) 0.40602(13) 0.0458(6) Uani 1 1 d . . . . . 
C18 C 0.2985(2) 0.0745(4) 0.35306(14) 0.0573(8) Uani 1 1 d . . . . . 
H18A H 0.297415 -0.039649 0.336104 0.069 Uiso 0.541(6) 1 calc R U P A 1 
H18B H 0.291768 0.149172 0.309677 0.069 Uiso 0.541(6) 1 calc R U P A 1 
H18C H 0.312052 -0.014590 0.317397 0.069 Uiso 0.459(6) 1 calc R U P A 2 
H18D H 0.266310 0.169406 0.327377 0.069 Uiso 0.459(6) 1 calc R U P A 2 
C19 C 0.2199(4) 0.1105(8) 0.4159(3) 0.0436(13) Uani 0.541(6) 1 d D . P A 1 
H19 H 0.183501 0.217527 0.411214 0.052 Uiso 0.541(6) 1 calc R U P A 1 
C20 C 0.32262(19) 0.1087(4) 0.47471(14) 0.0560(7) Uani 1 1 d . . . . . 
H20A H 0.328818 0.205868 0.507099 0.067 Uiso 0.541(6) 1 calc R U P A 1 
H20B H 0.330105 0.007994 0.504549 0.067 Uiso 0.541(6) 1 calc R U P A 1 
H20C H 0.353818 0.044791 0.516820 0.067 Uiso 0.459(6) 1 calc R U P A 2 
H20D H 0.299509 0.216537 0.492043 0.067 Uiso 0.459(6) 1 calc R U P A 2 
C21 C 0.1469(4) -0.0328(8) 0.4286(3) 0.0518(14) Uani 0.541(6) 1 d D . P A 1 
H21A H 0.109798 -0.024291 0.476670 0.062 Uiso 0.541(6) 1 calc R U P A 1 
H21B H 0.184244 -0.137770 0.426217 0.062 Uiso 0.541(6) 1 calc R U P A 1 
C22 C 0.0707(5) -0.0046(11) 0.3582(4) 0.086(3) Uani 0.541(6) 1 d D . P A 1 
H22A H 0.019918 0.084084 0.366498 0.104 Uiso 0.541(6) 1 calc R U P A 1 
H22B H 0.109624 0.015894 0.311758 0.104 Uiso 0.541(6) 1 calc R U P A 1 
C23 C 0.0197(6) -0.1656(10) 0.3578(4) 0.093(2) Uani 0.541(6) 1 d D . P A 1 
H23A H -0.025120 -0.175617 0.402263 0.112 Uiso 0.541(6) 1 calc R U P A 1 
H23B H 0.074348 -0.250872 0.361226 0.112 Uiso 0.541(6) 1 calc R U P A 1 
C24 C -0.0460(8) -0.1893(12) 0.2882(5) 0.091(3) Uani 0.541(6) 1 d D . P A 1 
H24A H -0.072403 -0.300732 0.286414 0.137 Uiso 0.541(6) 1 calc R U P A 1 
H24B H -0.003321 -0.168773 0.244141 0.137 Uiso 0.541(6) 1 calc R U P A 1 
H24C H -0.105645 -0.113950 0.288044 0.137 Uiso 0.541(6) 1 calc R U P A 1 
C19A C 0.2407(5) 0.0194(13) 0.4290(4) 0.058(2) Uani 0.459(6) 1 d D . P A 2 
H19A H 0.251452 -0.099535 0.436444 0.069 Uiso 0.459(6) 1 calc R U P A 2 
C21A C 0.1288(5) 0.0565(17) 0.4374(4) 0.085(3) Uani 0.459(6) 1 d D . P A 2 
H21C H 0.117198 0.171060 0.423107 0.102 Uiso 0.459(6) 1 calc R U P A 2 
H21D H 0.112251 0.045833 0.491172 0.102 Uiso 0.459(6) 1 calc R U P A 2 
C22A C 0.0452(5) -0.0555(10) 0.3882(4) 0.0520(17) Uani 0.459(6) 1 d D . P A 2 
H22C H 0.038478 -0.158585 0.416029 0.062 Uiso 0.459(6) 1 calc R U P A 2 
H22D H -0.023994 -0.000731 0.390522 0.062 Uiso 0.459(6) 1 calc R U P A 2 
C23A C 0.0597(5) -0.1006(9) 0.3062(3) 0.0579(19) Uani 0.459(6) 1 d D . P A 2 
H23C H 0.102486 -0.015155 0.282810 0.069 Uiso 0.459(6) 1 calc R U P A 2 
H23D H 0.100775 -0.202283 0.304745 0.069 Uiso 0.459(6) 1 calc R U P A 2 
C24A C -0.0393(6) -0.1234(13) 0.2584(5) 0.068(2) Uani 0.459(6) 1 d D . P A 2 
H24D H -0.020900 -0.164976 0.208936 0.103 Uiso 0.459(6) 1 calc R U P A 2 
H24E H -0.075605 -0.019265 0.252434 0.103 Uiso 0.459(6) 1 calc R U P A 2 
H24F H -0.085814 -0.200652 0.282939 0.103 Uiso 0.459(6) 1 calc R U P A 2 
  
loop_ 
 _atom_site_aniso_label 
 _atom_site_aniso_U_11 
 _atom_site_aniso_U_22 
 _atom_site_aniso_U_33 
 _atom_site_aniso_U_23 
 _atom_site_aniso_U_13 
 _atom_site_aniso_U_12 
P1 0.0384(3) 0.0530(4) 0.0228(3) 0.0028(2) 0.0003(2) 0.0027(3) 
O2 0.0526(10) 0.0513(11) 0.0339(8) 0.0074(7) -0.0012(7) 0.0040(8) 
C3 0.0399(11) 0.0490(14) 0.0234(9) 0.0024(9) 0.0008(8) -0.0034(10) 
C4 0.0423(12) 0.0580(15) 0.0278(10) 0.0022(10) -0.0028(9) 0.0008(11) 
C5 0.0479(13) 0.0676(18) 0.0298(11) 0.0054(11) -0.0081(9) -0.0038(12) 
C6 0.0643(16) 0.0655(18) 0.0239(10) 0.0003(10) 0.0004(10) -0.0102(13) 
C7 0.0649(16) 0.0711(19) 0.0327(12) -0.0024(12) 0.0102(11) 0.0086(14) 
C8 0.0492(13) 0.0627(16) 0.0305(11) 0.0012(11) 0.0030(9) 0.0075(12) 
C9 0.0402(11) 0.0570(15) 0.0218(9) 0.0022(9) 0.0005(8) 0.0053(10) 
C10 0.0522(13) 0.0578(16) 0.0246(10) 0.0019(10) 0.0011(9) 0.0041(12) 
C11 0.0693(17) 0.0563(16) 0.0302(11) 0.0005(10) 0.0069(11) 0.0018(13) 
C12 0.0629(16) 0.0671(19) 0.0371(13) -0.0108(12) 0.0022(11) -0.0085(14) 
C13 0.0483(14) 0.077(2) 0.0470(15) -0.0120(14) -0.0077(11) 0.0014(14) 
C14 0.0445(12) 0.0615(17) 0.0368(12) -0.0060(11) -0.0043(9) 0.0076(12) 
O15 0.0406(8) 0.0729(12) 0.0225(7) 0.0028(7) 0.0030(6) 0.0039(8) 
N16 0.0456(11) 0.0686(14) 0.0228(9) -0.0001(8) 0.0042(7) 0.0022(10) 
C17 0.0423(12) 0.0672(17) 0.0282(11) -0.0009(10) 0.0019(9) 0.0068(11) 
C18 0.0408(12) 0.096(2) 0.0349(12) -0.0108(13) 0.0012(10) 0.0103(14) 
C19 0.034(2) 0.068(4) 0.028(2) -0.004(2) -0.0031(16) 0.016(2) 
C20 0.0429(13) 0.093(2) 0.0321(12) -0.0108(13) 0.0049(10) -0.0028(14) 
C21 0.046(3) 0.061(3) 0.048(3) -0.015(3) -0.005(2) 0.018(2) 
C22 0.052(4) 0.135(7) 0.070(5) 0.047(5) -0.017(3) -0.026(4) 
C23 0.101(5) 0.100(6) 0.079(5) 0.025(4) 0.028(4) 0.003(4) 
C24 0.120(7) 0.082(6) 0.074(5) -0.019(4) 0.037(4) -0.039(5) 
C19A 0.044(3) 0.093(6) 0.036(3) -0.013(4) 0.010(2) -0.004(4) 
C21A 0.044(3) 0.163(11) 0.047(4) -0.033(5) -0.005(3) 0.022(5) 
C22A 0.033(3) 0.064(5) 0.058(4) -0.003(3) 0.005(3) -0.003(3) 
C23A 0.047(3) 0.082(5) 0.044(3) 0.012(3) -0.012(2) -0.008(3) 
C24A 0.044(3) 0.097(7) 0.065(5) -0.015(4) -0.002(3) -0.019(4) 
  
_geom_special_details 
; 
 All esds (except the esd in the dihedral angle between two l.s. planes) 
 are estimated using the full covariance matrix.  The cell esds are taken 
 into account individually in the estimation of esds in distances, angles 
 and torsion angles; correlations between esds in cell parameters are only 
 used when they are defined by crystal symmetry.  An approximate (isotropic) 
 treatment of cell esds is used for estimating esds involving l.s. planes. 
; 
  
loop_ 
 _geom_bond_atom_site_label_1 
 _geom_bond_atom_site_label_2 
 _geom_bond_distance 
 _geom_bond_site_symmetry_2 
 _geom_bond_publ_flag 
P1 O2 1.4704(18) . ? 
P1 O15 1.6068(17) . ? 
P1 C9 1.796(3) . ? 
P1 C3 1.796(2) . ? 
C3 C4 1.384(3) . ? 
C3 C8 1.388(3) . ? 
C4 C5 1.394(3) . ? 
C4 H4 0.9500 . ? 
C5 C6 1.388(4) . ? 
C5 H5 0.9500 . ? 
C6 C7 1.376(4) . ? 
C6 H6 0.9500 . ? 
C7 C8 1.391(3) . ? 
C7 H7 0.9500 . ? 
C8 H8 0.9500 . ? 
C9 C14 1.386(3) . ? 
C9 C10 1.391(4) . ? 
C10 C11 1.386(4) . ? 
C10 H10 0.9500 . ? 
C11 C12 1.376(4) . ? 
C11 H11 0.9500 . ? 
C12 C13 1.382(4) . ? 
C12 H12 0.9500 . ? 
C13 C14 1.387(4) . ? 
C13 H13 0.9500 . ? 
C14 H14 0.9500 . ? 
O15 N16 1.472(2) . ? 
N16 C17 1.264(3) . ? 
C17 C18 1.508(3) . ? 
C17 C20 1.510(3) . ? 
C18 C19 1.548(5) . ? 
C18 C19A 1.622(7) . ? 
C18 H18A 0.9900 . ? 
C18 H18B 0.9900 . ? 
C18 H18C 0.9900 . ? 
C18 H18D 0.9900 . ? 
C19 C21 1.526(8) . ? 
C19 C20 1.649(5) . ? 
C19 H19 1.0000 . ? 
C20 C19A 1.497(7) . ? 
C20 H20A 0.9900 . ? 
C20 H20B 0.9900 . ? 
C20 H20C 0.9900 . ? 
C20 H20D 0.9900 . ? 
C21 C22 1.578(7) . ? 
C21 H21A 0.9900 . ? 
C21 H21B 0.9900 . ? 
C22 C23 1.479(10) . ? 
C22 H22A 0.9900 . ? 
C22 H22B 0.9900 . ? 
C23 C24 1.487(10) . ? 
C23 H23A 0.9900 . ? 
C23 H23B 0.9900 . ? 
C24 H24A 0.9800 . ? 
C24 H24B 0.9800 . ? 
C24 H24C 0.9800 . ? 
C19A C21A 1.464(9) . ? 
C19A H19A 1.0000 . ? 
C21A C22A 1.642(9) . ? 
C21A H21C 0.9900 . ? 
C21A H21D 0.9900 . ? 
C22A C23A 1.522(8) . ? 
C22A H22C 0.9900 . ? 
C22A H22D 0.9900 . ? 
C23A C24A 1.509(8) . ? 
C23A H23C 0.9900 . ? 
C23A H23D 0.9900 . ? 
C24A H24D 0.9800 . ? 
C24A H24E 0.9800 . ? 
C24A H24F 0.9800 . ? 
  
loop_ 
 _geom_angle_atom_site_label_1 
 _geom_angle_atom_site_label_2 
 _geom_angle_atom_site_label_3 
 _geom_angle 
 _geom_angle_site_symmetry_1 
 _geom_angle_site_symmetry_3 
 _geom_angle_publ_flag 
O2 P1 O15 117.03(10) . . ? 
O2 P1 C9 111.92(10) . . ? 
O15 P1 C9 106.50(10) . . ? 
O2 P1 C3 113.69(11) . . ? 
O15 P1 C3 97.86(9) . . ? 
C9 P1 C3 108.71(10) . . ? 
C4 C3 C8 119.9(2) . . ? 
C4 C3 P1 122.90(17) . . ? 
C8 C3 P1 117.21(18) . . ? 
C3 C4 C5 120.0(2) . . ? 
C3 C4 H4 120.0 . . ? 
C5 C4 H4 120.0 . . ? 
C6 C5 C4 119.8(2) . . ? 
C6 C5 H5 120.1 . . ? 
C4 C5 H5 120.1 . . ? 
C7 C6 C5 120.2(2) . . ? 
C7 C6 H6 119.9 . . ? 
C5 C6 H6 119.9 . . ? 
C6 C7 C8 120.1(2) . . ? 
C6 C7 H7 120.0 . . ? 
C8 C7 H7 120.0 . . ? 
C3 C8 C7 120.0(2) . . ? 
C3 C8 H8 120.0 . . ? 
C7 C8 H8 120.0 . . ? 
C14 C9 C10 119.6(2) . . ? 
C14 C9 P1 118.4(2) . . ? 
C10 C9 P1 121.98(17) . . ? 
C11 C10 C9 120.3(2) . . ? 
C11 C10 H10 119.9 . . ? 
C9 C10 H10 119.9 . . ? 
C12 C11 C10 119.4(3) . . ? 
C12 C11 H11 120.3 . . ? 
C10 C11 H11 120.3 . . ? 
C11 C12 C13 121.1(3) . . ? 
C11 C12 H12 119.5 . . ? 
C13 C12 H12 119.5 . . ? 
C12 C13 C14 119.5(3) . . ? 
C12 C13 H13 120.3 . . ? 
C14 C13 H13 120.3 . . ? 
C9 C14 C13 120.2(3) . . ? 
C9 C14 H14 119.9 . . ? 
C13 C14 H14 119.9 . . ? 
N16 O15 P1 112.04(13) . . ? 
C17 N16 O15 106.72(18) . . ? 
N16 C17 C18 135.8(2) . . ? 
N16 C17 C20 130.7(2) . . ? 
C18 C17 C20 93.38(19) . . ? 
C17 C18 C19 90.4(2) . . ? 
C17 C18 C19A 84.1(3) . . ? 
C17 C18 H18A 113.6 . . ? 
C19 C18 H18A 113.6 . . ? 
C17 C18 H18B 113.6 . . ? 
C19 C18 H18B 113.6 . . ? 
H18A C18 H18B 110.9 . . ? 
C17 C18 H18C 114.6 . . ? 
C19A C18 H18C 114.6 . . ? 
C17 C18 H18D 114.6 . . ? 
C19A C18 H18D 114.6 . . ? 
H18C C18 H18D 111.7 . . ? 
C21 C19 C18 111.4(5) . . ? 
C21 C19 C20 111.8(4) . . ? 
C18 C19 C20 86.7(3) . . ? 
C21 C19 H19 114.6 . . ? 
C18 C19 H19 114.6 . . ? 
C20 C19 H19 114.6 . . ? 
C19A C20 C17 88.5(3) . . ? 
C17 C20 C19 86.5(2) . . ? 
C17 C20 H20A 114.2 . . ? 
C19 C20 H20A 114.2 . . ? 
C17 C20 H20B 114.2 . . ? 
C19 C20 H20B 114.2 . . ? 
H20A C20 H20B 111.4 . . ? 
C19A C20 H20C 113.9 . . ? 
C17 C20 H20C 113.9 . . ? 
C19A C20 H20D 113.9 . . ? 
C17 C20 H20D 113.9 . . ? 
H20C C20 H20D 111.1 . . ? 
C19 C21 C22 97.4(5) . . ? 
C19 C21 H21A 112.3 . . ? 
C22 C21 H21A 112.3 . . ? 
C19 C21 H21B 112.3 . . ? 
C22 C21 H21B 112.3 . . ? 
H21A C21 H21B 109.9 . . ? 
C23 C22 C21 97.5(6) . . ? 
C23 C22 H22A 112.3 . . ? 
C21 C22 H22A 112.3 . . ? 
C23 C22 H22B 112.3 . . ? 
C21 C22 H22B 112.3 . . ? 
H22A C22 H22B 109.9 . . ? 
C22 C23 C24 111.0(6) . . ? 
C22 C23 H23A 109.4 . . ? 
C24 C23 H23A 109.4 . . ? 
C22 C23 H23B 109.4 . . ? 
C24 C23 H23B 109.4 . . ? 
H23A C23 H23B 108.0 . . ? 
C23 C24 H24A 109.5 . . ? 
C23 C24 H24B 109.5 . . ? 
H24A C24 H24B 109.5 . . ? 
C23 C24 H24C 109.5 . . ? 
H24A C24 H24C 109.5 . . ? 
H24B C24 H24C 109.5 . . ? 
C21A C19A C20 120.2(7) . . ? 
C21A C19A C18 119.3(8) . . ? 
C20 C19A C18 89.4(4) . . ? 
C21A C19A H19A 108.8 . . ? 
C20 C19A H19A 108.8 . . ? 
C18 C19A H19A 108.8 . . ? 
C19A C21A C22A 116.3(8) . . ? 
C19A C21A H21C 108.2 . . ? 
C22A C21A H21C 108.2 . . ? 
C19A C21A H21D 108.2 . . ? 
C22A C21A H21D 108.2 . . ? 
H21C C21A H21D 107.4 . . ? 
C23A C22A C21A 123.7(6) . . ? 
C23A C22A H22C 106.4 . . ? 
C21A C22A H22C 106.4 . . ? 
C23A C22A H22D 106.4 . . ? 
C21A C22A H22D 106.4 . . ? 
H22C C22A H22D 106.5 . . ? 
C24A C23A C22A 116.7(6) . . ? 
C24A C23A H23C 108.1 . . ? 
C22A C23A H23C 108.1 . . ? 
C24A C23A H23D 108.1 . . ? 
C22A C23A H23D 108.1 . . ? 
H23C C23A H23D 107.3 . . ? 
C23A C24A H24D 109.5 . . ? 
C23A C24A H24E 109.5 . . ? 
H24D C24A H24E 109.5 . . ? 
C23A C24A H24F 109.5 . . ? 
H24D C24A H24F 109.5 . . ? 
H24E C24A H24F 109.5 . . ? 
  
loop_ 
 _geom_torsion_atom_site_label_1 
 _geom_torsion_atom_site_label_2 
 _geom_torsion_atom_site_label_3 
 _geom_torsion_atom_site_label_4 
 _geom_torsion 
 _geom_torsion_site_symmetry_1 
 _geom_torsion_site_symmetry_2 
 _geom_torsion_site_symmetry_3 
 _geom_torsion_site_symmetry_4 
 _geom_torsion_publ_flag 
O2 P1 C3 C4 148.1(2) . . . . ? 
O15 P1 C3 C4 23.9(2) . . . . ? 
C9 P1 C3 C4 -86.5(2) . . . . ? 
O2 P1 C3 C8 -31.8(2) . . . . ? 
O15 P1 C3 C8 -155.9(2) . . . . ? 
C9 P1 C3 C8 93.6(2) . . . . ? 
C8 C3 C4 C5 0.6(4) . . . . ? 
P1 C3 C4 C5 -179.3(2) . . . . ? 
C3 C4 C5 C6 0.0(4) . . . . ? 
C4 C5 C6 C7 -1.0(4) . . . . ? 
C5 C6 C7 C8 1.4(4) . . . . ? 
C4 C3 C8 C7 -0.2(4) . . . . ? 
P1 C3 C8 C7 179.7(2) . . . . ? 
C6 C7 C8 C3 -0.8(4) . . . . ? 
O2 P1 C9 C14 10.2(2) . . . . ? 
O15 P1 C9 C14 139.25(18) . . . . ? 
C3 P1 C9 C14 -116.22(19) . . . . ? 
O2 P1 C9 C10 -171.52(17) . . . . ? 
O15 P1 C9 C10 -42.5(2) . . . . ? 
C3 P1 C9 C10 62.1(2) . . . . ? 
C14 C9 C10 C11 1.0(3) . . . . ? 
P1 C9 C10 C11 -177.23(17) . . . . ? 
C9 C10 C11 C12 -1.2(4) . . . . ? 
C10 C11 C12 C13 0.4(4) . . . . ? 
C11 C12 C13 C14 0.4(4) . . . . ? 
C10 C9 C14 C13 -0.2(4) . . . . ? 
P1 C9 C14 C13 178.1(2) . . . . ? 
C12 C13 C14 C9 -0.5(4) . . . . ? 
O2 P1 O15 N16 64.63(18) . . . . ? 
C9 P1 O15 N16 -61.42(17) . . . . ? 
C3 P1 O15 N16 -173.66(16) . . . . ? 
P1 O15 N16 C17 -161.3(2) . . . . ? 
O15 N16 C17 C18 3.5(5) . . . . ? 
O15 N16 C17 C20 178.4(3) . . . . ? 
N16 C17 C18 C19 -170.0(4) . . . . ? 
C20 C17 C18 C19 13.9(3) . . . . ? 
N16 C17 C18 C19A 160.4(5) . . . . ? 
C20 C17 C18 C19A -15.7(4) . . . . ? 
C17 C18 C19 C21 -124.9(4) . . . . ? 
C17 C18 C19 C20 -12.7(3) . . . . ? 
N16 C17 C20 C19A -159.4(5) . . . . ? 
C18 C17 C20 C19A 17.0(5) . . . . ? 
N16 C17 C20 C19 170.5(4) . . . . ? 
C18 C17 C20 C19 -13.1(3) . . . . ? 
C21 C19 C20 C17 124.5(4) . . . . ? 
C18 C19 C20 C17 12.7(3) . . . . ? 
C18 C19 C21 C22 -77.6(6) . . . . ? 
C20 C19 C21 C22 -172.8(5) . . . . ? 
C19 C21 C22 C23 164.8(6) . . . . ? 
C21 C22 C23 C24 -170.2(7) . . . . ? 
C17 C20 C19A C21A -139.8(10) . . . . ? 
C17 C20 C19A C18 -15.7(4) . . . . ? 
C17 C18 C19A C21A 140.7(9) . . . . ? 
C17 C18 C19A C20 15.8(4) . . . . ? 
C20 C19A C21A C22A -176.6(7) . . . . ? 
C18 C19A C21A C22A 75.1(13) . . . . ? 
C19A C21A C22A C23A -43.9(14) . . . . ? 
C21A C22A C23A C24A -149.0(9) . . . . ? 
  
_refine_diff_density_max    0.382 
_refine_diff_density_min   -0.417 
_refine_diff_density_rms    0.055 
  
_shelx_res_file 
; 
TITL mar379 in P21/c 
    mar379.res 
    created by SHELXL-2019/3 at 12:32:03 on 15-Feb-2024 
CELL  0.71073  12.6992   8.2618  17.7909   90.000   91.618   90.000 
ZERR        4   0.0006   0.0003   0.0008    0.000    0.004    0.000 
REM Gitterkonstanten aus 18382 Reflexen mit 1.6-32.8 Grad V=1865.84(14) 
REM farblose Nadel 
LATT   1 
SYMM               - X ,    0.50000 + Y ,    0.50000 - Z 
SFAC  C  H  N  O  P 
UNIT 80 96 4 8 4 
L.S. 5 
FMAP 2 
PLAN -10 .5 -.5 
RIGU C19A C19 C21 > C24A 
SADI C19 c21 C19A C21A C21 C22 C21A C22A C22 C23 C22A C23A C23 C24 C23A C24A 
SIZE 0.06 0.11 0.51 
ACTA 
OMIT 1 0 0 
TEMP -153 
BOND $H 
CONF 
WGHT    0.079500    1.308000 
FVAR       0.51619   0.54058 
P1    5    0.631939    0.089947    0.305047    11.00000    0.03838    0.05304 = 
         0.02277    0.00280    0.00031    0.00266 
O2    4    0.675314   -0.065187    0.332049    11.00000    0.05262    0.05133 = 
         0.03388    0.00736   -0.00121    0.00397 
C3    1    0.627077    0.108414    0.204408    11.00000    0.03994    0.04899 = 
         0.02339    0.00237    0.00081   -0.00340 
C4    1    0.549996    0.195990    0.165789    11.00000    0.04233    0.05798 = 
         0.02782    0.00215   -0.00278    0.00080 
AFIX  43 
H4    2    0.497015    0.250680    0.192601    11.00000   -1.20000 
AFIX   0 
C5    1    0.550159    0.203885    0.087548    11.00000    0.04792    0.06757 = 
         0.02977    0.00537   -0.00807   -0.00378 
AFIX  43 
H5    2    0.497298    0.263872    0.060933    11.00000   -1.20000 
AFIX   0 
C6    1    0.627736    0.123897    0.048617    11.00000    0.06426    0.06549 = 
         0.02395    0.00033    0.00041   -0.01021 
AFIX  43 
H6    2    0.627292    0.127834   -0.004757    11.00000   -1.20000 
AFIX   0 
C7    1    0.705293    0.038908    0.087062    11.00000    0.06488    0.07110 = 
         0.03273   -0.00236    0.01019    0.00864 
AFIX  43 
H7    2    0.759146   -0.013701    0.060256    11.00000   -1.20000 
AFIX   0 
C8    1    0.704958    0.029910    0.165124    11.00000    0.04919    0.06267 = 
         0.03051    0.00120    0.00299    0.00754 
AFIX  43 
H8    2    0.758043   -0.029978    0.191555    11.00000   -1.20000 
AFIX   0 
C9    1    0.703279    0.259394    0.343949    11.00000    0.04021    0.05698 = 
         0.02181    0.00218    0.00046    0.00526 
C10   1    0.668355    0.417806    0.334179    11.00000    0.05221    0.05782 = 
         0.02461    0.00191    0.00108    0.00415 
AFIX  43 
H10   2    0.603408    0.438270    0.308099    11.00000   -1.20000 
AFIX   0 
C11   1    0.727881    0.545882    0.362318    11.00000    0.06928    0.05628 = 
         0.03024    0.00047    0.00690    0.00184 
AFIX  43 
H11   2    0.704678    0.654155    0.354840    11.00000   -1.20000 
AFIX   0 
C12   1    0.820887    0.514808    0.401182    11.00000    0.06292    0.06714 = 
         0.03708   -0.01083    0.00216   -0.00854 
AFIX  43 
H12   2    0.861513    0.602481    0.420802    11.00000   -1.20000 
AFIX   0 
C13   1    0.856159    0.358093    0.412137    11.00000    0.04833    0.07730 = 
         0.04700   -0.01204   -0.00767    0.00135 
AFIX  43 
H13   2    0.920290    0.338183    0.439354    11.00000   -1.20000 
AFIX   0 
C14   1    0.797221    0.230141    0.383096    11.00000    0.04451    0.06146 = 
         0.03681   -0.00598   -0.00433    0.00756 
AFIX  43 
H14   2    0.821310    0.122171    0.390057    11.00000   -1.20000 
AFIX   0 
O15   4    0.509502    0.123607    0.319326    11.00000    0.04065    0.07289 = 
         0.02251    0.00285    0.00300    0.00388 
N16   3    0.487624    0.135031    0.399961    11.00000    0.04558    0.06856 = 
         0.02279   -0.00009    0.00420    0.00218 
C17   1    0.389657    0.113955    0.406021    11.00000    0.04226    0.06717 = 
         0.02816   -0.00094    0.00195    0.00684 
C18   1    0.298470    0.074483    0.353063    11.00000    0.04078    0.09618 = 
         0.03493   -0.01076    0.00115    0.01027 
PART 1 21 
AFIX  23 
H18A  2    0.297415   -0.039649    0.336104    21.00000   -1.20000 
H18B  2    0.291768    0.149172    0.309677    21.00000   -1.20000 
AFIX  23 
PART 2 -21 
H18C  2    0.312052   -0.014590    0.317397   -21.00000   -1.20000 
H18D  2    0.266310    0.169406    0.327377   -21.00000   -1.20000 
AFIX   0 
PART 1 21 
C19   1    0.219939    0.110547    0.415869    21.00000    0.03430    0.06839 = 
         0.02796   -0.00363   -0.00310    0.01618 
AFIX  13 
H19   2    0.183501    0.217527    0.411214    21.00000   -1.20000 
AFIX   0 
PART 0 11 
C20   1    0.322619    0.108696    0.474715    11.00000    0.04293    0.09313 = 
         0.03211   -0.01083    0.00495   -0.00278 
PART 1 21 
AFIX  23 
H20A  2    0.328818    0.205868    0.507099    21.00000   -1.20000 
H20B  2    0.330105    0.007994    0.504549    21.00000   -1.20000 
AFIX  23 
PART 2 -21 
H20C  2    0.353818    0.044791    0.516820   -21.00000   -1.20000 
H20D  2    0.299509    0.216537    0.492043   -21.00000   -1.20000 
AFIX   0 
PART 1 21 
C21   1    0.146860   -0.032825    0.428616    21.00000    0.04581    0.06098 = 
         0.04818   -0.01489   -0.00522    0.01846 
AFIX  23 
H21A  2    0.109798   -0.024291    0.476670    21.00000   -1.20000 
H21B  2    0.184244   -0.137770    0.426217    21.00000   -1.20000 
AFIX   0 
C22   1    0.070707   -0.004631    0.358246    21.00000    0.05246    0.13492 = 
         0.07031    0.04687   -0.01718   -0.02561 
AFIX  23 
H22A  2    0.019918    0.084084    0.366498    21.00000   -1.20000 
H22B  2    0.109624    0.015894    0.311758    21.00000   -1.20000 
AFIX   0 
C23   1    0.019659   -0.165585    0.357845    21.00000    0.10119    0.10047 = 
         0.07857    0.02481    0.02840    0.00288 
AFIX  23 
H23A  2   -0.025120   -0.175617    0.402263    21.00000   -1.20000 
H23B  2    0.074348   -0.250872    0.361226    21.00000   -1.20000 
AFIX   0 
C24   1   -0.046030   -0.189281    0.288168    21.00000    0.11985    0.08179 = 
         0.07353   -0.01879    0.03705   -0.03858 
AFIX 137 
H24A  2   -0.072403   -0.300732    0.286414    21.00000   -1.50000 
H24B  2   -0.003321   -0.168773    0.244141    21.00000   -1.50000 
H24C  2   -0.105645   -0.113950    0.288044    21.00000   -1.50000 
AFIX   0 
PART 2 -21 
C19A  1    0.240657    0.019358    0.429035   -21.00000    0.04425    0.09332 = 
         0.03607   -0.01298    0.01028   -0.00375 
AFIX  13 
H19A  2    0.251452   -0.099535    0.436444   -21.00000   -1.20000 
AFIX   0 
rem C20A  1 0.327961   0.104464    0.473668   -21.00000    0.05605    0.08775 = 
rem          0.07735   -0.02964   -0.01737   -0.00297 
rem AFIX  23 
rem H20C  2    0.308554    0.211457    0.494178   -21.00000   -1.20000 
rem H20D  2    0.360157    0.034894    0.513273   -21.00000   -1.20000 
rem AFIX   0 
C21A  1    0.128840    0.056484    0.437359   -21.00000    0.04433    0.16319 = 
         0.04740   -0.03254   -0.00521    0.02183 
AFIX  23 
H21C  2    0.117198    0.171060    0.423107   -21.00000   -1.20000 
H21D  2    0.112251    0.045833    0.491172   -21.00000   -1.20000 
AFIX   0 
C22A  1    0.045194   -0.055459    0.388234   -21.00000    0.03350    0.06450 = 
         0.05829   -0.00317    0.00451   -0.00265 
AFIX  23 
H22C  2    0.038478   -0.158585    0.416029   -21.00000   -1.20000 
H22D  2   -0.023994   -0.000731    0.390522   -21.00000   -1.20000 
AFIX   0 
C23A  1    0.059653   -0.100586    0.306207   -21.00000    0.04732    0.08175 = 
         0.04385    0.01236   -0.01204   -0.00758 
AFIX  23 
H23C  2    0.102486   -0.015155    0.282810   -21.00000   -1.20000 
H23D  2    0.100775   -0.202283    0.304745   -21.00000   -1.20000 
AFIX   0 
C24A  1   -0.039345   -0.123367    0.258441   -21.00000    0.04407    0.09659 = 
         0.06451   -0.01525   -0.00208   -0.01871 
AFIX 137 
H24D  2   -0.020900   -0.164976    0.208936   -21.00000   -1.50000 
H24E  2   -0.075605   -0.019265    0.252434   -21.00000   -1.50000 
H24F  2   -0.085814   -0.200652    0.282939   -21.00000   -1.50000 
AFIX   0 
HKLF 4 
  
  
  
  
REM  mar379 in P21/c 
REM wR2 = 0.1797, GooF = S = 1.037, Restrained GooF = 1.087 for all data 
REM R1 = 0.0629 for 3461 Fo > 4sig(Fo) and 0.0785 for all 4711 data 
REM 265 parameters refined using 70 restraints 
  
END 
  
WGHT      0.0778      1.3337 
  
REM Highest difference peak  0.382,  deepest hole -0.417,  1-sigma level  0.055 
Q1    1   0.6307  0.1057  0.2513  11.00000  0.05    0.38 
Q2    1   0.1205 -0.0890  0.2997  11.00000  0.05    0.22 
Q3    1   0.7087 -0.2000  0.3250  11.00000  0.05    0.22 
Q4    1   0.6395 -0.0631  0.2953  11.00000  0.05    0.21 
Q5    1  -0.0180 -0.0917  0.4173  11.00000  0.05    0.20 
Q6    1   0.7334  0.2509  0.3729  11.00000  0.05    0.20 
Q7    1   0.0067 -0.2899  0.3026  11.00000  0.05    0.20 
Q8    1   0.7045  0.0401  0.1264  11.00000  0.05    0.20 
Q9    1   0.3876  0.1011  0.2525  11.00000  0.05    0.19 
Q10   1   0.5461  0.1927  0.1278  11.00000  0.05    0.19 
; 
_shelx_res_checksum   33865 
  
_shelx_hkl_file 
; 
  -6   0   4  279.47    4.41   0 
  -5   0   3   10.57    1.01   0 
  -2   3  -2 1676.97    7.38   0 
   2  -4   8    1.09    0.77   0 
   3  -3   5    6.66    0.67   0 
   3   5  -4   -1.37    1.27   0 
   4   5  -4   15.82    2.00   0 
   4   7  -4    1.37    2.04   0 
   5   5  -4    0.70    1.59   0 
   5   6  -4  129.68    4.92   0 
   5   7  -4    0.92    2.21   0 
   6   3  -3    9.88    1.63   0 
   8   4  -3    8.55    2.02   0 
   9   3  -2   69.93    3.46   0 
   9   6  -3    3.22    2.41   0 
  10  -2   5  107.09    1.86   0 
  10   4  -2   15.82    2.66   0 
  12   0   3    0.38    1.25   0 
  12   5  -1   -0.12    2.65   0 
  13   0   4    0.59    1.61   0 
  13   4   0    0.09    2.70   0 
  13   5   0    1.63    2.09   0 
  -5  -1   5    7.10    1.13   0 
  -4  -1   4    0.68    0.77   0 
   2   5  -4    6.33    1.17   0 
   6   5  -4    3.16    1.80   0 
   6   6  -4    6.45    1.76   0 
   6   7  -4   12.27    2.84   0 
   7   3  -3   15.44    1.93   0 
   7   6  -4    1.36    2.04   0 
   8  -4  10   22.55    1.06   0 
   8   1  -1   11.74    1.44   0 
   9   5  -3    1.86    1.64   0 
   9   7  -3    1.36    1.97   0 
  10   1   0   88.27    3.33   0 
  10   2  -1   86.86    3.62   0 
  11   5  -2   15.19    3.08   0 
  11   6  -2    5.16    2.29   0 
  12   4  -1   67.96    4.40   0 
  14   0   5   -0.43    1.63   0 
  16   2   5    3.31    2.72   0 
  -4   1   1   45.74    1.11   0 
  -1  -1   2    7.62    0.61   0 
   1   5  -4   -0.04    0.76   0 
   2   4  -4   12.43    1.46   0 
   3   4  -4    4.90    1.06   0 
   4   4  -4    1.08    0.96   0 
   6   8  -4    0.06    1.87   0 
   7   5  -4    3.14    1.87   0 
   7   7  -4   17.02    2.60   0 
   7   8  -4    4.67    2.98   0 
   8   3  -3   78.47    3.43   0 
   8   6  -4   28.41    3.23   0 
  10   0   1    2.27    1.30   0 
  10   5  -3    4.06    2.52   0 
  10   6  -3    1.32    2.70   0 
  11   4  -2   72.39    4.29   0 
  12   2   0    4.17    1.96   0 
  13   1   2    1.15    1.73   0 
  13   2   1    3.68    2.08   0 
  13   5  -1   -0.25    2.30   0 
  14   2   2    1.60    2.25   0 
  14   3   1   -0.59    2.37   0 
  15   2   3    2.20    2.37   0 
  15   3   2    2.37    2.78   0 
   2  -2   3    7.09    0.50   0 
   3   1  -2  115.34    2.37   0 
   4   2  -3  164.18    3.53   0 
   5  -4   9   88.29    2.26   0 
   5   2  -3   61.24    2.40   0 
   7   4  -4    1.10    1.55   0 
   8   0   0   13.93    1.28   0 
   8   5  -4    7.69    2.23   0 
   8   7  -4    2.22    1.86   0 
   9   2  -2   75.44    3.21   0 
  11   6  -3    8.76    3.24   0 
  12   1   1   14.77    2.00   0 
  12   3  -1   33.31    3.16   0 
  12   5  -2    3.13    2.75   0 
  14   1   3    4.63    1.95   0 
  14   4   0    1.25    2.90   0 
  16   2   4    4.72    3.21   0 
  16   3   3    1.08    2.79   0 
  -3  -2   6  208.70    3.87   0 
   3   6  -5    3.48    1.66   0 
   3   7  -5    9.28    2.15   0 
   4  -4   9  340.08    4.43   0 
   4   6  -5    3.52    1.78   0 
   4   7  -5    2.81    2.07   0 
   5   6  -5    5.45    2.07   0 
   5   7  -5    2.66    2.19   0 
   6   1  -2  258.74    4.38   0 
   6   2  -3  149.28    3.77   0 
   6   6  -5   24.13    2.80   0 
   6   7  -5    7.57    2.58   0 
   7  -4  10    1.74    0.83   0 
   8   4  -4   -0.12    1.70   0 
   9   3  -3   24.90    2.37   0 
   9   5  -4    0.30    2.17   0 
   9   6  -4   16.21    2.45   0 
   9   7  -4    1.88    2.01   0 
  10   4  -3   13.96    2.08   0 
  11   1   0    6.00    1.61   0 
  11   3  -2    9.06    2.20   0 
  11   5  -3   69.95    4.63   0 
  12   4  -2    6.17    2.51   0 
  -6   0   5    0.54    0.86   0 
  -4   2   0  324.08    1.61   0 
  -1   2  -2  859.23    4.74   0 
   2   1  -2 2405.57    9.41   0 
   3   3  -4    0.30    1.01   0 
   3   5  -5   29.80    2.25   0 
   4   3  -4  201.74    4.24   0 
   5   3  -4   76.67    2.81   0 
   5   5  -5    5.31    1.72   0 
   5   8  -5    0.82    1.71   0 
   6   3  -4   71.93    3.02   0 
   6   5  -5    8.48    1.96   0 
   6   8  -5    5.75    2.81   0 
   7   1  -2  162.69    3.74   0 
   7   2  -3   58.68    2.65   0 
   7   6  -5    0.79    1.97   0 
   7   7  -5    5.12    2.67   0 
   9  -2   4  166.85    1.94   0 
   9   0   0  215.01    4.21   0 
  10   2  -2    2.60    1.57   0 
  10   6  -4   -1.09    2.56   0 
  11   4  -3    9.78    2.53   0 
  12   0   2    0.46    1.18   0 
  13   0   3    0.62    1.26   0 
  13   2   0    0.68    1.94   0 
  13   3  -1   11.24    2.65   0 
  14   0   4    0.38    1.57   0 
  14   2   1    9.09    2.44   0 
  14   3   0    7.64    2.67   0 
  15   2   2   13.56    2.74   0 
  15   3   1    1.44    2.66   0 
  -5   0   4 1005.02    7.49   0 
  -4  -1   5    4.70    0.93   0 
  -2  -1   3 1508.47    7.55   0 
   0  -3   7    0.35    0.76   0 
   0  -2   4  113.05    2.14   0 
   0   4  -4  129.16    3.08   0 
   2   3  -4   25.59    1.63   0 
   2   5  -5    5.32    1.41   0 
   4   0  -1   20.23    0.96   0 
   5   0  -1    2.91    0.63   0 
   6  -4  10    6.31    0.95   0 
   7   3  -4  187.89    4.83   0 
   7   5  -5   19.41    2.09   0 
   8  -4  11    0.31    0.71   0 
   8   2  -3  101.58    3.52   0 
   8   6  -5    1.82    1.61   0 
   8   7  -5   28.08    3.06   0 
   9   4  -4   22.57    2.25   0 
  10   3  -3   20.87    2.43   0 
  10   5  -4    1.18    1.71   0 
  11   0   1    0.17    1.08   0 
  12   2  -1  227.17    6.07   0 
  12   3  -2    0.85    2.06   0 
  12   5  -3   25.78    3.55   0 
  13   1   1   39.64    2.84   0 
  13   4  -2    0.81    2.57   0 
  14   1   2    4.50    1.94   0 
  14   4  -1    7.09    3.08   0 
  16   2   3    1.54    2.42   0 
  16   3   2    5.61    2.96   0 
  -4   0   3   -0.30    0.57   0 
  -3  -1   4   76.76    1.99   0 
  -1   3  -3    4.87    0.68   0 
   1   2  -3  140.49    2.61   0 
   1   5  -5    3.80    1.22   0 
   3   0  -1   12.27    0.68   0 
   3   4  -5   11.25    1.56   0 
   4   4  -5   39.83    2.22   0 
   5  -4  10   35.74    1.69   0 
   5   4  -5    0.44    0.93   0 
   6   4  -5   32.37    2.42   0 
   7   4  -5    2.90    1.65   0 
   8   1  -2    6.81    1.31   0 
   8   3  -4   74.28    3.37   0 
   8   5  -5   20.55    2.28   0 
   9   6  -5    9.26    2.10   0 
   9   7  -5    2.47    1.59   0 
  10   4  -4   25.01    2.85   0 
  11   2  -2   84.83    3.82   0 
  11   5  -4    4.77    2.68   0 
  12   1   0   29.87    2.46   0 
  12   4  -3   33.39    3.47   0 
  15   1   3   11.15    2.18   0 
  -2  -2   6   83.37    2.36   0 
   1   3  -4  109.43    2.73   0 
   2   4  -5   49.21    2.34   0 
   4   6  -6   24.79    2.51   0 
   4   7  -6   19.96    2.69   0 
   5   6  -6   71.39    3.81   0 
   5   7  -6    3.36    1.66   0 
   5   8  -6    0.19    2.32   0 
   6   6  -6  102.76    4.60   0 
   6   7  -6    1.40    2.36   0 
   6   8  -6   12.32    3.02   0 
   7   7  -6    0.78    2.45   0 
   8   4  -5   13.51    2.18   0 
   9   3  -4   26.53    2.43   0 
   9   5  -5   -0.16    1.45   0 
  10   0   0    3.37    1.10   0 
  10   6  -5    0.74    2.51   0 
  11   1  -1    9.36    1.75   0 
  14   2   0   -0.56    2.04   0 
  14   3  -1   -0.16    2.29   0 
  15   2   1   25.53    3.14   0 
  15   3   0    0.55    2.61   0 
  16   3   1    0.66    2.75   0 
  -1   1  -1    2.85    0.22   0 
   1   1  -2    9.99    0.68   0 
   3   6  -6   92.95    3.68   0 
   4   5  -6   12.65    1.93   0 
   5  -3   6    3.76    0.53   0 
   5   2  -4  449.07    6.19   0 
   5   5  -6   47.19    2.94   0 
   6   5  -6   16.57    2.26   0 
   7   6  -6   19.49    2.31   0 
   8   0  -1   -0.72    0.95   0 
   8   6  -6    0.71    2.13   0 
   8   7  -6    1.60    2.48   0 
   9   1  -2   18.57    1.58   0 
   9   4  -5   12.23    2.28   0 
  10   5  -5    2.95    2.42   0 
  11   4  -4    1.77    1.55   0 
  12   5  -4    3.10    2.72   0 
  13   0   2    2.53    1.30   0 
  13   2  -1   12.96    2.42   0 
  13   3  -2    0.68    1.60   0 
  13   4  -3   18.98    3.27   0 
  14   0   3    0.43    1.51   0 
  14   4  -2    0.90    2.75   0 
  16   2   2    5.60    2.56   0 
   0  -1   2  440.08    2.90   0 
   1  -2   4   22.97    0.93   0 
   1   4  -5   31.44    1.85   0 
   3   5  -6   19.38    2.00   0 
   4   2  -4   13.58    1.39   0 
   4   3  -5   24.68    1.86   0 
   5   3  -5  135.05    3.86   0 
   6   2  -4   38.56    2.03   0 
   6   3  -5    3.32    1.42   0 
   7   2  -4    1.61    1.27   0 
   7   3  -5    5.01    1.56   0 
   7   5  -6    0.82    1.23   0 
   8   5  -6   14.61    2.39   0 
   9   6  -6    9.31    2.64   0 
  10   1  -2   40.63    2.47   0 
  10   3  -4   74.64    3.53   0 
  11  -2   5    7.20    0.67   0 
  11   5  -5    3.13    2.59   0 
  12  -2   6    0.14    0.51   0 
  12   0   1   -0.64    1.12   0 
  12   2  -2   54.05    3.40   0 
  12   3  -3   13.73    2.11   0 
  14   1   1   25.73    2.59   0 
  15   1   2    1.13    1.77   0 
  -5   0   5    4.83    0.91   0 
  -4  -1   6    0.83    0.61   0 
   2  -3   7    6.10    0.78   0 
   2   5  -6    3.53    1.38   0 
   3   2  -4  351.09    4.89   0 
   3   3  -5    0.53    1.05   0 
   5   1  -3   74.09    2.27   0 
   5   4  -6    6.14    1.57   0 
   5   7  -7   12.64    2.59   0 
   5   8  -7   -0.59    2.33   0 
   6   1  -3  408.56    5.53   0 
   6   4  -6   59.93    3.07   0 
   6   7  -7    1.05    2.31   0 
   6   8  -7    1.41    2.63   0 
   8   2  -4   77.09    3.21   0 
   8   3  -5   13.64    2.00   0 
   9   0  -1    4.17    1.22   0 
   9   5  -6   11.48    2.54   0 
  10   4  -5    4.72    1.67   0 
  10   6  -6   12.16    2.97   0 
  11   0   0    0.14    1.06   0 
  11   2  -3    6.45    1.96   0 
  11   3  -4  178.07    5.68   0 
  12   1  -1   33.46    2.57   0 
  14   3  -2    7.87    2.66   0 
  15   2   0    7.91    2.51   0 
  15   3  -1    2.01    2.65   0 
  -3  -1   5   79.88    2.14   0 
  -2  -2   7   10.21    0.99   0 
  -1  -2   6   58.76    1.89   0 
   0  -2   5    1.66    0.60   0 
   1  -3   8  138.24    2.97   0 
   2   0  -1    1.76    0.33   0 
   4   4  -6   49.29    2.49   0 
   4   6  -7    1.52    1.73   0 
   4   7  -7   62.08    3.50   0 
   5   6  -7   12.01    2.29   0 
   6   6  -7   13.68    2.49   0 
   7   4  -6   30.47    2.32   0 
   7   6  -7    7.76    2.30   0 
   7   7  -7    0.34    1.71   0 
   8   1  -3  123.44    3.54   0 
   8   4  -6    2.47    1.82   0 
   8   6  -7    0.98    2.12   0 
   8   7  -7    4.72    2.66   0 
   9   2  -4    1.95    1.49   0 
   9   3  -5    6.21    1.83   0 
  10   5  -6    5.14    2.51   0 
  11   4  -5   47.65    3.64   0 
  12   5  -5   -0.65    1.80   0 
  13   2  -2   11.89    2.40   0 
  13   3  -3    2.29    2.31   0 
  13   4  -4    0.89    2.58   0 
  14   2  -1   42.14    3.11   0 
  14   4  -3    3.79    2.16   0 
  16   2   1    2.60    2.39   0 
  -5   1   3   69.04    1.75   0 
  -2  -1   4  241.95    3.17   0 
  -1  -1   3 1254.63    6.08   0 
   0   4  -5   35.90    1.80   0 
   1   5  -6   10.03    1.51   0 
   2   3  -5   20.03    1.55   0 
   3   4  -6   19.74    1.66   0 
   3   6  -7    1.19    1.61   0 
   5   5  -7  116.71    4.30   0 
   6   5  -7   61.98    3.47   0 
   7   5  -7    1.76    1.81   0 
   8  -3   7   38.42    0.87   0 
   9   4  -6   18.89    2.52   0 
   9   6  -7    1.22    2.26   0 
  10  -2   4    3.80    0.49   0 
  10   3  -5   18.79    2.42   0 
  11   1  -2    8.67    1.80   0 
  11   5  -6   11.24    2.88   0 
  12   2  -3   11.27    2.22   0 
  12   3  -4    5.61    2.25   0 
  13   0   1    2.88    1.30   0 
  14   0   2    0.32    1.22   0 
  14   1   0   20.76    2.49   0 
  15   1   1    1.27    1.78   0 
  -2   3  -3   31.91    1.15   0 
   2  -3   8  259.57    3.82   0 
   2   4  -6    2.40    1.20   0 
   4   5  -7    2.34    1.20   0 
   8  -2   3   18.38    0.57   0 
   8   5  -7   38.00    2.87   0 
   9   5  -7   45.24    3.58   0 
  10   0  -1    0.14    0.95   0 
  10   2  -4   10.10    1.61   0 
  10   4  -6   26.19    2.96   0 
  10   6  -7    1.42    2.31   0 
  12   4  -5   -0.21    1.62   0 
  13   1  -1   16.92    2.19   0 
  14   3  -3    3.45    2.53   0 
  15   0   3    0.31    1.26   0 
  15   3  -2    5.44    2.82   0 
   2  -2   4    4.15    0.45   0 
   3   5  -7   57.47    2.79   0 
   4  -3   7    6.64    0.67   0 
   5   0  -2 1014.52    6.65   0 
   5   2  -5   52.76    2.41   0 
   5   3  -6   10.24    1.62   0 
   5   7  -8   75.07    4.31   0 
   6   2  -5    1.66    1.24   0 
   6   3  -6  186.95    4.72   0 
   6   4  -7    6.24    1.67   0 
   6   6  -8   26.97    2.97   0 
   6   7  -8   45.20    3.39   0 
   6   8  -8    0.04    1.36   0 
   7   0  -2  351.73    4.62   0 
   7   2  -5   15.00    1.78   0 
   7   3  -6    0.82    1.09   0 
   7   6  -8   98.02    4.76   0 
   7   7  -8    1.16    1.79   0 
   8   3  -6  116.30    4.26   0 
  10   1  -3   19.97    1.99   0 
  10   5  -7   24.57    3.18   0 
  11   3  -5    4.40    1.57   0 
  11   4  -6   39.32    3.44   0 
  12   1  -2    2.30    1.62   0 
  13   2  -3    7.41    2.25   0 
  13   3  -4   28.81    3.29   0 
  13   4  -5   24.52    3.51   0 
  14   2  -2    1.89    2.11   0 
  16   2   0    1.90    2.34   0 
  -4   1   2    6.80    0.55   0 
  -3  -1   6    8.01    0.97   0 
  -3   0   3   12.57    0.80   0 
  -1  -2   7   32.62    1.55   0 
   1   3  -5   64.59    2.23   0 
   2   1  -3 1879.04    8.57   0 
   2   5  -7  188.33    4.77   0 
   4   3  -6  239.82    4.89   0 
   4   4  -7    5.89    1.57   0 
   4   6  -8  122.78    4.63   0 
   5  -3   7    8.27    0.72   0 
   5   4  -7   16.74    1.75   0 
   5   6  -8    6.81    1.68   0 
   7  -3   7  121.28    1.72   0 
   7   4  -7    1.87    1.28   0 
   8   0  -2  104.53    2.77   0 
   8   2  -5    4.53    1.22   0 
   8   4  -7   21.30    2.56   0 
   8   6  -8   18.92    2.46   0 
   9   2  -5   23.60    2.30   0 
   9   3  -6   94.85    4.11   0 
   9   6  -8    1.07    2.34   0 
  11   0  -1    3.68    1.20   0 
  11   5  -7    7.47    2.76   0 
  12   3  -5   -0.04    2.12   0 
  15   1   0   -0.17    1.81   0 
  15   3  -3   -0.87    2.49   0 
   0  -2   6   53.68    1.69   0 
   1  -2   5    2.84    0.55   0 
   1   4  -6    9.29    1.14   0 
   2  -3   9   14.08    1.18   0 
   3   6  -8   72.63    3.59   0 
   4   0  -2    5.66    0.64   0 
   5   1  -4  176.60    3.55   0 
   5   5  -8   12.25    2.14   0 
   6  -3   7    3.43    0.52   0 
   6   5  -8    3.68    1.95   0 
   7   5  -8    2.90    1.90   0 
   8   5  -8   13.87    2.49   0 
   9  -3   8   14.60    0.71   0 
   9   0  -2   80.40    2.60   0 
   9   4  -7    6.25    1.73   0 
  10   2  -5  105.22    4.17   0 
  10   3  -6   24.36    2.66   0 
  10   4  -7   -0.46    2.05   0 
  11   1  -3    7.55    1.76   0 
  12   2  -4    6.52    2.17   0 
  13   1  -2    2.48    1.71   0 
  14   0   1    0.67    1.22   0 
  15   2  -2    4.16    2.39   0 
  16   1   1   14.33    2.34   0 
  -2  -1   5  253.33    3.45   0 
  -2   0   2  115.98    1.64   0 
   3   4  -7   50.31    2.49   0 
   4  -3   8    1.16    0.71   0 
   4   5  -8   24.05    2.37   0 
   5   7  -9   21.03    2.95   0 
   6   7  -9    0.82    2.38   0 
   7   7  -9    1.22    2.54   0 
   9   1  -4    2.56    1.30   0 
   9   5  -8    4.82    1.79   0 
  10   5  -8   -0.54    2.30   0 
  11   3  -6    2.57    2.07   0 
  11   4  -7   10.87    2.65   0 
  12  -2   5    0.00    0.49   0 
  12   0  -1    0.02    1.36   0 
  13   3  -5   -0.40    2.38   0 
  13   4  -6    6.40    2.87   0 
  14   2  -3    4.41    2.30   0 
  -5   1   4  173.55    2.88   0 
  -4   0   5    9.97    0.86   0 
  -3  -1   7  279.20    4.30   0 
   3  -3   9    0.71    0.69   0 
   3   5  -8   42.23    2.73   0 
   4   1  -4    1.00    0.60   0 
   4   7  -9    1.38    2.11   0 
   5  -2   3    1.18    0.15   0 
   5   6  -9    0.97    2.00   0 
   6   3  -7    2.03    1.50   0 
   6   6  -9    4.38    2.28   0 
   7   4  -8  131.98    4.78   0 
   7   6  -9   53.47    3.86   0 
   8   3  -7    4.26    1.84   0 
   8   6  -9   41.11    3.66   0 
   9  -2   3   77.32    1.20   0 
   9   6  -9   11.84    2.91   0 
  10  -3   9    1.47    0.51   0 
  10   0  -2    0.28    0.97   0 
  11  -2   4    0.72    0.48   0 
  11   2  -5   69.38    3.75   0 
  11   5  -8    4.80    2.72   0 
  12   1  -3   37.19    2.73   0 
  12   3  -6   15.87    2.79   0 
  13   2  -4   -0.37    2.03   0 
  15   1  -1    0.83    2.30   0 
  15   3  -4   14.81    3.21   0 
  -3   1   1  205.74    1.82   0 
  -1  -1   4 1307.83    6.70   0 
   0  -2   7  121.75    2.64   0 
   0   4  -6    0.83    0.92   0 
   2   4  -7    1.64    0.94   0 
   4   6  -9    4.86    2.04   0 
   5  -3   8   56.74    1.66   0 
   5   2  -6  139.49    3.79   0 
   5   3  -7    2.07    1.04   0 
   5   4  -8    3.06    1.65   0 
   6   2  -6  138.68    3.98   0 
   6   4  -8    6.12    1.44   0 
   7   5  -9    3.36    1.99   0 
   8   2  -6   11.17    1.84   0 
   8   4  -8  111.39    4.44   0 
   9   2  -6    0.67    1.59   0 
   9   4  -8   16.08    2.69   0 
  10  -1   0   88.64    2.25   0 
  10   3  -7   32.35    3.08   0 
  12   2  -5   28.31    2.94   0 
  12   4  -7   27.48    2.96   0 
  14   1  -2   32.51    2.86   0 
  14   3  -5    8.38    2.88   0 
  15   0   1    0.83    1.56   0 
  15   2  -3    7.69    2.60   0 
  16   1   0   -0.30    1.83   0 
  16   2  -2    0.20    2.34   0 
   1  -2   6  161.33    2.66   0 
   2   2  -5   13.92    1.09   0 
   2   5  -8    4.75    1.56   0 
   3  -2   4  120.22    1.58   0 
   3   0  -2 3773.52   10.32   0 
   3   6  -9    1.55    1.77   0 
   4  -3   9   35.83    1.54   0 
   4   3  -7   95.45    3.26   0 
   4   4  -8    1.83    1.53   0 
   5   5  -9  269.76    6.66   0 
   6  -3   8   96.57    1.99   0 
   6   5  -9   34.26    2.69   0 
   6   7 -10   40.55    3.75   0 
   7   0  -3    4.02    0.85   0 
   8  -3   8   17.64    0.87   0 
   8   5  -9   24.31    2.54   0 
   9   5  -9   27.52    3.15   0 
  10   2  -6    6.87    1.96   0 
  10   4  -8    7.89    1.97   0 
  11   1  -4   45.81    2.85   0 
  11   3  -7    8.18    2.43   0 
  11   4  -8    7.09    2.61   0 
  13   0  -1    0.93    1.24   0 
  13   1  -3    0.36    1.64   0 
  13   3  -6    4.52    2.66   0 
  14   2  -4    0.75    2.18   0 
  -4   0   6  112.28    2.66   0 
  -3   0   4   38.79    1.35   0 
  -2  -1   6  164.44    2.96   0 
   0  -2   8  157.73    3.19   0 
   0  -1   3  459.09    3.29   0 
   1  -1   2  548.75    2.64   0 
   1   3  -6    6.05    1.11   0 
   2  -2   5  187.00    2.44   0 
   3   4  -8    1.67    1.42   0 
   4   2  -6   10.37    1.19   0 
   4   5  -9   44.52    3.01   0 
   5   7 -10   17.45    2.44   0 
   6   1  -5  452.26    6.11   0 
   6   6 -10    0.53    2.22   0 
   7   6 -10   89.45    4.79   0 
   8   6 -10   72.47    4.56   0 
   9   0  -3    1.14    0.93   0 
   9   1  -5   24.12    2.05   0 
  11   2  -6   19.56    2.56   0 
  12   1  -4   18.80    2.28   0 
  13   2  -5   27.73    3.13   0 
   1   5  -8    2.78    1.41   0 
   3   5  -9    0.87    1.58   0 
   4  -3  10  136.86    3.04   0 
   5  -3   9    2.04    0.70   0 
   5   1  -5    7.88    1.15   0 
   5   6 -10  104.39    4.78   0 
   6   4  -9    3.99    1.84   0 
   7   3  -8    7.33    1.93   0 
   7   4  -9   21.22    2.56   0 
   8   3  -8   98.99    4.29   0 
   8   4  -9   64.27    3.91   0 
   9   4  -9   18.61    2.90   0 
  10  -2   3  214.55    2.16   0 
  10   0  -3    0.03    0.97   0 
  11  -1   0    6.29    0.88   0 
  12   3  -7    6.45    1.95   0 
  12   4  -8    3.99    1.99   0 
  14   1  -3   18.33    2.48   0 
  14   3  -6    3.75    2.83   0 
  15   1  -2    1.33    1.91   0 
  15   2  -4    0.03    2.37   0 
  16   1  -1   -0.05    1.88   0 
  16   2  -3    8.22    2.73   0 
  -4   0   7    0.62    0.83   0 
  -4   1   3  138.85    2.22   0 
  -2  -1   7  285.73    4.17   0 
   1  -2   7   50.86    1.69   0 
   2   4  -8    6.12    1.51   0 
   4   6 -10  162.89    5.58   0 
   5  -3  10  212.89    3.71   0 
   5   4  -9   13.23    2.13   0 
   6  -3   9    2.52    0.76   0 
   6   2  -7   12.40    1.76   0 
   6   5 -10    3.39    2.14   0 
   7  -1  -1  260.98    3.07   0 
   7   2  -7    2.22    1.50   0 
   7   5 -10    2.56    2.11   0 
   8   5 -10   -0.92    2.12   0 
   9   2  -7   65.19    3.48   0 
   9   5 -10   16.94    2.94   0 
  10   4  -9    2.30    2.38   0 
  10   5 -10   17.40    3.24   0 
  12   2  -6    0.05    1.46   0 
  13   1  -4   -0.37    1.71   0 
  13   3  -7   -0.90    2.58   0 
  14   0  -1    4.10    1.41   0 
  14   2  -5   25.00    3.16   0 
  -1  -1   5   47.91    1.50   0 
   3   6 -10   17.82    2.47   0 
   4   1  -5    5.27    1.00   0 
   5   2  -7   64.66    2.79   0 
   5   5 -10   17.54    2.57   0 
   5   7 -11    3.30    2.45   0 
   6   7 -11    8.49    2.27   0 
   7  -3   9    5.99    0.82   0 
   7   6 -11    2.43    2.48   0 
   8   6 -11    6.94    2.46   0 
  10   2  -7   30.36    2.49   0 
  11   0  -3   -0.19    1.03   0 
  11   3  -8    9.96    2.08   0 
  11   4  -9    7.48    2.13   0 
  12   4  -9   23.18    3.51   0 
  13   0  -2   12.51    1.65   0 
  13   2  -6   25.14    3.08   0 
  16   1  -2    0.50    2.34   0 
  16   2  -4    3.19    2.56   0 
  -5   1   6  100.87    2.59   0 
  -3   0   5    4.73    0.77   0 
   0   4  -7    0.80    0.71   0 
   2  -2   6   91.06    1.92   0 
   4   0  -3   -0.38    0.32   0 
   4   5 -10    2.22    1.86   0 
   5   6 -11    6.92    2.42   0 
   6  -3  10   17.56    1.21   0 
   6   6 -11    4.39    1.85   0 
   8  -3  10   12.75    1.08   0 
   8   1  -6   42.17    2.41   0 
   8   3  -9    1.62    1.95   0 
  10  -1  -1   35.70    1.51   0 
  11   2  -7   10.13    1.85   0 
  12  -2   4    7.08    0.63   0 
  12  -1   0   28.97    1.54   0 
  12   0  -3    1.01    1.17   0 
  12   1  -5    5.46    1.86   0 
  12   3  -8   27.15    2.90   0 
  14   1  -4    7.61    2.18   0 
  14   3  -7    0.54    1.96   0 
  15   1  -3   19.41    2.56   0 
  15   2  -5    1.89    2.49   0 
  -2   0   3   10.02    0.67   0 
   1  -2   8   16.55    1.08   0 
   3   5 -10   16.27    2.28   0 
   4   2  -7    0.16    1.10   0 
   6   1  -6   25.61    1.80   0 
   6   3  -9    4.55    1.75   0 
   6   4 -10    6.23    2.01   0 
   7   0  -4  154.28    3.24   0 
   7   4 -10   93.75    4.19   0 
   7   5 -11   89.52    4.64   0 
   8  -3  11    0.90    0.91   0 
   8   5 -11    6.25    2.50   0 
   9   0  -4   74.37    2.61   0 
   9   3  -9    2.24    1.56   0 
   9   5 -11    1.22    2.39   0 
  10   0  -4   24.92    1.81   0 
  10   1  -6    1.67    1.55   0 
  10   3  -9    5.75    2.41   0 
  10   4 -10    1.95    2.56   0 
  11   4 -10   -0.84    2.51   0 
  13   1  -5    5.90    1.98   0 
  13   3  -8   54.47    4.47   0 
  14   0  -2   45.87    2.60   0 
  14   2  -6    2.75    2.44   0 
  15   0  -1    0.10    1.28   0 
  -5   1   7  230.06    4.09   0 
  -1  -1   6   64.22    1.85   0 
   0  -1   4   10.54    0.70   0 
   1   3  -7    3.02    1.11   0 
   3  -2   5 1157.66    5.65   0 
   5   4 -10    1.20    1.85   0 
   5   5 -11    8.00    2.40   0 
   5   7 -12    3.87    2.58   0 
   6   5 -11   27.31    2.68   0 
   7   2  -8   31.60    2.50   0 
   7   6 -12    0.76    2.53   0 
   8   2  -8   63.09    3.13   0 
   9   2  -8    3.05    1.39   0 
  10   2  -8   17.60    2.48   0 
  11  -2   3   34.28    1.02   0 
  11  -1  -1    7.29    0.94   0 
  11   0  -4    8.65    1.42   0 
  11   1  -6    8.87    1.92   0 
  11   3  -9    3.00    1.79   0 
  13   0  -3    0.60    1.25   0 
  13   2  -7    0.06    2.27   0 
  15   1  -4   11.61    2.35   0 
  16   1  -3    2.70    2.04   0 
  16   2  -5    7.96    2.86   0 
  -3   0   6 7182.65   19.68   0 
   2  -2   7  422.84    4.43   0 
   2   4  -9   36.14    2.44   0 
   3   2  -7   14.33    1.47   0 
   4   4 -10   26.59    2.56   0 
   6   2  -8    4.47    1.19   0 
   6   6 -12   14.18    3.01   0 
   8  -2   2   46.94    0.84   0 
  11   2  -8    9.59    2.32   0 
  12   1  -6    5.96    1.93   0 
  12   3  -9    3.90    1.99   0 
  14   1  -5    3.26    2.01   0 
  15   2  -6    0.88    1.82   0 
  -1  -1   7  779.98    6.61   0 
   3   0  -3   11.88    0.77   0 
   4   1  -6    2.57    0.96   0 
   4   3  -9    4.74    1.25   0 
   5   2  -8   19.99    1.70   0 
   5   6 -12   73.95    4.15   0 
   6   4 -11    6.16    2.12   0 
   7   3 -10  122.15    4.78   0 
   7   4 -11   58.72    3.85   0 
   7   5 -12    1.31    2.26   0 
   8   3 -10  174.93    5.85   0 
   8   4 -11   18.10    2.37   0 
   8   5 -12   10.00    2.77   0 
   9  -2   2   47.55    0.99   0 
   9  -1  -2   18.19    1.14   0 
   9   3 -10   15.80    2.74   0 
   9   4 -11    3.31    1.88   0 
  10   3 -10   78.83    4.58   0 
  10   4 -11    9.08    2.98   0 
  12  -1  -1   28.36    1.58   0 
  12   0  -4   32.48    2.16   0 
  12   2  -8    3.62    2.40   0 
  13   1  -6    1.89    1.88   0 
  13   3  -9    0.80    2.04   0 
  14   0  -3    0.02    1.64   0 
  14   2  -7   14.20    2.44   0 
  15   0  -2   48.32    2.70   0 
  -3   0   7    9.47    0.94   0 
  -1  -1   8  244.43    4.02   0 
   4   6 -12    7.32    2.44   0 
   6   3 -10    8.76    1.99   0 
   6   5 -12    0.80    2.34   0 
   7   0  -5    2.45    0.91   0 
   7   1  -7   12.81    1.39   0 
   8   0  -5    1.05    0.94   0 
   9   0  -5    1.41    1.05   0 
  10  -1  -2   33.79    1.55   0 
  10   0  -5    0.03    1.09   0 
  11   1  -7    8.53    2.01   0 
  11   3 -10   33.73    3.19   0 
  12   3 -10   -0.74    2.54   0 
  13   0  -4    1.00    1.66   0 
  13   2  -8    0.65    2.41   0 
  15   1  -5    4.51    2.17   0 
  15   2  -7   33.60    3.82   0 
  16   1  -4    1.21    2.03   0 
  -4   1   5    4.91    0.79   0 
  -3   1   2  135.26    1.78   0 
  -2   0   4 6477.52   15.12   0 
   0  -1   5  549.12    4.54   0 
   0   3  -7    0.98    0.87   0 
   5   3 -10    6.94    1.87   0 
   5   5 -12    2.31    2.30   0 
   6   6 -13   12.72    3.02   0 
   7  -2   2   15.85    0.40   0 
   7   2  -9  186.70    5.08   0 
  10  -2   2    3.53    0.49   0 
  11  -1  -2    9.09    1.06   0 
  11   0  -5    1.36    1.25   0 
  12   1  -7    6.44    2.05   0 
  13  -1  -1   17.17    1.52   0 
  14   1  -6    1.06    1.98   0 
   5   6 -13   25.74    3.36   0 
   6  -1  -2  264.42    3.05   0 
   6   0  -5    0.51    0.57   0 
   7   5 -13   71.70    4.64   0 
   8   3 -11   50.04    3.69   0 
   8   4 -12    1.97    1.70   0 
   8   5 -13   12.48    3.14   0 
   9   3 -11   99.45    4.98   0 
   9   4 -12   37.67    3.38   0 
  10   3 -11   27.40    3.43   0 
  10   4 -12    1.28    2.04   0 
  12  -2   3    3.06    0.58   0 
  12   0  -5   -0.06    1.24   0 
  13   1  -7    1.73    1.93   0 
  14   0  -4    9.83    2.07   0 
  15   0  -3    0.29    1.39   0 
  16   1  -5    3.87    2.22   0 
  -4   1   6    0.93    0.75   0 
   2   3  -9   13.88    1.70   0 
   3   1  -6   11.99    1.03   0 
   4  -2   5  901.53    4.78   0 
   4   6 -13    9.69    2.63   0 
   6   3 -11   68.68    3.73   0 
   6   4 -12    0.38    1.40   0 
   6   5 -13   16.68    3.09   0 
   7   3 -11   58.04    3.42   0 
   9   2 -10   15.81    2.49   0 
  10   1  -8   48.77    3.01   0 
  10   2 -10    2.63    2.19   0 
  11  -2   2   15.77    0.84   0 
  11   1  -8   -0.25    1.73   0 
  11   3 -11    2.21    1.94   0 
  12  -1  -2    1.34    0.91   0 
  12   3 -11    0.57    2.75   0 
  13   2  -9    4.48    2.04   0 
  15   1  -6    5.04    2.28   0 
  -2   0   5    1.42    0.47   0 
  -2   2  -3    9.25    0.51   0 
  -1   0   2  413.73    2.70   0 
   3  -2   8   34.21    1.48   0 
   3   4 -11    3.71    1.37   0 
   4   2  -9   15.13    1.76   0 
   5   0  -5    6.72    0.96   0 
   5   3 -11   48.40    3.16   0 
   5   4 -12   13.81    2.52   0 
   5   5 -13   -1.13    2.28   0 
   6   1  -8    2.54    1.27   0 
   7   2 -10  116.31    4.38   0 
   8  -1  -3  110.43    2.44   0 
   8   2 -10  156.96    5.03   0 
   9  -1  -3   20.71    1.27   0 
   9   0  -6  181.53    4.08   0 
  10  -1  -3   16.75    1.26   0 
  10   0  -6    8.13    1.47   0 
  12   1  -8    1.83    1.92   0 
  13   0  -5   -0.78    1.34   0 
  14  -1  -1   26.79    1.72   0 
  14   1  -7    1.04    2.07   0 
  14   2  -9   18.42    3.41   0 
  -2   0   6  800.89    6.45   0 
   0  -1   7   43.80    1.67   0 
   0  -1   8   20.99    1.37   0 
   5  -1  -2  182.08    2.38   0 
   5   6 -14   11.05    3.07   0 
   7   0  -6    5.30    0.90   0 
   7   4 -13    1.37    2.37   0 
   7   5 -14    6.50    2.80   0 
   8   4 -13    2.76    1.85   0 
   9   3 -12    3.04    2.55   0 
   9   4 -13   -0.47    1.80   0 
  11  -1  -3    4.15    0.97   0 
  12   0  -6    0.44    1.35   0 
  12   2 -10   25.68    2.89   0 
  13  -1  -2    3.31    1.04   0 
  13   1  -8    5.40    2.17   0 
  13   2 -10   -0.28    2.62   0 
  14   0  -5    0.15    1.51   0 
  15   0  -4    0.70    1.51   0 
  15   1  -7    2.34    2.25   0 
  16   1  -6    4.70    2.33   0 
  -2   0   7    5.45    0.93   0 
   2   0  -3   10.11    0.68   0 
   2   4 -11   10.26    1.93   0 
   2   5 -12   -0.18    1.80   0 
   3   0  -4   44.88    1.44   0 
   4  -2   6   66.67    1.55   0 
   5  -2   4    9.42    0.46   0 
   6   4 -13   16.40    2.75   0 
   6   5 -14    2.80    2.69   0 
   7   3 -12  110.49    4.67   0 
   8   1  -9    6.69    1.67   0 
   9   1  -9   15.04    2.07   0 
  10   1  -9   59.39    3.34   0 
  11   1  -9   10.03    2.21   0 
  12  -1  -3   37.21    1.92   0 
  13   0  -6    2.76    1.86   0 
  14   1  -8    3.12    2.23   0 
   1   3  -9    1.63    0.88   0 
   3   1  -7  319.19    4.76   0 
   3   2  -9   23.87    1.90   0 
   4  -2   7  430.24    4.31   0 
   4  -2   8   51.81    1.79   0 
   5   4 -13   26.21    3.06   0 
   6   3 -12  231.79    6.36   0 
   7   1  -9    3.15    1.44   0 
   7   2 -11   99.31    4.26   0 
   8   0  -7    3.78    1.21   0 
   8   2 -11  136.18    4.86   0 
   9  -2   1   87.83    1.45   0 
   9   0  -7    0.63    1.17   0 
  10  -2   1    1.49    0.51   0 
  10   0  -7    0.81    1.28   0 
  11   0  -7    0.91    1.38   0 
  12  -2   2   17.47    0.90   0 
  12   1  -9   54.22    3.58   0 
  14  -1  -2   30.60    1.88   0 
  15   0  -5    1.09    1.64   0 
  16   0  -4    6.81    1.89   0 
  -1   2  -5    2.62    0.56   0 
   4  -2   9  180.96    3.39   0 
   5   0  -6  707.93    6.78   0 
   6   2 -11    3.53    1.79   0 
   7   0  -7    3.88    1.14   0 
   7   4 -14   22.25    3.29   0 
   8  -2   1  494.00    2.95   0 
   8  -1  -4   34.98    1.58   0 
   8   3 -13   10.63    2.78   0 
   8   4 -14    3.71    1.99   0 
   9  -1  -4    1.80    0.81   0 
   9   3 -13    3.41    2.70   0 
  10  -1  -4   21.77    1.49   0 
  11  -2   1   77.28    1.66   0 
  12   0  -7    0.21    1.41   0 
  13  -1  -3    0.06    0.98   0 
  13   1  -9   19.68    2.80   0 
  13   2 -11    9.99    3.19   0 
  14   0  -6   12.03    2.04   0 
  15   1  -8    0.32    2.28   0 
  -3   1   4   90.09    1.95   0 
  -1   0   3   17.71    0.77   0 
   0   1  -4   11.01    0.75   0 
   1  -1   5    5.46    0.65   0 
   1   4 -11   88.39    3.65   0 
   4   5 -14   27.32    2.87   0 
   6   4 -14   38.67    3.61   0 
   6   5 -15    0.55    2.80   0 
   7   3 -13   39.67    3.10   0 
   8   1 -10   86.85    3.72   0 
   9   1 -10    9.39    1.97   0 
   9   2 -12    3.95    2.30   0 
  10   1 -10    2.51    1.82   0 
  10   2 -12    3.22    2.39   0 
  11   1 -10   10.80    2.32   0 
  12  -1  -4   17.18    1.55   0 
  13   0  -7   -0.11    1.55   0 
  14   1  -9   12.70    2.73   0 
  16   0  -5   -0.91    2.12   0 
   1  -1   6    2.04    0.64   0 
   1   0  -2  398.56    2.65   0 
   1   2  -8    7.24    1.17   0 
   2   4 -12   16.87    1.96   0 
   4   3 -12   57.39    3.15   0 
   5  -2   5   22.90    0.82   0 
   5  -2  10   45.88    1.97   0 
   5   2 -11  102.59    3.80   0 
   5   5 -15   18.27    3.33   0 
   6  -2   3  478.32    1.83   0 
   6   0  -7    0.52    0.99   0 
   6   3 -13    4.59    1.71   0 
   7   1 -10   55.79    2.99   0 
   7   2 -12   -0.43    1.94   0 
   8   2 -12   27.71    2.60   0 
   9   0  -8    8.37    1.55   0 
  10   0  -8   56.15    2.85   0 
  11   0  -8    3.12    1.54   0 
  12   1 -10   10.68    2.47   0 
  12   2 -12    3.33    2.87   0 
  13   1 -10   24.42    3.06   0 
  14  -1  -3   13.99    1.55   0 
  15   0  -6    0.81    1.75   0 
  15   1  -9    0.95    2.38   0 
  16   1  -8    1.66    2.43   0 
  -3   1   6   12.77    1.12   0 
   0   2  -7  138.33    3.00   0 
   1  -1   7  363.65    4.41   0 
   2   1  -7  307.67    4.52   0 
   3   1  -8  882.65    8.32   0 
   3   2 -10   57.55    2.61   0 
   4  -1  -2    6.79    0.58   0 
   4   0  -6  115.46    2.72   0 
   5  -2   6    6.92    0.68   0 
   5  -2   7  122.18    2.35   0 
   5  -2   8   35.57    1.49   0 
   5  -1  -3   74.79    1.72   0 
   5   3 -13   23.65    2.75   0 
   6   1 -10   55.86    2.89   0 
   6   2 -12   25.74    2.68   0 
   7   4 -15   21.88    3.40   0 
   8   0  -8  491.00    7.03   0 
   8   3 -14    2.63    2.58   0 
   9  -1  -5   19.93    1.43   0 
   9   3 -14   29.67    3.28   0 
  10  -1  -5   53.92    2.23   0 
  11  -1  -5   48.73    2.24   0 
  12  -2   1    7.57    0.80   0 
  12   0  -8    0.14    1.54   0 
  13  -2   2   16.87    0.97   0 
  13  -1  -4   -0.05    1.08   0 
  14   0  -7    0.33    1.68   0 
  -1   0   4 1692.72    7.55   0 
   4   1  -9  396.39    6.14   0 
   5   0  -7    5.51    1.11   0 
   6  -2  10   61.30    2.33   0 
   6   4 -15    9.49    2.83   0 
   7   0  -8  168.79    4.10   0 
   7   3 -14    0.53    1.61   0 
   8  -1  -5   28.50    1.56   0 
   8   1 -11  152.61    4.93   0 
   9  -2   0   65.99    1.45   0 
  10  -2   0    1.98    0.55   0 
  10   2 -13   10.58    2.82   0 
  11  -2   0    1.35    0.70   0 
  11   1 -11    2.02    2.10   0 
  11   2 -13    2.78    2.67   0 
  12  -1  -5    3.63    1.22   0 
  12   1 -11    3.70    2.43   0 
  13   0  -8   -0.87    1.63   0 
  14  -1  -4    6.98    1.66   0 
  14   1 -10    8.59    2.09   0 
  15  -1  -3   17.72    1.82   0 
  15   0  -7    0.87    1.83   0 
  16   0  -6    1.36    1.94   0 
  -2   2  -4    6.01    0.58   0 
  -1   0   5   -0.27    0.55   0 
  -1   0   7    0.23    0.78   0 
   2  -1   2    4.91    0.29   0 
   2   0  -4 6390.47   15.18   0 
   3   5 -15    2.68    2.45   0 
   5   2 -12   74.00    3.60   0 
   5   5 -16    5.09    3.03   0 
   6  -2   9   20.51    1.43   0 
   6   0  -8  268.86    4.96   0 
   6   3 -14   37.36    3.07   0 
   7  -2   1  348.69    2.06   0 
   7   1 -11  778.16   10.30   0 
   7   2 -13    1.70    2.05   0 
   8   2 -13   12.67    2.16   0 
   9   0  -9    1.83    1.41   0 
  10   0  -9    2.29    1.56   0 
  11   0  -9    0.31    1.57   0 
  13  -1  -5    4.95    1.36   0 
  13   1 -11   33.96    3.52   0 
  14   0  -8   52.15    3.34   0 
  -4   2   4   13.67    0.95   0 
  -4   2   7    0.94    0.91   0 
   1   3 -11   12.27    1.77   0 
   3   2 -11   65.71    3.07   0 
   3   4 -14    0.28    1.51   0 
   5   3 -14   26.23    2.94   0 
   6  -2   8   71.20    2.06   0 
   6   2 -13   22.83    2.70   0 
   7  -2  10   13.26    1.44   0 
   7   3 -15    2.45    2.49   0 
   8  -2   0   20.75    0.80   0 
   8   0  -9   -0.56    1.28   0 
   8   3 -15    4.19    2.10   0 
   9  -1  -6    6.22    1.16   0 
  10  -1  -6    0.46    1.00   0 
  12   0  -9    0.52    1.21   0 
  13  -2   1    3.27    0.76   0 
  13   0  -9   -0.47    1.72   0 
  14   1 -11   17.32    3.15   0 
  15   0  -8   27.84    3.23   0 
  16   0  -7   -0.22    1.98   0 
  -4   2   6   11.09    0.99   0 
   0   1  -5  553.32    4.75   0 
   2   1  -8  632.13    6.84   0 
   3   0  -6 6813.85   19.55   0 
   3   1  -9   98.10    3.10   0 
   4   0  -7    0.51    0.89   0 
   4   1 -10    6.67    1.45   0 
   4   2 -12    2.19    1.24   0 
   4   5 -16   15.22    2.68   0 
   5   0  -8  101.46    3.06   0 
   6  -2   7   44.28    1.51   0 
   6   1 -11  156.63    4.54   0 
   6   3 -15   22.79    3.15   0 
   6   4 -16   23.04    3.02   0 
   7   0  -9    0.59    1.25   0 
   8  -1  -6   38.90    1.92   0 
   8   1 -12   57.49    3.45   0 
   9   1 -12    1.76    1.45   0 
   9   2 -14    2.23    1.87   0 
  10   2 -14   14.79    2.62   0 
  12  -1  -6    4.34    1.35   0 
  12   1 -12    0.93    2.43   0 
  13   1 -12    3.32    2.64   0 
  14  -1  -5    2.44    1.37   0 
  14   0  -9    3.11    2.05   0 
   2   4 -14    3.21    2.07   0 
   4   3 -14   72.88    3.82   0 
   5   1 -11   48.03    2.75   0 
   5   2 -13   56.70    3.44   0 
   5   4 -16   22.56    3.50   0 
   6  -2   4   21.69    0.65   0 
   6  -2   5   75.95    1.44   0 
   6  -2   6   17.34    0.91   0 
   6  -1  -5  398.85    4.82   0 
   6   0  -9    0.86    1.19   0 
   7  -2   9  478.86    5.48   0 
   7   1 -12  341.69    7.25   0 
   7   2 -14   39.11    3.46   0 
   8  -2  10   25.98    1.62   0 
   9   0 -10  156.49    4.67   0 
  10   0 -10   11.44    1.68   0 
  11   0 -10   42.72    3.01   0 
  12   0 -10    2.06    1.86   0 
  13  -1  -6    0.72    1.33   0 
  16   0  -8   10.83    2.51   0 
   1   0  -3   17.20    0.77   0 
   1   1  -7  792.89    6.96   0 
   2  -1   3  316.19    2.44   0 
   2  -1   7  331.79    4.23   0 
   2   2 -11    0.13    1.33   0 
   2   3 -13    8.55    1.99   0 
   3   2 -12   38.68    2.67   0 
   3   4 -15   12.81    2.23   0 
   4  -1  -3  125.95    2.11   0 
   5   3 -15   26.35    3.13   0 
   6   1 -12  633.69    9.48   0 
   6   2 -14    8.37    2.26   0 
   7  -2   8   39.72    1.64   0 
   7  -1  -6   12.61    1.09   0 
   7   3 -16   13.05    3.14   0 
   8  -2   9  264.36    4.17   0 
   8   0 -10  463.64    7.47   0 
   9  -2  10   20.62    1.50   0 
   9  -1  -7  167.42    3.99   0 
   9   1 -13   -0.38    1.99   0 
   9   2 -15    2.01    2.70   0 
  10  -2  10    0.38    1.09   0 
  10   1 -13   14.84    2.76   0 
  11  -1  -7    7.38    1.46   0 
  11   1 -13   13.46    2.87   0 
  12   1 -13   12.43    3.01   0 
  13   0 -10   24.59    2.75   0 
  14  -1  -6    1.22    1.41   0 
  15  -1  -5    3.81    1.55   0 
  15   0  -9   -0.35    2.02   0 
  -2   1   8  689.45    7.32   0 
   1   2 -10   11.75    1.33   0 
   1   3 -12   83.63    3.39   0 
   2  -1   5   31.20    1.15   0 
   2  -1   6   78.89    1.91   0 
   3   1 -10   21.12    1.84   0 
   4   0  -8  670.22    7.30   0 
   4   1 -11   35.80    2.40   0 
   4   2 -13  269.79    6.38   0 
   4   4 -16   17.79    2.68   0 
   6   3 -16    3.14    2.53   0 
   7   0 -10  824.24    9.69   0 
   8  -1  -7  200.60    4.20   0 
   8   1 -13    0.67    2.00   0 
   8   2 -15   25.86    3.44   0 
  10   0 -11    0.65    1.73   0 
  11   0 -11   -0.44    1.80   0 
  12   0 -11   -0.17    1.91   0 
  13  -1  -7    2.44    1.54   0 
  14   0 -10   11.18    2.52   0 
  -2   1   7  313.26    4.67   0 
   0   0   8 2178.79   12.35   0 
   2   1  -9 1429.30   10.93   0 
   2   4 -15   13.73    2.70   0 
   3   0  -7    6.28    1.07   0 
   3   4 -16   33.37    3.59   0 
   4   3 -15    6.59    1.94   0 
   5   0  -9    0.07    0.80   0 
   5   1 -12   31.69    2.55   0 
   5   2 -14    9.63    1.85   0 
   5   4 -17    1.51    2.16   0 
   6  -1  -6   23.06    1.45   0 
   6   0 -10    8.85    1.60   0 
   7  -2   0    5.50    0.46   0 
   7  -2   7  109.71    2.29   0 
   7  -1  -7   11.59    1.32   0 
   7   1 -13   66.67    3.49   0 
   7   2 -15   17.15    2.48   0 
   8  -2   8    7.64    1.01   0 
   8   0 -11    6.68    1.78   0 
   9  -2   9    0.18    0.74   0 
  10  -2   9   14.31    1.34   0 
  10  -1  -8   49.13    2.58   0 
  10   1 -14   11.91    2.78   0 
  11  -1  -8   -0.08    1.32   0 
  11   1 -14   36.41    3.79   0 
  12  -1  -8    0.41    1.36   0 
  13  -2  -1   13.23    1.20   0 
  13   0 -11   -0.06    2.00   0 
  14  -1  -7    0.62    1.55   0 
  15  -1  -6    2.31    1.62   0 
  15   0 -10    1.78    2.26   0 
  -2   1   6  181.89    3.34   0 
   1   1  -8  221.77    4.05   0 
   2   3 -14    3.99    1.97   0 
   3   2 -13   98.86    4.06   0 
   4  -1  -4    1.32    0.57   0 
   4   4 -17   23.08    3.59   0 
   5   3 -16   72.36    4.27   0 
   6   1 -13  349.67    7.47   0 
   6   2 -15   36.89    3.36   0 
   7  -2   6   46.42    1.41   0 
   7   0 -11    9.54    1.84   0 
   8   1 -14    1.37    2.14   0 
   8   2 -16   27.75    3.68   0 
   9  -1  -8   85.73    3.15   0 
   9   1 -14   10.89    2.09   0 
  13  -1  -8    7.05    1.80   0 
  14   0 -11    0.05    2.20   0 
  -2   1   3 1830.09    7.61   0 
   1   2 -11   74.16    2.95   0 
   1   3 -13   34.88    2.46   0 
   3  -1  -2  117.25    1.70   0 
   3   1 -11   51.40    2.66   0 
   3   3 -15    7.32    1.89   0 
   4   0  -9    0.09    1.11   0 
   4   1 -12    7.52    1.73   0 
   4   2 -14   50.37    3.10   0 
   4   3 -16   55.01    4.11   0 
   5   0 -10 1487.51   12.39   0 
   5   2 -15   12.89    2.51   0 
   6   3 -17    6.52    2.21   0 
   7   1 -14    8.15    2.39   0 
   7   2 -16   12.19    2.95   0 
   8  -2   7  238.13    3.39   0 
   8  -1  -8  124.20    3.49   0 
  10   0 -12   -0.03    1.30   0 
  11  -1  -9    9.32    1.79   0 
  11   0 -12   40.87    2.96   0 
  12   0 -12   34.67    3.24   0 
  13   0 -12    3.24    2.27   0 
  14  -1  -8    2.90    1.83   0 
  15  -1  -7    0.54    1.67   0 
  15   0 -11   -0.15    2.32   0 
  -3   2   7   13.23    1.37   0 
  -1   1  -4  123.45    1.97   0 
  -1   2  -8   16.49    1.33   0 
   0   2 -10    9.48    1.45   0 
   1   0  -4 1567.06    7.39   0 
   2   1 -10    9.05    1.22   0 
   2   4 -16    0.05    1.63   0 
   3   0  -8  164.13    3.64   0 
   3   4 -17   48.22    4.20   0 
   5  -1  -6   89.31    2.49   0 
   5   1 -13  175.16    5.14   0 
   5   3 -17    1.41    2.61   0 
   6  -1  -7  241.15    4.31   0 
   6   0 -11    0.52    1.44   0 
   6   2 -16    0.95    2.30   0 
   7  -2   5  184.79    2.29   0 
   7  -1  -8   13.17    1.48   0 
   8   0 -12  253.42    6.12   0 
   9  -1  -9   12.60    1.75   0 
   9   1 -15    8.99    2.71   0 
  10  -2   8   31.12    1.57   0 
  10  -1  -9   52.16    2.63   0 
  10   1 -15    2.80    1.89   0 
  13  -1  -9   17.36    2.31   0 
  14   0 -12    3.88    2.50   0 
  -3   2   6  265.18    4.29   0 
   0   0   5    1.78    0.50   0 
   0   1  -7   41.03    1.74   0 
   1   1  -9  362.49    5.51   0 
   1   3 -14   13.07    2.22   0 
   2   2 -13   15.20    2.16   0 
   2   3 -15   11.72    2.48   0 
   3   2 -14   -0.35    1.32   0 
   3   3 -16    1.75    2.39   0 
   4  -1   9  422.75    5.71   0 
   4   2 -15    2.11    2.04   0 
   6   1 -14    6.83    1.72   0 
   7   0 -12  112.14    4.25   0 
   8  -1  -9    5.88    1.48   0 
   8   1 -15    9.47    2.13   0 
   9  -2   7   15.18    1.15   0 
   9   0 -13   -0.51    1.89   0 
  10  -2  -4    7.48    1.02   0 
  10   0 -13   -0.92    1.98   0 
  11  -2  -4   15.72    1.35   0 
  12  -2  -4    5.14    1.29   0 
  12   0 -13    1.46    2.28   0 
  13   0 -13   -0.18    2.34   0 
  14  -1  -9   15.80    2.39   0 
  15  -1  -8    1.23    1.84   0 
  -2   2  -6   95.20    2.19   0 
   0   0   4 7669.64   16.32   0 
   0   3 -13   45.45    2.91   0 
   1   2 -12  180.83    4.72   0 
   2   0  -7    5.36    1.04   0 
   2   1 -11    7.58    1.56   0 
   3   1 -12    5.62    1.61   0 
   4   0 -10  917.31    9.63   0 
   4   1 -13  136.33    4.47   0 
   4   3 -17   14.82    2.57   0 
   5  -1  -7  204.96    3.97   0 
   5   0 -11   -0.67    1.44   0 
   5   1 -14    5.11    2.05   0 
   5   2 -16    1.65    1.63   0 
   6  -1  -8    0.37    1.03   0 
   6   0 -12  367.72    7.11   0 
   7  -1  -9    3.96    1.32   0 
   7   1 -15    0.28    1.62   0 
   7   2 -17   33.85    3.38   0 
   8  -2   6    1.25    0.59   0 
   8   0 -13   -0.81    1.80   0 
   9  -2  -4    3.08    0.83   0 
   9  -1 -10    9.20    1.79   0 
   9   1 -16    1.34    2.65   0 
  10  -2   7   12.36    1.15   0 
  10  -1 -10    3.63    1.65   0 
  11  -1 -10   11.97    2.04   0 
  13  -1 -10   20.02    2.57   0 
  -3   2  -2  817.53    2.58   0 
  -3   2   5   22.72    1.38   0 
  -1   1   8  234.63    4.39   0 
   0   0   3   12.08    0.68   0 
   0   2 -11  321.62    5.91   0 
   1   0  -5    0.51    0.65   0 
   3  -1  -3  523.07    4.14   0 
   3  -1   6  254.75    3.48   0 
   3   0  -9    0.79    0.81   0 
   3   2 -15    4.67    2.16   0 
   3   4 -18    2.27    2.14   0 
   4  -1   8    4.26    1.10   0 
   6   1 -15    7.05    2.37   0 
   6   2 -17   40.76    3.52   0 
   7  -2   4   65.06    1.19   0 
   7   0 -13    4.86    1.95   0 
   8  -2  -4   70.36    2.18   0 
   8  -1 -10   78.97    3.32   0 
   8   1 -16   11.52    2.95   0 
  10  -2  -5   91.96    2.77   0 
  10   0 -14   17.03    2.82   0 
  11  -2  -5   54.66    2.32   0 
  11   0 -14    8.28    2.68   0 
  12  -2  -5   23.16    1.75   0 
  12   0 -14   19.79    3.19   0 
  14  -1 -10    9.07    2.29   0 
  15  -1  -9   -0.33    2.03   0 
  -1   1  -5    4.77    0.66   0 
  -1   1   7  801.57    7.59   0 
   0   1  -8   18.28    1.41   0 
   1   1 -10   45.70    2.37   0 
   1   2 -13   75.17    3.47   0 
   1   3 -15   14.39    2.45   0 
   2   0  -8  660.51    7.08   0 
   2   2 -14   23.26    2.25   0 
   2   3 -16   49.07    3.41   0 
   3   1 -13  241.08    5.87   0 
   3   3 -17   37.82    3.37   0 
   4  -1  -6    2.07    0.85   0 
   4   0 -11    2.47    1.44   0 
   4   1 -14    2.40    1.81   0 
   4   2 -16    7.00    1.89   0 
   4   3 -18    1.21    2.84   0 
   5   0 -12 1041.17   11.60   0 
   5   2 -17    3.27    2.47   0 
   6  -1  -9   27.30    1.97   0 
   7  -2  -3   61.38    1.80   0 
   7   1 -16    7.13    2.71   0 
   8   0 -14   18.70    2.65   0 
   9  -2  -5   19.25    1.43   0 
   9  -2   6   33.46    1.34   0 
   9  -1 -11   18.05    2.24   0 
   9   0 -14    2.43    1.58   0 
  10  -1 -11   20.40    2.34   0 
  11  -2  -6   16.52    1.82   0 
  11  -1 -11    3.03    1.85   0 
  12  -1 -11    3.21    1.94   0 
  13  -1 -11   37.35    3.19   0 
  15  -1 -10    4.69    2.33   0 
  -3   2   3   60.08    1.61   0 
   0   3 -14    3.19    1.83   0 
   1   0   7    7.42    1.06   0 
   2   1 -12   14.23    1.90   0 
   3  -1  -4   79.67    1.90   0 
   3  -1   5   60.04    1.58   0 
   3   0 -10  538.44    7.33   0 
   5  -1  -8  264.93    4.75   0 
   5  -1   9    5.39    1.11   0 
   5   1 -15   75.22    3.84   0 
   6   0 -13    3.42    1.37   0 
   6   1 -16  101.62    5.00   0 
   6   2 -18    1.42    2.63   0 
   7  -1 -10   46.98    2.48   0 
   7   0 -14  165.66    5.61   0 
   8  -2  -5    3.77    0.92   0 
   8  -2   5   26.15    1.02   0 
   8   1 -17    7.44    2.96   0 
   9  -2  -6   -0.16    1.14   0 
  10  -2  -6    5.63    1.21   0 
  10   0 -15   -0.84    2.39   0 
  11   0 -15   -0.71    2.55   0 
  12  -2  -6    0.43    1.17   0 
  13  -2  -6   16.07    1.99   0 
  14  -1 -11   15.73    2.70   0 
  -1   1   6   66.43    2.17   0 
  -1   2 -10    9.95    1.47   0 
   0   2 -12   12.95    1.57   0 
   1   1 -11  157.59    4.27   0 
   1   3 -16   75.49    4.32   0 
   2   2 -15   64.16    3.77   0 
   2   3 -17    0.60    2.42   0 
   3   2 -16    0.49    1.59   0 
   3   3 -18   44.45    4.20   0 
   4  -1  -7   91.86    2.70   0 
   4  -1   7   66.84    2.09   0 
   4   2 -17   10.35    2.78   0 
   5   0 -13    0.80    1.73   0 
   6  -1 -10   43.00    2.53   0 
   7   1 -17    2.65    2.70   0 
   8   0 -15    0.02    2.13   0 
   9  -1 -12    1.33    1.79   0 
   9   0 -15   -0.51    1.53   0 
  10  -2  -7   22.76    1.86   0 
  10  -2   6    6.08    0.89   0 
  10  -1 -12    5.08    2.04   0 
  11  -2  -7    7.73    1.50   0 
  11  -2   6   14.95    1.15   0 
  11  -1 -12    9.77    1.83   0 
  12  -2  -7   15.07    1.83   0 
  12  -1 -12    1.08    2.00   0 
  13  -1 -12    3.73    2.26   0 
  15  -1 -11    0.65    2.33   0 
  -3   2   2   52.06    1.30   0 
   1   0   6  269.07    3.94   0 
   1   2 -14   20.80    2.10   0 
   2   0  -9   31.44    1.79   0 
   2   1 -13    3.51    1.69   0 
   3   0 -11    1.48    1.33   0 
   3   1 -14    2.23    1.38   0 
   4   0 -12   17.60    1.79   0 
   4   1 -15   63.85    3.54   0 
   5  -1  -9   43.22    2.32   0 
   5   1 -16   35.79    2.98   0 
   5   2 -18    2.01    1.91   0 
   6  -2  -1   31.61    0.95   0 
   6  -2   0   34.05    0.77   0 
   6   0 -14  143.42    4.96   0 
   6   1 -17   86.91    4.96   0 
   7  -1 -11  658.93    9.10   0 
   7   0 -15    1.55    2.19   0 
   9  -2  -7   49.62    2.39   0 
  10   0 -16  151.15    6.31   0 
  13  -2  -7   -0.49    1.38   0 
  14  -2  -6    4.00    1.52   0 
  14  -1 -12    0.20    2.30   0 
  -3   2  -3  125.79    1.51   0 
  -3   2   1    0.42    0.33   0 
  -2   2  -8  156.40    3.37   0 
  -2   2   7   12.93    1.41   0 
   0   2 -13    5.74    1.74   0 
   1   0  -7    0.63    0.64   0 
   2   0   8  265.74    4.63   0 
   2   2 -16   14.20    2.65   0 
   2   3 -18   24.48    3.51   0 
   3  -1   4   94.09    1.71   0 
   3   2 -17   93.78    4.98   0 
   3   3 -19   10.03    3.32   0 
   4  -1  -8   67.44    2.56   0 
   4   2 -18   34.36    3.79   0 
   5  -1   8   45.81    1.97   0 
   6  -1 -11  132.07    4.24   0 
   6  -1   9   17.86    1.56   0 
   7  -2  -5   13.03    1.19   0 
   7  -2   3   73.74    1.04   0 
   8  -2  -7   27.39    1.98   0 
   8   0 -16  199.71    6.86   0 
   9  -1 -13   -0.85    1.84   0 
   9   0 -16   24.52    2.85   0 
  10  -2  -8   14.58    1.76   0 
  10  -1 -13   12.79    2.48   0 
  11  -2  -8    5.06    1.53   0 
  11  -1 -13    7.16    1.84   0 
  12  -2  -8    4.23    1.59   0 
  13  -2  -8    0.03    1.86   0 
  13  -1 -13   -0.60    2.32   0 
  14  -2  -7   10.05    1.84   0 
  -1   1   5   48.82    1.69   0 
   0   1 -10   11.80    1.53   0 
   0   1   8   19.32    1.46   0 
   1   1 -12   66.68    2.98   0 
   1   2 -15  123.56    4.85   0 
   1   3 -17    2.06    2.44   0 
   2   0 -10  835.93    9.08   0 
   2   1 -14    5.38    1.93   0 
   3  -1  -6    8.09    1.08   0 
   3   0 -12    3.01    1.54   0 
   3   1 -15    0.94    1.94   0 
   4  -1   6   11.89    0.98   0 
   4   0 -13    0.96    1.18   0 
   4   1 -16   39.37    3.05   0 
   5  -1 -10   63.15    2.73   0 
   5   0 -14   13.73    1.96   0 
   6  -2  -3  152.48    2.60   0 
   6   0 -15    1.62    2.21   0 
   7  -2  -6   31.09    1.73   0 
   7  -1 -12  282.28    6.35   0 
   7   0 -16  345.33    8.67   0 
   9  -2  -8    4.52    1.37   0 
   9  -2   5  365.32    3.58   0 
  11  -2  -9   12.20    1.90   0 
  11  -1 -14   36.39    3.48   0 
  12  -2  -9    4.92    1.83   0 
  12  -1 -14    6.52    2.61   0 
  14  -1 -13    4.01    1.97   0 
  -3   2   0 1205.13    3.82   0 
  -2   2  -9  410.19    5.80   0 
  -2   2   6  105.37    2.91   0 
  -1   2 -12   15.10    1.91   0 
   0   0  -3   12.67    0.71   0 
   0   2 -14    1.07    1.71   0 
   1   0  -8 1276.74    9.83   0 
   1   0   5    1.38    0.69   0 
   2   2 -17   36.70    3.60   0 
   3  -1  -7  264.78    4.45   0 
   3   2 -18    8.66    2.94   0 
   4  -1  -9  330.35    5.68   0 
   6   1 -18   11.63    2.43   0 
   7  -2  -7    2.84    1.11   0 
   7  -1 -13   59.30    3.49   0 
   7  -1   9    9.23    1.58   0 
   8  -2  -8   47.47    2.46   0 
   8  -2   4    7.83    0.63   0 
   8   0 -17   -0.25    2.61   0 
   9  -2  -9   95.40    3.58   0 
   9  -1 -14    8.98    2.42   0 
   9   0 -17   -0.08    1.35   0 
  10  -2  -9   27.00    2.28   0 
  10  -1 -14   12.51    2.16   0 
  12  -2   5    0.22    0.81   0 
  13  -2  -9    2.23    1.78   0 
  13  -1 -14   -0.23    2.63   0 
  -3   2  -4  123.71    1.88   0 
  -3   3   6  107.06    3.14   0 
  -1   1  -8   49.67    2.08   0 
   0   1 -11  129.67    3.92   0 
   0   1   7   38.74    1.95   0 
   1   1 -13   95.47    3.70   0 
   1   2 -16   15.76    2.70   0 
   1   3 -18    3.66    2.68   0 
   2   0 -11   -0.01    0.91   0 
   2   0   7    1.49    0.94   0 
   2   3 -19    5.65    2.33   0 
   3   0 -13    1.95    1.64   0 
   3   1 -16    7.51    2.33   0 
   4   0 -14   22.16    2.24   0 
   4   1 -17    0.78    1.61   0 
   5  -1   7   42.46    1.79   0 
   5   0 -15    0.17    1.41   0 
   5   1 -18   -1.08    2.44   0 
   6  -1   8    1.00    0.94   0 
   6   0 -16    0.11    1.64   0 
   7   0 -17   -0.77    2.53   0 
   8  -2  -9  194.10    4.84   0 
   8  -1 -14    0.74    1.99   0 
  10  -2 -10    2.41    1.65   0 
  10  -2   5  109.99    2.13   0 
  10  -1 -15    2.04    2.51   0 
  11  -2 -10   24.51    2.46   0 
  11  -1 -15    9.75    2.84   0 
  12  -2 -10   17.65    2.41   0 
  12  -1 -15    6.79    2.80   0 
  13  -2 -10    0.44    1.93   0 
  -2   2 -10   23.50    1.81   0 
  -1   1   4 1281.14    7.58   0 
   0   0  -5    1.79    0.70   0 
   0   2 -15   11.68    2.31   0 
   1   0  -9   -0.25    0.75   0 
   2   1 -15    1.38    1.45   0 
   3  -1  -8  713.03    7.73   0 
   3   2 -19   38.09    4.17   0 
   5   0 -16   62.20    4.06   0 
   7  -2  -8   20.30    1.80   0 
   9  -2 -10   12.99    1.98   0 
   9  -1 -15    7.69    2.59   0 
  11  -2 -11    2.00    1.86   0 
  11  -2   5    7.51    0.87   0 
  12  -2 -11    4.09    2.10   0 
  14  -2 -10   -0.34    2.01   0 
  -3   2  -5 1067.46    6.36   0 
  -2   2   5   14.52    1.27   0 
  -1   1  -9  140.69    3.58   0 
  -1   2 -13  393.73    7.26   0 
   0   1 -12  268.54    5.82   0 
   1   0 -10  116.96    3.59   0 
   1   1 -14   19.56    2.09   0 
   1   2 -17   43.28    3.70   0 
   2  -1  -4  250.07    3.34   0 
   2  -1  -3 1570.36    7.28   0 
   2  -1  -2 2292.43    7.52   0 
   2   0 -12   19.80    1.83   0 
   2   2 -18    2.55    1.94   0 
   3  -1  -9   87.42    3.10   0 
   3   0 -14    5.54    1.86   0 
   3   0   8    1.63    1.07   0 
   3   1 -17    0.61    2.23   0 
   4  -1 -11   27.83    2.32   0 
   4   0 -15    2.66    1.54   0 
   4   1 -18    1.66    1.80   0 
   6   0 -17    1.95    1.87   0 
   7  -2  -9  121.13    3.82   0 
   7   0 -18    4.53    2.94   0 
   8  -2 -10  101.26    3.83   0 
   8  -1 -15    8.10    1.98   0 
   9  -2 -11   20.86    2.38   0 
  10  -2 -11   22.19    2.18   0 
  10  -1 -16    0.89    2.63   0 
  13  -2 -11    7.95    2.34   0 
  14  -2 -11    0.90    2.22   0 
  -3   2  -6  163.75    2.86   0 
  -3   3   5    0.37    0.87   0 
  -2   2 -11   61.97    2.83   0 
   1   0   4 3631.11   11.87   0 
   2   0 -13    1.87    1.65   0 
   2   1 -16   -0.10    1.48   0 
   4   0 -16   48.03    3.61   0 
   5  -2  -3   61.59    1.73   0 
   5   0 -17    0.07    2.41   0 
   6  -2  -8    3.05    1.19   0 
   6  -1 -14    4.62    1.59   0 
   7  -2 -10   80.01    3.40   0 
   7  -1 -15    1.33    2.17   0 
   7  -1   8   48.79    2.22   0 
   8  -2 -11   96.08    3.98   0 
   8  -1 -16   10.76    2.79   0 
   9  -1 -16    0.88    1.84   0 
  10  -2 -12    3.57    2.03   0 
  11  -2 -12   10.55    2.37   0 
  12  -2 -12    1.74    2.18   0 
  13  -2 -12    2.84    2.35   0 
  -1   1 -10   10.40    1.30   0 
  -1   1   3 1381.31    7.11   0 
  -1   2 -14   13.27    1.83   0 
  -1   2   7   39.48    2.15   0 
   0   0  -7    4.59    0.84   0 
   0   1 -13  146.99    4.56   0 
   0   1   6  124.27    2.96   0 
   0   2 -16    9.90    1.95   0 
   1   0 -11    1.11    1.35   0 
   1   2 -18    5.33    2.70   0 
   2   0   6    0.16    0.79   0 
   2   1 -17   24.41    3.24   0 
   2   2 -19   11.62    2.58   0 
   3  -1 -10   16.92    1.88   0 
   3   0 -15    0.56    1.88   0 
   3   1 -18   14.52    3.01   0 
   4  -1 -12    4.64    1.35   0 
   5  -2  -6  102.30    2.85   0 
   5  -1   6   22.29    1.29   0 
   6  -2  -9    5.78    1.45   0 
   6  -1 -15    6.51    2.37   0 
   6  -1   7   45.06    1.94   0 
   6   0 -18   10.96    2.48   0 
   9  -2 -12    3.03    1.44   0 
   9  -2   4  181.80    2.41   0 
   9  -1 -17    9.12    2.98   0 
  10  -2 -13    5.42    2.27   0 
  11  -2 -13    0.90    2.16   0 
  12  -2 -13    6.56    2.50   0 
  14  -2 -12    3.22    2.47   0 
  -2   2   4  533.01    5.49   0 
  -1   1 -11  505.66    7.51   0 
  -1   2 -15  280.54    7.03   0 
   0   0  -8 1799.80   11.91   0 
   0   2 -17   41.14    3.67   0 
   1   0 -12    0.28    1.50   0 
   1   1 -16   17.15    2.72   0 
   2  -1  -7  250.01    4.34   0 
   3  -1 -11   47.34    2.76   0 
   4   0 -17    0.02    2.26   0 
   5  -2  -7   45.12    2.15   0 
   5  -1 -14    6.40    1.68   0 
   5   0 -18    7.50    2.87   0 
   6  -2 -10   14.78    1.90   0 
   7  -2 -11   72.13    3.47   0 
   7  -1 -16    7.14    2.00   0 
   8  -1 -17    4.47    2.73   0 
   9  -2 -13    2.58    2.13   0 
  14  -2 -13    2.93    2.65   0 
  -3   3   4    0.84    0.81   0 
  -2   1  -6   66.11    2.00   0 
  -2   1  -5   28.62    1.23   0 
  -2   1  -4   83.80    1.71   0 
   0   0  -9    0.57    1.17   0 
   0   1 -14    1.86    1.32   0 
   1   2 -19  169.65    6.89   0 
   2  -1  -8  526.99    6.72   0 
   2   1 -18    2.41    2.70   0 
   3   0 -16   20.98    2.47   0 
   3   0   7    0.47    0.95   0 
   5  -1 -15   72.47    4.16   0 
   7  -2 -12    0.28    1.72   0 
   7  -1 -17    3.53    2.68   0 
   8  -2 -13   12.02    2.40   0 
   9  -2 -14    2.23    2.27   0 
  10  -2 -14   12.70    2.72   0 
  11  -2 -14    7.45    2.03   0 
  12  -2 -14    0.08    1.75   0 
  13  -2 -14    9.15    2.98   0 
  -3   2  -1  295.27    1.19   0 
  -2   1  -3  290.81    2.62   0 
  -1   1 -12  157.63    4.50   0 
  -1   2   6   59.42    2.41   0 
   0   1 -15   54.81    3.52   0 
   0   1   5  513.61    5.60   0 
   0   2 -18   29.78    3.53   0 
   1   0 -13    2.91    1.74   0 
   1   1   7  342.61    5.42   0 
   2  -1  -9 1201.79   10.78   0 
   2   0 -15   -0.36    1.30   0 
   3   0 -17    0.55    2.31   0 
   4  -1 -14    1.96    1.46   0 
   4  -1   4    1.10    0.55   0 
   4   0   8  280.98    5.12   0 
   5  -2  -9   30.92    2.19   0 
   5   0 -19    0.79    2.81   0 
   6  -2 -11    3.34    1.27   0 
   7  -1   7   53.53    2.29   0 
   8  -2 -14    7.57    2.40   0 
   9  -1   8   51.14    2.48   0 
  10  -2 -15    9.56    2.83   0 
  10  -2   4    4.15    0.77   0 
  11  -2 -15    9.16    2.89   0 
  12  -2 -15    0.05    2.68   0 
  12  -2   4    6.27    0.93   0 
  -2   1  -8  267.84    4.60   0 
  -2   3   6   21.58    1.80   0 
  -1   1 -13   81.76    3.69   0 
   1   0 -14   23.54    2.58   0 
   1   0   3    2.05    0.52   0 
   1   2 -20   13.72    3.59   0 
   2  -1 -10    9.98    1.39   0 
   2   0 -16   -0.03    2.01   0 
   2   0   5    0.93    0.73   0 
   2   1 -19   36.00    4.05   0 
   3  -1 -13  209.00    5.77   0 
   4  -1 -15   53.24    3.70   0 
   5  -2 -10   65.03    3.11   0 
   6  -2 -12   20.50    2.43   0 
   6  -1 -17   74.50    4.40   0 
   7  -1 -18   30.57    3.94   0 
   8  -2   3   19.13    0.79   0 
   9  -2 -15    0.09    2.49   0 
  11  -3  -6    1.57    1.47   0 
  11  -2 -16    4.84    3.01   0 
  11  -2   4    1.92    0.81   0 
  12  -3  -6   11.71    1.85   0 
  -2   1  -9  487.38    6.64   0 
  -2   2   3    4.05    0.77   0 
   0   0 -11    1.75    1.09   0 
   0   1 -16    2.21    2.23   0 
   1   1 -18    3.22    2.71   0 
   2  -1 -11    5.00    1.63   0 
   3  -1 -14    2.44    2.01   0 
   3   0 -18    2.28    2.48   0 
   4  -2  -8   94.16    3.21   0 
   4  -2  -7    1.14    1.09   0 
   4  -2  -6    8.93    1.19   0 
   4   0 -19    1.35    1.97   0 
   5  -2 -11   73.40    3.46   0 
   5  -1 -17   99.84    5.25   0 
   5  -1   5  448.22    4.74   0 
   6  -2 -13   17.39    2.48   0 
   6  -1   6   50.93    1.93   0 
   8  -2 -15   25.40    3.22   0 
   9  -2 -16    4.57    2.82   0 
  10  -3  -8  103.04    3.92   0 
  10  -3  -6   23.41    1.85   0 
  10  -3  -5   15.77    1.63   0 
  11  -3  -9    1.86    2.05   0 
  11  -3  -8    3.92    1.62   0 
  11  -3  -7    8.22    1.62   0 
  12  -3  -8   19.20    2.19   0 
  12  -3  -4    4.86    1.28   0 
  13  -3  -7    0.21    1.74   0 
  -3   3   3    3.67    0.83   0 
  -2   1 -10   15.35    1.72   0 
  -2   1  -2    4.06    0.32   0 
  -1   1 -14   11.99    1.82   0 
  -1   1   2    9.28    0.65   0 
   0   0 -12  360.16    6.89   0 
   0   1 -17    1.29    2.42   0 
   1   0 -15    0.49    2.05   0 
   2   0 -17    1.07    2.24   0 
   2   1 -20    9.44    2.68   0 
   3   0   6  915.90    7.93   0 
   4  -2  -9   11.35    1.68   0 
   5  -2 -12   55.64    3.30   0 
   6  -2 -14    6.60    2.24   0 
   8  -2 -16   21.67    3.33   0 
   9  -3  -8   93.05    3.55   0 
   9  -3  -7   66.48    2.87   0 
   9  -3  -6   84.61    2.95   0 
   9  -3  -5    3.83    1.24   0 
  10  -3  -9    2.60    1.64   0 
  11  -3 -10   27.39    2.76   0 
  12  -3 -10   -0.22    1.88   0 
  12  -3  -9    1.03    1.73   0 
  13  -3  -9   -0.42    1.72   0 
  13  -3  -4   20.81    1.75   0 
  -2   1 -11   90.46    3.47   0 
  -1   1 -15  127.40    5.03   0 
  -1   2   5   79.05    2.58   0 
   0   0 -13    0.30    1.70   0 
   0   2   7  120.92    3.53   0 
   1   0 -16   -0.50    2.18   0 
   1   1 -19    1.34    2.07   0 
   1   1   6    2.15    1.02   0 
   2  -1 -13    2.16    1.78   0 
   3  -1 -15    2.41    1.64   0 
   3   0 -19   -0.02    1.83   0 
   4  -2 -10   11.29    1.82   0 
   4  -1 -17    0.29    2.49   0 
   4   0   7    0.74    0.98   0 
   5  -2 -13   50.14    3.38   0 
   5  -1 -18   -0.33    1.92   0 
   5   0   8   26.96    1.81   0 
   6  -2 -15   33.24    3.38   0 
   7  -2 -16    9.74    2.83   0 
   8  -2 -17    1.22    2.86   0 
   9  -3 -10   10.72    2.09   0 
   9  -3  -9    0.21    1.48   0 
   9  -2 -17    8.29    2.48   0 
  10  -3 -11   24.41    2.72   0 
  10  -3 -10   45.03    3.08   0 
  11  -3 -11    2.02    2.09   0 
  12  -3 -11    0.63    2.19   0 
  13  -3 -11    2.05    2.27   0 
  -2   1 -12   57.06    3.08   0 
  -2   3   5   18.73    1.63   0 
  -1   0  -9    2.64    1.27   0 
  -1   0  -8  747.53    7.98   0 
  -1   0  -5    0.98    0.78   0 
   0   1 -18    5.16    2.74   0 
   0   1   4   11.62    1.06   0 
   1  -1  -4 1207.24    7.58   0 
   1   1 -20    0.73    3.04   0 
   2  -1 -14    7.28    2.16   0 
   3  -1 -16    8.74    2.50   0 
   4  -2 -12    3.18    1.80   0 
   4  -2 -11  272.29    6.10   0 
   4  -1 -18    1.46    2.71   0 
   5  -2 -14    6.87    2.28   0 
   5  -1 -19   11.74    3.45   0 
   7  -2   2   15.73    0.54   0 
   8  -3 -10  112.55    4.30   0 
   8  -3  -9    1.92    1.56   0 
   8  -3  -8   65.09    3.01   0 
   8  -3  -7    4.62    1.36   0 
   8  -3  -6   97.44    3.12   0 
   8  -3  -5   11.38    1.45   0 
   9  -3 -11   64.90    3.68   0 
   9  -1   7   60.80    2.58   0 
  10  -3 -12   11.45    2.49   0 
  11  -3 -12   23.61    3.03   0 
  12  -3 -12    1.48    2.30   0 
  13  -3 -12    3.79    2.54   0 
  -2   1 -13   32.17    2.69   0 
  -1   1 -16    8.65    1.97   0 
   0   0 -15    0.38    2.09   0 
   1  -1 -11  132.80    4.32   0 
   1   0 -17    2.08    1.79   0 
   2  -1 -15    0.22    1.99   0 
   2   0 -19   -0.91    2.63   0 
   2   1   7  316.17    5.43   0 
   3  -1 -17    1.49    2.34   0 
   4  -2 -13  210.17    6.06   0 
   6  -2 -16    0.71    1.71   0 
   7  -1   6    0.85    0.87   0 
   8  -3 -11   28.93    2.77   0 
   9  -3 -12    1.59    2.08   0 
  10  -3 -13    5.48    2.46   0 
  10  -1   7  171.47    4.28   0 
  11  -3 -13    1.88    2.48   0 
  11  -3  -2    8.57    0.99   0 
  11  -1   7   36.03    2.49   0 
  12  -3 -13    2.84    2.61   0 
  12  -3  -2    1.18    0.88   0 
  13  -3 -13    0.44    2.62   0 
  -2   1 -14   36.91    3.06   0 
  -1   0 -12  337.03    6.91   0 
  -1   0  -4 3471.71   12.11   0 
  -1   1 -17    3.29    2.55   0 
   1  -1 -12   60.38    3.09   0 
   1   0 -18   20.09    3.44   0 
   2   0 -20    1.24    2.98   0 
   2   0   4 1051.84    6.96   0 
   3  -2 -10   54.66    2.96   0 
   3  -2  -8   28.19    1.86   0 
   3  -2  -7   10.57    1.21   0 
   3  -2  -6  221.77    4.24   0 
   4  -1 -19    6.11    3.00   0 
   5  -2 -16    2.33    2.51   0 
   6  -2 -17   28.89    3.68   0 
   6   0   8   11.99    1.66   0 
   7  -3 -10   79.87    3.71   0 
   7  -3  -9   28.97    2.39   0 
   7  -3  -8    6.83    1.59   0 
   7  -3  -7    5.35    1.37   0 
   7  -3  -6    0.93    1.07   0 
   7  -2 -18    2.11    2.95   0 
   8  -3 -12   54.89    3.62   0 
   9  -3 -14   21.43    3.15   0 
   9  -3 -13    1.31    1.63   0 
   9  -2   3   77.54    1.66   0 
  10  -3 -14    3.36    2.53   0 
  11  -3 -14    4.91    2.07   0 
  12  -3 -14    4.77    2.88   0 
  13  -3 -14   -0.09    2.77   0 
  -2   1 -15   82.58    4.30   0 
  -2   2   2  246.58    3.18   0 
  -1   0 -13    3.79    1.89   0 
  -1   1 -18    0.77    2.59   0 
   0   0 -16   42.30    3.26   0 
   0   1 -20    5.72    3.37   0 
   1  -1 -13   94.63    3.98   0 
   1  -1  -3 1249.17    6.95   0 
   1   0 -19    0.88    2.92   0 
   2  -1 -16    0.73    1.59   0 
   3  -2 -12   29.33    2.74   0 
   3  -1 -18   11.15    2.42   0 
   4  -2 -15    1.90    2.27   0 
   5  -2 -17    5.00    2.91   0 
   5   0   7    5.28    1.29   0 
   6  -2 -18    3.59    3.02   0 
   6  -1   5   41.86    1.68   0 
   7  -3 -12   85.09    4.23   0 
   7  -3 -11   37.37    2.69   0 
   7  -3  -5    5.42    1.10   0 
   8  -3 -14    1.66    2.46   0 
   8  -3 -13    5.00    1.81   0 
   8  -1   6    4.76    1.30   0 
   9  -3 -15    9.42    2.93   0 
  11  -3 -15   -0.57    1.96   0 
  12  -3 -15    0.83    2.07   0 
  -1   0 -14  358.64    7.88   0 
  -1   2   4  481.10    5.68   0 
  -1   3   6    6.04    1.47   0 
   0   0 -17    1.67    2.61   0 
   1  -1 -15   50.10    3.66   0 
   1   2   7   52.78    2.71   0 
   2  -1   0  317.81    1.47   0 
   3  -2 -13   87.89    4.24   0 
   3   0   5    0.33    0.82   0 
   4  -2 -16    4.96    2.72   0 
   4  -1   3    0.28    0.43   0 
   4   0   6   46.18    2.09   0 
   6  -3 -11   49.57    3.23   0 
   6  -3 -10    4.25    1.77   0 
   6  -3  -9    5.37    1.64   0 
   6  -3  -8  184.83    4.74   0 
   6  -3  -7    1.74    1.24   0 
   7  -3 -13   26.12    3.05   0 
   8  -3 -15    3.58    2.68   0 
   9  -3 -16    1.25    2.89   0 
   9  -3  -2   75.15    1.91   0 
  10  -3 -16    8.15    3.19   0 
  11  -3 -16    2.36    2.36   0 
  -3   1 -11    1.80    1.51   0 
  -3   1 -10    3.54    1.40   0 
  -3   1  -9   51.99    2.48   0 
  -3   1  -8    8.95    1.30   0 
  -2   1 -16   43.39    3.28   0 
  -2   3   4   28.70    1.76   0 
  -1   0 -15   14.92    2.59   0 
  -1   0  -3    1.93    0.56   0 
  -1   1 -19   14.85    2.73   0 
   0  -1 -10    9.11    1.76   0 
   0  -1  -9    3.96    1.44   0 
   0  -1  -7   35.71    2.05   0 
   1  -1 -16   14.71    2.79   0 
   2  -1 -18    2.35    2.72   0 
   3  -2 -14    0.98    1.56   0 
   3  -2  -4  309.91    4.23   0 
   4  -2 -17    9.43    3.05   0 
   5  -2 -18    1.75    2.17   0 
   6  -3 -13    1.47    2.13   0 
   6  -3 -12  152.87    5.36   0 
   7  -3 -15    2.78    2.62   0 
   7  -3 -14    0.68    1.66   0 
   8  -3 -16    1.72    2.92   0 
   9  -3 -17    1.58    3.16   0 
   9  -1   6   35.27    2.17   0 
  10  -2   3  208.74    2.92   0 
  12  -2   3    2.48    0.98   0 
  -3   1 -12    6.49    1.83   0 
   0  -1 -13  142.10    5.10   0 
   0  -1 -12  242.00    6.02   0 
   0   0 -19    7.24    3.24   0 
   1  -1 -17    7.04    2.68   0 
   1   0   2   83.69    1.44   0 
   2  -2 -11   -0.75    1.68   0 
   2  -2 -10   21.79    2.28   0 
   2  -2  -9   37.28    2.50   0 
   2  -2  -8  142.17    4.03   0 
   2  -1 -19   37.71    4.17   0 
   2   1   6   73.15    2.60   0 
   3  -2 -16   -0.85    2.47   0 
   3   1   7   35.27    2.25   0 
   4  -2 -18   35.48    4.17   0 
   5  -3  -9   27.80    2.35   0 
   6  -3 -14   21.50    3.02   0 
   6  -3  -5    2.62    1.22   0 
   7  -3 -16   11.02    3.17   0 
   8  -3 -17    2.00    3.11   0 
  10  -1   6   80.09    3.09   0 
  11  -2   3   31.60    1.47   0 
  11  -1   6   43.79    2.60   0 
  12  -1   6    0.90    1.64   0 
  -3   1  -6  223.93    3.77   0 
  -2   0 -11    5.06    1.72   0 
  -2   0  -9    0.02    1.28   0 
  -1   0 -17    5.09    2.73   0 
   0  -1 -14    1.10    2.04   0 
   0   1   3  447.46    4.53   0 
   1  -1  -2    7.81    0.66   0 
   2  -2  -7   10.48    1.27   0 
   5  -3 -13   19.55    2.80   0 
   5  -3 -12   12.62    2.41   0 
   5  -3 -11   31.03    2.50   0 
   6   0   7    3.14    1.27   0 
   7  -3 -17    2.92    3.14   0 
   7  -1   5    8.17    1.22   0 
  -2   0 -12    8.85    1.63   0 
  -1   0 -18    1.51    2.78   0 
  -1   3   5   58.62    2.67   0 
   0   2   5    1.99    0.84   0 
   1  -1 -18    0.96    1.90   0 
   2  -2 -15   64.90    4.27   0 
   2  -2 -14   21.55    2.50   0 
   2  -2  -6   89.18    2.80   0 
   3  -2 -18    7.10    3.16   0 
  11  -3  -1    6.60    0.66   0 
  -3   1  -5   55.40    1.78   0 
  -2   0 -15    3.34    2.32   0 
  -2   0 -14  488.27    9.27   0 
  -1   0 -19   -0.13    2.95   0 
  -1   1   1   15.41    0.63   0 
   0  -1 -17    0.64    2.61   0 
   0  -1 -16    4.10    1.94   0 
   1  -1 -19    3.09    2.23   0 
   1   2   6  164.35    4.25   0 
   2  -2 -16   10.88    2.90   0 
   3  -2 -19   35.13    4.36   0 
   4  -3 -12   35.56    3.13   0 
   4  -3 -11   33.36    2.87   0 
   4  -3 -10  199.26    5.55   0 
   4  -3  -9    5.01    1.69   0 
   5  -3 -16   51.70    4.31   0 
   5  -3 -15   18.08    2.63   0 
   5   0   6 1325.29   10.73   0 
   7   0   7    6.37    1.51   0 
  10  -3  -1   24.97    0.95   0 
  11  -4 -11    9.62    3.06   0 
  -2   3   3   34.16    1.79   0 
   0  -1 -18    4.55    3.10   0 
   0   3   6  272.34    5.83   0 
   1  -2 -10   10.00    1.99   0 
   1  -1 -20   -0.42    2.20   0 
   4  -3 -15    8.70    2.84   0 
   4  -3 -14   52.77    3.97   0 
   4  -3 -13   60.09    3.65   0 
   4   0   5   30.49    1.71   0 
   4   1   7   67.40    3.05   0 
   5  -3 -17    0.57    2.82   0 
   8  -1   5   28.81    1.85   0 
   9  -4 -12   24.07    3.17   0 
   9  -4 -11    4.01    2.18   0 
   9  -4 -10   56.26    3.92   0 
  10  -4 -14    2.35    2.88   0 
  10  -4 -13    1.72    2.68   0 
  10  -4 -12    0.91    2.39   0 
  10  -4 -11    9.04    2.57   0 
  10  -4 -10    3.34    2.12   0 
  10  -4  -9   -0.27    1.79   0 
  11  -4 -14   -0.47    2.87   0 
  11  -4 -13    1.33    2.73   0 
  11  -4 -12    7.42    2.81   0 
  11  -4 -10    0.46    2.05   0 
  11  -4  -9    3.87    1.98   0 
  12  -4 -14    0.84    3.01   0 
  12  -4 -13    0.75    2.80   0 
  12  -4 -12   21.80    3.33   0 
  12  -4 -11    0.30    2.26   0 
  12  -4 -10    5.95    2.28   0 
  12  -4  -9   14.16    2.45   0 
  -2   0 -17    5.85    2.84   0 
  -1  -1 -15  128.49    5.58   0 
  -1  -1 -14    9.44    2.47   0 
  -1  -1  -9  140.33    4.14   0 
  -1  -1  -8   49.86    2.64   0 
  -1   2   3  143.16    3.00   0 
   0  -1 -19   38.48    4.48   0 
   0  -1  -4   11.06    1.12   0 
   1  -2 -14   18.29    2.42   0 
   1  -2  -8    5.73    1.57   0 
   1   1   4  117.29    2.77   0 
   2  -2 -18    1.90    2.08   0 
   2   0   3    4.36    0.70   0 
   2   1   5   27.80    1.80   0 
   3   0   4  549.18    5.58   0 
   3   1   6  235.95    4.88   0 
   4  -3 -16   46.10    4.27   0 
   5  -3 -18   46.93    4.79   0 
   8  -4 -13    3.03    2.58   0 
   8  -4 -12    0.52    2.30   0 
   8  -4 -11   13.58    2.60   0 
   9  -4 -15    5.06    3.03   0 
   9  -4 -14    1.00    2.69   0 
   9  -4 -13   -0.15    1.73   0 
   9  -4  -9   12.91    2.25   0 
  10  -4 -16    4.92    3.42   0 
  10  -4  -8    5.31    1.82   0 
  11  -4 -15   12.64    3.60   0 
  11  -4  -8    7.02    1.90   0 
  12  -4 -15   -0.01    3.24   0 
  12  -4  -8    2.08    1.74   0 
  -2   0  -5    1.52    0.84   0 
  -2   2   1  824.75    5.27   0 
  -1  -1 -16    8.21    2.90   0 
   0  -1 -20    3.88    3.51   0 
   1  -2 -17   40.90    4.16   0 
   1  -2  -7   33.73    2.22   0 
   2  -2 -19    9.06    2.64   0 
   2  -2  -4  484.27    5.59   0 
   3  -3 -14  129.69    5.65   0 
   3  -3 -13   71.66    4.23   0 
   3  -3 -12  256.67    6.95   0 
   4  -3 -17    9.00    2.55   0 
   6   0   6   37.74    2.22   0 
   8  -4 -15    5.10    3.09   0 
   8  -4 -14    3.01    2.76   0 
   8  -4 -10  105.06    4.54   0 
   8  -4  -9   46.76    3.14   0 
   9  -4 -16    0.85    3.12   0 
   9  -3  -1    0.94    0.57   0 
   9  -1   5    2.08    1.30   0 
  10  -4  -7    0.89    1.83   0 
  11  -4  -7    8.47    1.79   0 
  -3   0 -14   62.09    3.99   0 
  -3   0 -12  130.12    4.78   0 
  -3   0 -11    1.01    1.66   0 
  -3   1  -4   84.97    1.97   0 
  -2   0 -19    2.20    3.10   0 
  -1  -1 -17    3.86    2.20   0 
  -1  -1  -7  305.69    5.40   0 
   1  -2 -18    2.84    3.05   0 
   3  -3 -15    5.53    2.10   0 
   3  -3  -9   44.53    2.90   0 
   4  -3 -18    1.05    2.34   0 
   7  -4 -15   13.04    3.33   0 
   7  -4 -13    1.33    1.78   0 
   7  -4 -12   10.06    2.11   0 
   7  -4 -11   40.42    3.41   0 
   7  -4 -10   62.74    3.73   0 
   7  -3  -2  206.10    3.05   0 
   8  -4 -17   -0.55    3.41   0 
   8  -4 -16    2.64    2.32   0 
   8  -2   2   48.38    1.23   0 
   9  -4  -7    5.25    1.66   0 
  10  -1   5    2.19    1.22   0 
  -3   0 -16   39.84    3.85   0 
  -3   0 -15    3.58    2.43   0 
  -3   0 -10   37.22    2.41   0 
  -1  -1 -19   17.69    3.99   0 
  -1  -1 -18   -0.57    2.10   0 
  -1   3   4  112.08    3.39   0 
   0  -2 -15    8.02    2.69   0 
   0  -2 -14    0.43    2.15   0 
   0  -2 -13    4.60    2.15   0 
   0  -2 -12   11.59    2.33   0 
   0  -2 -11  280.37    6.79   0 
   0  -2 -10   10.55    2.08   0 
   0   2   4  127.50    3.30   0 
   1  -2  -6   61.92    2.66   0 
   6  -4 -15    7.47    3.16   0 
   6  -4 -14   23.88    3.53   0 
   6  -4 -13   16.26    3.08   0 
   6  -4 -12    2.10    2.39   0 
   6  -4 -11    6.03    2.33   0 
   7  -4 -17   12.68    3.84   0 
   7  -4 -16    1.30    2.31   0 
   8  -4  -7   25.05    2.46   0 
  12  -4  -6   13.05    2.01   0 
  -3   0  -8    0.11    1.25   0 
  -2  -1 -15   84.59    4.86   0 
  -2  -1 -14   39.18    3.52   0 
  -2  -1 -13   31.72    3.18   0 
  -2  -1 -12   55.65    3.61   0 
  -2  -1 -11   85.65    3.99   0 
  -1  -1 -20   33.77    4.70   0 
   0  -2 -17   32.67    3.91   0 
   0  -2 -16    8.98    2.28   0 
   0  -2  -9  404.92    7.42   0 
   0   3   5   14.57    1.86   0 
   2  -3 -15   12.58    3.14   0 
   2  -3 -14    3.58    2.60   0 
   2  -3 -13    8.28    2.58   0 
   2  -3 -12   82.50    4.39   0 
   2  -3 -11    2.13    2.00   0 
   2   2   6   86.95    3.28   0 
   3  -3  -7   86.09    3.38   0 
   5  -1   3  123.79    2.31   0 
   5   0   5    8.94    1.46   0 
   6  -4 -17   10.77    3.82   0 
   6  -4 -16   16.30    3.75   0 
   6  -4 -10    6.30    2.23   0 
   7  -1   4   88.17    2.56   0 
   7   0   6   27.98    2.15   0 
   9  -4  -6   19.17    1.90   0 
  -2  -1 -10   14.25    2.16   0 
  -2   0  -4 1002.03    7.27   0 
   0  -2  -8  138.79    4.31   0 
   0  -1  -3  416.75    4.49   0 
   2  -3 -17    1.88    3.21   0 
   2  -3 -10   25.46    2.34   0 
   4   1   6   12.62    1.49   0 
   5  -4 -16   16.07    3.69   0 
   5  -4 -15   25.29    3.68   0 
   5  -4 -14   62.56    4.55   0 
   5  -4 -13   14.89    2.95   0 
   5  -4 -12   11.28    2.71   0 
   5  -4 -11   17.99    2.80   0 
   6  -4  -9    1.59    1.36   0 
   7  -4  -7    3.16    1.58   0 
   8  -4  -6    1.95    1.58   0 
  -3   0  -7    0.47    1.13   0 
  -2  -1 -18   19.16    3.85   0 
  -2  -1  -9  489.47    7.92   0 
  -2   3   2  119.30    2.92   0 
   0   1   2  446.66    4.22   0 
   2  -3 -19    2.17    3.56   0 
   2  -3 -18   22.27    3.43   0 
   2  -2  -3    4.85    0.87   0 
   3  -3  -6   92.15    3.28   0 
   3   1   5   52.68    2.48   0 
   5  -4 -17    1.88    2.36   0 
   5  -4 -10    1.27    1.98   0 
   6  -4  -8    6.53    1.88   0 
   8   0   6   20.62    2.12   0 
   9  -2   2   43.64    1.46   0 
  -2  -1 -20   48.06    5.27   0 
  -2  -1 -19   24.58    3.58   0 
  -2  -1  -8  257.73    5.61   0 
  -1  -2 -17   -1.00    2.92   0 
  -1  -2 -16    5.18    3.02   0 
  -1  -2 -14   10.60    2.28   0 
  -1  -2 -12   16.29    2.63   0 
  -1  -2 -11  198.10    6.01   0 
   0  -2  -7  110.01    3.74   0 
   1  -3 -14   12.58    3.03   0 
   2  -3  -8  216.78    5.42   0 
   4  -4 -16   16.81    3.65   0 
   4  -4 -15    9.48    3.27   0 
   4  -4 -14    8.11    2.96   0 
   4  -4 -13   53.84    4.15   0 
   4  -4 -12   72.05    4.40   0 
   5  -4  -9   12.21    2.24   0 
   5  -3  -3   14.88    1.20   0 
   6  -4  -7    5.33    1.65   0 
   7  -4  -6   30.82    2.44   0 
   8  -3  -1   13.96    0.78   0 
   8  -1   4   37.18    2.01   0 
  11  -2   2   12.96    1.37   0 
  -4   0 -13    2.20    1.61   0 
  -4   0 -11    0.20    1.77   0 
  -1  -2 -18    7.99    3.55   0 
  -1  -2 -10   10.69    2.20   0 
  -1   2   2    0.85    0.75   0 
  -1   4   4   42.97    2.67   0 
   1  -3 -19    5.79    3.68   0 
   1  -3 -18    3.91    3.39   0 
   1  -3 -17    3.35    2.26   0 
   1  -3 -11    9.11    1.90   0 
   1  -3 -10   54.57    3.56   0 
   1   1   3 2261.81   11.39   0 
   2  -3  -7  107.42    3.88   0 
   2   1   4   88.89    2.75   0 
   3   2   6  164.65    4.81   0 
   4  -4 -18   12.53    4.03   0 
   4  -4 -11   20.63    2.46   0 
   4  -4 -10   22.65    2.80   0 
   4   0   4  163.69    3.42   0 
   5  -4  -8    1.56    1.75   0 
   5   1   6   19.88    2.10   0 
   6   0   5    7.38    1.40   0 
  10  -5 -16   -1.07    3.53   0 
  10  -5 -15   -0.05    3.41   0 
  10  -5 -14    0.22    3.22   0 
  10  -5 -13    7.47    3.25   0 
  10  -2   2    2.74    0.88   0 
  11  -5 -15   -0.26    3.58   0 
  11  -5 -14    1.00    3.39   0 
  11  -5 -13    4.05    3.23   0 
  12  -1   4    0.01    1.41   0 
  -4   0 -10    6.18    1.87   0 
  -4   1  -6   12.51    1.28   0 
  -3  -1 -17  122.42    6.36   0 
  -3  -1 -16   57.02    4.18   0 
  -3  -1 -15   11.88    2.42   0 
  -3  -1 -14   11.74    2.26   0 
  -3  -1 -12    6.50    2.27   0 
  -2  -1  -7  260.73    5.39   0 
   0  -2  -6   49.99    2.57   0 
   1  -3  -9    1.90    1.87   0 
   3  -4 -17   42.32    4.85   0 
   3  -4 -15    9.98    3.28   0 
   3  -4 -14    1.40    2.82   0 
   3  -3  -5    1.33    1.12   0 
   4  -4  -9    8.23    2.16   0 
   4  -1   2    8.70    0.62   0 
   8  -5 -16    0.73    3.56   0 
   8  -5 -15   22.09    4.17   0 
   8  -5 -14    1.13    3.15   0 
   8  -5 -13   10.66    3.28   0 
   9  -5 -16    3.74    3.76   0 
   9  -5 -15    2.34    2.53   0 
   9  -5 -14    4.71    2.51   0 
   9  -5 -13    0.14    2.96   0 
   9  -5 -12    7.32    3.03   0 
   9  -1   4   65.12    2.60   0 
  10  -5 -12    0.22    2.83   0 
  11  -5 -12    0.39    2.76   0 
  11  -1   4   16.69    1.85   0 
  -3  -1 -19    7.77    3.73   0 
  -3  -1 -11    0.56    1.36   0 
  -2  -2 -16   34.57    4.22   0 
  -2  -2 -15  292.66    8.77   0 
  -2  -2 -14   62.16    4.49   0 
   0  -3 -17    1.50    3.11   0 
   0  -3 -16   49.12    4.56   0 
   0  -3 -15   21.39    3.49   0 
   0  -3 -14    1.74    2.67   0 
   0   2   3  738.68    7.39   0 
   0   3   4   43.88    2.54   0 
   1   3   5   27.02    2.38   0 
   2   2   5  179.79    4.52   0 
   3  -4 -18    1.09    2.61   0 
   3  -4 -11    4.19    2.37   0 
   5  -4  -7   12.55    1.96   0 
   6  -4  -6   49.48    2.73   0 
   7  -5 -16    2.95    3.58   0 
   7  -5 -15   11.80    3.76   0 
   7  -5 -14    2.31    3.14   0 
   7  -5 -13   54.41    4.63   0 
   7  -4  -5    2.06    1.48   0 
   8  -5 -12    7.59    2.96   0 
   9  -5 -11    1.92    2.61   0 
  -4   0  -9   23.63    2.26   0 
  -3  -1 -20    0.38    2.64   0 
  -3  -1 -10    4.06    1.48   0 
  -2  -2 -19  101.65    6.78   0 
  -1  -2  -8   14.74    1.79   0 
  -1  -1  -4  112.35    2.82   0 
   0  -3 -19    5.69    3.89   0 
   0  -3 -18   -0.45    2.30   0 
   0  -3 -11   55.40    3.84   0 
   1  -3  -8  715.27   10.12   0 
   1   2   4   24.92    1.71   0 
   2  -4 -17    6.01    3.68   0 
   2  -4 -16    0.29    3.31   0 
   2  -4 -15   12.12    3.50   0 
   2  -4 -14    1.47    2.95   0 
   2  -3  -6   16.62    1.88   0 
   3  -4 -10   12.10    2.50   0 
   3   0   3    1.44    0.72   0 
   4   1   5  577.95    7.84   0 
   6  -5 -17    4.50    4.05   0 
   6  -5 -16   -0.81    3.57   0 
   6  -5 -15    1.65    3.32   0 
   6  -5 -14    3.50    3.22   0 
   6  -1   3   11.48    1.09   0 
   7  -5 -12    0.05    2.68   0 
   7   0   5    0.52    1.24   0 
   8  -5 -11    6.84    2.72   0 
  10  -5 -10   16.49    2.89   0 
  11  -4  -4    0.45    1.21   0 
  -3  -1  -9   50.78    3.13   0 
  -2  -2 -11   59.49    3.85   0 
   0  -3 -10   96.28    4.55   0 
   2  -4 -18    5.75    2.96   0 
   2  -4 -12   12.86    2.91   0 
   3  -4  -9    2.90    2.03   0 
   5  -5 -16    4.36    3.74   0 
   5  -4  -6    4.90    1.85   0 
   6  -5 -13   19.93    3.63   0 
   6  -5 -12    0.54    2.69   0 
   7  -5 -11   69.55    4.56   0 
   8  -5 -10   -1.07    2.36   0 
   8   0   5   17.70    2.05   0 
   9  -5  -9   21.17    3.25   0 
  10  -5  -9   12.61    2.56   0 
  11  -5  -9    0.69    2.59   0 
  -4  -1 -17   35.76    4.47   0 
  -4  -1 -14    3.78    2.69   0 
  -4   1  -5  578.61    6.06   0 
  -2  -2 -10   24.18    2.83   0 
  -2   0  -3    4.20    0.78   0 
  -1  -3 -18   18.76    4.12   0 
  -1  -3 -17   10.46    3.62   0 
  -1  -3 -16   36.64    4.35   0 
  -1  -3 -15   35.81    4.14   0 
  -1  -3 -14   -1.75    2.54   0 
   1  -3  -7    1.23    1.60   0 
   2  -4 -11    7.82    2.57   0 
   2  -2  -2  232.93    3.40   0 
   4  -4  -7    3.68    1.75   0 
   4  -3  -3  257.83    4.26   0 
   5  -5 -17    9.31    3.25   0 
   5  -5 -15   13.98    3.14   0 
   5  -5 -14    4.18    3.31   0 
   5  -5 -13   -0.80    2.88   0 
   5   0   4    2.70    1.07   0 
   6  -5 -11   20.63    3.27   0 
   6  -4  -5   33.12    2.22   0 
   7  -5 -10    2.32    2.34   0 
   8  -5  -9   23.19    2.92   0 
   9   0   5    0.58    1.59   0 
  -4  -1 -13   14.79    2.40   0 
  -4  -1 -12   14.13    2.75   0 
  -3  -2 -18    2.60    3.71   0 
  -3  -2 -17   65.83    5.50   0 
  -3  -2 -16    6.99    3.39   0 
  -3  -1  -8    7.73    1.86   0 
  -2  -2  -9  387.37    7.95   0 
  -1  -3 -13  114.21    5.33   0 
  -1  -3 -12  414.00    9.58   0 
  -1   4   3   13.43    1.85   0 
   0  -3  -9  120.66    4.61   0 
   0  -1  -2  434.42    4.22   0 
   0   4   4  122.04    4.40   0 
   1  -4 -17   14.39    3.27   0 
   1  -4 -16    1.16    2.47   0 
   1  -4 -14   20.26    3.70   0 
   1  -4 -13  151.93    6.64   0 
   2   0   2  827.29    5.41   0 
   3  -4  -8    1.61    1.86   0 
   3   1   4   95.12    3.08   0 
   3   2   5 1122.39   11.81   0 
   4  -5 -17    2.20    3.73   0 
   4  -5 -16   12.23    4.05   0 
   4  -5 -15   43.61    4.78   0 
   4  -5 -14   20.21    3.84   0 
   5  -5 -12    1.26    2.82   0 
   6  -5 -10    1.61    2.40   0 
   7  -5  -9    4.43    2.25   0 
   7  -3  -1   11.63    0.78   0 
   9  -5  -8    5.21    2.53   0 
  10  -5  -8   -0.07    1.86   0 
  -4   0  -7    0.69    1.28   0 
  -3  -2 -14   58.57    4.18   0 
  -3  -2 -13  297.23    8.45   0 
  -2   3   1   29.80    1.66   0 
  -1  -3 -11  125.60    5.43   0 
   0  -3  -8   97.65    4.27   0 
   1  -4 -12   39.99    3.91   0 
   1  -2  -3  138.32    3.13   0 
   2  -4  -9   27.67    3.02   0 
   4  -5 -13   26.91    3.93   0 
   5  -5 -11    5.36    2.76   0 
   5   1   5  453.99    7.37   0 
   7  -1   3  368.30    5.03   0 
  12  -1   3   -0.56    1.78   0 
  -3  -2 -12    0.58    1.74   0 
  -3  -1  -7   35.44    2.51   0 
  -2  -3 -18   11.38    4.09   0 
  -2  -3 -17   25.62    4.43   0 
  -2  -3 -15    4.92    3.20   0 
  -2  -2  -8  148.75    4.97   0 
  -1  -3 -10  389.90    8.76   0 
  -1  -2  -6  153.11    4.27   0 
   0  -4 -18   36.48    5.07   0 
   0  -4 -16   11.96    3.93   0 
   0  -4 -15    8.88    3.58   0 
   1  -4 -11   69.08    4.52   0 
   3  -5 -17    2.36    2.76   0 
   3  -5 -15   -0.41    3.36   0 
   3  -5 -14    8.74    3.51   0 
   3  -4  -7   40.64    2.92   0 
   4  -5 -12   60.30    4.25   0 
   5  -5 -10   14.55    2.96   0 
   5  -4  -5    0.16    1.31   0 
   6  -5  -9   30.77    3.25   0 
   6   0   4    0.77    1.11   0 
   7  -5  -8    3.74    2.09   0 
  11  -1   3    0.94    1.66   0 
  -4  -1 -10    3.49    1.57   0 
  -3  -2 -11  290.02    7.62   0 
  -2  -3 -14   21.44    3.10   0 
  -2  -3 -13   36.73    4.03   0 
  -1   3   2  172.72    3.91   0 
   0  -4 -13   95.49    5.65   0 
   0   3   3  228.70    4.99   0 
   1  -4 -10  388.54    9.04   0 
   1   0   1    0.41    0.28   0 
   2  -4  -8    3.33    2.05   0 
   2   1   3  298.96    4.70   0 
   3  -5 -13   61.52    4.94   0 
   4  -5 -11   16.54    2.69   0 
   4   2   5  881.17   11.11   0 
   6   1   5   42.90    2.84   0 
   8  -6 -15    2.58    3.95   0 
   8  -1   3   40.46    2.13   0 
   9  -6 -15    2.43    3.91   0 
   9  -6 -14   13.66    4.19   0 
   9  -5  -7   44.33    3.08   0 
  10  -6 -14   17.63    4.45   0 
  12  -2   1    6.21    1.53   0 
  -4  -2 -17   73.03    5.87   0 
  -4  -2 -16   -1.22    3.31   0 
  -4  -2 -15   87.31    5.71   0 
  -4  -1  -9  369.28    7.78   0 
  -2  -3 -12  212.56    7.34   0 
  -2   2   0 1840.08    7.42   0 
  -1  -3  -9   12.06    2.46   0 
  -1  -1  -3 2266.25   11.68   0 
   0  -3  -7    1.57    1.27   0 
   2  -5 -17    7.66    3.25   0 
   2  -5 -16   -1.09    2.54   0 
   2  -5 -15   25.00    4.35   0 
   2  -5 -14    3.62    3.34   0 
   3  -1   1   63.01    0.93   0 
   4  -5 -10    1.31    2.60   0 
   4   0   3    1.44    0.88   0 
   6  -6 -16   13.64    4.69   0 
   6  -5  -8    0.66    2.02   0 
   7  -6 -16   25.39    4.28   0 
   7  -6 -15   -0.49    3.82   0 
   7   0   4  126.94    3.90   0 
   8  -6 -14    0.25    3.72   0 
   8  -6 -13    2.04    3.50   0 
   8  -5  -7   39.29    3.03   0 
   9  -6 -13   -0.13    3.40   0 
   9  -1   3  316.48    5.49   0 
  10  -6 -13    2.48    3.64   0 
  -5  -1 -13   62.72    4.13   0 
  -4  -2 -14  115.17    5.73   0 
  -3  -3 -18   11.93    4.42   0 
  -3  -3 -17    2.26    3.84   0 
  -3  -3 -16  147.62    7.59   0 
  -3   0  -4  543.45    6.05   0 
  -2  -3 -11    1.34    2.42   0 
  -2  -2  -7  371.66    7.28   0 
  -1  -4 -18    9.50    3.34   0 
  -1  -4 -17   66.22    5.31   0 
  -1  -4 -16   16.87    4.11   0 
   1  -4  -9   15.61    2.30   0 
   1  -3  -5   58.80    2.91   0 
   1   2   3  146.56    3.67   0 
   2  -5 -13   45.92    4.68   0 
   3  -4  -6   17.51    2.19   0 
   3  -3  -3    3.71    1.02   0 
   4  -4  -5   42.68    2.63   0 
   4   1   4    0.69    1.32   0 
   5  -5  -8   11.14    2.55   0 
   6  -6 -15   23.71    4.78   0 
   6  -6 -14   43.71    5.16   0 
   7  -6 -13   22.08    4.24   0 
   7  -5  -7    1.85    1.85   0 
   8  -6 -12   24.39    4.13   0 
   8   0   4    0.09    1.76   0 
   9  -6 -12   21.26    4.05   0 
   9  -4  -3   66.17    2.25   0 
  10  -6 -12   -1.20    3.19   0 
  10  -4  -3   14.62    1.32   0 
  -4  -2 -12    1.08    2.56   0 
  -3  -3 -14   48.13    4.77   0 
  -3  -2  -9   39.17    3.30   0 
  -3  -1  -6  229.17    5.22   0 
  -1  -4 -14   56.86    4.50   0 
  -1  -4 -13    6.20    3.24   0 
  -1  -3  -8  156.16    5.42   0 
  -1  -2  -5    1.62    1.10   0 
  -1   4   2    4.14    1.47   0 
   0  -4 -10  189.86    6.79   0 
   0   2   2   12.68    1.34   0 
   0   4   3    0.82    1.63   0 
   1  -5 -17   39.01    4.66   0 
   1  -5 -16   -0.03    3.91   0 
   1   1   2  536.09    5.40   0 
   2  -5 -12   -0.70    2.89   0 
   2  -4  -7    1.90    1.38   0 
   4  -5  -9   31.74    3.03   0 
   4  -2   0  309.75    2.04   0 
   5  -6 -16    4.68    3.20   0 
   5  -6 -15   15.89    4.56   0 
   5  -1   2   24.07    1.15   0 
   6  -6 -13   10.49    3.75   0 
   6  -5  -7   62.65    3.70   0 
   7  -6 -12    0.16    3.26   0 
   7  -2   1  355.23    3.10   0 
   8  -4  -3    9.15    1.35   0 
   9  -6 -11    4.02    3.75   0 
   9   0   4  301.54    6.55   0 
  10  -6 -11    0.75    3.61   0 
  -5  -1 -11  178.34    6.29   0 
  -5   0  -8   30.85    2.50   0 
  -4   1  -4    1.94    0.87   0 
  -3  -3 -13   31.06    4.10   0 
  -2  -4 -17    1.68    3.82   0 
  -2  -3 -10  355.72    8.56   0 
  -2  -1  -4   89.16    2.91   0 
  -1   2   1  692.61    5.91   0 
   0  -3  -6  250.21    5.91   0 
   1  -5 -14   19.22    3.41   0 
   1  -5 -13   19.91    4.04   0 
   1  -4  -8   35.74    2.89   0 
   2  -5 -11   31.25    3.88   0 
   2   3   4  510.86    8.41   0 
   3   2   4  122.15    4.10   0 
   4  -6 -16   16.60    4.87   0 
   4  -6 -15    1.35    4.07   0 
   5  -6 -14    7.50    2.98   0 
   6  -6 -12   12.66    3.70   0 
   6  -3  -1  181.63    2.47   0 
   7  -6 -11   -0.26    3.09   0 
   8  -6 -11    8.72    3.33   0 
   8  -5  -6   14.93    2.47   0 
  11  -4  -3    7.61    1.04   0 
  -5  -2 -16    4.12    3.60   0 
  -5  -2 -15   45.54    4.89   0 
  -4  -2 -11   78.42    4.38   0 
  -3  -3 -12   31.78    3.94   0 
  -3  -2  -8   28.50    2.93   0 
  -2  -4 -16   -1.59    2.53   0 
  -2  -3  -9   16.06    2.78   0 
  -2  -2  -6   80.73    3.58   0 
  -1  -4 -11   94.88    5.44   0 
  -1  -3  -7   26.88    2.79   0 
   0  -5 -17   15.21    4.83   0 
   0  -5 -16    9.81    4.37   0 
   0  -4  -9   23.80    3.26   0 
   3  -6 -16    1.53    4.27   0 
   3  -5  -9    1.02    2.44   0 
   4  -5  -8   22.68    3.00   0 
   5  -6 -12   60.20    5.27   0 
   5  -5  -7  108.24    4.64   0 
   5   1   4   28.90    2.29   0 
   6  -6 -11    4.76    3.18   0 
   7  -5  -6    0.18    1.64   0 
   8  -6 -10   58.57    5.07   0 
   9  -6 -10    2.95    2.81   0 
  10  -6 -10    5.30    3.52   0 
  11  -5  -6    8.06    2.00   0 
  -5  -2 -14   17.91    3.76   0 
  -5  -1 -10   21.26    2.47   0 
  -4  -3 -18    0.49    2.99   0 
  -4  -3 -17    7.46    3.24   0 
  -4  -3 -16   20.58    4.63   0 
  -4  -3 -15    1.07    3.73   0 
  -4  -2 -10  106.65    5.13   0 
  -3  -3 -11    9.51    2.99   0 
   0  -5 -15    5.79    3.04   0 
   0  -5 -14   76.22    6.04   0 
   0   1   1  646.49    4.79   0 
   1  -4  -7   43.05    3.31   0 
   1   3   3    5.66    1.67   0 
   2  -5 -10   37.44    3.43   0 
   2  -4  -6    0.44    1.26   0 
   3  -6 -15    0.90    4.17   0 
   3  -4  -5   12.01    1.87   0 
   3   1   3   53.83    2.42   0 
   4  -6 -13    8.05    3.87   0 
   5   0   3   15.72    1.47   0 
   7  -6 -10   76.88    5.10   0 
  10  -2   1    0.49    1.09   0 
  12  -1   2    0.76    1.61   0 
  -5  -2 -13   -0.91    2.93   0 
  -5   0  -7    3.87    1.54   0 
  -4  -3 -14    0.64    3.44   0 
  -4  -1  -7   61.35    3.33   0 
  -3  -4 -17   14.08    4.56   0 
  -2  -4 -13   42.56    4.05   0 
  -1  -5 -17    7.26    4.50   0 
  -1  -4 -10    1.59    2.67   0 
   0  -5 -13    8.66    3.75   0 
   0  -4  -8  255.60    7.28   0 
   0  -2  -3  759.62    7.77   0 
   1  -5 -11   19.67    3.02   0 
   1  -2  -2    0.10    0.85   0 
   2  -6 -16    1.61    4.23   0 
   2  -5  -9   87.14    5.03   0 
   2   2   3    8.28    1.60   0 
   3  -6 -14   16.79    3.60   0 
   3  -6 -13    3.33    3.70   0 
   3  -5  -8   28.47    3.22   0 
   4  -6 -12    6.64    3.67   0 
   4  -5  -7    2.29    2.14   0 
   4   2   4    7.04    1.88   0 
   5  -6 -11    6.45    3.38   0 
   6  -6 -10    0.47    2.83   0 
   6  -5  -6   13.03    2.25   0 
   8  -2   1  462.50    4.40   0 
   9  -6  -9   10.25    3.39   0 
   9  -2   1   82.44    2.26   0 
  -5  -2 -12   10.03    3.12   0 
  -5  -1  -9    4.84    2.22   0 
  -4  -3 -13   52.66    4.94   0 
  -4  -2  -9  176.80    6.14   0 
  -3  -4 -16    2.81    2.80   0 
  -3  -4 -15    0.79    3.57   0 
  -3  -2  -7   86.07    4.04   0 
  -2  -4 -12  112.23    5.81   0 
  -2  -3  -8  275.12    7.18   0 
  -1  -5 -16   15.21    3.67   0 
  -1  -5 -15   32.25    5.17   0 
   0  -5 -12   31.35    4.34   0 
   0  -3  -5   14.05    1.74   0 
   0   3   2   95.52    3.33   0 
   1  -5 -10   21.38    3.54   0 
   4  -6 -11    5.75    3.42   0 
   5  -6 -10  105.29    5.90   0 
   5  -5  -6   51.41    3.61   0 
   6  -1   2  148.02    2.98   0 
   7  -6  -9   49.08    4.19   0 
   7   1   4   86.03    3.87   0 
   8  -7 -15    3.02    4.58   0 
   8  -6  -9   41.05    3.97   0 
  10  -6  -9    1.50    2.59   0 
  11  -3  -1    8.34    0.91   0 
  11  -1   2   51.98    3.10   0 
  -5  -3 -17    1.35    4.22   0 
  -4  -3 -12   34.94    4.29   0 
  -3  -4 -14   -1.63    3.31   0 
  -2  -4 -11   -0.77    2.84   0 
  -2  -2  -5  186.74    4.98   0 
  -2   0  -2  855.57    5.77   0 
  -1  -5 -14    0.91    3.87   0 
  -1  -4  -9  100.72    4.94   0 
  -1  -3  -6   32.35    2.56   0 
  -1   1   0  960.49    3.97   0 
   0  -5 -11  246.69    8.66   0 
   0   4   2   60.06    3.19   0 
   1  -6 -16    4.49    4.74   0 
   1  -4  -6    9.19    2.21   0 
   2  -4  -5   47.72    3.02   0 
   3  -6 -12   23.20    3.61   0 
   5   2   4    9.48    2.19   0 
   6  -7 -15    1.97    4.60   0 
   6  -6  -9    2.49    2.68   0 
   6   0   3    7.84    1.39   0 
   7  -7 -15    0.85    4.60   0 
   8  -7 -14   15.44    4.82   0 
  -5  -3 -16    1.96    2.89   0 
  -5  -3 -15   10.91    4.18   0 
  -5  -2 -11    6.24    2.16   0 
  -5  -1  -8   47.67    3.38   0 
  -4  -4 -17   11.15    4.84   0 
  -3  -3  -9    0.14    2.41   0 
  -2  -5 -16   15.43    4.71   0 
  -2  -4 -10    7.08    2.97   0 
  -2  -3  -7    6.45    2.30   0 
  -1  -5 -13   68.41    5.24   0 
  -1   3   1    6.37    1.22   0 
   0  -4  -7   -1.18    2.10   0 
   1  -6 -15   28.80    4.39   0 
   1  -6 -14   11.68    4.36   0 
   1  -5  -9   31.06    3.69   0 
   2  -5  -8    2.36    1.79   0 
   2   3   3   30.03    2.55   0 
   3  -6 -11    4.28    3.48   0 
   3  -5  -7   56.06    3.86   0 
   3  -3  -2    8.31    1.26   0 
   4  -6 -10  130.11    6.56   0 
   5  -7 -15    1.19    4.68   0 
   5  -6  -9    1.80    2.81   0 
   6  -7 -14   -2.11    4.21   0 
   7  -7 -14    4.11    4.45   0 
   7  -5  -5   23.10    2.23   0 
   7  -1   2  108.95    2.94   0 
   7   0   3    0.21    1.25   0 
   8  -7 -13    0.82    4.05   0 
   8  -6  -8   24.34    3.62   0 
   8   0   3    0.39    1.76   0 
   9  -7 -13    0.55    4.21   0 
   9  -6  -8    0.17    2.77   0 
   9   0   3    2.42    1.71   0 
  -5  -3 -14    0.92    3.70   0 
  -5  -2 -10   43.39    3.96   0 
  -4  -4 -16    5.86    4.46   0 
  -4  -3 -11    9.01    2.49   0 
  -4  -2  -8   49.32    3.33   0 
  -4  -1  -6   12.45    1.67   0 
  -3  -4 -12  114.29    6.46   0 
  -3  -2  -6  174.80    5.35   0 
  -2  -5 -15   65.41    5.53   0 
  -1  -4  -8  118.53    5.48   0 
  -1  -1  -2  536.31    5.50   0 
  -1   4   1   57.75    2.81   0 
   0  -5 -10   50.15    4.56   0 
   1  -6 -13   18.42    4.45   0 
   1   2   2  913.14    8.84   0 
   3  -4  -4    7.35    1.61   0 
   4  -7 -15   11.02    5.14   0 
   4  -5  -6   13.50    2.40   0 
   4   1   3    1.15    0.95   0 
   5  -7 -14   19.04    4.92   0 
   5  -3  -1   18.90    1.10   0 
   6  -7 -13    1.44    4.08   0 
   6  -5  -5    9.77    1.95   0 
   7  -7 -13    4.81    4.30   0 
   7  -6  -8   90.28    4.98   0 
   8  -1   2  225.37    4.54   0 
   9  -1   2  104.20    3.39   0 
  -6  -2 -13   18.31    3.12   0 
  -5  -3 -13    4.72    3.48   0 
  -4  -4 -14    5.36    3.99   0 
  -3  -3  -8   77.01    4.50   0 
  -2  -5 -14    6.97    2.97   0 
  -2  -4  -9   10.02    2.98   0 
  -2  -1  -3  300.01    4.83   0 
  -1  -5 -11  222.18    8.56   0 
   0  -6 -15    6.59    3.45   0 
   0  -6 -14    5.00    4.31   0 
   0  -3  -4   45.40    2.78   0 
   0  -1  -1  648.80    4.86   0 
   1  -6 -12   12.93    4.18   0 
   1  -5  -8    4.63    2.71   0 
   2  -6 -11   64.82    5.46   0 
   2   1   2    5.25    1.17   0 
   3  -6 -10   18.09    3.14   0 
   3   2   3  129.84    4.01   0 
   4  -7 -14    0.73    4.45   0 
   4  -6  -9    6.69    3.16   0 
   5  -7 -13    8.75    4.34   0 
   6  -6  -8   25.38    3.39   0 
   8  -7 -12    9.35    4.19   0 
   9  -7 -12   -0.07    3.85   0 
  12  -2   0    2.77    1.77   0 
  -6  -3 -17    4.82    3.34   0 
  -6  -3 -16   18.00    4.75   0 
  -5  -3 -12    5.10    3.38   0 
  -4  -4 -13   50.57    5.40   0 
  -3  -5 -16   10.13    4.81   0 
  -2  -5 -13  112.61    6.58   0 
  -1  -3  -5   29.84    2.40   0 
   0  -6 -13   -0.87    3.95   0 
   0  -5  -9    6.40    2.99   0 
   0  -4  -6    2.28    2.18   0 
   1  -4  -5   29.24    2.78   0 
   2  -6 -10  129.44    6.77   0 
   3  -7 -15    7.18    3.84   0 
   3   3   3   61.38    3.46   0 
   4  -7 -13    0.47    4.11   0 
   5  -7 -12    1.54    3.87   0 
   5  -6  -8    6.78    2.85   0 
   5  -5  -5    2.99    1.83   0 
   5   1   3  132.95    4.12   0 
   6  -7 -12   13.95    4.48   0 
   8  -7 -11    0.64    4.35   0 
  12  -1   1   10.12    2.41   0 
  -6  -3 -15    1.29    3.96   0 
  -6  -1  -9   17.87    2.90   0 
  -5  -4 -16    2.97    4.69   0 
  -5  -2  -9  253.04    7.41   0 
  -5  -1  -7   42.17    3.15   0 
  -4  -3  -9   43.30    4.05   0 
  -4  -2  -7  387.08    8.24   0 
  -3  -5 -15   50.51    5.27   0 
  -3  -5 -14   -1.44    3.83   0 
  -3  -4 -10    7.82    3.09   0 
  -3   1  -2  206.70    2.25   0 
  -2  -5 -12   35.89    4.19   0 
  -1  -6 -15    3.98    4.80   0 
  -1  -5 -10   10.61    3.58   0 
  -1  -4  -7   88.03    4.47   0 
   1  -6 -11   60.86    5.49   0 
   1   3   2 1398.98   12.65   0 
   1   4   2   55.66    3.31   0 
   2  -4  -4   12.77    1.99   0 
   3  -7 -14    3.68    3.45   0 
   3  -6  -9    0.34    2.13   0 
   4  -6  -8  116.33    5.89   0 
   4   0   2   11.57    1.33   0 
   4   2   3  360.60    7.04   0 
   6  -7 -11   11.27    4.16   0 
   7  -7 -11    0.54    3.62   0 
   7  -6  -7    5.48    2.51   0 
   8  -6  -7    0.71    2.19   0 
   9  -7 -11    1.53    3.47   0 
  -6  -3 -14   -0.36    3.79   0 
  -5  -4 -15   89.69    7.16   0 
  -5  -3 -11    8.90    2.63   0 
  -4  -4 -12    7.95    2.93   0 
  -4   0  -4  185.90    4.03   0 
  -3  -5 -13    0.48    3.78   0 
  -3  -3  -7  169.35    6.08   0 
  -2  -5 -11  211.78    8.67   0 
  -2  -4  -8    1.55    1.92   0 
  -1  -6 -14    5.68    3.45   0 
   0  -6 -12   11.27    3.26   0 
   0   2   1 2029.01   11.59   0 
   1  -5  -7   71.15    4.55   0 
   2  -7 -14    0.79    4.73   0 
   3  -7 -13    8.05    3.53   0 
   4  -7 -12   13.14    3.51   0 
   5  -7 -11    0.55    3.68   0 
   6  -6  -7   12.31    2.79   0 
   6   1   3   10.32    1.85   0 
  -6  -3 -13    6.51    3.88   0 
  -6  -2 -10   65.01    4.78   0 
  -5  -4 -14   10.21    3.48   0 
  -5  -2  -8   38.24    3.58   0 
  -4  -5 -16    6.29    3.20   0 
  -4  -5 -15   20.49    5.09   0 
  -4  -4 -11  281.71    9.64   0 
  -4  -1  -5  595.49    8.57   0 
  -3  -4  -9   51.25    4.45   0 
  -3  -2  -5 1120.96   12.52   0 
  -2  -6 -15    0.11    4.75   0 
  -1  -6 -13    2.76    3.11   0 
   0  -6 -11   14.87    4.25   0 
   0  -2  -2   11.89    1.23   0 
   0   4   1   86.51    3.63   0 
   1  -6 -10   78.86    5.33   0 
   2  -7 -13   -1.50    4.44   0 
   2  -5  -6    4.75    1.77   0 
   2  -3  -2  124.49    3.33   0 
   3  -7 -12    8.82    4.44   0 
   3  -6  -8   62.82    4.85   0 
   4  -7 -11   10.45    4.16   0 
   5  -6  -7   15.93    3.00   0 
   5   2   3    0.91    1.73   0 
   6  -7 -10   42.36    4.98   0 
   7  -7 -10    0.16    3.50   0 
   8  -7 -10   -0.32    3.22   0 
   9  -7 -10    4.25    3.34   0 
  11  -2   0    0.93    1.59   0 
  -6  -3 -12   14.13    4.06   0 
  -6  -1  -8    0.51    2.07   0 
  -5  -4 -13   67.70    6.26   0 
  -5  -3 -10  237.00    8.05   0 
  -4  -5 -14   15.24    4.70   0 
  -4  -3  -8    0.70    1.88   0 
  -4  -2  -6   69.01    3.93   0 
  -3  -5 -12    3.36    2.71   0 
  -2  -6 -14    1.81    4.71   0 
  -2  -5 -10   35.64    4.63   0 
  -1  -6 -12   -0.64    3.96   0 
  -1  -4  -6  125.42    5.35   0 
   0  -4  -5   31.65    3.06   0 
   0   3   1   58.58    2.68   0 
   1  -7 -14    2.01    3.32   0 
   2  -7 -12    8.62    4.68   0 
   2   2   2  353.21    5.95   0 
   3  -7 -11   16.88    4.58   0 
   3  -5  -5   30.73    2.99   0 
   5  -7 -10   18.86    4.24   0 
   6  -5  -4    4.02    1.59   0 
   7  -4  -2   64.87    2.12   0 
   8  -4  -2   53.29    1.71   0 
   9  -5  -4    0.52    1.51   0 
  -6  -4 -16    4.00    3.58   0 
  -5  -4 -12   12.14    4.33   0 
  -5  -1  -6   22.18    2.50   0 
  -4  -5 -13   34.64    5.30   0 
  -4   1  -3    0.80    0.72   0 
  -3  -3  -6  310.37    7.84   0 
  -2  -6 -13    8.59    4.73   0 
  -2  -4  -7  100.23    4.94   0 
  -2  -3  -5  109.69    4.39   0 
  -1  -5  -8    4.91    3.12   0 
  -1  -3  -4  954.12   11.47   0 
   0  -6 -10   17.38    4.13   0 
   0  -5  -7   22.99    3.46   0 
   1  -7 -13   20.00    5.25   0 
   1  -6  -9   86.53    5.38   0 
   1  -5  -6   12.14    2.84   0 
   1  -4  -4   41.94    2.98   0 
   2  -6  -8    0.74    3.06   0 
   2   3   2 1748.94   14.99   0 
   3   1   2  208.08    4.21   0 
   4  -7 -10    4.14    3.80   0 
   5  -5  -4    1.32    1.97   0 
   5   0   2 1920.68   12.30   0 
   6  -4  -2   95.17    2.72   0 
   7  -7  -9   -1.37    3.11   0 
   7  -6  -6   24.35    3.33   0 
   8  -7  -9    0.51    3.72   0 
  10  -3  -1   27.99    1.30   0 
  -6  -4 -14    2.47    4.51   0 
  -6  -3 -11    9.31    3.70   0 
  -6  -2  -9   20.18    3.39   0 
  -5  -5 -15   -0.28    4.66   0 
  -5  -3  -9    3.72    2.29   0 
  -5  -2  -7  122.39    5.34   0 
  -3  -4  -8   29.42    3.25   0 
  -2  -6 -12   18.18    5.03   0 
  -2  -5  -9  101.58    6.19   0 
  -1  -6 -11   -0.81    2.75   0 
   0  -7 -14   12.82    4.08   0 
   1  -7 -12    0.73    4.27   0 
   2  -7 -11   37.40    5.44   0 
   3  -7 -10   40.68    5.18   0 
   3  -6  -7   -0.58    2.79   0 
   5  -7  -9   20.98    4.09   0 
   6  -8 -13   -0.60    4.72   0 
   6  -7  -9    1.89    3.44   0 
   6  -6  -6  102.81    4.92   0 
   6   0   2  207.23    4.53   0 
   7  -8 -13   -0.78    4.81   0 
   8   0   2    2.07    1.49   0 
   9  -7  -9    3.70    3.17   0 
  10  -5  -4    0.50    1.46   0 
  -7  -3 -13   10.11    4.33   0 
  -6  -4 -13   52.99    6.14   0 
  -5  -5 -14   12.48    5.04   0 
  -5  -4 -11    4.11    2.82   0 
  -4  -5 -12   -0.24    2.68   0 
  -4  -4  -9  489.41   11.86   0 
  -4  -3  -7    7.62    2.20   0 
  -3  -6 -14   -1.28    3.11   0 
  -3  -5 -10    3.00    3.63   0 
  -1  -7 -14    2.07    4.80   0 
  -1  -6 -10    2.43    3.85   0 
   0  -7 -13   20.55    4.35   0 
   0  -6  -9   23.76    4.26   0 
   1  -6  -8  122.30    6.48   0 
   1  -2  -1  686.49    6.22   0 
   1   1   1    2.66    0.79   0 
   2  -5  -5    4.29    1.70   0 
   2  -4  -3  125.46    4.24   0 
   2   0   1    0.47    0.47   0 
   3   2   2  768.80    9.36   0 
   4  -7  -9   -0.00    3.48   0 
   4  -5  -4   19.91    2.42   0 
   4  -1   1   23.30    0.97   0 
   5  -8 -13    2.73    4.98   0 
   5  -6  -6   75.58    4.53   0 
  -6  -1  -7   45.46    3.15   0 
  -4  -5 -11    4.54    3.91   0 
  -3  -6 -13    1.80    3.25   0 
  -3  -4  -7   40.71    4.00   0 
  -3  -2  -4  119.22    4.34   0 
  -3  -1  -3   54.01    2.57   0 
  -2  -6 -11   14.95    4.77   0 
  -2  -5  -8   18.78    3.82   0 
  -2  -4  -6   -0.36    1.77   0 
  -1  -5  -7   14.69    3.32   0 
  -1  -4  -5    2.22    2.35   0 
  -1   2   0   16.11    1.05   0 
  -1   3   0   64.56    2.41   0 
   0  -7 -12   18.97    5.20   0 
   0  -5  -6   38.91    3.84   0 
   1  -7 -11   47.71    5.02   0 
   1  -3  -2  174.69    4.26   0 
   1   4   1   10.09    1.69   0 
   2  -7 -10   -0.70    3.88   0 
   2  -6  -7    2.06    3.01   0 
   4  -8 -13    1.42    3.57   0 
   4  -6  -6   27.54    3.42   0 
   4   1   2    9.48    1.52   0 
   5  -8 -12    0.87    4.76   0 
   6  -8 -12    0.49    4.57   0 
   7  -8 -12   -0.51    4.57   0 
   7  -7  -8    1.21    3.67   0 
  10  -6  -6   13.52    2.53   0 
  -7  -3 -12   10.10    3.18   0 
  -6  -2  -8   60.89    4.05   0 
  -5  -5 -13    2.18    3.22   0 
  -4  -6 -14    5.79    4.97   0 
  -4  -4  -8  263.91    8.78   0 
  -4  -2  -5  912.93   12.15   0 
  -3  -6 -12    1.58    4.48   0 
  -3  -5  -9    5.90    3.65   0 
  -2  -1  -2    4.29    1.24   0 
  -1  -7 -13   -0.28    3.48   0 
  -1  -6  -9    7.58    3.75   0 
   0  -7 -11    5.09    4.48   0 
   0  -4  -4  130.18    4.78   0 
   1  -7 -10   10.98    4.38   0 
   1   3   1   71.26    3.14   0 
   3  -8 -13   -0.71    3.57   0 
   3  -7  -9   16.27    3.39   0 
   3  -6  -6  105.29    5.54   0 
   3  -5  -4    1.44    1.88   0 
   4  -8 -12   -0.43    4.70   0 
   5  -7  -8   85.65    5.72   0 
   5   1   2   25.74    2.16   0 
   6  -7  -8   43.73    4.62   0 
   8  -7  -8   16.72    3.47   0 
  -7  -4 -14   -0.09    4.61   0 
  -7  -3 -11   49.13    5.29   0 
  -6  -4 -11   41.12    5.39   0 
  -6  -3  -9    2.50    3.16   0 
  -5  -5 -12   38.09    5.51   0 
  -5  -2  -6    3.96    2.37   0 
  -5  -1  -5  482.40    8.40   0 
  -4  -6 -13   15.80    5.17   0 
  -4  -5 -10   -0.71    3.59   0 
  -4  -3  -6  129.99    5.72   0 
  -3  -3  -5    9.97    2.01   0 
  -2  -6 -10   26.95    4.10   0 
  -2  -3  -4  515.17    9.02   0 
  -1  -7 -12   98.28    7.83   0 
  -1  -2  -2  916.30    9.20   0 
   1  -6  -7   18.24    3.69   0 
   1   2   1 9416.89   27.46   0 
   2  -8 -13    3.90    4.04   0 
   3  -8 -12    1.49    4.95   0 
   3  -2   0 1200.61    5.15   0 
   4  -7  -8   27.15    4.31   0 
   5  -8 -11    5.45    4.66   0 
   5   2   2   39.84    2.90   0 
   6  -8 -11    1.02    4.41   0 
   6   1   2  137.61    4.38   0 
   7  -8 -11    1.48    4.39   0 
   8  -1   1  201.09    4.43   0 
  12  -3  -2    0.63    1.32   0 
  -7  -4 -13    5.41    4.67   0 
  -7  -2  -9  460.26   11.15   0 
  -6  -5 -14    4.00    3.72   0 
  -5  -5 -11   79.91    6.64   0 
  -3  -6 -11    5.93    3.37   0 
  -3  -5  -8    5.08    3.47   0 
  -2  -7 -13   -1.53    3.49   0 
  -2  -5  -7   74.72    5.31   0 
  -2   3  -1  103.45    2.60   0 
  -1  -7 -11   -0.25    4.36   0 
   0  -7 -10   33.23    5.37   0 
   0   4   0  617.81    8.76   0 
   1  -4  -3   16.53    2.24   0 
   2  -8 -12    1.89    5.14   0 
   2  -6  -6  161.60    6.78   0 
   2  -5  -4    5.58    2.21   0 
   3  -7  -8   69.75    5.75   0 
   4  -8 -11   18.63    5.35   0 
   5  -6  -5    7.62    2.50   0 
   6  -6  -5   22.42    2.86   0 
   7  -6  -5    0.53    1.93   0 
  -7  -3 -10   38.44    4.89   0 
  -6  -5 -13    3.99    3.65   0 
  -6  -4 -10    6.68    4.08   0 
  -6  -2  -7   41.82    3.87   0 
  -6  -1  -6   54.52    3.56   0 
  -5   0  -4    3.07    1.58   0 
  -4  -6 -12    6.70    3.48   0 
  -4  -4  -7   54.45    4.69   0 
  -4   0  -3    1.81    1.00   0 
  -3  -6 -10   28.61    5.27   0 
  -3  -4  -6    8.97    2.32   0 
  -2  -7 -12   16.97    5.59   0 
  -2  -6  -9    1.67    2.83   0 
  -2  -4  -5    8.00    2.17   0 
  -1  -6  -8    1.62    2.55   0 
  -1  -4  -4  140.45    5.46   0 
   0  -6  -7   94.57    5.99   0 
   1  -8 -12    0.41    5.27   0 
   1  -7  -9   33.32    4.31   0 
   2  -7  -8   67.32    5.83   0 
   2   3   1   99.12    3.84   0 
   4  -6  -5    1.68    2.36   0 
   5  -8 -10    0.42    4.34   0 
   5  -7  -7   18.11    3.82   0 
   5  -1   1   78.61    1.99   0 
   6  -8 -10    8.07    4.53   0 
   6  -7  -7    2.97    3.03   0 
   6  -1   1   20.98    1.40   0 
   7  -8 -10   -2.12    3.94   0 
   7  -7  -7    0.99    2.75   0 
   7  -5  -3   22.90    2.06   0 
   7  -1   1  169.34    3.71   0 
   9  -2   0   66.52    2.36   0 
  11  -1   0    2.90    1.75   0 
  -7  -4 -12    2.25    3.21   0 
  -6  -5 -12   41.03    6.19   0 
  -6  -3  -8  114.02    6.23   0 
  -5  -6 -13    2.22    4.95   0 
  -5  -5 -10    4.27    3.97   0 
  -3   0  -2  211.29    3.48   0 
  -1  -7 -10   40.65    5.83   0 
  -1  -1  -1    2.27    0.85   0 
   0  -7  -9    0.52    3.99   0 
   1  -6  -6    2.87    3.09   0 
   2  -8 -11   -0.20    4.81   0 
   3  -6  -5    2.38    2.65   0 
   4  -8 -10    3.59    4.50   0 
   4  -7  -7   61.42    5.18   0 
   4  -5  -3   10.56    2.32   0 
   8  -7  -7    9.37    2.97   0 
   8  -5  -3    0.80    1.51   0 
   9   0   1    0.99    1.68   0 
  -7  -5 -14    8.46    4.25   0 
  -7  -4 -11   31.54    5.40   0 
  -5  -6 -12   -0.42    4.67   0 
  -4  -5  -8    5.14    3.58   0 
  -4  -3  -5   36.08    3.59   0 
  -4  -2  -4    5.86    2.14   0 
  -3  -7 -12    5.55    5.44   0 
  -3  -6  -9    2.60    4.22   0 
  -3  -5  -7   40.94    4.64   0 
  -3  -3  -4   15.17    2.68   0 
  -2  -7 -11    1.94    3.50   0 
  -2  -6  -8    5.74    3.87   0 
  -2  -5  -6   14.64    3.60   0 
  -1  -6  -7   -0.41    3.28   0 
   0  -8 -12   -0.06    5.54   0 
   0  -4  -3    4.83    2.08   0 
   0   3   0    0.52    1.17   0 
   1  -7  -8   -1.92    3.78   0 
   1  -5  -4    0.83    2.19   0 
   2   1   1 4245.31   16.51   0 
   2   2   1  822.08    8.87   0 
   3  -8 -10   11.09    3.73   0 
   3  -7  -7   -1.28    3.34   0 
   6  -8  -9    1.46    5.01   0 
  -8  -4 -13    3.06    4.87   0 
  -7  -5 -13   21.28    5.95   0 
  -7  -3  -9    5.06    2.66   0 
  -5  -5  -9   74.23    6.27   0 
  -5  -3  -6    6.37    2.27   0 
  -5  -2  -5   21.89    2.49   0 
  -4  -6 -10    1.91    4.20   0 
  -4  -4  -6   20.79    3.52   0 
  -3  -4  -5   20.25    3.32   0 
  -2  -7 -10    3.30    4.68   0 
  -2  -3  -3   33.25    2.96   0 
  -2   2  -1  845.06    5.01   0 
  -1  -7  -9   65.84    6.53   0 
  -1  -5  -5   22.50    2.95   0 
  -1   4  -1   11.34    1.60   0 
   0  -6  -6  147.40    7.02   0 
   0  -2  -1 2011.00   11.98   0 
   2  -8 -10    0.99    3.30   0 
   2  -7  -7   17.00    4.19   0 
   2  -6  -5   32.28    3.81   0 
   3  -5  -3   68.37    3.70   0 
   3   0   1   -0.20    0.66   0 
   3   3   1  152.69    4.77   0 
   4  -8  -9   30.59    5.34   0 
   5  -8  -9    8.76    4.48   0 
   7  -8  -9    0.40    3.66   0 
   8   0   1    0.74    1.42   0 
   9  -3  -1    1.24    0.74   0 
  -8  -4 -12    0.60    4.54   0 
  -7  -5 -12    5.80    5.28   0 
  -6  -3  -7    4.18    3.14   0 
  -6  -2  -6   18.50    2.59   0 
  -5  -6 -11    1.08    4.67   0 
  -5  -4  -7  157.50    7.29   0 
  -5  -1  -4   29.20    2.57   0 
  -3  -7 -11    5.42    3.94   0 
  -2  -4  -4  876.04   13.36   0 
   0  -8 -11   23.01    4.96   0 
   0  -5  -4   47.88    3.97   0 
   1  -8 -10   -0.76    4.97   0 
   3  -8  -9    4.01    4.44   0 
   3   2   1  278.46    5.68   0 
   5  -9 -12    1.53    5.48   0 
   5  -7  -6    2.77    2.98   0 
   6  -7  -6    0.89    2.75   0 
   7   0   1   16.79    2.03   0 
   8  -2   0   18.76    1.38   0 
  -7  -3  -8   19.22    3.99   0 
  -7  -2  -7  110.12    5.74   0 
  -6  -6 -12    6.55    5.32   0 
  -6  -5 -10   55.93    5.51   0 
  -6  -1  -5   42.35    3.17   0 
  -4  -7 -12    2.92    4.03   0 
  -4  -6  -9    2.17    4.34   0 
  -4  -5  -7   35.53    4.73   0 
  -3  -7 -10    8.69    5.37   0 
  -2  -7  -9   34.71    5.80   0 
  -1  -8 -11    2.48    5.31   0 
  -1  -6  -6   75.27    5.66   0 
   0  -8 -10    4.24    5.24   0 
   1  -7  -7    1.41    3.75   0 
   2  -8  -9    0.91    4.49   0 
   3  -7  -6   -0.56    3.25   0 
   3   1   1   67.13    2.55   0 
   4  -7  -6   22.67    3.80   0 
   4  -6  -4   41.20    3.59   0 
   4   0   1    1.91    1.06   0 
   5  -8  -8    3.12    4.98   0 
   5  -6  -4  141.21    5.39   0 
   6  -6  -4    8.28    2.19   0 
   7  -7  -6    0.38    2.51   0 
   7   1   1  167.62    5.11   0 
  -8  -4 -11   -2.71    4.31   0 
  -7  -5 -11   17.75    5.60   0 
  -7  -4  -9  210.38    9.30   0 
  -5  -6 -10   21.21    4.36   0 
  -5  -5  -8   -0.32    2.59   0 
  -4  -7 -11   17.49    5.98   0 
  -3  -1  -2  215.74    4.59   0 
  -2  -5  -5   -0.68    2.11   0 
  -1  -7  -8    5.70    3.21   0 
   1  -8  -9   12.01    5.12   0 
   1  -4  -2    6.64    1.86   0 
   2  -7  -6   46.94    5.08   0 
   3  -9 -11    2.16    5.53   0 
   3  -8  -8    1.78    4.16   0 
   3  -6  -4   42.50    3.77   0 
   4  -9 -11   -0.91    5.35   0 
   4  -8  -8    6.87    4.44   0 
   4   2   1   64.04    3.03   0 
   5  -9 -11   -0.79    5.14   0 
   5   0   1    1.32    1.02   0 
   5   2   1  137.07    4.72   0 
   6  -9 -11    2.04    5.31   0 
   6  -8  -8    2.01    3.71   0 
   6   0   1    0.46    1.12   0 
   6   1   1   24.29    2.29   0 
   7  -8  -8   -0.09    3.40   0 
   9  -5  -3    0.84    1.08   0 
  11  -3  -2    9.01    1.65   0 
  -8  -3  -9   35.36    4.94   0 
  -6  -6 -11    4.79    5.03   0 
  -6  -5  -9   46.65    5.08   0 
  -5  -4  -6    8.72    3.51   0 
  -5  -3  -5    1.41    1.96   0 
  -4  -4  -5   25.58    3.73   0 
  -4  -3  -4    7.16    2.07   0 
  -3  -7  -9    2.84    4.92   0 
  -3  -6  -7   32.67    5.10   0 
  -2  -8 -11   14.81    6.14   0 
  -2   0  -1    0.21    0.50   0 
  -1  -8 -10    5.28    5.35   0 
  -1  -5  -4    5.09    2.85   0 
   0  -8  -9   34.69    6.30   0 
   0  -6  -5    7.16    2.47   0 
   0   4  -1   82.38    3.42   0 
   1  -5  -3   33.80    3.29   0 
   1  -3  -1    6.44    1.36   0 
   2  -9 -11    5.48    5.93   0 
   2  -8  -8    0.46    4.34   0 
   2  -6  -4  278.64    8.30   0 
   4   1   1   25.04    1.75   0 
   5   1   1   73.89    3.14   0 
  -8  -5 -12   14.79    4.51   0 
  -8  -4 -10   42.35    5.88   0 
  -7  -5 -10    4.07    3.65   0 
  -7  -3  -7  150.70    7.17   0 
  -6  -2  -5   71.10    4.44   0 
  -5  -7 -11   18.28    6.12   0 
  -5  -6  -9   10.44    3.70   0 
  -5  -5  -7    0.20    3.53   0 
  -5  -2  -4    9.22    2.00   0 
  -4  -7 -10   -0.71    3.60   0 
  -4  -5  -6   26.79    4.37   0 
  -4  -2  -3  409.02    8.01   0 
  -3  -5  -5   25.44    4.09   0 
  -3  -4  -4  283.27    8.00   0 
  -2  -7  -8   22.83    4.22   0 
  -2  -6  -6    3.79    2.65   0 
  -1  -7  -7    1.56    3.99   0 
   0   1   0    0.22    0.40   0 
   1  -8  -8   -0.23    4.50   0 
   1  -7  -6   57.27    5.53   0 
   3  -9 -10    8.01    5.68   0 
   4  -9 -10    1.87    5.28   0 
   5  -9 -10   -0.46    4.98   0 
   6  -9 -10    5.03    5.32   0 
   7  -2   0    5.90    0.95   0 
  11  -1  -1    7.21    2.02   0 
  -8  -5 -11   21.42    6.03   0 
  -7  -4  -8  151.02    7.55   0 
  -7  -2  -6   48.93    4.24   0 
  -6  -6 -10    7.04    3.73   0 
  -6  -5  -8   13.32    4.66   0 
  -2  -8 -10    1.45    3.76   0 
  -2  -5  -4    9.13    3.23   0 
  -2  -4  -3  227.90    7.03   0 
  -1  -8  -9   25.34    6.03   0 
  -1  -2  -1 9900.60   29.47   0 
   0  -7  -6    7.35    3.97   0 
   0  -5  -3  361.65    8.87   0 
   2   3   0   99.07    3.67   0 
   3  -8  -7    4.27    4.17   0 
   3  -7  -5    8.88    3.48   0 
   4  -8  -7    1.27    4.00   0 
   4  -7  -5    0.24    2.87   0 
   5  -8  -7   -0.90    3.79   0 
   5  -7  -5    1.38    2.78   0 
   5  -4  -1    1.78    1.12   0 
   6  -8  -7    2.18    3.50   0 
   6  -7  -5   11.17    2.98   0 
   9   0   0  188.80    5.49   0 
  11  -4  -3    7.39    1.11   0 
  -8  -4  -9   60.67    6.31   0 
  -8  -3  -8   16.73    3.36   0 
  -7  -6 -11    2.00    3.81   0 
  -7  -5  -9   13.44    5.21   0 
  -5  -7 -10    2.02    5.24   0 
  -5  -6  -8    6.34    4.43   0 
  -5   0  -3   15.67    1.64   0 
  -4  -7  -9    1.37    3.70   0 
  -4  -6  -7   13.10    3.63   0 
  -3  -8 -10    1.15    5.76   0 
  -3  -7  -8    4.64    3.55   0 
   0  -8  -8    2.31    3.50   0 
   1  -9 -10   11.95    6.32   0 
   1   2   0   18.37    1.67   0 
   1   4  -1   56.44    3.02   0 
   2  -8  -7    3.07    4.29   0 
   2  -7  -5    4.85    3.54   0 
   3   3   0  694.54   10.00   0 
   4  -9  -9   -0.44    4.96   0 
   4   3   0   26.15    2.84   0 
   5  -9  -9    2.25    4.92   0 
   6  -5  -2    0.79    1.58   0 
   7  -8  -7    4.29    3.41   0 
   8  -1   0   23.60    2.03   0 
  -9  -5 -12   -0.27    5.66   0 
  -8  -5 -10    6.58    5.25   0 
  -7  -6 -10   23.98    6.12   0 
  -7  -4  -7   84.92    6.40   0 
  -6  -6  -9    3.72    3.50   0 
  -6  -4  -6   23.07    3.49   0 
  -6  -3  -5   18.24    3.54   0 
  -5  -5  -6    7.82    3.79   0 
  -5  -3  -4   52.59    4.27   0 
  -4  -4  -4   12.64    3.22   0 
  -2  -8  -9    3.04    3.78   0 
  -1  -8  -8    0.54    4.83   0 
  -1  -7  -6   12.27    4.36   0 
  -1  -5  -3  600.47   11.78   0 
   1  -8  -7   -3.26    4.32   0 
   1  -7  -5   32.09    4.65   0 
   2  -9  -9    2.06    5.19   0 
   2  -5  -2    9.25    2.23   0 
   3  -9  -9   -2.41    5.18   0 
   4  -6  -3    5.62    2.32   0 
   5  -6  -3    0.82    2.28   0 
   6  -9  -9    0.08    4.74   0 
   6  -4  -1    3.65    0.92   0 
   9  -6  -4   17.89    2.18   0 
  -8  -4  -8   20.61    4.94   0 
  -7  -5  -8   37.36    5.89   0 
  -7  -3  -6  189.85    7.46   0 
  -5  -7  -9    2.09    5.22   0 
  -5  -6  -7   21.99    5.03   0 
  -4  -7  -8   -0.69    3.46   0 
  -4  -6  -6   27.46    5.11   0 
  -4  -3  -3    9.11    2.66   0 
  -4   0  -2   11.68    1.40   0 
  -3  -8  -9    6.12    5.76   0 
  -3  -7  -7   13.42    5.10   0 
  -3  -5  -4    3.12    3.20   0 
  -3  -4  -3  112.22    5.53   0 
  -1  -6  -4  156.06    7.28   0 
  -1  -4  -2   54.97    3.39   0 
   0  -8  -7    6.84    4.86   0 
   1  -9  -9    1.53    5.47   0 
   2  -6  -3   12.75    3.02   0 
   3  -6  -3   11.77    2.72   0 
   4  -8  -6   -0.03    3.71   0 
   8   0   0   10.25    1.86   0 
  10  -1  -1   33.07    2.91   0 
  12  -3  -3   11.71    1.97   0 
  -9  -5 -11   41.92    5.88   0 
  -8  -5  -9    2.66    5.05   0 
  -8  -3  -7   50.54    4.61   0 
  -7  -6  -9    0.69    5.08   0 
  -6  -7 -10    7.34    4.44   0 
  -6  -6  -8    2.43    3.33   0 
  -5  -2  -3    2.00    2.07   0 
  -3  -6  -5    7.79    4.02   0 
  -2  -8  -8    1.01    3.62   0 
  -2  -7  -6    4.87    3.19   0 
   0  -9  -9    0.03    5.80   0 
   0  -7  -5   20.67    3.61   0 
   0   3  -1   57.38    2.52   0 
   1  -5  -2   52.99    3.69   0 
   1  -2   0   18.08    1.29   0 
   2  -8  -6    8.05    4.45   0 
   2   2   0 1859.34   13.20   0 
   3  -9  -8   -0.66    4.96   0 
   3  -8  -6    8.10    4.17   0 
   4  -9  -8   -0.48    4.74   0 
   4  -7  -4    1.16    3.35   0 
   5  -9  -8    6.22    4.89   0 
   5  -8  -6    1.27    3.56   0 
   5   2   0  145.61    5.00   0 
   6  -8  -6   14.26    4.46   0 
   7  -5  -2   32.78    1.90   0 
   7   1   0    5.43    1.97   0 
  -9  -5 -10    1.31    5.31   0 
  -9  -4  -9    4.40    4.74   0 
  -8  -6 -10   25.77    6.70   0 
  -7  -4  -6   62.42    5.71   0 
  -6  -7  -9    3.38    5.30   0 
  -6  -5  -6    9.16    4.30   0 
  -6  -4  -5  261.50    9.28   0 
  -5  -7  -8    1.90    5.12   0 
  -5  -5  -5    9.97    3.77   0 
  -4  -8  -9   30.17    7.07   0 
  -4  -7  -7    0.39    4.94   0 
  -3  -8  -8    1.37    5.32   0 
  -3  -3  -2  666.71   10.73   0 
  -2  -5  -3  292.56    8.82   0 
  -1  -9  -9   -0.01    6.15   0 
  -1  -8  -7   29.50    4.81   0 
  -1  -7  -5   56.25    5.78   0 
   1  -9  -8    2.18    5.35   0 
   1  -8  -6    3.06    4.37   0 
   1  -6  -3   34.77    3.41   0 
   2  -9  -8    9.78    5.52   0 
   2  -7  -4    7.64    3.53   0 
   3  -7  -4  104.90    5.94   0 
   3   2   0 1157.15   11.38   0 
   4   2   0  321.18    6.67   0 
   5  -7  -4    2.34    2.68   0 
   6  -9  -8    2.49    4.41   0 
   6  -2   0   36.43    1.22   0 
   7  -8  -6    1.89    3.68   0 
   7  -1   0    6.56    1.36   0 
   7   0   0  202.91    5.01   0 
  -7  -6  -8    7.88    5.04   0 
  -7  -5  -7  175.32    8.68   0 
  -7  -3  -5   21.37    3.89   0 
  -6  -3  -4   14.19    3.33   0 
  -5  -6  -6    8.14    4.41   0 
  -4  -6  -5   15.44    4.59   0 
  -4  -5  -4   37.89    4.62   0 
  -4  -4  -3  243.73    8.02   0 
  -3  -7  -6    9.26    3.72   0 
  -2  -8  -7   14.92    5.55   0 
  -2   3  -2 1673.86    9.90   0 
   0  -9  -8   -0.24    5.65   0 
   0  -8  -6   21.13    5.33   0 
   0  -6  -3   14.23    3.42   0 
   0  -5  -2  131.62    5.32   0 
   0  -1   0    0.00    0.52   0 
   1  -7  -4   32.21    4.58   0 
   6  -7  -4   16.50    2.95   0 
   6   1   0   12.51    2.05   0 
   8  -3  -1   16.03    0.99   0 
   9  -2  -1  151.53    3.77   0 
  -9  -5  -9   12.95    5.70   0 
  -9  -4  -8   24.70    5.37   0 
  -8  -6  -9   21.73    6.48   0 
  -8  -3  -6   22.22    3.49   0 
  -6  -7  -8   33.39    6.51   0 
  -5  -3  -3    7.00    2.89   0 
  -4  -8  -8    4.33    5.82   0 
  -3  -5  -3   17.34    3.75   0 
  -2  -7  -5   -1.08    2.79   0 
  -1  -9  -8    0.93    5.90   0 
  -1  -8  -6   17.40    5.40   0 
   0  -7  -4   42.11    5.09   0 
   0  -4  -1   89.46    4.04   0 
   1   1   0  923.45    6.58   0 
   2  -9  -7    0.73    5.04   0 
   3  -9  -7    2.39    4.91   0 
   3  -8  -5    6.19    3.93   0 
   4  -9  -7    1.28    4.65   0 
   4  -8  -5   -0.80    3.45   0 
   4  -3   0   25.81    1.16   0 
   5  -9  -7    1.54    5.43   0 
  -7  -5  -6   29.36    5.44   0 
  -7  -1  -4  103.36    4.59   0 
  -6  -5  -5   17.17    4.56   0 
  -4  -7  -6    0.38    3.47   0 
  -3  -8  -7    2.30    3.85   0 
  -3  -6  -4    1.98    2.69   0 
  -3  -4  -2   59.55    4.38   0 
  -2  -3  -1  111.37    4.41   0 
  -1  -6  -3   32.72    3.70   0 
  -1  -5  -2    2.53    1.96   0 
   1  -9  -7    1.34    5.14   0 
   1  -8  -5    8.94    4.53   0 
   2  -8  -5    1.13    2.83   0 
   2   3  -1   31.43    2.30   0 
   3 -10  -9    2.36    6.08   0 
   3   3  -1  186.85    5.49   0 
   5  -8  -5    1.76    3.40   0 
   5   1   0   26.82    2.04   0 
   6  -9  -7    0.06    5.03   0 
   6   0   0 1478.55   12.18   0 
   9  -1  -1  108.27    3.93   0 
  -8  -6  -8   40.22    7.11   0 
  -8  -5  -7    2.00    3.49   0 
  -8  -4  -6    6.71    4.13   0 
  -7  -6  -7    5.53    3.62   0 
  -7  -4  -5  181.84    7.91   0 
  -6  -6  -6    7.87    3.68   0 
  -6  -1  -3   12.54    1.80   0 
  -5  -8  -8   -1.82    5.87   0 
  -5  -6  -5    2.76    4.34   0 
  -5  -5  -4   15.11    3.14   0 
  -4  -8  -7   33.96    6.96   0 
  -4  -3  -2   35.26    3.00   0 
  -3  -7  -5   80.86    6.40   0 
  -3  -1  -1   66.21    2.70   0 
  -2  -9  -8   12.93    5.12   0 
  -2  -8  -6   -1.69    3.37   0 
  -2  -6  -3  171.90    7.81   0 
  -1  -7  -4   17.99    3.59   0 
  -1  -4  -1   12.59    2.46   0 
   0  -9  -7    0.78    3.83   0 
   0  -8  -5    9.32    4.77   0 
   0  -2   0 2212.47   12.16   0 
   2  -6  -2   68.59    4.42   0 
   2   1   0  344.67    4.76   0 
   3  -6  -2   41.17    3.51   0 
   3   1   0  606.73    7.09   0 
   4  -6  -2  165.22    5.58   0 
   4   1   0  382.83    6.27   0 
   6  -8  -5    3.91    3.13   0 
   6  -1   0   14.14    1.33   0 
  -9  -6  -9   13.18    6.56   0 
  -9  -5  -8    5.45    3.93   0 
  -8  -3  -5    5.54    3.50   0 
  -7  -7  -8   20.72    5.11   0 
  -6  -7  -7    9.25    4.15   0 
  -5  -7  -6    7.35    3.97   0 
  -5  -4  -3  177.85    7.02   0 
  -4  -7  -5   16.87    5.42   0 
  -4  -6  -4    2.69    2.91   0 
  -4  -5  -3    0.94    3.31   0 
  -3  -8  -6   -1.35    4.99   0 
  -2  -5  -2    6.20    2.31   0 
  -1  -9  -7   -1.83    3.99   0 
  -1  -8  -5    6.19    4.78   0 
   1  -6  -2  263.52    8.11   0 
   1  -3   0   62.14    2.52   0 
   2  -9  -6    1.73    4.96   0 
   2  -7  -3   86.61    5.69   0 
   2  -5  -1   56.53    3.43   0 
   3  -9  -6   -1.38    4.61   0 
   3  -7  -3   41.75    4.23   0 
   4  -9  -6    5.61    4.77   0 
   4  -7  -3    0.08    2.57   0 
   5  -6  -2   27.52    2.84   0 
   8  -6  -3    1.62    1.50   0 
 -10  -5  -9   35.51    5.70   0 
  -8  -6  -7    5.77    5.65   0 
  -7  -6  -6    3.84    4.67   0 
  -7  -5  -5   47.50    5.96   0 
  -6  -6  -5   -0.80    4.32   0 
  -6  -5  -4    1.74    3.84   0 
  -5  -8  -7    5.45    6.25   0 
  -3  -6  -3    4.97    3.78   0 
  -3   0  -1   -0.41    0.70   0 
  -2  -9  -7    4.76    6.27   0 
  -2  -8  -5   38.87    6.30   0 
  -1   3  -2 1318.23   10.00   0 
   0  -9  -6    9.16    5.65   0 
   0  -7  -3   10.81    4.02   0 
   0  -6  -2  153.70    6.73   0 
   1  -9  -6    7.75    5.30   0 
   1  -5  -1   45.29    3.09   0 
   2 -10  -8   -0.47    6.04   0 
   2  -8  -4   -1.36    3.74   0 
   3 -10  -8   -0.33    5.75   0 
   4 -10  -8   -0.05    5.71   0 
   5  -9  -6   15.68    4.65   0 
   5  -7  -3   -0.05    2.39   0 
   5   0   0  873.99    8.61   0 
   7   1  -1  273.27    7.01   0 
   8   0  -1    0.31    1.71   0 
  10  -2  -2    4.43    1.83   0 
  10  -1  -2   33.85    3.30   0 
  11  -3  -3    8.21    2.08   0 
  -9  -4  -6   -1.59    4.06   0 
  -8  -4  -5   35.38    5.12   0 
  -7  -7  -7    9.00    5.77   0 
  -7  -4  -4    5.02    3.82   0 
  -6  -7  -6    7.52    5.19   0 
  -5  -7  -5   -3.06    4.94   0 
  -5  -6  -4   63.19    6.44   0 
  -5  -5  -3    0.05    3.39   0 
  -5   0  -2 1958.45   12.72   0 
  -4  -8  -6    5.26    4.22   0 
  -3  -7  -4    2.60    3.18   0 
  -3  -5  -2   13.86    2.83   0 
  -3   2  -2  764.74    3.45   0 
  -2  -4  -1    3.00    1.77   0 
  -1  -9  -6    3.68    5.84   0 
  -1  -7  -3    0.90    3.71   0 
  -1  -2   0   17.62    1.79   0 
   0  -8  -4    3.57    4.43   0 
   0  -5  -1  277.49    7.59   0 
   0   2  -1 1875.50   10.77   0 
   1  -8  -4    4.35    4.23   0 
   4  -8  -4    5.82    3.53   0 
   5   2  -1   32.81    2.61   0 
   8  -2  -1  301.42    4.92   0 
   8  -1  -1   12.38    2.02   0 
 -10  -5  -8    9.32    4.33   0 
  -8  -2  -4   11.20    3.10   0 
  -6  -4  -3   72.21    5.03   0 
  -4  -7  -4   -0.90    4.51   0 
  -4  -6  -3   33.22    5.09   0 
  -3  -8  -5   22.15    5.87   0 
  -2  -9  -6   -1.95    5.89   0 
  -2  -7  -3    0.11    3.90   0 
  -2  -6  -2  198.16    8.21   0 
  -1  -8  -4    6.75    4.75   0 
  -1  -5  -1  302.76    8.34   0 
  -1  -1   0  949.55    6.75   0 
   0   4  -3    2.39    1.51   0 
   2 -10  -7    3.05    5.96   0 
   2  -9  -5   -0.88    4.73   0 
   3 -10  -7    0.86    5.60   0 
   4   0   0   45.19    1.96   0 
   4   2  -1   20.12    2.38   0 
   5  -8  -4   16.66    3.69   0 
   8  -5  -2   -0.05    0.69   0 
  11  -2  -3    5.36    2.38   0 
  -9  -6  -7    4.10    5.97   0 
  -9  -5  -6   25.29    5.88   0 
  -9  -3  -5   17.45    4.31   0 
  -8  -7  -7    5.25    5.93   0 
  -8  -6  -6    3.77    5.40   0 
  -8  -3  -4  200.15    8.13   0 
  -7  -7  -6   12.11    5.89   0 
  -7  -3  -3   13.16    3.41   0 
  -6  -6  -4   21.43    5.10   0 
  -5  -8  -6   10.19    4.77   0 
  -5  -4  -2   -0.46    2.86   0 
  -4  -8  -5   -1.26    5.26   0 
  -4  -5  -2   37.97    4.59   0 
  -4  -2  -1   72.61    3.65   0 
  -4  -1  -1   25.17    2.03   0 
  -3  -9  -6   10.99    6.30   0 
  -3  -4  -1  556.33   10.95   0 
   0  -9  -5   -0.53    5.13   0 
   0   3  -2   93.36    3.13   0 
   1 -10  -7    1.23    4.37   0 
   1  -9  -5   -1.82    4.81   0 
   1   2  -1  671.38    7.35   0 
   1   4  -3   15.43    2.24   0 
   2  -4   0  487.73    7.20   0 
   3  -9  -5    0.85    4.54   0 
   3   2  -1    0.34    1.50   0 
   4 -10  -7   -0.51    5.45   0 
   4  -9  -5    1.30    4.28   0 
   5  -3   0  428.59    2.26   0 
   5  -1   0   27.28    1.41   0 
   6  -8  -4   -0.86    3.34   0 
   6   1  -1  330.13    7.13   0 
 -10  -5  -7   40.47    6.73   0 
  -9  -4  -5  116.40    7.69   0 
  -6  -7  -5    5.07    3.70   0 
  -6  -5  -3    0.42    3.75   0 
  -6  -2  -2   20.03    2.86   0 
  -5  -7  -4    9.06    5.39   0 
  -5  -6  -3    0.29    4.26   0 
  -3  -7  -3   26.01    5.21   0 
  -3  -6  -2   54.74    5.39   0 
  -1  -9  -5    4.22    5.71   0 
   0  -7  -2  347.95   10.74   0 
   0  -4   0  688.91    9.98   0 
   1  -7  -2   -0.48    3.34   0 
   1  -6  -1   14.58    3.07   0 
   1   3  -2  157.87    4.37   0 
   2  -8  -3    2.45    3.77   0 
   2  -7  -2   97.49    5.78   0 
   2  -6  -1   66.74    4.21   0 
   2   2  -1  900.24    9.36   0 
   2   3  -2  118.87    4.21   0 
   3  -7  -2   35.09    3.91   0 
   3   3  -2    7.17    2.06   0 
   5  -9  -5    5.31    4.01   0 
   7   0  -1    0.66    1.59   0 
  -8  -6  -5    2.18    5.22   0 
  -7  -4  -3  222.09    8.89   0 
  -6  -3  -2  101.34    5.10   0 
  -5  -8  -5   24.02    6.68   0 
  -4  -4  -1  301.00    8.64   0 
  -3  -8  -4   15.62    4.38   0 
  -2  -9  -5    7.88    6.11   0 
  -2  -3   0  101.19    4.16   0 
  -2  -2   0 1936.92   13.88   0 
  -1  -4   0  607.99   10.03   0 
   0 -10  -6    2.94    6.14   0 
   0  -8  -3    0.95    4.28   0 
   1 -10  -6   -1.65    5.87   0 
   2 -10  -6    2.10    5.77   0 
   3 -10  -6   -1.68    5.29   0 
   3  -8  -3    5.08    3.70   0 
   3  -6  -1   22.81    2.83   0 
   4  -7  -2   18.47    3.07   0 
   6  -5  -1  207.37    3.84   0 
   7  -7  -3   21.55    2.76   0 
 -10  -6  -7   -3.02    6.01   0 
  -9  -6  -6   22.81    5.23   0 
  -9  -5  -5    3.85    4.95   0 
  -8  -7  -6    1.69    4.06   0 
  -8  -5  -4    0.67    4.50   0 
  -7  -7  -5    6.50    4.13   0 
  -7  -6  -4    0.09    3.15   0 
  -6  -7  -4    1.39    5.02   0 
  -6  -6  -3   24.41    5.15   0 
  -6  -4  -2   22.50    4.02   0 
  -4  -7  -3  102.72    7.08   0 
  -4  -6  -2   19.55    4.61   0 
  -3  -9  -5    4.45    5.89   0 
  -2  -7  -2    5.10    4.04   0 
  -1  -8  -3    5.95    3.51   0 
  -1  -6  -1  103.14    5.92   0 
   0  -9  -4    8.65    5.33   0 
   1  -9  -4    0.96    4.78   0 
   2  -9  -4   -1.63    4.59   0 
   3  -9  -4    4.25    4.55   0 
   4 -10  -6   -0.37    5.33   0 
   4  -8  -3   -0.42    3.18   0 
   4  -6  -1   66.26    3.58   0 
   5   1  -1  348.81    6.77   0 
   7  -6  -2   43.49    2.43   0 
   9  -3  -2   74.61    2.70   0 
  -8  -3  -3   53.62    4.92   0 
  -7  -5  -3    8.06    3.34   0 
  -6  -8  -5   24.31    5.57   0 
  -5  -2  -1  162.30    5.18   0 
  -4  -9  -5   -0.10    5.98   0 
  -4  -5  -1    0.12    3.20   0 
  -3  -7  -2   -1.19    4.00   0 
  -2  -8  -3   11.60    3.88   0 
  -2  -6  -1    4.93    3.44   0 
  -2  -4   0  508.94    9.79   0 
  -2  -1   0  359.63    4.82   0 
  -1  -9  -4   13.62    5.85   0 
   0  -5   0   -0.48    2.11   0 
   1  -5   0    6.02    2.05   0 
   2  -5   0    9.94    2.06   0 
   4  -9  -4    2.98    4.02   0 
   5  -8  -3    7.68    3.14   0 
   5  -7  -2   43.99    3.55   0 
   5   2  -2   35.90    3.02   0 
   7  -1  -1  276.80    5.36   0 
   7   1  -2  175.47    5.83   0 
   8   0  -2  104.71    4.49   0 
   9  -2  -2   86.58    3.50   0 
 -10  -6  -6    6.75    6.17   0 
  -9  -6  -5    2.53    5.66   0 
  -8  -7  -5    5.54    5.69   0 
  -8  -6  -4    1.75    5.07   0 
  -8  -4  -3    4.91    3.94   0 
  -7  -7  -4   -0.39    5.08   0 
  -7  -3  -2   21.67    3.66   0 
  -6  -5  -2   73.35    5.54   0 
  -6   0  -2  205.59    4.53   0 
  -5  -8  -4    5.05    4.28   0 
  -5  -6  -2    2.31    3.07   0 
  -3  -8  -3   30.77    5.02   0 
  -3  -6  -1    6.27    3.68   0 
  -2  -9  -4   -0.46    4.00   0 
  -1  -5   0    7.71    2.75   0 
   0 -10  -5    1.75    6.02   0 
   1 -10  -5   -0.22    5.77   0 
   2 -10  -5    1.32    5.55   0 
   4   1  -1   50.00    2.68   0 
 -10  -5  -5    9.82    5.49   0 
  -9  -5  -4   26.07    5.76   0 
  -8  -5  -3   78.63    7.03   0 
  -7  -6  -3   64.52    6.03   0 
  -7  -4  -2   66.21    5.00   0 
  -6  -8  -4    6.72    6.22   0 
  -6  -7  -3    2.78    5.13   0 
  -5  -5  -1  134.77    7.13   0 
  -4  -8  -3   -0.62    5.17   0 
  -4  -7  -2    5.02    4.56   0 
  -3  -9  -4   10.13    4.64   0 
  -2  -5   0   11.38    3.08   0 
  -1 -10  -5    4.59    4.57   0 
  -1  -8  -2   -0.61    4.39   0 
   0  -8  -2   11.80    4.50   0 
   0  -7  -1    4.16    3.56   0 
   0   4  -4  121.84    4.18   0 
   1  -9  -3    1.91    4.64   0 
   1  -8  -2    5.09    4.02   0 
   1  -7  -1   65.00    5.24   0 
   1   4  -4   40.75    2.94   0 
   2  -8  -2    5.31    3.66   0 
   2  -7  -1   63.89    4.80   0 
   3 -10  -5    0.57    5.27   0 
   4 -10  -5    3.39    6.24   0 
   4  -1   0  408.69    3.97   0 
   5  -9  -4   -0.23    3.52   0 
  10  -2  -3    3.98    2.25   0 
  -8  -7  -4    9.57    5.80   0 
  -7  -5  -2    0.29    4.12   0 
  -7  -1  -2  110.75    4.42   0 
  -6  -4  -1   -1.36    3.00   0 
  -6  -3  -1    0.83    2.64   0 
  -6  -2  -1  186.55    6.04   0 
  -5  -7  -2    7.09    5.18   0 
  -4  -9  -4   13.87    5.03   0 
  -4  -6  -1    8.02    4.15   0 
  -2  -8  -2   36.47    5.82   0 
  -2  -7  -1    0.91    3.81   0 
  -1  -9  -3    3.96    5.34   0 
   0  -9  -3    1.26    3.51   0 
   0  -6   0  291.10    8.51   0 
   1  -6   0  157.54    6.17   0 
   2  -9  -3   -0.99    4.51   0 
   3  -9  -3    2.05    4.24   0 
   3  -8  -2    5.75    3.49   0 
   3   3  -3    2.45    1.84   0 
   4   2  -2  116.22    4.11   0 
   6   1  -2  271.48    6.54   0 
   7  -2  -1   91.76    2.65   0 
 -10  -6  -5    8.60    4.62   0 
  -9  -6  -4    1.10    3.95   0 
  -9  -3  -3   98.34    5.84   0 
  -8  -6  -3    8.73    5.23   0 
  -8  -3  -2  483.82   11.68   0 
  -7  -7  -3   -0.00    5.12   0 
  -5  -6  -1   26.74    5.02   0 
  -3  -9  -3    5.84    5.90   0 
  -3  -8  -2    1.75    4.84   0 
  -3  -7  -1   -0.77    3.96   0 
  -3  -5   0    2.35    2.14   0 
  -3  -1   0  619.72    7.04   0 
  -2  -9  -3    3.84    4.24   0 
  -1 -10  -4   -3.61    6.07   0 
  -1  -6   0  161.79    6.96   0 
   0 -10  -4    4.55    6.06   0 
   1 -10  -4    0.02    5.70   0 
   2 -10  -4   -1.54    5.30   0 
   2  -6   0   63.16    3.98   0 
   2   3  -3   32.46    2.58   0 
   3   1  -1  209.02    4.37   0 
   4  -8  -2   23.35    3.79   0 
   5  -4   0   29.32    1.28   0 
   8  -7  -3    1.08    1.83   0 
  -9  -5  -3   88.18    7.55   0 
  -8  -4  -2   12.09    3.23   0 
  -8  -2  -2   50.22    4.11   0 
  -7  -6  -2   12.49    4.94   0 
  -6  -8  -3   17.10    6.69   0 
  -6  -7  -2   -0.02    4.95   0 
  -6  -5  -1  103.25    6.22   0 
  -4  -9  -3   -0.42    5.82   0 
  -4  -8  -2    1.19    5.08   0 
  -4  -7  -1    7.87    4.64   0 
  -4  -5   0   13.60    3.63   0 
  -1   3  -3    5.09    1.13   0 
   0  -3   1   62.62    2.73   0 
   0   3  -3  218.94    4.67   0 
   1  -3   1   72.11    2.67   0 
   1   3  -3    4.27    1.52   0 
   3 -10  -4   -3.11    4.85   0 
   3  -6   0  299.31    7.09   0 
   3   2  -2   53.43    2.67   0 
   4  -9  -3    1.16    3.73   0 
   4  -7  -1   68.94    4.22   0 
   7   0  -2  352.08    7.17   0 
 -10  -6  -4   16.87    6.43   0 
  -9  -7  -4    5.57    4.56   0 
  -9  -6  -3    2.56    5.49   0 
  -8  -7  -3   -1.37    5.36   0 
  -8  -5  -2    5.02    3.38   0 
  -7  -4  -1   13.47    3.83   0 
  -6  -6  -1    4.27    4.43   0 
  -6  -1  -1   20.90    1.95   0 
  -5  -8  -2    3.81    5.66   0 
  -5  -4   0   27.75    3.19   0 
  -3  -6   0  329.17   10.09   0 
  -1  -9  -2   10.21    5.47   0 
  -1  -8  -1   12.69    4.82   0 
  -1  -4   1   57.81    3.50   0 
   0  -9  -2    3.46    4.90   0 
   0  -8  -1   23.12    4.89   0 
   0  -4   1   87.09    3.59   0 
   1  -9  -2    4.95    4.66   0 
   1  -8  -1    8.43    4.01   0 
   2   2  -2  261.97    5.16   0 
   4 -10  -4   -1.64    4.61   0 
   5  -8  -2   16.11    3.62   0 
   6  -6  -1  128.24    3.71   0 
   6  -1  -1  329.99    5.36   0 
   9  -1  -3   20.39    2.62   0 
 -10  -4  -3  141.67    8.36   0 
  -9  -4  -2    6.18    4.16   0 
  -8  -6  -2    0.58    4.63   0 
  -7  -8  -3   13.57    5.01   0 
  -7  -7  -2    4.09    5.20   0 
  -7  -5  -1   53.75    5.12   0 
  -7  -2  -1  371.92    8.48   0 
  -5  -7  -1   45.68    5.55   0 
  -5  -5   0   10.22    2.87   0 
  -5  -2   0  149.24    4.88   0 
  -5   0  -1    0.23    0.92   0 
  -4  -6   0  131.92    7.44   0 
  -4  -1   0  373.13    6.05   0 
  -3  -9  -2    2.48    5.91   0 
  -3  -8  -1    5.31    4.85   0 
  -2  -9  -2    0.63    3.97   0 
  -2  -7   0   32.50    4.96   0 
  -2  -4   1  205.06    6.11   0 
  -2  -3   1   34.11    2.45   0 
  -1 -10  -3    0.84    6.02   0 
  -1  -7   0   46.91    5.13   0 
  -1  -5   1   36.39    3.53   0 
   0 -10  -3    8.41    6.05   0 
   0  -7   0   -0.77    3.24   0 
   0  -5   1  279.83    7.22   0 
   0  -2   1 1964.08   11.27   0 
   1 -10  -3   -0.61    5.51   0 
   1  -7   0   47.20    4.53   0 
   1  -5   1  281.16    6.72   0 
   2  -9  -2   35.05    5.62   0 
   2  -8  -1    9.29    3.65   0 
   2  -4   1    4.41    1.28   0 
   2   1  -1  679.73    6.74   0 
   5  -9  -3    0.52    3.32   0 
   5   1  -2  182.14    4.99   0 
   5   2  -3   66.67    3.44   0 
   7  -8  -3   -0.20    2.46   0 
   8   0  -3    0.14    1.88   0 
 -11  -5  -4   11.45    4.42   0 
 -10  -5  -3    2.64    3.63   0 
  -9  -7  -3   -1.26    5.66   0 
  -9  -5  -2    4.09    4.80   0 
  -9  -3  -2   55.09    4.54   0 
  -6  -8  -2   11.52    4.87   0 
  -6  -7  -1    1.14    4.96   0 
  -6  -3   0  544.51   10.97   0 
  -5  -6   0    5.33    4.10   0 
  -3  -7   0   -1.00    3.91   0 
  -3  -4   1    1.24    2.40   0 
  -2 -10  -3    1.33    4.15   0 
  -2  -5   1   55.25    4.27   0 
  -1  -2   1  690.99    7.50   0 
   0   4  -5   30.55    2.55   0 
   1   2  -2    0.51    1.09   0 
   2 -10  -3   -0.77    5.11   0 
   2  -7   0   34.09    3.76   0 
   3  -9  -2   34.92    5.32   0 
   3  -8  -1    3.15    3.18   0 
   4  -6   0  121.26    4.25   0 
   5  -5   0    9.65    1.43   0 
   8  -2  -2  106.11    3.59   0 
 -11  -6  -4    4.89    4.41   0 
 -10  -6  -3    3.06    4.24   0 
  -9  -6  -2    0.55    5.38   0 
  -8  -7  -2   -0.24    3.88   0 
  -8  -5  -1    3.05    4.35   0 
  -8  -3  -1    9.78    2.57   0 
  -7  -8  -2   13.01    6.55   0 
  -7  -1  -1  160.46    5.01   0 
  -6  -5   0    4.10    2.61   0 
  -5  -9  -2   17.10    6.85   0 
  -5  -8  -1   32.58    6.69   0 
  -4  -7   0    7.48    4.62   0 
  -3  -5   1   32.73    3.42   0 
  -2  -2   1  900.11    9.38   0 
  -1  -6   1   16.51    3.42   0 
  -1   2  -2  823.67    6.26   0 
   0   2  -2   11.07    1.16   0 
   2  -5   1   89.44    3.74   0 
   3 -10  -3    0.07    4.81   0 
   3  -7   0    0.79    2.30   0 
   3   3  -4   -0.35    1.76   0 
   4   2  -3  175.70    5.08   0 
 -11  -5  -3    2.02    5.14   0 
 -10  -4  -2    5.82    4.29   0 
  -8  -6  -1   46.09    6.33   0 
  -8  -2  -1  489.49   10.22   0 
  -7  -7  -1    0.26    4.90   0 
  -7  -4   0  429.65   11.42   0 
  -6  -2   0   31.71    2.70   0 
  -5  -7   0   40.65    6.20   0 
  -4  -5   1   27.57    4.01   0 
  -4  -3   1   67.90    3.69   0 
  -3  -9  -1    9.61    5.98   0 
  -3  -6   1   24.10    4.18   0 
  -2 -10  -2   -2.75    6.19   0 
  -2  -9  -1    0.93    5.49   0 
  -2  -8   0    2.28    4.42   0 
  -1 -10  -2    4.68    6.00   0 
  -1  -9  -1    4.62    5.14   0 
  -1  -8   0    3.22    4.29   0 
   0 -10  -2    3.64    5.75   0 
   0  -9  -1    1.21    4.62   0 
   0  -8   0    2.81    3.92   0 
   1  -9  -1   -0.56    4.27   0 
   1  -6   1   94.84    4.85   0 
   1   1  -1   16.82    1.02   0 
   4   0  -1   19.75    1.53   0 
   6   0  -2   49.33    2.73   0 
   6   1  -3  394.55    7.73   0 
   7  -5  -1   44.81    1.25   0 
   9  -2  -3  134.94    4.50   0 
 -11  -6  -3   14.61    6.55   0 
 -10  -6  -2    6.94    5.97   0 
 -10  -5  -2    4.64    3.75   0 
  -9  -7  -2   14.49    4.89   0 
  -9  -4  -1   22.50    4.56   0 
  -7  -5   0    3.35    2.88   0 
  -6  -8  -1    3.89    4.33   0 
  -6   0  -1    0.59    1.31   0 
  -4  -8   0    4.98    4.99   0 
  -4  -6   1   69.54    5.89   0 
  -3  -8   0   21.44    5.49   0 
  -2   0   0  746.07    4.79   0 
  -1  -7   1   73.31    5.65   0 
   1 -10  -2   -1.04    5.29   0 
   1  -8   0    3.45    3.65   0 
   2 -10  -2   -0.05    6.00   0 
   2  -9  -1    2.08    4.17   0 
   2  -6   1    4.16    2.11   0 
   4   1  -2    6.07    1.55   0 
   8  -6  -2   69.93    1.76   0 
  11  -3  -5    1.57    2.57   0 
  -9  -6  -1   20.35    5.99   0 
  -9  -3  -1  106.05    5.79   0 
  -8  -7  -1    6.29    4.15   0 
  -7  -8  -1   35.13    7.48   0 
  -7  -6   0   88.43    6.61   0 
  -6  -7   0   68.07    6.54   0 
  -5  -9  -1   -1.74    6.14   0 
  -5  -8   0    0.94    5.29   0 
  -5  -6   1   16.15    4.50   0 
  -4  -2   1   19.51    2.33   0 
  -3  -7   1   53.13    5.73   0 
   0  -7   1    3.89    3.27   0 
   1  -7   1   15.83    3.38   0 
   1   3  -4  105.27    3.74   0 
   2  -8   0    2.77    3.12   0 
   3  -9  -1    5.72    4.62   0 
   4  -7   0    5.91    2.19   0 
   5  -9  -2    3.34    3.17   0 
   8  -3  -2   42.46    2.11   0 
   8  -1  -3  109.59    4.20   0 
   9  -1  -4    2.43    2.51   0 
  10  -3  -4   78.07    3.84   0 
 -11  -5  -2   10.72    5.43   0 
  -9  -7  -1   14.79    6.20   0 
  -8  -6   0   11.38    4.94   0 
  -8  -5   0    7.08    3.32   0 
  -8  -3   0    0.83    2.85   0 
  -7  -7   0    7.86    5.14   0 
  -6  -5   1  227.05    8.58   0 
  -6  -4   1    3.20    2.22   0 
  -6  -1   0   14.81    1.96   0 
  -4  -7   1   80.42    6.85   0 
  -2 -10  -1   -0.17    6.09   0 
  -2  -9   0   17.64    5.87   0 
  -1 -10  -1    0.21    5.55   0 
  -1  -9   0   -0.59    4.75   0 
  -1  -5   2   48.55    3.74   0 
  -1  -4   2    5.37    2.03   0 
   0   1  -1  652.40    4.54   0 
   3 -10  -2   -1.70    4.43   0 
   3  -8   0   23.03    3.67   0 
   3  -6   1    2.90    2.14   0 
   5  -8  -1   31.78    3.42   0 
   9  -3  -3   28.56    2.27   0 
 -11  -6  -2   14.83    6.53   0 
 -10  -6  -1    1.12    5.56   0 
 -10  -5  -1   88.56    6.92   0 
 -10  -4  -1    4.33    3.03   0 
  -7  -5   1   45.27    5.41   0 
  -7  -4   1    3.65    3.28   0 
  -6  -8   0    2.03    4.22   0 
  -6  -3   1  196.40    6.53   0 
  -5  -7   1    1.83    3.38   0 
  -5  -2   1   37.53    2.94   0 
  -4  -9   0    4.53    5.88   0 
  -3  -9   0   14.74    4.72   0 
  -3  -8   1    5.29    4.70   0 
  -3  -5   2  105.84    5.59   0 
  -3   0   0 2327.59   10.23   0 
  -2  -8   1    6.17    4.56   0 
  -2  -5   2   11.32    2.29   0 
  -2  -4   2   21.80    2.38   0 
  -1  -8   1    9.82    4.41   0 
   0 -10  -1    1.85    5.50   0 
   0  -9   0    0.26    3.15   0 
   0  -8   1   19.73    4.47   0 
   0  -5   2  121.22    4.88   0 
   0  -4   2   63.50    3.27   0 
   0   3  -4   46.03    2.29   0 
   1 -10  -1    0.65    5.10   0 
   1  -9   0    0.66    4.19   0 
   2  -7   1    2.19    2.45   0 
   3  -1   0  648.74    3.75   0 
   5  -1  -1  350.09    4.75   0 
   5   1  -3   64.63    3.20   0 
  10  -4  -4   22.88    2.51   0 
  -9  -6   0   -0.41    5.04   0 
  -9  -5   0    6.17    3.54   0 
  -8  -7   0    6.32    4.11   0 
  -8  -2   0   22.37    3.08   0 
  -7  -8   0    8.83    4.72   0 
  -7  -6   1  145.03    8.59   0 
  -6  -7   1   28.64    6.08   0 
  -5  -9   0    0.82    5.93   0 
  -4  -6   2  176.42    8.05   0 
  -3  -6   2   48.97    4.85   0 
  -3   1  -1   62.00    0.91   0 
   0  -6   2  148.27    5.97   0 
   1 -11  -2    1.57    5.96   0 
   1  -8   1   12.52    3.77   0 
   2 -10  -1    5.10    4.91   0 
   3   1  -2  118.97    3.32   0 
   4  -9  -1    0.47    3.14   0 
  10  -5  -4    0.28    1.56   0 
 -11  -5  -1   -1.96    4.74   0 
  -9  -7   0   16.26    6.13   0 
  -8  -4   1  125.98    6.99   0 
  -7  -7   1    3.98    4.93   0 
  -7  -1   0    7.12    1.83   0 
  -6  -2   1   33.10    3.03   0 
  -5  -8   1   47.58    5.86   0 
  -5  -6   2   29.71    4.97   0 
  -5  -5   2   71.75    4.95   0 
  -4  -3   2   69.54    3.98   0 
  -4   0   0   45.88    1.80   0 
  -3  -7   2   37.63    5.13   0 
  -3  -1   1  211.07    4.24   0 
  -2 -10   0    6.17    6.18   0 
  -2  -7   2   95.60    6.44   0 
  -2  -1   1  700.63    6.71   0 
  -1  -7   2    1.60    3.35   0 
  -1   1  -1    2.92    0.35   0 
   1  -6   2    8.80    2.40   0 
   2   3  -5   20.67    2.37   0 
   3  -7   1    1.36    2.14   0 
   4  -8   0    2.23    2.53   0 
   5   0  -2  984.61    9.56   0 
   6   1  -4  134.83    4.81   0 
   7  -6  -1  141.96    2.96   0 
   9  -4  -3   75.19    2.88   0 
 -10  -6   0   -3.03    5.29   0 
 -10  -5   0    1.50    4.74   0 
 -10  -4   0    9.54    4.26   0 
  -8  -6   1   57.32    5.75   0 
  -6  -8   1    1.93    3.99   0 
  -6  -6   2    2.48    4.26   0 
  -6  -5   2   -0.37    3.17   0 
  -5  -7   2   50.07    6.21   0 
  -5  -3   2   31.79    3.31   0 
  -4  -9   1    1.98    5.58   0 
  -3  -9   1    3.37    5.63   0 
  -2  -9   1   12.52    5.50   0 
  -1 -10   0   12.47    4.55   0 
  -1  -9   1    0.67    4.63   0 
   0 -10   0    1.67    5.29   0 
   0  -9   1   -1.42    4.21   0 
   0  -7   2  325.09    9.53   0 
   2  -8   1    2.23    3.06   0 
   3 -10  -1   -1.12    4.10   0 
   3  -9   0    8.51    3.74   0 
   3   0  -1   12.07    1.09   0 
   4  -4   1  308.36    4.26   0 
   8  -4  -2   55.11    1.84   0 
   9  -2  -4    4.44    2.23   0 
  -9  -6   1    0.78    4.94   0 
  -8  -7   1    5.25    3.87   0 
  -8  -3   1   15.37    2.72   0 
  -7  -8   1    9.21    4.72   0 
  -7  -2   1   85.29    4.37   0 
  -5  -9   1    1.41    5.76   0 
  -3  -8   2    2.75    4.47   0 
  -2  -8   2    5.28    4.37   0 
  -1  -8   2    9.37    4.19   0 
   1 -11  -1    1.29    5.77   0 
   1 -10   0   10.70    5.31   0 
   1  -9   1    3.57    4.17   0 
   1  -7   2  133.90    6.08   0 
   1   2  -3  128.97    3.41   0 
   1   3  -5   57.01    3.03   0 
   2  -6   2  184.51    5.71   0 
   2  -5   2    3.31    1.66   0 
   5  -9  -1   -0.76    2.70   0 
   6   0  -3   10.64    1.74   0 
   7  -2  -2   95.03    3.01   0 
   8  -2  -3  103.00    3.74   0 
   9  -5  -3    0.92    1.20   0 
 -11  -6   0    2.86    5.81   0 
 -11  -5   0   19.74    5.66   0 
  -9  -7   1    3.82    5.48   0 
  -7  -7   2    0.64    4.85   0 
  -7  -6   2   39.77    4.85   0 
  -7  -4   2   63.16    5.09   0 
  -6  -3   2  368.06    8.91   0 
  -5  -8   2   16.51    5.78   0 
  -5   0   0  811.92    7.65   0 
  -3  -5   3   63.89    4.63   0 
  -2  -6   3   11.87    3.23   0 
  -2  -5   3  147.09    5.97   0 
   0  -8   2    8.14    3.81   0 
   2 -10   0    2.49    4.61   0 
   2  -4   2   61.82    2.72   0 
   3  -8   1    2.78    2.75   0 
   3   2  -4  319.26    6.22   0 
   4  -7   1    8.25    2.45   0 
   4   1  -3  121.90    3.77   0 
   6  -5   0    8.09    1.01   0 
   7  -1  -3  485.40    7.47   0 
   8  -1  -4   30.68    2.62   0 
  -9  -3   1    1.05    2.94   0 
  -8  -6   2   76.95    7.12   0 
  -8  -5   2    0.21    3.97   0 
  -8  -2   1  351.95    8.41   0 
  -6  -8   2    7.83    4.32   0 
  -5  -6   3   -1.60    3.63   0 
  -5  -5   3   14.54    3.63   0 
  -4  -9   2   13.33    6.01   0 
  -4  -6   3    7.86    2.77   0 
  -4  -5   3   10.85    2.62   0 
  -4  -4   3   26.93    3.40   0 
  -4  -2   2  127.01    4.37   0 
  -4   1  -1   22.28    0.84   0 
  -3  -9   2   42.73    7.07   0 
  -3  -7   3   35.76    4.93   0 
  -2 -10   1    1.25    5.88   0 
  -2  -9   2   39.18    6.36   0 
  -2  -7   3   90.25    6.13   0 
  -1 -10   1   -1.41    5.19   0 
  -1  -6   3   36.04    3.80   0 
  -1  -5   3   36.15    3.39   0 
  -1  -2   2    0.44    1.25   0 
   0   3  -5   15.15    1.79   0 
   1  -8   2    1.20    3.17   0 
   2  -9   1    0.83    3.69   0 
   2  -7   2    4.15    2.43   0 
   2   1  -2 2297.10   12.21   0 
   4  -9   0    2.39    3.01   0 
   4   2  -5    5.46    1.98   0 
   6  -6   0   26.96    1.89   0 
  10  -3  -5   15.46    2.37   0 
 -10  -4   1   52.44    4.88   0 
  -9  -6   2   11.58    5.13   0 
  -8  -7   2    6.70    3.87   0 
  -7  -8   2    6.92    4.44   0 
  -7  -3   2  241.13    7.39   0 
  -6  -5   3   31.31    4.48   0 
  -6  -1   1  303.78    6.19   0 
  -5  -9   2    5.94    5.87   0 
  -5  -7   3   -2.40    4.23   0 
  -5  -4   3    1.64    2.63   0 
  -5  -2   2   37.47    2.93   0 
  -4  -7   3    0.51    2.81   0 
  -1  -9   2    7.04    4.75   0 
  -1  -7   3    7.82    3.46   0 
  -1  -4   3   18.81    2.48   0 
   0 -10   1   -1.40    5.08   0 
   0  -9   2    1.17    4.06   0 
   0  -6   3   12.31    2.81   0 
   0  -5   3  360.63    7.95   0 
   0   2  -3  758.24    7.11   0 
   3 -10   0   -1.00    3.82   0 
   3  -6   2   47.38    3.25   0 
   7  -7  -1    1.66    1.53   0 
 -11  -6   1    1.77    5.63   0 
 -11  -5   1    7.02    4.97   0 
 -10  -3   1   30.97    4.24   0 
  -9  -7   2   -0.94    5.28   0 
  -9  -5   2   25.34    4.26   0 
  -9  -4   2   90.97    6.29   0 
  -8  -3   2   44.54    4.18   0 
  -7  -6   3    8.14    4.32   0 
  -7  -5   3   21.58    4.31   0 
  -6  -7   3   18.00    4.28   0 
  -6  -4   3   44.42    4.27   0 
  -6  -2   2    9.59    2.25   0 
  -5  -8   3    7.67    5.26   0 
  -4  -8   3    4.32    4.79   0 
  -2  -8   3    2.87    4.11   0 
   0  -7   3    7.78    3.19   0 
   0  -4   3    3.60    1.76   0 
   1 -11   0    1.57    5.71   0 
   1 -10   1    1.35    4.71   0 
   2  -8   2   27.71    3.75   0 
   2   2  -4  503.41    7.28   0 
   3  -9   1    5.29    3.36   0 
   4  -8   1   32.53    3.71   0 
   9  -3  -4   27.89    2.50   0 
 -11  -4   1   67.06    6.37   0 
 -10  -6   2    0.44    5.15   0 
 -10  -5   2    2.87    4.66   0 
  -9  -2   1  162.33    6.19   0 
  -8  -6   3    3.29    4.43   0 
  -7  -7   3   26.48    4.81   0 
  -7  -4   3    4.03    3.11   0 
  -7  -1   1  252.24    5.97   0 
  -6  -8   3   13.85    5.88   0 
  -5  -3   3   20.00    2.91   0 
  -5   1  -1   72.42    1.73   0 
  -3  -3   3    4.51    1.62   0 
  -2 -10   2    0.84    5.50   0 
  -2  -3   3   35.41    2.82   0 
  -1 -10   2    0.32    5.14   0 
  -1  -8   3   29.68    3.97   0 
   0  -8   3    2.08    3.38   0 
   0  -2   2   13.50    1.30   0 
   1  -9   2    3.92    4.07   0 
   1  -7   3    0.84    2.56   0 
   1   3  -6    6.06    1.81   0 
   2 -10   1    1.52    5.28   0 
   3  -7   2   -0.37    1.94   0 
   5  -6   1   26.53    2.28   0 
   9  -2  -5   18.48    2.48   0 
  10  -4  -5    8.67    2.24   0 
  -9  -3   2   85.89    5.38   0 
  -8  -7   3    0.57    3.49   0 
  -8  -5   3    1.97    2.84   0 
  -7  -8   3    1.03    4.11   0 
  -7  -2   2   88.71    4.39   0 
  -6  -3   3   10.29    2.86   0 
  -4  -9   3   -0.29    3.86   0 
  -4  -7   4    2.51    3.88   0 
  -4  -6   4   43.90    4.85   0 
  -4  -5   4   20.17    3.60   0 
  -3  -9   3    1.85    3.86   0 
  -3  -7   4  105.27    6.72   0 
  -3  -6   4   41.37    4.45   0 
  -3  -5   4   -1.27    2.59   0 
  -2  -9   3    2.57    4.75   0 
  -2  -6   4  281.30    8.67   0 
  -1   2  -3  149.54    2.87   0 
   0 -11   1    1.01    5.83   0 
   0 -10   2    3.21    5.00   0 
   3   1  -3  521.01    6.76   0 
   3   2  -5   23.07    2.27   0 
   5  -5   1  136.12    3.09   0 
   5   0  -3   10.46    1.57   0 
   6   0  -4  302.21    6.21   0 
   8  -1  -5   23.78    2.61   0 
 -11  -6   2    3.49    5.60   0 
 -11  -5   2   19.58    5.39   0 
  -9  -7   3   -1.09    5.14   0 
  -9  -6   3    3.08    3.30   0 
  -9  -5   3    2.01    4.22   0 
  -8  -4   3   11.05    2.84   0 
  -8  -2   2  113.71    5.03   0 
  -7  -3   3   17.31    3.27   0 
  -6  -7   4   19.05    5.32   0 
  -6  -6   4    9.21    4.22   0 
  -6  -5   4    3.85    3.34   0 
  -5  -5   4    0.62    2.15   0 
  -2  -5   4    7.96    2.67   0 
  -1  -9   3    0.66    3.05   0 
  -1  -6   4  197.46    7.03   0 
   1 -11   1    0.73    5.47   0 
   1  -8   3    4.42    3.18   0 
   2  -9   2   -0.55    3.38   0 
   2  -6   3  174.34    5.76   0 
   3  -8   2    2.81    2.60   0 
   4  -9   1    0.17    3.32   0 
   4   1  -4    2.10    1.45   0 
   5   1  -5    7.88    1.93   0 
   8  -3  -3   93.12    3.13   0 
 -11  -4   2   80.20    6.51   0 
 -10  -6   3   -0.73    5.07   0 
 -10  -3   2  103.32    6.00   0 
  -9  -4   3   78.89    5.89   0 
  -7  -6   4    3.41    2.93   0 
  -7  -5   4    1.89    3.46   0 
  -6  -8   4    1.11    5.20   0 
  -5  -8   4   12.42    4.06   0 
  -5  -4   4   76.83    4.84   0 
  -4  -4   4   -0.04    1.76   0 
  -3  -8   4   23.14    4.04   0 
  -2 -10   3    1.57    5.44   0 
  -2  -8   4   -1.12    3.78   0 
  -1  -7   4   33.79    3.65   0 
  -1  -5   4    0.33    2.18   0 
   0  -9   3    0.21    3.84   0 
   0   3  -6  255.98    5.68   0 
   1 -10   2    1.56    4.46   0 
   1   1  -2    9.84    0.98   0 
   1   2  -4  487.85    6.64   0 
   2  -7   3    1.26    2.29   0 
   2  -5   3  303.73    6.58   0 
   3 -10   1    1.79    3.75   0 
   4  -1  -1   45.05    1.51   0 
   6  -8   0    1.87    2.02   0 
   7  -1  -4  346.06    6.57   0 
   8  -2  -4   76.44    3.34   0 
 -12  -5   2    4.32    5.02   0 
 -10  -5   3    6.19    3.44   0 
  -9  -2   2   82.01    4.60   0 
  -8  -7   4    3.61    4.93   0 
  -8  -6   4   32.74    4.69   0 
  -8  -5   4   11.23    4.18   0 
  -8  -3   3   95.61    5.00   0 
  -7  -8   4    2.45    4.17   0 
  -6  -4   4  132.69    5.95   0 
  -5  -9   4   -1.45    5.46   0 
  -5  -2   3   64.35    3.51   0 
  -4  -9   4    0.83    5.43   0 
  -4  -2   3  189.54    5.20   0 
  -3  -9   4    1.63    5.15   0 
  -2  -4   4   14.27    2.15   0 
  -2   2  -3    8.15    0.82   0 
  -1 -10   3    0.55    5.00   0 
  -1  -8   4    0.37    3.46   0 
   0  -7   4   42.98    4.22   0 
   0  -6   4    2.08    2.44   0 
   1  -9   3    2.73    3.72   0 
   2  -8   3    9.90    3.08   0 
   2   0  -1    1.41    0.53   0 
   3  -9   2    2.64    3.67   0 
   4  -7   2    0.44    2.14   0 
   7  -3  -2  235.72    3.87   0 
   9  -4  -4   21.08    2.25   0 
 -11  -6   3    9.23    4.45   0 
 -10  -4   3   18.14    4.28   0 
  -9  -7   4   -0.66    5.27   0 
  -9  -6   4   14.88    4.97   0 
  -9  -5   4    1.06    4.08   0 
  -9  -3   3   25.36    3.68   0 
  -7  -4   4    0.89    2.12   0 
  -6  -2   3  167.04    5.45   0 
  -6  -1   2  272.03    5.85   0 
  -5  -7   5    4.07    4.25   0 
  -5  -6   5    5.96    3.83   0 
  -4  -7   5    0.98    3.82   0 
  -4  -6   5    3.54    3.32   0 
  -3  -1   2  122.13    3.16   0 
  -2  -9   4   -0.37    3.11   0 
  -1  -9   4    0.47    4.09   0 
  -1   3  -6   34.11    2.22   0 
   0 -11   2    1.96    3.99   0 
   0 -10   3    6.94    5.03   0 
   0  -8   4    2.53    3.30   0 
   0  -5   4   52.47    3.57   0 
   2 -10   2   -0.31    3.99   0 
   2   2  -5   14.52    1.88   0 
   3   2  -6  243.41    6.01   0 
   4  -2   0  335.60    2.16   0 
   5  -1  -2  178.63    3.49   0 
   7  -2  -3   63.56    2.60   0 
 -10  -6   4   -1.53    4.90   0 
  -8  -4   4    1.05    2.35   0 
  -7  -7   5   10.19    5.22   0 
  -7  -6   5    0.07    3.77   0 
  -7  -2   3   60.11    3.78   0 
  -7  -1   2  162.01    4.83   0 
  -6  -8   5    8.60    5.45   0 
  -6  -7   5   11.52    3.81   0 
  -6  -6   5   22.97    3.85   0 
  -6  -5   5   11.05    3.64   0 
  -6  -3   4   78.73    4.61   0 
  -5  -8   5    4.14    4.75   0 
  -5  -5   5    4.08    3.16   0 
  -5  -3   4   97.14    4.73   0 
  -4  -8   5   -3.43    4.21   0 
  -4  -5   5   32.93    4.06   0 
  -3  -8   5    6.20    4.32   0 
  -3  -7   5    6.53    2.79   0 
  -3  -6   5    1.14    2.15   0 
  -3  -5   5   33.20    3.79   0 
  -3  -3   4   -1.11    1.91   0 
  -2  -7   5    4.80    3.31   0 
  -2  -6   5   32.35    3.95   0 
  -2  -1   2 2502.42   12.46   0 
   1 -11   2   -1.33    5.16   0 
   1  -7   4   15.89    3.07   0 
   1  -6   4  160.00    5.81   0 
   1  -2   2  922.13    6.52   0 
   2  -9   3    3.53    3.41   0 
   3  -7   3   24.75    3.18   0 
   3  -6   3    3.25    2.11   0 
   4  -8   2    0.17    2.12   0 
   6   0  -5   -0.44    1.55   0 
   9  -3  -5    5.08    1.79   0 
  10  -4  -6   28.16    3.04   0 
 -12  -5   3   25.52    5.77   0 
 -11  -4   3    7.31    3.13   0 
 -10  -5   4   -0.15    4.28   0 
  -8  -7   5   22.50    5.79   0 
  -8  -6   5    0.38    4.17   0 
  -8  -2   3  106.47    4.87   0 
  -7  -8   5   12.99    4.70   0 
  -7  -3   4  201.72    7.02   0 
  -5   0   1    2.20    0.93   0 
  -4  -9   5   -1.09    5.17   0 
  -4   0   1   19.28    1.28   0 
  -2 -10   4   -0.22    3.60   0 
  -2  -8   5    0.01    3.71   0 
  -2  -5   5    6.06    2.67   0 
  -1  -7   5   28.08    4.06   0 
  -1  -6   5   46.65    4.11   0 
   0  -9   4    3.58    3.92   0 
   0   3  -7    0.03    1.50   0 
   1 -10   3    0.27    4.15   0 
   1  -8   4    4.72    3.02   0 
   1  -5   4    5.10    1.94   0 
   2   1  -3 1706.99   10.97   0 
   3 -10   2    2.43    4.33   0 
   3  -8   3   26.11    3.76   0 
   4  -3   1  757.80    3.45   0 
   6  -3  -1  206.46    2.69   0 
   6  -2  -2   10.38    1.09   0 
 -11  -5   4    8.19    4.80   0 
 -10  -4   4   26.84    4.57   0 
  -9  -6   5    7.74    4.67   0 
  -8  -5   5   21.75    4.49   0 
  -8  -3   4   93.40    5.27   0 
  -8  -1   2    8.60    1.97   0 
  -5  -4   5   -0.35    2.52   0 
  -3  -9   5    0.08    3.42   0 
  -3   0   1   13.14    0.99   0 
  -3   2  -3  126.04    1.92   0 
  -2  -9   5    1.31    4.40   0 
  -1 -10   4    1.03    3.51   0 
  -1  -8   5    7.47    3.73   0 
   0 -11   3    0.03    5.28   0 
   1  -3   3    4.74    1.13   0 
   3   0  -2 3849.87   14.53   0 
   3   1  -4   80.07    2.98   0 
   4   0  -3    0.53    1.05   0 
   4   1  -5    5.54    1.31   0 
   5  -3   0  481.42    2.28   0 
   5  -2  -1   36.48    1.28   0 
   5   0  -4 1096.09   10.64   0 
   7  -1  -5   22.97    2.29   0 
   8  -2  -5    3.51    1.68   0 
 -10  -6   5    3.22    4.84   0 
  -9  -5   5    0.53    3.91   0 
  -9  -3   4   28.50    3.74   0 
  -9  -2   3  132.54    5.54   0 
  -6  -7   6   -1.49    4.41   0 
  -6  -6   6  109.64    7.06   0 
  -5  -8   6    1.64    4.51   0 
  -5  -7   6    2.86    4.19   0 
  -4  -6   6   30.22    4.31   0 
  -3  -4   5   13.22    2.29   0 
  -1  -9   5   -0.12    3.92   0 
  -1  -5   5    4.82    2.44   0 
  -1  -2   3  146.42    3.50   0 
   0 -10   4    4.55    4.69   0 
   0  -7   5   19.51    3.52   0 
   0  -6   5   10.66    2.81   0 
   1  -9   4    9.80    3.88   0 
   2 -10   3    0.05    3.77   0 
   2  -7   4    9.29    2.60   0 
   2  -6   4   56.15    3.56   0 
   2   2  -6   97.52    3.77   0 
   3  -9   3    3.46    3.54   0 
 -12  -5   4    1.85    4.74   0 
 -11  -4   4    1.02    3.66   0 
 -10  -5   5    2.60    4.33   0 
  -8  -7   6    0.96    4.67   0 
  -8  -6   6   -0.64    4.04   0 
  -8  -4   5   12.76    2.88   0 
  -7  -7   6    0.40    3.30   0 
  -7  -6   6   25.26    3.96   0 
  -6  -8   6   18.36    4.46   0 
  -6  -5   6   17.17    3.90   0 
  -3  -8   6    4.24    4.13   0 
  -3  -7   6   -0.66    2.29   0 
  -3  -6   6  114.43    6.28   0 
  -2 -10   5   -0.84    4.99   0 
  -1  -3   4  121.13    3.89   0 
   0  -8   5    2.43    2.36   0 
   2  -8   4    1.97    2.72   0 
   8  -6  -2   68.76    1.63   0 
   8  -4  -3    9.19    1.32   0 
   8  -3  -4   84.34    3.28   0 
   9  -5  -4    1.26    1.37   0 
 -11  -5   5    3.15    4.50   0 
 -10  -3   4   77.23    5.28   0 
  -9  -6   6    9.14    4.62   0 
  -9  -4   5   13.93    3.07   0 
  -8  -5   6   17.82    4.16   0 
  -7  -5   6    0.67    2.33   0 
  -7  -2   4    0.22    1.99   0 
  -6  -3   5    3.68    2.48   0 
  -6  -2   4   40.58    2.82   0 
  -5  -3   5  159.30    5.80   0 
  -5  -2   4  461.27    8.13   0 
  -4  -9   6    6.96    3.98   0 
  -4  -2   4   12.18    2.02   0 
  -3  -9   6   -0.97    4.63   0 
  -2  -8   6   10.11    4.12   0 
  -2  -7   6   50.08    4.30   0 
  -2  -6   6  163.92    6.95   0 
  -1 -10   5   -0.47    4.62   0 
  -1  -1   2    9.32    0.82   0 
  -1   2  -4   27.22    1.49   0 
   0  -9   5    0.80    3.75   0 
   0  -5   5   22.59    2.79   0 
   0   1  -2  467.82    4.06   0 
   1 -10   4    1.41    4.06   0 
   1  -7   5   47.68    4.02   0 
   2  -9   4   -0.35    3.09   0 
   2  -5   4   10.06    2.15   0 
   6  -7   1    1.82    1.52   0 
   6  -1  -4  131.15    3.82   0 
   9  -4  -5   10.77    2.01   0 
 -10  -6   6   18.29    5.39   0 
 -10  -4   5    7.07    2.89   0 
  -9  -5   6   10.91    4.29   0 
  -8  -3   5   11.99    3.07   0 
  -8  -2   4   78.28    4.30   0 
  -7  -3   5    5.70    2.02   0 
  -7  -1   3  463.00    7.88   0 
  -6  -4   6   55.83    4.45   0 
  -6  -1   3  383.63    6.84   0 
  -5  -1   3   64.63    2.88   0 
  -4  -3   5   23.23    2.42   0 
  -3  -2   4  346.54    6.33   0 
  -2  -9   6    1.29    4.18   0 
  -1  -8   6    7.77    3.74   0 
  -1  -7   6   48.04    4.66   0 
   1  -8   5    5.69    3.05   0 
   1  -6   5   20.21    2.88   0 
   3 -10   3    1.13    3.33   0 
   4  -8   3    2.25    2.58   0 
   4  -7   3   99.88    4.22   0 
   4   1  -6    1.91    1.23   0 
   5  -6   2    1.93    1.47   0 
   7  -2  -4    0.08    1.20   0 
 -12  -5   5    0.61    4.55   0 
 -11  -4   5   49.60    5.39   0 
 -10  -5   6    6.34    4.39   0 
  -9  -2   4    2.90    2.27   0 
  -8  -7   7   10.29    5.01   0 
  -8  -1   3  105.01    4.18   0 
  -7  -7   7    2.26    3.32   0 
  -7  -6   7    5.51    4.00   0 
  -7  -4   6   37.91    3.72   0 
  -6  -8   7    1.81    3.56   0 
  -6  -7   7    2.28    3.16   0 
  -6  -6   7   19.62    4.65   0 
  -5  -8   7   -0.78    3.08   0 
  -5  -7   7   14.79    3.59   0 
  -5  -6   7   17.20    4.18   0 
  -5  -4   6    7.59    2.20   0 
  -4  -8   7   -1.76    4.09   0 
  -4  -7   7   74.57    6.17   0 
  -4  -4   6   50.67    4.10   0 
  -3  -3   5    0.89    1.37   0 
  -2 -10   6   -0.62    4.93   0 
  -2  -5   6    6.54    2.09   0 
  -2   0   1    1.57    0.50   0 
  -1  -9   6   10.03    4.24   0 
   0 -10   5    0.91    4.31   0 
   0  -2   3  800.02    7.03   0 
   0   2  -5    2.55    1.11   0 
   1  -9   5    1.18    3.46   0 
   2 -10   4    4.09    3.74   0 
   2   2  -7   12.77    2.11   0 
   3  -8   4   12.20    3.28   0 
   3  -7   4    2.19    2.07   0 
   3   1  -5   81.99    3.15   0 
   4  -4   2   12.36    1.04   0 
   5  -4   1  124.78    1.54   0 
   5   0  -5    5.38    1.26   0 
 -11  -5   6    9.70    4.71   0 
 -10  -3   5   16.85    3.49   0 
  -9  -6   7   -0.27    4.10   0 
  -9  -4   6   18.65    4.02   0 
  -8  -6   7    0.99    2.83   0 
  -6  -5   7   70.06    5.49   0 
  -4  -9   7    1.38    5.04   0 
  -4  -6   7    2.94    2.45   0 
  -3  -9   7    0.40    4.52   0 
  -3  -8   7    3.11    4.02   0 
  -3  -7   7    0.60    2.38   0 
  -3  -6   7    1.47    3.09   0 
  -3  -4   6   24.06    3.13   0 
  -1  -5   6   13.00    2.71   0 
   0  -8   6   19.33    3.86   0 
   0  -7   6    9.91    3.21   0 
   1  -5   5   23.52    2.53   0 
   1   1  -3 1389.13    8.85   0 
   2   1  -4  271.38    4.73   0 
   3  -6   4    1.22    1.97   0 
   4  -9   3   -0.12    2.39   0 
   5  -1  -3   67.49    2.40   0 
   6  -6   1    2.17    0.99   0 
   7  -5  -1   45.38    1.10   0 
 -10  -6   7    1.07    4.54   0 
 -10  -4   6   31.44    4.62   0 
  -7  -5   7    3.96    2.55   0 
  -5  -5   7  120.91    6.08   0 
  -4  -5   7    4.77    3.11   0 
  -2  -9   7    2.21    4.09   0 
  -2  -8   7    5.53    3.86   0 
  -2  -7   7   24.42    4.14   0 
  -2  -4   6    1.63    2.09   0 
  -1 -10   6    2.96    4.61   0 
   0  -9   6    5.94    3.86   0 
   0  -4   5   34.69    2.39   0 
   1 -10   5    1.49    3.91   0 
   2  -8   5   33.53    3.84   0 
   2  -7   5   -0.52    2.20   0 
   3  -9   4    8.22    3.08   0 
   7  -7   0    7.17    1.03   0 
   7  -3  -3   16.11    1.52   0 
   8  -3  -5   14.00    2.10   0 
 -11  -4   6   30.64    4.69   0 
 -10  -5   7   24.72    5.04   0 
  -8  -3   6  121.37    5.81   0 
  -7  -7   8    0.62    4.49   0 
  -7  -3   6   -0.77    2.36   0 
  -7  -2   5   12.84    2.44   0 
  -7   0   2  322.65    5.67   0 
  -6  -8   8    0.61    3.94   0 
  -6  -7   8   49.49    6.10   0 
  -6  -3   6  180.21    6.35   0 
  -6  -2   5    1.06    1.88   0 
  -5  -8   8    7.85    4.66   0 
  -5  -7   8   88.56    6.86   0 
  -5  -3   6   10.82    2.52   0 
  -5  -2   5   47.79    3.10   0 
  -5   0   2  922.98    8.12   0 
  -3  -5   7   58.32    4.55   0 
  -2  -6   7    3.39    2.20   0 
  -2   2  -4    4.84    0.86   0 
  -1  -8   7   -0.81    3.34   0 
  -1  -7   7    0.82    3.09   0 
   0 -10   6    0.84    4.15   0 
   2  -9   5    4.77    3.21   0 
   2  -6   5    4.29    2.00   0 
   2  -3   3   30.78    1.46   0 
   5   0  -6  690.66    9.39   0 
   6  -2  -3  173.27    3.64   0 
   6  -1  -5  404.17    6.84   0 
 -11  -5   7    5.37    4.45   0 
  -9  -3   6   98.66    5.52   0 
  -9  -2   5   21.13    2.96   0 
  -8  -6   8   22.05    4.86   0 
  -8  -4   7   28.79    4.22   0 
  -8  -2   5    2.00    1.56   0 
  -7  -6   8  111.37    6.81   0 
  -7  -4   7    2.62    2.26   0 
  -6  -6   8   26.40    4.01   0 
  -6  -4   7    5.59    2.14   0 
  -5  -6   8    8.30    3.89   0 
  -4  -8   8    7.47    3.33   0 
  -4  -7   8   28.97    4.01   0 
  -4  -3   6  228.63    6.41   0 
  -4  -2   5    5.09    1.71   0 
  -3  -8   8    3.79    4.10   0 
  -2  -5   7  198.35    6.91   0 
  -1  -9   7    0.54    3.71   0 
  -1  -3   5   63.69    3.00   0 
   0  -5   6   39.75    3.24   0 
   1  -9   6    6.95    3.56   0 
   1  -7   6   12.11    2.97   0 
   1   2  -7   38.49    2.59   0 
   2 -10   5    0.78    4.34   0 
   3   1  -6   13.40    1.84   0 
   4  -1  -2    6.85    0.84   0 
   7  -4  -2   61.99    1.92   0 
   7  -2  -5   17.07    1.90   0 
   9  -5  -5   -0.32    1.60   0 
 -10  -3   6   24.59    3.74   0 
  -9  -6   8    1.37    3.02   0 
  -9  -4   7    6.40    2.72   0 
  -8  -5   8   12.38    3.96   0 
  -8  -1   4   38.45    2.83   0 
  -7  -5   8    4.61    3.43   0 
  -7  -1   4  336.83    6.78   0 
  -6  -1   4  132.71    4.19   0 
  -5  -1   4  155.83    4.20   0 
  -4  -4   7    5.60    2.03   0 
  -4   0   2    5.32    0.93   0 
  -3  -9   8    0.02    4.38   0 
  -3  -3   6  100.87    4.23   0 
  -2  -1   3 1657.42   10.14   0 
  -1 -10   7    4.11    4.53   0 
  -1  -4   6    9.24    2.14   0 
  -1   2  -5    3.48    0.97   0 
   0  -8   7    5.75    3.39   0 
   0   2  -6   56.06    2.58   0 
   1  -6   6   68.00    4.18   0 
   1  -3   4  971.94    8.51   0 
   4  -8   4    1.07    2.50   0 
   8  -5  -3   -0.23    1.20   0 
   8  -4  -4    0.86    1.29   0 
 -10  -4   7    0.82    2.48   0 
  -9  -5   8    5.19    3.99   0 
  -7  -7   9    0.14    4.52   0 
  -6  -7   9    0.31    4.23   0 
  -5  -8   9    6.52    4.57   0 
  -5  -5   8    8.37    2.65   0 
  -4  -5   8   24.64    3.75   0 
  -3  -4   7   48.60    3.75   0 
  -3  -2   5   22.12    2.10   0 
  -2  -9   8    5.08    4.34   0 
  -2  -8   8    1.44    2.60   0 
  -2  -7   8   66.62    5.48   0 
   0  -9   7    4.22    3.76   0 
   0  -7   7   12.51    2.63   0 
   1 -10   6    5.15    3.99   0 
   1  -4   5    4.01    1.36   0 
   2  -5   5    0.34    1.41   0 
   2   1  -5  273.13    5.01   0 
   3  -8   5   15.71    2.94   0 
   3  -7   5   84.36    4.44   0 
   4  -9   4   14.08    3.41   0 
   5  -5   2  186.45    2.91   0 
   6  -1  -6   22.41    2.19   0 
   8  -3  -6  106.40    4.18   0 
 -11  -5   8    3.58    4.31   0 
 -11  -4   7    9.11    3.00   0 
 -10  -5   8    0.48    2.93   0 
  -8  -6   9   34.99    5.39   0 
  -8  -3   7    2.48    2.65   0 
  -7  -6   9   56.85    5.98   0 
  -7  -3   7    3.83    2.53   0 
  -6  -6   9    2.79    3.97   0 
  -6  -3   7    2.32    2.29   0 
  -5  -7   9   19.32    3.74   0 
  -4  -7   9    2.79    3.85   0 
  -4  -1   4    1.09    1.24   0 
  -2  -6   8    2.64    2.94   0 
  -2  -3   6   22.24    2.26   0 
  -1  -8   8    0.91    3.39   0 
   0 -10   7   -1.58    3.91   0 
   0  -6   7   99.72    5.17   0 
   0  -1   2  456.96    3.80   0 
   2  -9   6   -0.08    2.94   0 
   2  -8   6   -0.20    2.57   0 
   2  -7   6    5.32    2.42   0 
   2   0  -2  111.15    2.14   0 
   3  -9   5    3.22    2.76   0 
   3   1  -7  299.04    6.33   0 
   4   0  -5    8.75    1.25   0 
   5  -1  -4  166.74    3.86   0 
   7  -2  -6   32.13    2.45   0 
  -9  -6   9   14.60    3.81   0 
  -9  -3   7   70.19    4.86   0 
  -9  -2   6   -0.06    2.18   0 
  -8  -4   8  104.63    5.73   0 
  -8  -2   6    9.56    2.43   0 
  -7  -4   8  133.24    6.10   0 
  -7  -2   6   29.55    2.58   0 
  -6  -4   8    8.01    2.27   0 
  -6  -2   6  116.89    4.61   0 
  -5  -6   9    2.65    2.69   0 
  -5  -3   7    0.71    2.08   0 
  -4  -6   9    8.28    3.64   0 
  -4   1   0  364.53    3.06   0 
  -3  -9   9    0.85    4.34   0 
  -3  -8   9    5.38    4.26   0 
  -3  -7   9   13.52    3.99   0 
  -2  -4   7    0.64    2.00   0 
  -1  -9   8    3.15    3.82   0 
  -1  -7   8    1.15    2.26   0 
   0  -4   6    0.48    1.52   0 
   0   2  -7  137.23    4.03   0 
   1  -9   7   -0.69    3.20   0 
   1  -7   7    0.38    2.54   0 
   1  -5   6   13.95    2.15   0 
   1   1  -4 1364.06    9.38   0 
   3  -6   5    8.54    2.07   0 
   3  -1  -1  199.60    2.35   0 
   9  -5  -6   10.70    2.18   0 
 -10  -4   8    4.81    2.73   0 
 -10  -3   7   30.53    3.40   0 
  -9  -5   9   25.10    4.64   0 
  -8  -5   9   26.75    3.78   0 
  -7  -5   9    3.89    2.56   0 
  -7   0   3    2.95    1.22   0 
  -5  -5   9  277.90    9.16   0 
  -5  -2   6  105.45    3.97   0 
  -4  -4   8    3.18    2.42   0 
  -4  -3   7   84.20    4.13   0 
  -3   0   2 3589.15   12.91   0 
  -3   2  -4  124.18    2.26   0 
  -2  -8   9    0.33    3.57   0 
  -2  -5   8    5.87    2.63   0 
  -2  -2   5   11.65    1.35   0 
  -1 -10   8   -0.45    4.17   0 
   0  -8   8    0.92    3.14   0 
   1  -2   3  148.64    2.61   0 
   1   0  -1    0.03    0.28   0 
   2 -10   6    3.66    3.66   0 
   2  -6   6    3.31    1.92   0 
   3  -2   1  268.28    1.05   0 
   6  -3  -2  353.21    4.15   0 
   6  -2  -4   37.36    2.00   0 
 -11  -4   8    5.37    2.77   0 
 -10  -5   9   13.82    3.58   0 
  -8  -6  10   69.33    6.42   0 
  -8  -1   5   24.40    2.48   0 
  -7  -6  10   98.40    7.03   0 
  -7  -1   5   22.13    2.29   0 
  -6  -7  10   36.55    4.74   0 
  -6  -1   5  372.09    6.71   0 
  -5  -8  10    2.97    2.70   0 
  -5  -7  10   18.43    4.65   0 
  -4  -8  10    3.29    4.31   0 
  -4  -5   9   37.89    4.13   0 
  -4  -2   6    9.24    1.84   0 
  -3  -6   9    0.89    2.21   0 
  -2  -9   9    1.54    2.90   0 
  -2  -7   9   16.47    3.98   0 
  -1  -1   3 1308.87    7.94   0 
   0  -9   8    0.54    3.50   0 
   0  -7   8    3.22    2.98   0 
   0   1  -3  486.44    4.60   0 
   1 -10   7   -2.01    3.59   0 
   1  -6   7    0.05    2.14   0 
   2   1  -6  177.41    4.27   0 
   3   0  -4   38.90    1.91   0 
   5  -6   3    2.93    1.22   0 
   6  -7   2    0.22    1.16   0 
   8  -4  -5   11.68    1.64   0 
  -9  -4   9   18.35    4.02   0 
  -9  -3   8  113.12    5.72   0 
  -8  -4   9   60.32    5.09   0 
  -8  -3   8   78.01    4.87   0 
  -7  -3   8    6.23    2.59   0 
  -6  -6  10    0.47    2.76   0 
  -6  -3   8  200.25    6.49   0 
  -5  -6  10  114.43    7.03   0 
  -5  -1   5    6.90    1.49   0 
  -4  -7  10    9.68    4.10   0 
  -3  -8  10   12.67    4.46   0 
  -3  -4   8    1.38    1.57   0 
  -3  -3   7   91.24    3.78   0 
  -2  -6   9   26.23    3.80   0 
  -1  -9   9    1.54    3.77   0 
  -1  -8   9    7.12    3.68   0 
  -1  -5   8    3.13    2.20   0 
  -1  -3   6    4.81    1.16   0 
  -1   1  -2  550.87    3.53   0 
   0 -10   8    9.56    4.29   0 
   0  -2   4  121.84    2.83   0 
   0   2  -8  163.43    4.53   0 
   2  -8   7   16.01    3.65   0 
   3  -8   6    0.22    2.26   0 
   5  -1  -5    6.89    1.37   0 
 -10  -4   9   -0.11    3.39   0 
 -10  -3   8  117.02    6.04   0 
  -9  -5  10   19.33    4.42   0 
  -9  -2   7   53.84    3.86   0 
  -8  -5  10    1.43    3.57   0 
  -8  -2   7   26.22    2.95   0 
  -7  -5  10    1.59    3.31   0 
  -7  -2   7    3.57    2.03   0 
  -6  -5  10    1.74    3.32   0 
  -6  -4   9    1.67    1.93   0 
  -6  -2   7   12.32    2.26   0 
  -5  -4   9   13.81    3.03   0 
  -5  -3   8  138.93    5.28   0 
  -4  -6  10  163.56    7.65   0 
  -3  -7  10   37.97    4.81   0 
  -3  -5   9    0.50    1.83   0 
  -3  -2   6  233.84    5.20   0 
  -1 -10   9   -0.87    4.19   0 
  -1  -7   9   43.75    4.58   0 
   0  -6   8   71.94    4.52   0 
   1  -9   8    1.13    3.26   0 
   1  -8   8    1.96    2.90   0 
   2  -9   7    2.29    3.05   0 
   2  -7   7   16.46    3.12   0 
   2   1  -7  279.26    5.69   0 
   3  -7   6   10.01    2.22   0 
   4  -9   5    0.63    2.32   0 
   4  -8   5    0.68    1.93   0 
   4  -1  -3  123.18    2.77   0 
   4   0  -7    0.20    1.45   0 
 -11  -4   9    7.27    2.89   0 
 -11  -3   8    9.01    2.57   0 
 -10  -5  10   17.82    3.74   0 
  -8  -6  11    8.98    4.26   0 
  -6  -7  11    7.13    3.36   0 
  -5  -7  11    0.38    3.92   0 
  -5  -5  10   13.28    3.66   0 
  -5  -2   7   50.20    3.05   0 
  -4  -4   9    6.77    2.53   0 
  -4  -3   8   51.94    3.37   0 
  -4  -1   5    5.67    1.36   0 
  -3  -6  10   18.15    3.72   0 
  -2  -9  10   18.67    4.77   0 
  -2  -8  10   -1.50    3.52   0 
  -2  -4   8    6.59    1.68   0 
  -2  -3   7  118.43    4.13   0 
  -2  -1   4  241.70    4.01   0 
  -1  -6   9   91.34    5.24   0 
  -1   2  -7   54.13    2.50   0 
   0  -8   9   31.54    4.29   0 
   1 -10   8    6.40    3.92   0 
   1  -7   8    5.27    2.72   0 
   1  -5   7   16.58    2.18   0 
   1  -4   6  124.29    3.72   0 
   1   1  -5   51.56    2.19   0 
   2 -10   7    1.81    3.57   0 
   2  -5   6   16.26    1.90   0 
   6  -2  -5    1.46    1.14   0 
   7  -3  -5    4.34    1.31   0 
   8  -5  -4    8.98    1.46   0 
   8  -4  -6    2.74    1.81   0 
 -12  -4   9   16.55    3.45   0 
  -8  -1   6   35.33    2.74   0 
  -7  -6  11    1.83    2.93   0 
  -7  -1   6   11.11    1.93   0 
  -6  -6  11    1.44    3.89   0 
  -4  -8  11   25.27    4.18   0 
  -4  -7  11    7.80    4.07   0 
  -4  -5  10    2.16    2.83   0 
  -4   0   3    0.64    0.59   0 
  -2  -7  10    0.66    2.37   0 
  -2  -5   9  104.04    4.86   0 
   0 -10   9    0.10    3.79   0 
   0  -9   9    0.49    2.52   0 
   0  -7   9    1.40    2.79   0 
   0  -4   7   -0.40    1.37   0 
   2  -3   4  480.07    5.05   0 
   3   0  -5    3.97    1.19   0 
   5  -1  -6   91.63    3.36   0 
   7  -4  -3    3.09    0.99   0 
   8  -6  -3    0.76    1.17   0 
 -10  -4  10    1.34    3.50   0 
 -10  -3   9    2.39    2.92   0 
  -9  -5  11    3.73    3.74   0 
  -9  -4  10   68.41    4.93   0 
  -9  -3   9    0.41    1.90   0 
  -8  -5  11    5.20    3.69   0 
  -8  -4  10  126.82    6.08   0 
  -8  -3   9    1.67    1.88   0 
  -7  -5  11  107.92    6.48   0 
  -7  -4  10   81.85    4.86   0 
  -7  -3   9   29.76    2.94   0 
  -7   0   4  135.16    3.79   0 
  -6  -4  10    7.49    2.88   0 
  -6  -3   9    3.35    2.20   0 
  -6  -1   6   18.31    2.05   0 
  -5  -6  11    5.78    2.84   0 
  -4  -2   7    0.05    1.45   0 
  -3  -4   9    2.53    2.17   0 
  -3  -3   8   26.29    2.54   0 
  -2  -2   6   96.33    3.22   0 
  -1  -9  10    8.46    4.12   0 
  -1  -8  10    2.43    3.44   0 
  -1  -4   8   41.97    2.89   0 
  -1   2  -8   15.97    1.81   0 
   0  -5   8   21.93    2.22   0 
   0  -3   6  255.75    4.89   0 
   1  -6   8    4.43    2.18   0 
   2   0  -3    9.91    0.97   0 
   3  -6   6    9.14    1.72   0 
   7  -3  -6    1.50    1.67   0 
 -11  -4  10    0.76    2.47   0 
 -11  -3   9    3.36    2.95   0 
 -10  -2   8   17.03    2.92   0 
  -9  -2   8    1.88    2.21   0 
  -8  -2   8   46.07    3.16   0 
  -7  -2   8   25.35    2.81   0 
  -6   0   4  281.34    4.97   0 
  -5  -4  10   -0.76    2.46   0 
  -5  -3   9   32.29    2.97   0 
  -5   1   1  323.44    3.62   0 
  -4  -6  11    6.88    2.74   0 
  -3  -7  11   15.88    3.28   0 
  -3  -5  10   16.34    2.59   0 
  -2  -9  11    2.06    3.98   0 
  -2  -8  11    0.88    3.63   0 
  -2   0   2  108.71    1.99   0 
  -1  -7  10    8.74    3.45   0 
  -1  -3   7    2.51    1.37   0 
   0  -6   9   22.06    3.13   0 
   1  -9   9    0.96    3.21   0 
   1   1  -6   67.52    2.62   0 
   2  -9   8   12.80    3.44   0 
   2  -8   8    0.14    2.49   0 
   3  -9   7    5.40    2.70   0 
   3  -8   7    2.18    2.20   0 
   4  -4   3  213.29    2.80   0 
   5  -1  -7  228.44    5.39   0 
   6  -2  -6  120.14    3.77   0 
  -7  -6  12    0.69    2.83   0 
  -6  -6  12   15.34    4.46   0 
  -5  -7  12    4.58    3.02   0 
  -5  -5  11    7.41    2.60   0 
  -5  -1   6   91.54    3.21   0 
  -4  -4  10   27.88    3.19   0 
  -3  -6  11    6.61    3.34   0 
  -3  -2   7   12.25    1.74   0 
  -2  -7  11   41.66    4.70   0 
  -2  -4   9   32.12    2.89   0 
  -2   2  -7  437.21    6.04   0 
   0  -9  10   -0.40    3.44   0 
   0  -8  10    6.04    3.27   0 
   1 -10   9    0.23    3.58   0 
   2  -7   8   25.09    2.94   0 
   3   0  -6 6707.34   24.76   0 
   4  -8   6    5.00    2.31   0 
   4  -1  -4    1.29    0.88   0 
   6  -3  -3   10.27    1.03   0 
   8  -5  -5   20.70    1.96   0 
 -11  -4  11    3.96    3.19   0 
 -10  -4  11    6.58    3.64   0 
 -10  -3  10   62.46    4.73   0 
  -9  -4  11    3.59    2.45   0 
  -9  -3  10   14.87    3.20   0 
  -8  -5  12    4.91    3.62   0 
  -8  -4  11   14.53    2.75   0 
  -8  -3  10  140.88    6.03   0 
  -8  -1   7  188.21    5.40   0 
  -7  -4  11   48.47    4.37   0 
  -7  -3  10  102.53    5.03   0 
  -5  -6  12   73.62    5.96   0 
  -5  -2   8   17.44    1.90   0 
  -4  -7  12   12.55    3.27   0 
  -4  -5  11   20.33    3.52   0 
  -4  -3   9    4.45    1.52   0 
  -3  -8  12    6.29    4.17   0 
  -3   0   3   12.47    1.05   0 
  -2  -5  10   41.35    3.26   0 
  -2  -3   8  238.83    5.57   0 
  -1  -9  11   -0.39    3.63   0 
  -1  -8  11   28.68    4.38   0 
   0 -10  10    7.05    4.04   0 
   0  -7  10   32.13    3.81   0 
   1  -7   9   67.57    4.43   0 
   1   1  -7  798.69    8.80   0 
   3  -7   7   11.36    2.19   0 
   6  -6   2   14.47    0.78   0 
   7  -4  -4    0.33    1.07   0 
 -11  -3  10   27.44    3.29   0 
 -10  -2   9   30.72    3.25   0 
  -9  -2   9   99.86    4.79   0 
  -8  -2   9  213.84    6.41   0 
  -7  -5  12    1.33    2.33   0 
  -7  -1   7   10.77    1.57   0 
  -7   0   5    1.83    1.20   0 
  -6  -5  12   -0.34    3.12   0 
  -6  -4  11    6.25    2.08   0 
  -6  -3  10    5.46    2.25   0 
  -4  -6  12   10.35    3.65   0 
  -4  -2   8   95.68    3.67   0 
  -4  -1   6    1.07    0.88   0 
  -3  -7  12   12.23    4.00   0 
  -3  -5  11   25.79    3.40   0 
  -3  -4  10   14.07    2.56   0 
  -2  -6  11   71.45    4.95   0 
  -1  -2   6   67.39    2.47   0 
  -1  -1   4 1270.78    8.01   0 
   0  -5   9    4.32    1.90   0 
   0  -4   8  286.84    5.95   0 
   1  -5   8    5.37    1.76   0 
   1  -4   7   88.60    3.15   0 
   1  -2   4   25.53    1.20   0 
   2  -5   7   75.22    3.11   0 
   2  -4   6    0.50    1.01   0 
   3   0  -7    8.92    1.59   0 
   4  -2  -1   19.30    0.78   0 
   6  -4  -1    4.82    0.58   0 
   7  -5  -2   27.72    1.30   0 
   8  -5  -6   12.44    2.03   0 
  -7  -2   9  138.23    4.85   0 
  -6  -6  13    9.76    4.19   0 
  -6  -2   9    5.30    1.89   0 
  -6  -1   7  234.32    5.30   0 
  -5  -5  12    2.87    3.16   0 
  -5  -4  11   19.17    2.62   0 
  -5  -3  10    5.66    2.14   0 
  -3  -3   9   44.96    2.73   0 
  -2  -8  12    0.61    3.56   0 
  -2  -2   7   11.33    1.53   0 
   0  -6  10   21.94    3.02   0 
   0  -1   3  453.29    3.99   0 
   0   1  -5  560.51    5.83   0 
   1  -9  10    7.42    3.35   0 
   1  -6   9    7.96    2.25   0 
   2  -9   9    9.27    3.15   0 
   2  -8   9    0.47    3.00   0 
   2  -6   8    5.54    1.82   0 
   2   0  -4 6313.05   18.77   0 
   3  -5   6    8.35    1.29   0 
   3  -1  -2  122.22    2.10   0 
   5  -8   5   16.63    2.06   0 
   5  -6   4   60.01    2.05   0 
 -10  -4  12   -0.12    3.23   0 
 -10  -3  11   30.38    3.76   0 
  -9  -4  12   31.71    3.61   0 
  -9  -3  11   79.00    4.97   0 
  -8  -5  13   13.88    4.03   0 
  -8  -4  12   -0.13    2.70   0 
  -8  -3  11   42.57    3.88   0 
  -7  -4  12   10.75    3.09   0 
  -6   0   5    0.48    0.76   0 
  -5  -6  13   25.32    4.47   0 
  -5  -1   7  196.49    4.73   0 
  -4  -7  13    0.93    3.51   0 
  -4  -5  12   83.25    5.14   0 
  -4  -4  11   18.11    2.92   0 
  -3  -6  12   23.18    3.17   0 
  -2  -7  12    4.16    3.41   0 
  -2  -5  11   34.57    3.34   0 
  -2  -4  10   76.77    3.80   0 
  -1  -6  11   72.88    4.62   0 
  -1  -3   8  797.77    9.14   0 
   0  -9  11    4.22    3.58   0 
   0  -8  11   21.23    3.90   0 
   0  -3   7   -0.05    1.04   0 
   1 -10  10    0.13    3.47   0 
   1  -8  10   -0.12    2.74   0 
   2  -1   0  356.66    1.55   0 
   3  -9   8    3.06    2.57   0 
   3  -8   8    2.66    2.12   0 
   3  -6   7   32.54    2.30   0 
   3  -4   5   18.82    1.34   0 
   5  -5   3   -0.00    0.50   0 
   6  -3  -4   78.03    2.45   0 
   7  -4  -5    3.19    1.39   0 
 -11  -3  11    1.81    2.04   0 
  -9  -2  10   11.21    2.52   0 
  -9  -1   8   83.29    3.73   0 
  -8  -1   8  140.15    4.71   0 
  -7  -5  13   63.05    4.82   0 
  -7  -3  11   45.29    3.36   0 
  -7  -1   8   15.95    2.06   0 
  -6  -5  13   18.90    3.84   0 
  -6  -4  12    0.76    2.37   0 
  -6  -3  11   53.30    3.62   0 
  -5  -2   9   30.93    2.29   0 
  -4  -6  13   13.99    3.63   0 
  -4  -3  10  218.51    5.83   0 
  -4   1   1   47.60    1.24   0 
  -3  -7  13    9.06    3.79   0 
  -3  -2   8   29.53    2.19   0 
  -3  -1   6   11.23    1.19   0 
  -3   1   0  586.40    2.70   0 
  -2  -6  12   37.74    3.93   0 
  -2  -3   9   12.10    1.84   0 
  -1  -9  12    1.11    3.59   0 
  -1  -8  12    3.23    3.33   0 
   0  -7  11    4.48    2.78   0 
   1  -7  10   40.97    3.65   0 
   2  -7   9   30.04    3.04   0 
   4  -1  -6    2.48    1.16   0 
   5  -3  -1   18.86    0.81   0 
   6  -7   3    2.81    0.84   0 
 -10  -2  10    2.66    1.72   0 
  -8  -2  10  122.74    4.73   0 
  -7  -2  10   95.48    4.30   0 
  -5  -5  13   -0.27    2.86   0 
  -5  -4  12   11.58    2.85   0 
  -5   0   5    5.67    1.16   0 
  -4  -1   7   87.37    3.05   0 
  -3  -5  12   24.47    3.30   0 
  -3  -4  11    2.17    2.04   0 
  -2  -8  13    2.58    3.66   0 
  -1  -7  12    1.91    2.93   0 
   0   1  -6  128.88    3.06   0 
   1  -5   9   83.04    3.51   0 
   1   0  -2  396.11    3.21   0 
   2  -3   5  105.61    2.43   0 
   2   0  -5    0.98    0.88   0 
   3  -7   8    5.01    1.85   0 
   4  -1  -7  100.16    3.33   0 
   5  -2  -5   48.16    2.11   0 
   6  -3  -5    3.11    1.26   0 
   7  -4  -6   32.01    2.15   0 
   8  -6  -5    1.43    1.43   0 
 -11  -3  12   21.90    3.58   0 
 -10  -3  12   11.81    3.16   0 
  -9  -4  13   -1.10    2.05   0 
  -9  -3  12    1.54    2.65   0 
  -8  -4  13    1.37    2.75   0 
  -8  -3  12   59.17    4.19   0 
  -7  -4  13    3.39    2.72   0 
  -7   0   6    6.56    1.15   0 
  -6  -2  10   17.29    2.30   0 
  -6  -1   8    1.53    1.07   0 
  -5  -6  14    7.57    3.75   0 
  -5  -3  11   42.22    2.92   0 
  -5   1   2  168.89    2.70   0 
  -4  -4  12   83.42    4.44   0 
  -3  -3  10   38.26    2.50   0 
  -2  -7  13    1.13    3.22   0 
  -1  -4  10  415.94    7.48   0 
   0  -9  12    1.13    3.32   0 
   0  -6  11   10.82    2.53   0 
   0  -4   9   24.31    2.12   0 
   0   1  -7   43.36    2.13   0 
   1  -9  11    7.07    3.42   0 
   1  -8  11    3.82    2.86   0 
   1  -6  10    2.23    1.93   0 
   2  -9  10    1.77    2.82   0 
   2  -8  10    0.45    2.95   0 
   2  -6   9    0.73    1.86   0 
   2  -5   8   19.13    1.86   0 
   5  -2  -6  118.19    3.36   0 
 -10  -2  11   21.01    2.91   0 
  -9  -2  11   22.17    2.87   0 
  -9  -1   9   14.32    2.25   0 
  -8  -1   9    3.93    1.72   0 
  -7  -5  14    1.50    2.27   0 
  -7  -3  12   89.14    4.63   0 
  -6  -5  14    0.47    3.05   0 
  -6  -4  13   16.55    3.04   0 
  -6   0   6  382.04    5.92   0 
  -5  -2  10   70.92    3.38   0 
  -5  -1   8  262.13    5.41   0 
  -4  -6  14   16.88    3.71   0 
  -4  -5  13   30.50    3.21   0 
  -4  -3  11   32.52    2.75   0 
  -3  -7  14    5.35    3.59   0 
  -3   0   4   39.30    1.60   0 
  -2  -5  12    0.18    2.05   0 
  -2  -4  11    9.34    2.05   0 
  -2  -2   8  154.61    3.97   0 
  -2   0   3    8.96    0.81   0 
  -1  -8  13   10.15    3.52   0 
  -1  -6  12   14.70    2.96   0 
  -1  -2   7   34.99    1.78   0 
   0  -8  12    2.71    3.07   0 
   0   1  -8   21.29    1.61   0 
   2  -4   7   90.80    2.78   0 
   2   0  -6  749.25    7.48   0 
   3  -8   9    3.26    2.47   0 
   3  -1  -3  559.61    4.83   0 
   4  -7   7    0.03    1.22   0 
   5  -2  -7   51.03    2.53   0 
   6  -3  -6  175.36    4.10   0 
  -8  -2  11   99.48    4.28   0 
  -7  -2  11   75.29    3.87   0 
  -7  -1   9    3.90    1.62   0 
  -6  -3  12  183.57    5.80   0 
  -5  -4  13   21.64    3.04   0 
  -3  -5  13   75.41    4.54   0 
  -3  -4  12   80.99    4.05   0 
  -3  -2   9   22.31    1.97   0 
  -2  -6  13   11.53    3.09   0 
  -2  -3  10   24.05    2.16   0 
  -1  -7  13   15.82    3.41   0 
  -1  -3   9    1.66    1.30   0 
  -1   1  -4  126.42    2.23   0 
   0  -7  12   24.01    3.41   0 
   0  -3   8  101.73    3.16   0 
   1  -7  11   -0.43    2.12   0 
   2  -7  10    0.60    1.92   0 
   2   0  -7    5.75    1.00   0 
   3  -6   8   55.37    2.71   0 
   3  -5   7   44.30    2.11   0 
   5  -8   6    6.20    1.58   0 
 -10  -3  13    9.46    2.99   0 
  -9  -3  13    0.54    2.49   0 
  -8  -4  14    2.50    2.00   0 
  -8  -3  13    7.47    2.58   0 
  -7  -4  14   20.16    3.27   0 
  -7   0   7    2.45    1.25   0 
  -6  -2  11    2.33    1.72   0 
  -6  -1   9   22.09    2.12   0 
  -5  -3  12   13.85    2.32   0 
  -4  -2  10   10.80    1.73   0 
  -4  -1   8   69.00    2.77   0 
  -3  -6  14   21.66    3.67   0 
  -3  -3  11   26.89    2.39   0 
  -2  -7  14   -0.35    3.05   0 
   1  -9  12    4.05    3.15   0 
   1  -3   7   26.66    1.60   0 
   1  -2   5    2.24    0.65   0 
   3  -7   9    1.06    1.58   0 
  -4  -5  14   26.79    3.00   0 
  -4  -4  13   58.83    3.54   0 
   1   2   6  149.84    3.13   0 
   2  -7   3    1.32    0.79   0 
   2   2  10   22.73    2.01   0 
   2   2  19   87.63    4.90   0 
   3  -9  12    3.06    2.63   0 
   3  -9  13   -0.68    2.73   0 
   3  -8   8    1.54    1.97   0 
   3  -5   4    1.46    1.01   0 
   3   0  22   40.02    4.53   0 
   3   1  12    6.77    1.88   0 
   3   1  18   49.19    3.99   0 
   3   1  19    7.21    2.13   0 
   4  -7  11   13.64    2.65   0 
   4  -3  22    4.47    3.84   0 
   4  -2  21    3.83    3.36   0 
   4  -2  22    7.09    2.78   0 
   5  -4  15   89.24    4.63   0 
   2   1  22    6.38    3.25   0 
   2   1  23    1.86    2.26   0 
   2   2  11   60.09    2.97   0 
   3  -6   5    6.43    1.39   0 
   3  -1   6  220.40    4.34   0 
   3  -1  23   22.29    4.20   0 
   3   0   8    0.54    1.19   0 
   3   0  21   -0.39    3.04   0 
   3   1  13    3.36    1.87   0 
   3   1  14    8.98    2.18   0 
   3   1  16   61.11    3.90   0 
   3   1  17  117.91    4.98   0 
   4  -7  12    3.20    2.50   0 
   4  -7  13   19.12    3.27   0 
   4  -7  14   12.05    3.24   0 
   4  -7  15    1.31    3.00   0 
   4  -7  16    0.33    3.26   0 
   4  -7  17    0.01    3.46   0 
   4  -5   8    5.78    1.66   0 
   4  -4  21    0.45    3.57   0 
   4  -3   8    0.45    1.31   0 
   4  -3  21    1.91    3.60   0 
   4  -2  20   18.51    3.85   0 
   4  -1  17   36.17    3.60   0 
   4  -1  18    1.94    1.83   0 
   1  -7   1   11.53    0.76   0 
   1  -2   0   18.57    0.48   0 
   1   0   2   79.88    1.52   0 
   2  -8   5   31.37    2.03   0 
   2   2  14   61.44    3.54   0 
   2   2  15  290.46    7.18   0 
   3  -2   5 1028.32    8.77   0 
   3   0   9    9.77    1.67   0 
   3   0  20   73.01    4.63   0 
   4  -6  10    2.73    1.96   0 
   4  -6  18   11.85    4.02   0 
   4  -5  19   11.11    4.05   0 
   4  -5  20    3.66    4.04   0 
   4  -4  20   13.48    3.98   0 
   4  -3  20   10.91    3.65   0 
   4  -2  18   25.62    3.77   0 
   4  -2  19   43.52    3.89   0 
   4  -1  13   14.31    2.03   0 
   4  -1  14    4.59    1.66   0 
   1   1   4  113.79    2.40   0 
   1   2   7   48.85    2.13   0 
   2   0   5    0.30    0.90   0 
   2   0  23   -0.64    3.40   0 
   2   1  20   39.59    4.13   0 
   3  -8  10    1.63    2.16   0 
   3  -7   7    9.51    1.82   0 
   3  -2  22   -1.00    3.33   0 
   3  -1   7   35.11    2.15   0 
   3  -1  21    2.23    3.14   0 
   3   0  18   81.67    5.00   0 
   4  -6  11    2.61    2.13   0 
   4  -6  12    7.06    2.54   0 
   4  -6  13   13.17    2.95   0 
   4  -6  14    3.53    2.77   0 
   4  -6  15    2.60    2.95   0 
   4  -6  16    2.04    3.21   0 
   4  -6  17    1.80    2.43   0 
   4  -5  10    1.34    1.85   0 
   4  -5  18    4.85    3.61   0 
   4  -4  18   12.12    3.61   0 
   4  -4  19    9.03    3.61   0 
   4  -3   9   40.18    2.48   0 
   4  -3  18    3.32    3.08   0 
   4  -3  19    9.40    2.63   0 
   4  -2  11   72.33    3.66   0 
   4  -2  12    2.18    1.97   0 
   4  -2  13   97.87    4.56   0 
   4  -2  16    0.07    2.46   0 
   4  -2  17   69.13    4.32   0 
   0   2   4  119.85    2.22   0 
   1   1  23   31.72    4.44   0 
   2   0  22   75.26    5.64   0 
   2   1   8  260.95    4.99   0 
   2   1  19   30.51    3.65   0 
   3  -8  11   35.90    3.50   0 
   3  -8  12    2.65    2.62   0 
   3  -8  13   15.05    3.41   0 
   3  -8  14    0.18    3.06   0 
   3  -8  15    0.21    3.29   0 
   3  -6   6    9.09    1.78   0 
   3  -5   5   26.16    1.82   0 
   3  -3   5    7.48    1.17   0 
   3  -3  22    4.10    3.92   0 
   3  -2  21   21.22    4.12   0 
   3  -1  20    1.29    2.07   0 
   3   0  12  127.42    4.68   0 
   3   0  14   61.42    3.80   0 
   3   0  15    3.72    2.27   0 
   3   0  16   40.27    3.63   0 
   3   0  17    9.85    2.21   0 
   4  -5  11    2.29    2.12   0 
   4  -5  12    0.65    2.27   0 
   4  -5  13   32.91    3.56   0 
   4  -5  14   12.79    3.10   0 
   4  -5  15   20.58    3.58   0 
   4  -5  16    7.94    3.25   0 
   4  -5  17    1.03    2.26   0 
   4  -4  11  273.48    6.94   0 
   4  -4  16    5.30    2.94   0 
   4  -4  17   10.56    3.29   0 
   4  -3  11   13.06    2.29   0 
   4  -3  15    0.77    2.47   0 
   4  -3  16   19.88    3.34   0 
   4  -3  17    6.28    2.31   0 
   1   1  22   68.58    5.37   0 
   1   2   8   15.54    1.59   0 
   1   2  18    8.40    2.70   0 
   2  -9  10    1.89    2.79   0 
   2  -5   2    5.72    0.80   0 
   2  -1  23    1.37    2.50   0 
   2   1   9  483.43    7.30   0 
   2   1  17   42.86    3.76   0 
   2   1  18   20.42    2.67   0 
   3  -7   8    6.60    1.88   0 
   3  -4   5   20.39    1.64   0 
   3  -4  21    1.60    3.89   0 
   3  -3  21    1.37    3.70   0 
   3  -2   6  156.49    3.76   0 
   3  -2  20    6.97    3.47   0 
   3  -1   8   11.46    1.71   0 
   3  -1  18   51.48    4.39   0 
   3  -1  19   12.07    2.61   0 
   3   0  13    1.23    1.38   0 
   4  -4  12    4.97    2.30   0 
   4  -4  13   54.68    3.98   0 
   4  -4  14    5.75    2.66   0 
   4  -4  15  129.77    5.64   0 
   4  -3  13   60.28    3.62   0 
   4  -3  14    0.49    1.64   0 
   0  -2  -2   12.35    0.61   0 
   1   0  23    0.63    3.60   0 
   1   1  21   56.27    4.85   0 
   1   2   9 1040.36   10.28   0 
   1   2  17   -0.24    2.24   0 
   2  -9  11    5.49    2.76   0 
   2  -9  12    0.05    2.86   0 
   2  -9  13    2.24    3.23   0 
   2  -2  23   27.68    4.99   0 
   2  -1   4   86.34    2.39   0 
   2  -1  22    7.32    2.70   0 
   2   0  20    0.80    2.17   0 
   2   1  10   15.56    1.94   0 
   2   1  15   77.55    4.26   0 
   3  -7  16   10.18    4.03   0 
   3  -7  17    0.86    3.92   0 
   3  -6   7   27.25    2.29   0 
   3  -6  19    8.94    4.36   0 
   3  -5  20   -0.68    4.12   0 
   3  -4  20   18.40    4.36   0 
   3  -3  20    7.04    3.73   0 
   3  -2  19  220.55    8.29   0 
   3  -1   9   52.70    2.90   0 
   3  -1  16   63.70    4.33   0 
   3  -1  17  140.83    6.07   0 
   0   1  23   65.12    5.61   0 
   1   1   5    5.52    1.00   0 
   1   1  20   32.95    4.02   0 
   1   2  10    7.94    1.62   0 
   1   2  11  202.08    5.21   0 
   1   2  14   12.08    2.33   0 
   1   2  15  270.65    7.15   0 
   1   2  16    2.42    1.65   0 
   2  -8   7   14.04    2.31   0 
   2  -2  22    7.31    3.86   0 
   2   0  18   74.00    4.90   0 
   2   0  19    0.23    1.99   0 
   2   1  13   29.79    2.49   0 
   3  -7  11    5.13    2.62   0 
   3  -7  13   10.40    3.22   0 
   3  -7  14    0.83    3.09   0 
   3  -7  15    2.11    3.41   0 
   3  -6  17    2.43    3.63   0 
   3  -6  18    4.74    2.88   0 
   3  -5   6    8.26    1.50   0 
   3  -5  19   -1.67    3.82   0 
   3  -4   6    7.74    1.45   0 
   3  -4  19   38.64    4.82   0 
   3  -3   6  293.93    5.32   0 
   3  -3  19   26.01    4.23   0 
   3  -2   7   80.85    2.98   0 
   3  -2  18    4.47    2.35   0 
   3  -1  10    3.35    1.69   0 
   3  -1  12    8.39    2.19   0 
   3  -1  13    3.75    2.11   0 
   3  -1  14   10.06    2.52   0 
  -1   0  -2   91.37    1.69   0 
   1  -8   3    3.47    1.13   0 
   1  -1  23   29.24    4.93   0 
   1   0  22   22.18    3.51   0 
   1   1  19   17.37    3.41   0 
   2  -4  22    0.70    4.22   0 
   2  -3  22    0.96    4.08   0 
   2  -2   3    8.00    0.92   0 
   2  -2  21   36.12    4.74   0 
   2  -1  20   40.80    4.43   0 
   2   0   7    1.99    1.21   0 
   2   0  17    5.62    2.80   0 
   3  -6   8   55.05    3.18   0 
   3  -6  15    3.16    3.19   0 
   3  -6  16   11.37    3.84   0 
   3  -5   7   44.36    2.69   0 
   3  -5  17   37.16    4.74   0 
   3  -5  18   22.51    3.67   0 
   3  -3   7  158.37    4.31   0 
   3  -3  17    2.47    3.09   0 
   3  -3  18   15.42    2.96   0 
   3  -2   8   32.36    2.35   0 
   3  -2  16   10.48    3.07   0 
   0   2   5    2.10    0.77   0 
   1  -1  22   60.75    5.70   0 
   1   0  21    2.01    2.37   0 
   1   1  18    1.73    2.60   0 
   2  -8   8    0.81    1.96   0 
   2  -8  15    4.37    3.81   0 
   2  -8  16    5.52    4.12   0 
   2  -5  21    5.95    4.84   0 
   2  -4  21   15.02    4.62   0 
   2  -3  21   -0.77    3.86   0 
   2  -2  20    0.44    3.20   0 
   2  -1  19   25.81    3.24   0 
   2   0   8  245.96    5.21   0 
   2   0  15    4.49    2.42   0 
   2   0  16   99.56    5.09   0 
   3  -6  10   29.89    3.10   0 
   3  -6  11    7.90    2.55   0 
   3  -6  12    2.89    2.42   0 
   3  -6  13    4.61    2.83   0 
   3  -6  14    2.92    2.97   0 
   3  -5   8    4.23    1.77   0 
   3  -5  16    9.60    3.53   0 
   3  -4  16    4.71    3.05   0 
   3  -4  17   14.35    2.90   0 
   3  -3  16  152.46    6.60   0 
   3  -2   9   40.10    2.49   0 
   3  -2  12    0.28    2.01   0 
   3  -2  13  308.29    7.77   0 
   3  -2  14   58.54    4.08   0 
   3  -2  15   82.67    4.48   0 
   0   0  23    5.35    2.86   0 
   0   1  21   16.88    3.72   0 
   1  -2  23   70.73    5.70   0 
   1   0  20   28.58    3.51   0 
   1   1   6    2.32    1.03   0 
   1   1  17    2.12    2.52   0 
   2  -8  10   -0.11    2.34   0 
   2  -8  11   16.09    3.23   0 
   2  -8  12    5.68    3.08   0 
   2  -8  13   14.91    3.75   0 
   2  -8  14   -0.02    3.39   0 
   2  -7  17    3.75    4.31   0 
   2  -7  18    6.01    3.44   0 
   2  -6  19    3.36    4.27   0 
   2  -4  20   -1.19    3.77   0 
   2  -3  20   20.38    4.45   0 
   2  -2  19  108.33    6.35   0 
   2  -1   5   27.31    1.55   0 
   2  -1  18   21.46    2.95   0 
   2   0   9   -0.37    1.39   0 
   2   0  13    4.53    2.17   0 
   2   0  14  508.49    9.80   0 
   3  -5  13    2.26    2.70   0 
   3  -5  14   -1.22    2.74   0 
   3  -5  15   54.13    4.22   0 
   3  -4   8   28.59    2.45   0 
   3  -4  14   -1.14    2.51   0 
   3  -4  15    2.28    2.82   0 
   3  -3   8   77.94    3.23   0 
   3  -3   9    1.44    1.62   0 
   3  -3  13   32.65    3.35   0 
   3  -3  14   48.04    3.98   0 
   3  -3  15    4.79    2.11   0 
   0  -4  -3    2.38    0.68   0 
   0   0  22    0.46    3.49   0 
   0   1  20    6.15    3.21   0 
   0   2  16   13.28    2.72   0 
   1  -2  22    1.76    2.62   0 
   1  -1  21   58.11    4.79   0 
   1   0  19   -1.19    2.94   0 
   1   1  15  132.37    5.42   0 
   1   1  16    6.99    1.99   0 
   2  -7   6    5.89    1.99   0 
   2  -7  16   21.34    4.70   0 
   2  -6  18    4.16    4.19   0 
   2  -4  19   40.76    5.10   0 
   2  -3   3   32.41    1.60   0 
   2  -3  19    7.10    3.76   0 
   2  -2  18   30.42    4.17   0 
   2  -1  16   41.11    3.84   0 
   2  -1  17   48.83    3.78   0 
   2   0  10    6.13    1.41   0 
   3  -5  11   21.52    2.93   0 
   3  -5  12    1.61    1.78   0 
   3  -4  11  226.56    6.62   0 
   3  -4  13   30.80    3.43   0 
   3  -3  12   34.22    2.87   0 
  -1   1  22    8.75    3.89   0 
   0  -1  23   65.98    5.48   0 
   0   0  21    0.75    3.37   0 
   0   1  19   43.65    4.30   0 
   0   2   6   52.32    2.03   0 
   0   2  15   10.48    2.50   0 
   1  -9   9    0.56    2.90   0 
   1  -9  12    7.52    4.22   0 
   1  -9  13   10.68    3.97   0 
   1  -4  22    1.23    4.42   0 
   1  -3  22   15.92    3.77   0 
   1  -1  20   43.67    4.15   0 
   1   0  18    1.36    2.81   0 
   1   1   7  315.45    5.26   0 
   1   1  13   76.58    4.01   0 
   1   1  14    7.78    2.35   0 
   2  -7   7   13.55    2.47   0 
   2  -7  14    5.49    3.62   0 
   2  -7  15    0.28    3.57   0 
   2  -6  17    0.79    3.85   0 
   2  -4  18   45.35    5.05   0 
   2  -3  18   11.12    3.74   0 
   2  -2   4    4.27    0.98   0 
   2  -2  17   28.59    3.93   0 
   2  -1   6   71.61    2.59   0 
   2  -1  15   81.96    4.67   0 
  -1   0  23   -0.94    3.74   0 
   0  -5  -3  337.20    3.47   0 
   0  -3  -3  229.54    2.87   0 
   0  -1  22   33.95    5.03   0 
   0   2   7  109.25    3.12   0 
   0   2  14    0.89    1.90   0 
   1  -9  10    2.06    2.77   0 
   1  -9  11    8.00    3.26   0 
   1  -8   4    5.61    1.51   0 
   1  -5  21   31.94    5.91   0 
   1  -4  21    6.20    4.48   0 
   1  -3  21   10.79    4.43   0 
   1  -1  19   18.05    3.61   0 
   1   0  17    3.44    2.73   0 
   1   1   8   51.68    2.42   0 
   1   1   9  146.01    4.26   0 
   1   1  10    8.43    1.80   0 
   1   1  11  520.42    8.60   0 
   2  -7   8   24.19    2.70   0 
   2  -7  12   18.34    3.51   0 
   2  -7  13    1.01    3.09   0 
   2  -6   5    2.48    1.54   0 
   2  -6  16    5.34    3.79   0 
   2  -4  17   -0.53    3.17   0 
   2  -3  17   27.70    4.10   0 
   2  -2  16   42.49    4.12   0 
   2  -1   7  293.03    5.54   0 
   2  -1  13   34.64    3.24   0 
   2  -1  14   38.65    3.07   0 
  -2   2  -1  832.70    5.17   0 
  -1   2   2   -0.03    0.28   0 
   0  -2  22    1.49    3.98   0 
   0  -1  21   16.44    4.26   0 
   0   0  20   68.23    4.89   0 
   0   1  17    0.30    2.57   0 
   0   2   8  148.87    3.88   0 
   0   2  11  323.52    6.66   0 
   1  -8  15    7.02    4.35   0 
   1  -8  16    0.54    3.09   0 
   1  -7   2  132.03    2.85   0 
   1  -7  18    2.53    4.69   0 
   1  -6  19    4.44    4.57   0 
   1  -5  20    1.91    4.64   0 
   1  -4  20   -0.61    4.01   0 
   1  -3  20   76.98    6.34   0 
   1  -2  19   41.15    4.62   0 
   1  -1  18   -0.04    2.79   0 
   1   0   4 3750.50   14.41   0 
   1   0  16   32.53    3.11   0 
   2  -7  10    3.44    2.53   0 
   2  -7  11    2.37    2.71   0 
   2  -6  14    4.41    3.31   0 
   2  -6  15    1.76    2.40   0 
   2  -5   4    8.21    1.42   0 
   2  -3  16  264.58    8.54   0 
   2  -2   5  183.33    3.96   0 
   2  -2  15  321.45    8.72   0 
   2  -1   8  270.11    5.58   0 
   2  -1   9  540.31    8.39   0 
  -1  -1  23    0.95    4.16   0 
  -1   0  22    8.17    3.01   0 
  -1   1  20    1.66    3.12   0 
   0  -4  22    6.14    5.00   0 
   0  -3  22   24.16    5.29   0 
   0   0  19    5.38    3.29   0 
   0   1  16    3.93    2.57   0 
   0   2   9  422.32    6.70   0 
   1  -8  14   -0.12    3.70   0 
   1  -7  17    0.55    4.43   0 
   1  -6  18    7.17    4.49   0 
   1  -3  19   14.51    4.22   0 
   1  -1  17    3.49    2.82   0 
   1   0  15   15.01    2.42   0 
   2  -6   6    4.56    1.57   0 
   2  -6  13   10.36    3.31   0 
   2  -4  15  184.18    7.34   0 
   2  -3   4  513.73    6.10   0 
   2  -3  15    6.67    2.90   0 
   2  -2  13  375.62    8.73   0 
   2  -2  14   59.80    3.87   0 
  -2   0  23   -0.22    3.93   0 
  -1  -2  23    2.95    4.44   0 
  -1  -1  22   11.78    4.44   0 
  -1   0  21    0.45    3.43   0 
  -1   1  19    1.18    2.94   0 
   0  -5  21   28.75    6.10   0 
   0  -2  21    2.75    2.70   0 
   0  -1  20    9.96    2.93   0 
   0   0  18   74.80    5.14   0 
   0   1  15   54.95    3.94   0 
   1  -8  12    5.40    3.36   0 
   1  -8  13    8.47    3.77   0 
   1  -7  16    7.37    4.42   0 
   1  -5  18    5.81    4.18   0 
   1  -4  19    6.04    2.95   0 
   1  -3  18   22.63    4.35   0 
   1  -2  18    6.24    2.53   0 
   1  -1  16   10.24    2.96   0 
   1   0  13    3.94    2.19   0 
   2  -6   7   22.53    2.36   0 
   2  -6   8    5.19    2.00   0 
   2  -6  10   29.08    3.27   0 
   2  -6  12   15.48    2.61   0 
   2  -5   5    0.59    1.49   0 
   2  -5  13  116.45    5.90   0 
   2  -5  14    6.64    2.45   0 
   2  -4   4  864.34    8.18   0 
   2  -3  13   40.83    3.70   0 
   2  -3  14   19.68    2.72   0 
   2  -2   6   88.58    2.99   0 
   2  -2   7  398.57    6.66   0 
   2  -2  12   64.32    3.91   0 
  -2   1  21   -0.65    3.43   0 
  -1   0  20   25.57    4.26   0 
  -1   2  15  116.61    5.14   0 
   0  -6  20   11.35    5.65   0 
   0  -4  21    3.17    3.34   0 
   0  -2  20    3.01    3.62   0 
   0  -1  19   41.10    4.68   0 
   0   0  17    3.00    2.80   0 
   0   1  14    1.47    2.14   0 
   1  -8   7   31.90    3.28   0 
   1  -8   9   22.63    3.72   0 
   1  -8  10    1.40    2.72   0 
   1  -8  11    3.05    3.08   0 
   1  -7  15   14.14    4.34   0 
   1  -6  17    0.76    2.92   0 
   1  -5   0    7.38    0.62   0 
   1  -4  18   14.85    3.24   0 
   1  -2  17    0.25    2.11   0 
   1  -1   2  553.52    4.39   0 
   1  -1  15  151.57    6.13   0 
   1   0   5    1.00    0.72   0 
   2  -5   6   15.45    2.13   0 
   2  -5  11  207.03    6.80   0 
   2  -5  12   39.40    3.85   0 
   2  -4  12  130.11    5.58   0 
   2  -4  13   43.39    3.52   0 
   2  -3   5  109.98    3.26   0 
   2  -2   8  152.40    4.52   0 
   2  -2   9  401.30    7.49   0 
   2  -2  10   20.89    2.14   0 
  -2  -1  23   14.42    4.87   0 
  -2   0  22   -0.40    3.76   0 
  -2   1  20    5.25    3.34   0 
  -1  -3  22   14.09    5.14   0 
  -1  -2  22   10.15    3.36   0 
  -1  -1  21   12.21    4.16   0 
  -1   1  18    2.28    2.09   0 
  -1   2  14   21.00    2.72   0 
   0  -9  12   -0.03    3.64   0 
   0  -9  13    2.82    3.93   0 
   0  -8  16    0.95    4.63   0 
   0  -7  18   -1.48    4.82   0 
   0  -6  19    0.87    4.93   0 
   0  -5  20    4.41    4.82   0 
   0  -4  20   25.32    5.17   0 
   0  -3  20   62.61    6.06   0 
   0  -2  19  169.34    7.81   0 
   0  -1  18    5.58    3.32   0 
   0   1   3  473.45    4.13   0 
   1  -7   3    0.98    1.19   0 
   1  -7  14    2.54    3.65   0 
   1  -6   1   95.96    2.11   0 
   1  -6  16    1.54    2.78   0 
   1  -5  17    7.07    3.06   0 
   1  -4  17   90.03    6.12   0 
   1  -3  17   13.01    2.92   0 
   1  -2  16    4.35    2.95   0 
   1  -1  14    8.88    2.48   0 
   1   0   6  266.68    4.78   0 
   1   0   9    2.93    1.60   0 
   1   0  10  220.68    5.67   0 
   1   0  11   21.41    2.14   0 
   2  -5   7   72.33    3.45   0 
   2  -5   8   18.96    2.39   0 
   2  -4   6    0.64    1.34   0 
   2  -4  11    2.21    2.19   0 
   2  -3   6  112.07    3.57   0 
   2  -3   7    5.23    1.58   0 
   2  -3   8  310.81    6.50   0 
   2  -3   9   15.63    2.29   0 
  -3   0  23    5.75    4.34   0 
  -2  -2  23    9.38    4.84   0 
  -2   0  21    0.57    3.59   0 
  -1  -4  22    4.82    3.84   0 
  -1  -2  21   47.02    5.49   0 
  -1  -1  20    0.77    3.70   0 
  -1   0  19    1.96    3.17   0 
  -1   1  17    7.63    2.89   0 
   0  -9   5    0.53    1.96   0 
   0  -9  11    2.97    3.38   0 
   0  -8  15    0.05    4.36   0 
   0  -7  17   -0.15    4.65   0 
   0  -3  19   10.40    4.22   0 
   1  -7  12   98.53    5.99   0 
   1  -7  13   -1.11    3.25   0 
   1  -6  15    5.93    3.78   0 
   1  -5  16   20.81    3.54   0 
   1  -4  16   16.45    3.85   0 
   1  -3  16   45.37    4.46   0 
   1  -2  15  303.27    8.68   0 
   1  -1  13   80.47    4.36   0 
   1   0   8  793.28    9.29   0 
   2  -4   7  101.34    3.79   0 
   2  -4   8    2.28    1.66   0 
  -2  -1  22   -0.45    2.87   0 
  -2   1  19   38.18    4.39   0 
  -1  -5  21    0.68    5.00   0 
  -1  -4  21   68.30    7.11   0 
  -1  -3  21   -0.22    4.35   0 
  -1   0  18   20.64    3.76   0 
  -1   1  16   17.28    3.15   0 
  -1   2  12  152.58    5.04   0 
   0  -9   9    1.74    2.81   0 
   0  -9  10   -0.27    3.04   0 
   0  -8  14    1.38    4.17   0 
   0  -6  18   10.06    3.71   0 
   0  -4  19  105.67    6.68   0 
   0  -2  18   27.90    4.15   0 
   0  -1  17    1.06    2.10   0 
   0   0  15    0.73    2.40   0 
   0   1  11  136.21    4.71   0 
   1  -7  11   -1.94    2.79   0 
   1  -6  14    6.35    3.57   0 
   1  -4  15  156.32    7.05   0 
   1  -3   0   68.74    1.10   0 
   1  -3  15   36.11    3.97   0 
   1  -2  14   12.68    2.97   0 
  -3  -1  23   34.86    5.86   0 
  -3   0  22   22.28    4.82   0 
  -2  -2  22    2.62    4.30   0 
  -2  -1  21   -1.25    3.92   0 
  -2   0  20   -0.50    3.37   0 
  -1  -6  20    1.88    3.94   0 
  -1  -5  20    1.67    4.83   0 
  -1  -2  20   14.10    4.26   0 
  -1  -1  19    2.02    3.64   0 
   0  -8   1   20.12    1.37   0 
   0  -8  13    4.73    3.95   0 
   0  -7  16   -0.94    2.94   0 
   0  -6  -3   11.42    0.82   0 
   0  -6  17    1.54    4.27   0 
   0  -5  18    0.30    3.01   0 
   0  -4  18   48.66    5.44   0 
   0  -3  18    2.91    2.64   0 
   0  -2  17   40.66    4.46   0 
   0  -1  16    2.26    2.89   0 
   0   0  14   69.03    4.29   0 
   0   1   4   11.96    1.05   0 
   0   1  10   10.47    1.92   0 
   1  -7   5   50.15    3.04   0 
   1  -7  10   44.63    4.05   0 
   1  -6  13    4.25    3.26   0 
   1  -3  14    1.84    2.65   0 
   1  -2  13  395.98    9.13   0 
   1  -1   3 2455.14   10.92   0 
  -4   0  23    2.53    4.33   0 
  -3  -2  23   21.99    5.44   0 
  -3   1  20    4.18    3.57   0 
  -2  -4  22    0.34    5.27   0 
  -2  -3  22    7.99    3.63   0 
  -2   1  18   -0.87    1.96   0 
  -1  -7  18   -0.83    4.97   0 
  -1  -6  19    3.98    5.29   0 
  -1  -4  20   25.61    5.36   0 
  -1  -3  20    0.52    3.03   0 
  -1  -2  19  193.23    8.49   0 
  -1   0  17    0.85    2.67   0 
  -1   1  15   53.41    3.64   0 
  -1   2  10   10.27    1.79   0 
  -1   2  11   70.29    3.27   0 
   0  -8  12    0.37    3.50   0 
   0  -6  16   14.32    4.68   0 
   0  -5  17   20.99    4.71   0 
   0  -4  17  100.71    6.64   0 
   0  -3  17    2.23    3.36   0 
   0   0  13    0.38    2.19   0 
   0   1   5  515.25    5.77   0 
   0   1   8   18.23    1.87   0 
   0   1   9    6.16    1.29   0 
   1  -7   6   15.04    2.25   0 
   1  -7   7    0.88    1.95   0 
   1  -7   8    5.50    2.36   0 
   1  -6  12    1.23    2.83   0 
   1  -2  12   17.38    2.87   0 
   1  -1   9  142.95    4.59   0 
  -3  -1  22    2.73    4.39   0 
  -3   0  21    2.26    3.79   0 
  -2  -5  21   11.92    5.73   0 
  -2  -1  20    6.28    4.03   0 
  -2   0  19    0.51    3.29   0 
  -2   1  17   21.93    3.53   0 
  -1  -9  13    4.41    4.30   0 
  -1  -8  16   -0.33    3.36   0 
  -1  -7  17    2.43    4.86   0 
  -1  -5  19    4.90    4.70   0 
  -1  -4  19   55.32    6.14   0 
  -1  -3  19    5.65    4.29   0 
  -1  -1  18    0.90    2.34   0 
  -1   0  16    0.32    2.56   0 
  -1   1  14   18.85    2.87   0 
  -1   2   3  146.62    2.09   0 
  -1   2   9  152.69    4.28   0 
   0  -8  11   24.38    4.19   0 
   0  -5  16    8.23    4.06   0 
   0  -2  16    9.64    2.61   0 
   0   1   6  117.80    3.08   0 
   0   1   7   41.10    2.08   0 
   1  -6   2   10.54    1.21   0 
   1  -6  10    0.42    2.45   0 
   1  -6  11   -0.25    1.76   0 
   1  -4   0  596.00    3.55   0 
   1  -4  13    6.32    2.21   0 
   1  -3  12  469.79    9.86   0 
   1  -1   4  122.11    2.83   0 
   1  -1   5    6.17    1.23   0 
   1  -1   7  336.50    6.03   0 
   1  -1   8   52.98    2.88   0 
  -4   0  22    3.41    4.20   0 
  -3  -2  22    0.34    4.29   0 
  -3   1  19   54.04    4.95   0 
  -2  -4  21   36.97    5.28   0 
  -1  -9  12    0.90    3.86   0 
  -1  -8  15   -0.93    4.65   0 
  -1  -6  18   20.38    4.40   0 
  -1  -2  18    6.59    3.47   0 
  -1  -1  17    6.95    3.35   0 
  -1   2   8    5.27    1.41   0 
   0  -8  10    7.39    3.30   0 
   0  -6  15   11.24    3.29   0 
   0  -3  16   50.92    4.30   0 
   0  -2  15   10.14    3.09   0 
   0  -1  14   -0.07    1.66   0 
   1  -4  12   12.89    2.36   0 
   1  -2  10   10.83    2.22   0 
   1  -1   6    1.58    0.91   0 
  -5   0  23   -0.14    4.61   0 
  -3  -3  22   43.08    6.47   0 
  -3  -1  21   28.30    4.27   0 
  -2  -5  20   -1.78    4.88   0 
  -2  -4  20    6.75    4.93   0 
  -2  -3  20   34.67    5.58   0 
  -2  -1  19   41.34    5.04   0 
  -2   0  18   50.68    4.20   0 
  -2   1  16   -1.08    2.53   0 
  -1  -9  11    1.77    3.73   0 
  -1  -8  14    3.01    4.48   0 
  -1  -7  16   12.33    5.13   0 
  -1  -6  17    0.37    4.47   0 
  -1  -5  18    0.79    3.03   0 
  -1  -3  18    5.23    3.95   0 
  -1   0  15    1.43    2.49   0 
  -1   2   4  492.52    4.63   0 
  -1   2   5   81.52    2.32   0 
  -1   2   6   63.12    2.28   0 
  -1   2   7   33.45    1.98   0 
   0  -8   2    8.26    1.38   0 
   0  -6  14    2.70    3.63   0 
   0  -5  15    8.67    3.90   0 
   0  -4  15   13.61    3.72   0 
   0  -3  15   22.45    3.72   0 
   0   0  11    1.44    1.33   0 
   1  -6   7    0.28    1.78   0 
   1  -6   8    4.64    2.16   0 
   1  -5   1  284.26    3.56   0 
   1  -2   9 1095.44   12.51   0 
  -4  -1  22   -0.76    4.46   0 
  -4   0  21   -0.56    3.89   0 
  -3  -5  21   12.56    5.95   0 
  -3  -2  21    8.38    4.47   0 
  -3   1  18   10.59    2.65   0 
  -2  -7  18    5.45    5.49   0 
  -2  -6  19    2.65    3.94   0 
  -2  -2  19   14.20    4.18   0 
  -2   0  17   -0.99    2.85   0 
  -1  -9  10   10.30    3.74   0 
  -1  -7  15   28.83    5.48   0 
  -1  -5  17   51.11    5.82   0 
  -1  -2  17   46.66    4.18   0 
  -1  -1  16   16.58    2.81   0 
   0  -8   3    3.97    1.63   0 
   0  -8   7    9.47    3.11   0 
   0  -7  11    6.74    3.34   0 
   0  -6  13    0.13    3.38   0 
   0  -2  14    2.09    1.89   0 
   0   0  10  534.37    8.73   0 
   1  -6   4  148.04    4.02   0 
   1  -6   5   19.47    2.04   0 
   1  -6   6   72.84    3.52   0 
   1  -3  10  466.05    8.88   0 
   1  -2   8   13.47    2.00   0 
  -5   0  22    1.63    4.31   0 
  -4  -2  22    4.57    5.01   0 
  -3  -4  21    3.49    5.31   0 
  -3  -3  21    5.56    3.51   0 
  -3  -1  20    1.70    2.89   0 
  -3   0  19   -0.17    2.37   0 
  -3   1  17    1.35    2.87   0 
  -2  -8  16   -1.20    5.11   0 
  -2  -7  17    5.28    5.28   0 
  -2  -6  18   -1.98    4.92   0 
  -2  -5  19   20.57    4.44   0 
  -2  -4  19   -1.40    4.37   0 
  -2  -3  19    9.19    4.56   0 
  -2  -1  18    0.90    2.50   0 
  -2   1  15    1.62    1.73   0 
  -2   2  12  176.83    5.53   0 
  -1  -9   9    1.46    3.13   0 
  -1  -6  16    4.91    3.26   0 
  -1  -4  17   15.22    3.42   0 
  -1  -2  16   19.27    3.66   0 
  -1  -1  15   60.85    4.55   0 
  -1   0  14   24.44    2.76   0 
  -1   1  11  144.46    4.92   0 
   0  -8   6   21.13    2.72   0 
   0  -4  14   56.50    4.31   0 
   0  -3  14    1.60    1.97   0 
   0  -2  13    5.83    2.65   0 
   0   0   9   -0.36    1.54   0 
   1  -5   8    7.01    2.13   0 
   1  -3   8  168.47    5.05   0 
   1  -3   9   13.62    1.92   0 
   1  -2   6  163.31    4.19   0 
   1  -2   7   54.07    2.64   0 
  -4  -3  22   20.30    4.74   0 
  -4  -1  21   12.75    4.79   0 
  -3  -5  20    5.28    5.45   0 
  -3  -2  20    0.36    3.86   0 
  -3  -1  19   54.42    5.57   0 
  -3   0  18    0.91    3.16   0 
  -2  -9  13    2.65    4.51   0 
  -2  -8  15   14.18    5.50   0 
  -2  -2  18    3.29    3.59   0 
  -2  -1  17   23.02    4.05   0 
  -2   0  16   -1.62    2.59   0 
  -2   1  14    7.43    2.53   0 
  -1  -9   8    1.42    2.90   0 
  -1  -8  12    7.57    4.14   0 
  -1  -7  14    5.18    4.19   0 
  -1  -5  16    1.53    3.80   0 
  -1  -4  16    3.59    3.61   0 
  -1  -3  16   78.02    5.74   0 
  -1   0  13    4.22    2.34   0 
   0  -7  10   34.78    4.02   0 
   0  -5  13   12.39    2.84   0 
   0  -4  13  102.75    5.69   0 
   0  -3  13   51.97    4.24   0 
   0  -1  11  131.55    5.01   0 
   0   0   8 1970.03   14.90   0 
   1  -5   6   11.55    1.94   0 
   1  -5   7   18.71    2.31   0 
   1  -4   8  125.21    4.57   0 
   1  -3   7   28.56    2.39   0 
   1  -2   3  153.75    3.02   0 
   1  -2   5    2.18    1.17   0 
  -5  -1  22    0.88    3.39   0 
  -5   0  21    0.52    4.11   0 
  -4  -2  21  124.49    8.39   0 
  -4   1  18    2.00    3.28   0 
  -3  -7  18    0.28    5.46   0 
  -3  -6  19    2.34    5.87   0 
  -3  -4  20    2.33    3.60   0 
  -3  -3  20   36.85    4.86   0 
  -3   1  16    9.69    3.04   0 
  -2  -9  12    4.01    4.38   0 
  -2  -7  16    4.88    5.01   0 
  -2  -6  17    2.33    4.92   0 
  -2  -4  18    3.19    4.31   0 
  -2  -3  18   30.81    4.25   0 
  -2   2  11    0.29    1.11   0 
  -1  -9   6   12.22    3.24   0 
  -1  -8  11   39.61    4.99   0 
  -1  -7  13   17.94    4.47   0 
  -1  -2  15  129.69    6.28   0 
  -1  -1  14   23.66    3.31   0 
  -1   1  10   40.62    2.81   0 
   0  -7  -1    3.90    0.73   0 
   0  -7   9    1.47    2.70   0 
   0  -1  10   10.64    2.19   0 
   0   0   7    3.91    1.41   0 
   1  -5   4    4.43    1.32   0 
   1  -5   5   22.06    2.03   0 
   1  -4   1   13.34    0.98   0 
   1  -4   6  131.60    4.16   0 
   1  -4   7   93.38    3.80   0 
  -6   0  22    1.34    3.40   0 
  -5  -3  22   -1.05    5.22   0 
  -5  -2  22    8.65    5.37   0 
  -4  -4  21   31.87    6.67   0 
  -4  -3  21    6.12    3.74   0 
  -4  -1  20    0.37    4.06   0 
  -4   0  19    2.38    3.59   0 
  -3  -8  16   -0.76    5.44   0 
  -3  -5  19   28.44    6.17   0 
  -3  -3  19   12.55    4.79   0 
  -3  -2  19   43.79    5.31   0 
  -3  -1  18   13.03    3.96   0 
  -3   0  17    1.53    3.08   0 
  -2  -8  14    3.51    4.85   0 
  -2  -5  17    7.35    4.55   0 
  -2  -2  17   46.18    4.82   0 
  -2  -1  16   -0.74    2.94   0 
  -2   0  15   -0.03    2.56   0 
  -2   2  10   25.42    2.29   0 
  -1  -9   3   -0.77    2.20   0 
  -1  -8  10    2.26    3.42   0 
  -1  -4  15   33.32    4.53   0 
  -1   1   9  347.31    6.61   0 
   0  -6  10   19.92    3.33   0 
   0  -4  12   20.98    2.81   0 
   0  -3  12  323.10    8.28   0 
   1  -4   5    3.33    1.38   0 
   1  -3   4  980.50    8.79   0 
   1  -3   5   30.60    2.04   0 
  -6  -1  22    6.04    5.07   0 
  -5  -1  21    4.95    3.43   0 
  -5   0  20   61.68    5.95   0 
  -4  -5  20   -0.30    5.45   0 
  -4  -2  20   11.97    4.66   0 
  -4   1  17    0.20    2.98   0 
  -3  -7  17    0.98    5.30   0 
  -3  -6  18    6.14    5.81   0 
  -3   1  15    3.22    2.64   0 
  -2  -9  11    1.96    4.02   0 
  -2  -8  13    4.19    4.55   0 
  -2  -7  15   18.04    5.25   0 
  -2  -6  16    2.83    4.68   0 
  -2  -4  17    5.14    3.09   0 
  -2  -3  17    2.02    2.75   0 
  -1  -7  12    4.53    3.58   0 
  -1  -2  14   20.81    3.42   0 
  -1  -1  13  103.48    5.05   0 
   0  -7   7   11.56    2.57   0 
   0  -6  -4    3.96    0.80   0 
   0   0   6  336.75    5.40   0 
   1  -4   3   93.67    2.73   0 
   1  -3   3    5.66    0.98   0 
  -6  -2  22    4.93    5.61   0 
  -6   0  21   -1.14    2.98   0 
  -5  -2  21   45.86    6.49   0 
  -4  -6  19   -1.86    5.83   0 
  -4  -4  20   26.48    5.06   0 
  -4  -1  19   11.07    4.34   0 
  -4   0  18   20.93    4.16   0 
  -3  -9  13    0.11    4.75   0 
  -3  -8  15    9.97    5.71   0 
  -3  -5  18    1.66    4.73   0 
  -3  -3  18   51.71    5.96   0 
  -3  -2  18    7.91    2.95   0 
  -3  -1  17    3.21    3.47   0 
  -3   0  16   20.62    3.61   0 
  -2  -7  14    0.01    4.35   0 
  -2  -5  16   -0.59    3.95   0 
  -2  -2  16   10.21    2.72   0 
  -2  -1  15    1.15    2.81   0 
  -2   0  14   28.56    3.42   0 
  -2   2   9   40.06    2.50   0 
  -1  -8   9    9.58    3.45   0 
  -1  -4  14   23.49    4.03   0 
  -1  -3  14   16.21    2.81   0 
  -1   0  11    2.09    1.42   0 
  -1   1   8  206.34    4.88   0 
   0  -7   6    8.70    2.28   0 
   0  -2  10   11.03    1.87   0 
   0   0   5    1.67    0.78   0 
  -6  -1  21   47.86    6.43   0 
  -5  -4  21   28.15    5.51   0 
  -5  -3  21    4.39    3.84   0 
  -5  -1  20   14.33    4.77   0 
  -5   0  19    1.89    3.79   0 
  -4  -2  19   90.50    6.90   0 
  -3  -7  16    0.57    5.04   0 
  -3  -6  17    8.91    5.46   0 
  -3  -4  18    2.37    3.29   0 
  -2  -9   9    1.46    3.47   0 
  -2  -8  12    2.23    4.18   0 
  -2  -6  15   18.53    3.89   0 
  -2  -4  16    1.37    2.60   0 
  -2  -3  16   49.51    4.58   0 
  -1  -8   8    1.19    2.88   0 
  -1  -6  12   13.82    3.92   0 
   0  -7   5   19.77    2.44   0 
   0  -6   8   69.80    4.25   0 
   0  -3  10  107.55    4.80   0 
   0  -1   8   16.68    1.75   0 
   0   0   4 7530.73   20.77   0 
  -6   0  20    1.31    4.19   0 
  -5  -5  20    3.05    5.81   0 
  -5  -2  20    6.94    4.94   0 
  -4  -7  17    9.92    5.83   0 
  -4  -6  18   -0.40    5.63   0 
  -4  -4  19   36.73    6.40   0 
  -4  -3  19    3.95    3.28   0 
  -4  -1  18    2.01    3.72   0 
  -4   0  17    1.76    3.25   0 
  -4   1  16   46.95    3.89   0 
  -3  -9  12    0.27    4.54   0 
  -3  -8  14    7.36    5.24   0 
  -3  -5  17    3.74    4.63   0 
  -3  -2  17  104.86    6.59   0 
  -3   1  14    2.23    1.77   0 
  -2  -7  13    2.20    4.12   0 
  -2  -6  14   -0.66    4.05   0 
  -2  -5  15   35.94    5.12   0 
  -2  -2  15   67.71    4.61   0 
  -2  -1  14    4.53    2.78   0 
  -2   0  13    0.79    2.31   0 
  -2   1  11    7.15    2.10   0 
  -2   2   8  154.72    4.14   0 
  -1  -4  13  182.85    7.10   0 
  -1  -3  13   28.28    3.16   0 
  -1   0  10  129.30    4.47   0 
  -1   1   7  735.00    8.38   0 
   0  -7   0    0.90    0.98   0 
   0  -6   7   88.34    4.39   0 
   0  -1   7   37.20    2.43   0 
   0   0   3   11.05    0.94   0 
  -6  -3  21    6.40    5.72   0 
  -6  -2  21   -0.50    3.59   0 
  -5  -4  20   39.07    5.85   0 
  -5  -3  20   12.39    4.02   0 
  -5  -1  19   13.79    4.63   0 
  -5   0  18    6.03    3.78   0 
  -4  -2  18   41.96    5.28   0 
  -3  -9  11    0.84    5.28   0 
  -3  -7  15   10.03    5.19   0 
  -3  -6  16    2.05    3.53   0 
  -3  -4  17   58.54    5.48   0 
  -3  -3  17   43.04    4.65   0 
  -3  -1  16    6.81    2.59   0 
  -3   0  15    1.09    1.93   0 
  -2  -9   8    5.67    3.46   0 
  -2  -8  11    2.67    3.97   0 
  -2  -4  15   16.19    3.31   0 
  -2  -3  15   14.31    2.97   0 
  -1  -5  12    1.50    2.27   0 
  -1  -2  12  181.54    6.24   0 
   0  -7   1    2.98    1.29   0 
   0  -7   2  325.64    5.57   0 
   0  -4   9   23.68    2.48   0 
   0  -3   9  136.40    4.85   0 
   0  -2   8  153.36    4.78   0 
  -6  -1  20   26.37    4.48   0 
  -6   0  19    1.36    3.92   0 
  -5  -5  19   15.03    6.13   0 
  -5  -2  19   31.72    5.52   0 
  -4  -8  15    0.08    5.55   0 
  -4  -7  16    4.65    5.46   0 
  -4  -3  18    3.55    4.14   0 
  -4  -1  17    0.43    3.48   0 
  -4   1  15   61.83    4.62   0 
  -3  -8  13    0.53    4.74   0 
  -3  -5  16   -1.01    4.20   0 
  -3  -2  16   -0.47    3.22   0 
  -2  -9   7    3.95    3.11   0 
  -2  -8  10    3.11    3.72   0 
  -2  -7  12    9.28    4.18   0 
  -2  -6  13    9.42    4.25   0 
  -2  -5  14    0.53    3.60   0 
  -2  -2  14   24.09    3.63   0 
  -2  -1  13    3.57    2.58   0 
  -2   1  10    9.62    2.00   0 
  -1  -8   6    4.85    2.63   0 
  -1  -7   9   41.09    4.25   0 
  -1  -4  12   38.68    3.58   0 
  -1  -3  12   82.34    4.57   0 
  -1   0   9   -0.15    1.13   0 
  -1   1   6   57.30    2.39   0 
   0  -6   6  161.64    5.30   0 
   0  -4   8  294.19    7.06   0 
   0  -3   8  103.29    4.24   0 
   0  -1   6  120.51    3.58   0 
  -7  -3  21    2.90    5.88   0 
  -7   0  20    1.00    3.23   0 
  -6  -4  20    2.39    5.74   0 
  -6  -3  20   93.95    8.42   0 
  -6  -2  20    4.52    3.70   0 
  -5  -6  18    9.46    6.22   0 
  -5  -4  19   13.70    5.83   0 
  -5  -1  18    0.34    3.91   0 
  -5   1  16   44.91    4.49   0 
  -4  -5  17    5.00    4.90   0 
  -4   0  16   47.47    4.12   0 
  -3  -9  10    8.13    4.41   0 
  -3  -7  14    6.06    3.59   0 
  -3  -6  15    2.86    3.34   0 
  -3  -4  16   39.41    4.63   0 
  -3  -3  16    0.74    2.66   0 
  -3  -1  15    1.00    2.95   0 
  -3   0  14    4.55    2.68   0 
  -2  -4  14    2.56    2.50   0 
  -2  -3  14    2.98    2.31   0 
  -2   2   7   12.35    1.49   0 
  -1  -8   5    9.06    2.92   0 
  -1  -4  11   88.34    5.12   0 
  -1  -1  10   43.13    3.18   0 
   0  -5   7   24.09    2.68   0 
   0  -2   7  128.65    4.15   0 
  -7  -1  20   36.32    6.09   0 
  -6  -1  19  109.09    7.65   0 
  -5  -7  17    6.03    4.43   0 
  -5  -5  18    3.79    5.43   0 
  -5   0  17    0.60    3.38   0 
  -4  -9  12    1.07    4.82   0 
  -4  -8  14    5.82    5.50   0 
  -4  -7  15   15.25    5.67   0 
  -4  -4  17   23.72    5.44   0 
  -4  -3  17   15.19    4.65   0 
  -4  -2  17   10.80    3.11   0 
  -4   1  14    2.17    2.54   0 
  -3  -8  12    5.05    4.69   0 
  -3  -5  15    0.32    4.03   0 
  -3  -2  15    2.80    3.08   0 
  -3   2  10   50.78    3.01   0 
  -2  -8   9    0.59    3.44   0 
  -2  -7  11   35.67    4.81   0 
  -2  -6  12   43.23    5.14   0 
  -2  -5  13   62.18    5.48   0 
  -2   0  11    0.92    1.97   0 
  -1   0   8 1297.79   12.36   0 
   0  -4   7    0.41    1.59   0 
   0  -3   7    0.40    1.57   0 
   0  -1   5  503.75    6.44   0 
  -7  -2  20   -1.56    5.18   0 
  -7   0  19    4.56    4.29   0 
  -6  -2  19    1.32    4.85   0 
  -6   0  18   10.63    3.21   0 
  -5  -8  15    1.92    5.76   0 
  -5  -2  18    2.38    3.04   0 
  -4  -1  16   40.21    4.07   0 
  -4   0  15    0.35    2.80   0 
  -3  -9   9    2.70    3.89   0 
  -3  -7  13   10.60    3.57   0 
  -3  -4  15   11.76    3.24   0 
  -3  -3  15    9.02    3.88   0 
  -3  -1  14    1.74    2.81   0 
  -3   0  13    2.12    2.47   0 
  -2  -4  13  108.33    5.87   0 
  -2  -3  13    7.12    2.38   0 
  -2   1   9 1293.34   12.87   0 
  -2   2   6   84.48    2.69   0 
  -1  -5  10   22.03    2.92   0 
  -1  -2  10   11.58    2.43   0 
  -1  -1   9  350.40    7.25   0 
   0  -6   4    5.33    1.64   0 
   0  -5   6   40.77    2.91   0 
   0  -2   6   53.85    2.71   0 
  -7  -3  20   37.37    5.75   0 
  -6  -4  19    7.48    4.23   0 
  -6  -3  19   -0.34    3.35   0 
  -6  -1  18    8.13    4.52   0 
  -5  -7  16    3.09    3.97   0 
  -5  -1  17  104.10    6.28   0 
  -5   0  16   59.81    5.19   0 
  -5   1  15   86.45    5.36   0 
  -4 -10   8    0.19    5.09   0 
  -4  -9  11    2.77    4.71   0 
  -4  -8  13    1.47    5.00   0 
  -4  -4  16   18.12    5.03   0 
  -4  -3  16   48.66    5.63   0 
  -4  -2  16    8.16    3.70   0 
  -3  -5  14   10.90    4.25   0 
  -2  -8   8    1.72    3.23   0 
  -2  -7  10    2.09    3.39   0 
  -2  -5  12    0.94    3.21   0 
  -2  -2  12  175.54    6.57   0 
   0  -4   6   -0.31    1.44   0 
   0   0  -2  789.73    4.89   0 
  -8  -2  20    2.44    5.59   0 
  -8  -1  20    9.86    4.11   0 
  -8   0  19   -0.83    4.60   0 
  -7  -5  19   21.07    6.90   0 
  -7  -1  19   72.08    6.21   0 
  -7   0  18    7.73    4.31   0 
  -6  -5  18    3.67    5.66   0 
  -6  -2  18    2.78    4.63   0 
  -6   0  17    2.60    3.64   0 
  -5  -8  14    2.79    5.47   0 
  -5  -4  17    2.18    4.87   0 
  -5  -3  17    0.80    4.08   0 
  -5  -2  17    0.91    3.89   0 
  -4  -7  14   -0.76    3.36   0 
  -4  -1  15   63.03    5.14   0 
  -4   0  14   21.70    3.47   0 
  -4   1  13  139.44    5.77   0 
  -3  -9   8    2.71    3.70   0 
  -3  -8  10   14.64    4.53   0 
  -3  -7  12    8.11    4.40   0 
  -3  -6  13    4.43    4.16   0 
  -3  -4  14    1.63    3.59   0 
  -3  -3  14  150.07    7.32   0 
  -3  -2  14    1.31    2.03   0 
  -3   2   9   21.15    2.10   0 
  -2  -3  12   96.08    5.45   0 
  -2   0  10  844.71   11.43   0 
  -1  -8   2    5.17    2.02   0 
  -1  -7   6   55.83    3.95   0 
  -1  -2   9  158.20    5.29   0 
   0  -5   5   22.32    2.25   0 
   0  -3   6  267.99    5.66   0 
   0  -1   4   10.04    1.05   0 
  -8  -3  20    4.32    5.88   0 
  -7  -4  19    3.12    5.77   0 
  -7  -3  19    3.59    5.15   0 
  -7  -2  19   22.11    4.65   0 
  -6  -6  17    1.65    5.82   0 
  -6  -4  18    1.35    5.28   0 
  -5  -9  12   -1.25    5.24   0 
  -5  -7  15    4.44    5.33   0 
  -5  -1  16   43.28    5.00   0 
  -4  -9  10   -0.51    4.36   0 
  -4  -8  12   -0.08    4.63   0 
  -4  -5  15   47.29    5.97   0 
  -4  -2  15    5.57    3.42   0 
  -3  -5  13   84.83    6.35   0 
  -3  -1  13  235.62    7.44   0 
  -2  -8   7    4.71    3.16   0 
  -2  -7   9   16.84    3.79   0 
  -2   1   8  561.84    8.06   0 
  -1  -4   9   18.41    2.85   0 
  -1  -3   9    2.76    2.09   0 
  -1  -1   8  221.19    5.43   0 
  -1   1   4 1272.02    8.20   0 
   0  -4   5   32.59    2.35   0 
  -9  -2  20    5.05    6.17   0 
  -9  -1  20    3.13    3.92   0 
  -8  -1  19    1.75    4.93   0 
  -7  -1  18   33.75    5.58   0 
  -6  -7  16    5.23    4.36   0 
  -6  -5  17    3.09    5.31   0 
  -6  -1  17   85.75    6.69   0 
  -5  -8  13    0.62    5.33   0 
  -5  -2  16    3.47    3.74   0 
  -5   0  15    2.60    3.15   0 
  -5   1  14    4.35    2.13   0 
  -4  -7  13    2.26    3.37   0 
  -4  -6  14   18.80    4.19   0 
  -4  -3  15    8.44    3.06   0 
  -3  -9   7    3.19    3.48   0 
  -3  -8   9    8.12    4.83   0 
  -3  -7  11   14.87    4.37   0 
  -3  -4  13   21.18    4.11   0 
  -3  -2  13  100.36    5.65   0 
  -2  -4  11    6.74    3.01   0 
  -2   2   5   14.57    1.24   0 
  -1  -8   1    9.69    1.87   0 
  -1  -6   7   21.59    3.06   0 
  -1  -5   8    3.14    2.33   0 
  -1   0   6 3058.37   16.58   0 
   0  -5   4   50.58    2.73   0 
   0  -3   5   15.72    1.78   0 
  -8  -4  19    3.91    5.79   0 
  -8  -3  19    3.75    5.52   0 
  -8   0  18   86.57    7.06   0 
  -7  -5  18    2.90    4.24   0 
  -7  -4  18    4.78    5.66   0 
  -7  -2  18    2.58    4.96   0 
  -7   0  17   -0.48    3.69   0 
  -6  -8  14    2.04    5.70   0 
  -6  -6  16   21.68    6.34   0 
  -6  -2  17   47.12    5.98   0 
  -6   0  16   -0.06    2.38   0 
  -6   1  15    7.83    3.41   0 
  -5  -9  11   -1.19    4.95   0 
  -5  -7  14   20.36    5.89   0 
  -5  -6  15   15.77    5.63   0 
  -4  -9   9    1.48    4.18   0 
  -4  -1  14    3.08    2.24   0 
  -4   0  13    2.09    2.60   0 
  -3  -3  13   91.13    5.38   0 
  -3  -1  12    6.98    2.71   0 
  -3   1  10   21.32    2.17   0 
  -3   2   8   30.66    2.20   0 
  -2  -7   8   71.68    5.15   0 
  -2  -1  10    8.81    2.29   0 
  -2   0   9   27.28    2.28   0 
  -1  -8   0    3.45    1.58   0 
  -1  -4   8   44.16    3.42   0 
  -1  -2   8    8.76    2.05   0 
   0  -6   1   24.17    1.81   0 
   0  -1   3  481.21    5.05   0 
  -7  -6  17    1.09    4.08   0 
  -7  -3  18    9.49    4.05   0 
  -6  -7  15    4.29    5.46   0 
  -5  -1  15   81.58    5.78   0 
  -4  -7  12   13.98    4.88   0 
  -4  -6  13   12.68    4.75   0 
  -4  -4  14    6.12    3.96   0 
  -4  -3  14   64.03    5.62   0 
  -4  -2  14   48.82    4.75   0 
  -3  -9   6    0.11    3.16   0 
  -3  -7  10   37.91    4.91   0 
  -3  -6  11    8.92    4.02   0 
  -3  -5  12   26.83    4.45   0 
  -2  -6   9   32.07    3.99   0 
  -2  -5  10   43.25    3.80   0 
  -2   1   7  273.81    5.37   0 
  -1  -7   4   38.56    3.12   0 
  -1  -6   6    4.33    2.23   0 
  -1  -5   7   76.36    4.18   0 
  -1  -3   8  857.61   11.65   0 
  -1  -1   7  766.18    9.40   0 
   0  -5   3  382.18    6.24   0 
   0  -2   4  124.19    3.15   0 
  -9  -3  19   -1.06    5.64   0 
  -8  -5  18    5.43    6.19   0 
  -8  -2  18   -0.84    5.12   0 
  -8  -1  18    0.13    3.26   0 
  -7  -1  17    0.66    3.02   0 
  -6  -1  16   92.85    6.04   0 
  -6   0  15    2.12    3.32   0 
  -5  -9  10    0.85    4.72   0 
  -5  -8  12   -1.13    3.50   0 
  -5  -7  13    9.50    5.23   0 
  -5  -6  14    8.99    5.15   0 
  -5  -4  15   28.32    5.46   0 
  -5   1  13  168.02    6.24   0 
  -4  -9   8   -0.88    3.82   0 
  -4  -8  10    7.03    4.41   0 
  -4  -1  13  148.46    6.54   0 
  -3  -8   8   -0.06    3.51   0 
  -3  -3  12  308.96    9.20   0 
  -3  -2  12   35.22    3.36   0 
  -2  -9   1    7.63    2.33   0 
  -2  -8   5    0.27    2.61   0 
  -2  -2  10   23.12    2.53   0 
  -1  -8  -1   10.17    1.57   0 
  -1   1   3 1367.19    7.32   0 
 -10  -1  19    8.87    5.77   0 
  -8  -4  18    1.64    4.03   0 
  -8  -3  18    1.47    5.09   0 
  -8   0  17    0.58    2.80   0 
  -7  -7  15    1.63    5.76   0 
  -7  -4  17   20.10    6.08   0 
  -7  -2  17   42.61    5.31   0 
  -7   0  16  396.41   11.75   0 
  -6  -9  11    3.67    5.48   0 
  -6  -8  13   -0.86    3.75   0 
  -6  -7  14    0.57    5.09   0 
  -6  -3  16    1.78    4.20   0 
  -6  -2  16    1.17    2.97   0 
  -5 -10   7   -0.11    4.45   0 
  -4  -7  11   11.29    4.56   0 
  -4  -6  12    9.04    4.44   0 
  -4  -5  13   35.75    4.39   0 
  -4   1  11   32.01    3.13   0 
  -3  -9   5    1.90    3.05   0 
  -3  -5  11   35.58    4.52   0 
  -3   1   9   91.49    3.87   0 
  -2  -1   9 1346.84   14.39   0 
  -2   0   8  654.77    9.14   0 
  -1  -7   3    9.59    2.38   0 
  -1  -6   5   45.30    3.58   0 
   0  -6   0  297.46    4.29   0 
 -10  -2  19   26.75    5.69   0 
  -9  -1  18   34.54    5.21   0 
  -8  -1  17    9.32    4.88   0 
  -7  -5  16    2.28    5.20   0 
  -6  -5  15    2.27    4.76   0 
  -6  -1  15    4.94    3.76   0 
  -5  -9   9    2.75    4.52   0 
  -5  -8  11    4.17    4.80   0 
  -5  -5  14    3.90    3.27   0 
  -5  -1  14    6.62    2.58   0 
  -4  -9   7    3.72    3.87   0 
  -4  -8   9   29.29    5.03   0 
  -4  -4  13   72.80    5.36   0 
  -4  -3  13   67.11    5.45   0 
  -4  -2  13  256.01    8.34   0 
  -3  -8   7    7.68    3.60   0 
  -3  -6  10   19.12    4.16   0 
  -3  -4  11    5.24    3.16   0 
  -3   0  10  543.67    9.47   0 
  -3   2   7   11.09    1.52   0 
  -2  -8   4    1.04    2.39   0 
  -2   2   4  512.49    5.06   0 
  -1  -8  -2    0.31    1.15   0 
  -1  -3   7    3.28    1.41   0 
  -1  -1   6   63.20    2.84   0 
   0  -4   3    4.29    1.21   0 
   0  -2   3  810.39    7.15   0 
  -9  -4  18    6.58    4.32   0 
  -9  -3  18   11.81    5.82   0 
  -9  -2  18    2.04    3.96   0 
  -9   0  17   -1.09    4.47   0 
  -8  -6  16    7.61    5.89   0 
  -8  -3  17    1.54    4.96   0 
  -8   0  16  228.38    9.63   0 
  -7  -8  13   -0.71    5.61   0 
  -7  -6  15    2.76    5.50   0 
  -7  -4  16    1.41    5.05   0 
  -7  -2  16   11.81    4.87   0 
  -6  -8  12    2.17    5.17   0 
  -6  -7  13    4.62    5.16   0 
  -6  -6  14   66.29    7.20   0 
  -6   0  14  147.73    6.99   0 
  -5 -10   6    0.53    4.17   0 
  -5  -7  12    6.77    3.62   0 
  -5  -4  14   80.91    5.99   0 
  -5  -3  14   33.80    4.96   0 
  -5   0  13   -0.06    1.92   0 
  -4  -5  12   79.32    6.25   0 
  -4  -1  12    6.22    2.89   0 
  -3  -3  11   27.23    3.71   0 
  -2  -7   6   48.86    4.11   0 
  -2  -3   9   15.09    2.76   0 
  -2  -2   9   49.12    3.19   0 
  -2   1   6  164.73    3.94   0 
  -1   2  -1 9324.42   16.13   0 
   0  -1   2  479.19    4.30   0 
 -10  -2  18    3.32    5.84   0 
 -10  -1  18   26.37    5.07   0 
  -9  -1  17   10.31    5.10   0 
  -8  -7  15    3.69    6.14   0 
  -7  -7  14   11.48    5.82   0 
  -7   0  15    2.32    2.55   0 
  -6  -9  10    6.09    5.30   0 
  -6  -3  15   18.07    3.79   0 
  -6   1  13  331.96    9.16   0 
  -5  -9   8    3.57    5.37   0 
  -5  -5  13   -0.54    4.04   0 
  -4  -9   6    4.79    4.44   0 
  -4  -7  10    7.29    3.11   0 
  -4  -6  11   10.79    4.24   0 
  -4  -4  12  100.52    6.40   0 
  -4  -2  12    2.58    2.80   0 
  -4   1  10    7.79    2.15   0 
  -3  -8   6    8.06    3.37   0 
  -3  -6   9   -1.04    3.17   0 
  -3  -5  10   16.63    3.62   0 
  -3  -1  10   20.05    2.84   0 
  -2  -8   3    2.39    2.69   0 
  -2  -1   8  596.03    9.25   0 
  -1  -4   6    7.24    1.89   0 
   0  -3   3  235.60    4.27   0 
 -11  -1  18   -1.03    5.51   0 
  -9  -4  17    9.16    5.66   0 
  -9  -3  17   -1.02    5.12   0 
  -8  -5  16    2.23    3.86   0 
  -8  -1  16    9.27    4.69   0 
  -7  -5  15   22.69    5.77   0 
  -7  -1  15   -0.48    3.76   0 
  -6  -8  11    1.34    5.14   0 
  -6  -5  14    4.16    4.66   0 
  -6  -1  14    6.13    3.56   0 
  -5 -10   5    0.04    4.91   0 
  -5  -7  11    1.32    4.33   0 
  -5  -4  13   26.01    4.68   0 
  -5  -1  13  181.67    7.11   0 
  -4  -8   8    8.29    4.10   0 
  -4  -3  12   47.67    4.21   0 
  -3  -9   3    4.20    3.26   0 
  -3   1   8  727.67    9.48   0 
  -2  -7   5    4.98    2.52   0 
  -2  -4   8    6.54    2.45   0 
  -2   0   7    4.88    1.25   0 
  -1  -5   5    4.74    1.91   0 
  -1  -3   6    4.80    1.76   0 
   0  -6  -1   25.46    1.36   0 
   1  -3  -4  112.06    2.29   0 
 -11  -2  18    0.80    6.14   0 
 -10  -1  17   33.06    6.41   0 
  -9   0  16   27.87    5.16   0 
  -8  -7  14   20.43    6.61   0 
  -8  -6  15   -1.70    5.21   0 
  -8  -4  16    2.00    3.83   0 
  -8  -3  16    0.05    4.71   0 
  -8  -2  16   26.89    5.86   0 
  -8   0  15   -0.01    3.69   0 
  -7  -8  12   -0.07    5.39   0 
  -7  -7  13   11.38    5.54   0 
  -7  -6  14   37.26    6.49   0 
  -7  -4  15   18.98    5.55   0 
  -7  -3  15    4.31    4.33   0 
  -7  -2  15   15.67    4.81   0 
  -6  -9   9   -0.06    4.75   0 
  -6  -7  12   25.39    5.73   0 
  -6  -6  13   14.49    4.10   0 
  -6  -4  14   36.36    5.63   0 
  -6  -3  14   37.24    5.41   0 
  -6  -2  14    5.62    3.89   0 
  -6   0  13    2.27    3.01   0 
  -5  -3  13   22.85    3.63   0 
  -5  -2  13   60.66    4.65   0 
  -5   0  12 1042.54   15.20   0 
  -4  -7   9    1.76    3.57   0 
  -4  -5  11   21.66    4.28   0 
  -4   2   8  100.76    3.75   0 
  -3  -7   7    0.07    3.00   0 
  -3   2   6  234.13    4.55   0 
  -2  -3   8  267.61    7.10   0 
  -2  -2   8  166.99    5.39   0 
  -1  -8  -3    1.65    1.03   0 
  -1  -1   5   49.60    2.39   0 
  -1   0   4 1539.38    9.85   0 
 -10  -4  17    6.37    4.39   0 
 -10  -3  17   -2.47    5.14   0 
 -10  -2  17    6.03    5.78   0 
  -9  -5  16    7.52    4.42   0 
  -9  -1  16    1.32    4.56   0 
  -7  -9  10    1.98    5.45   0 
  -7   0  14  178.80    7.52   0 
  -6 -10   6   -1.36    5.62   0 
  -6  -5  13   21.09    5.04   0 
  -6   1  12  561.07   11.34   0 
  -5  -9   7    3.07    4.16   0 
  -5  -8   9   11.92    3.55   0 
  -5  -5  12   -1.25    3.83   0 
  -4  -9   5    0.54    3.38   0 
  -4  -8   7    1.91    3.61   0 
  -3  -5   9    1.11    2.79   0 
  -2  -6   6  178.02    6.40   0 
  -1  -6   3   36.36    2.93   0 
  -1  -4   5   30.98    2.50   0 
 -11  -2  17    2.58    5.98   0 
 -11  -1  17    1.29    5.38   0 
 -10  -5  16    0.49    5.83   0 
  -9  -6  15    3.60    5.55   0 
  -9  -4  16    0.89    3.72   0 
  -9  -3  16    5.67    5.07   0 
  -9  -2  16    4.63    5.11   0 
  -8  -8  12   -1.35    5.62   0 
  -8  -6  14    0.31    5.11   0 
  -8  -4  15    7.34    5.37   0 
  -7  -8  11    0.26    5.22   0 
  -7  -1  14    8.16    3.83   0 
  -6  -9   8    5.96    4.82   0 
  -6  -8  10    9.62    5.10   0 
  -6  -6  12   15.81    5.12   0 
  -5  -7  10   19.24    3.87   0 
  -5  -6  11    4.67    3.17   0 
  -5  -1  12   30.55    3.36   0 
  -4  -3  11   42.21    3.88   0 
  -4  -2  11  327.64    8.88   0 
  -4   0  10  926.54   12.84   0 
  -4   1   9  340.21    7.29   0 
  -3  -1   9   96.90    4.23   0 
  -2  -7   4    9.50    2.55   0 
  -2   1   5  255.28    4.43   0 
  -1  -5   4    1.01    1.64   0 
  -1  -2   5   81.05    3.13   0 
   0  -7  -6    5.99    1.00   0 
   0  -3   2  102.80    2.66   0 
   0  -2   2   11.64    1.02   0 
   1  -4  -4   45.03    1.36   0 
 -12  -1  17    7.06    5.96   0 
 -11  -3  17    4.18    4.31   0 
 -10  -1  16   -1.27    4.80   0 
  -9  -5  15    1.81    5.42   0 
  -9   0  15   -1.06    2.75   0 
  -8  -7  13    0.78    3.81   0 
  -8  -3  15    2.34    3.28   0 
  -8   0  14   21.26    4.40   0 
  -7  -9   9   -0.44    5.24   0 
  -7  -7  12   38.57    6.37   0 
  -7  -6  13   21.33    4.46   0 
  -7  -4  14   24.97    4.46   0 
  -7  -3  14   -0.33    4.01   0 
  -7  -2  14   39.22    5.44   0 
  -6  -2  13   24.99    4.41   0 
  -5  -9   6   13.85    4.35   0 
  -5  -8   8    9.34    4.30   0 
  -5  -3  12   19.11    3.31   0 
  -5  -2  12   64.00    4.57   0 
  -4  -9   4    1.28    3.82   0 
  -4  -5  10    0.19    2.36   0 
  -3  -2   9   22.89    2.99   0 
  -3   0   8  173.08    5.13   0 
  -3   1   7  277.18    5.69   0 
  -2  -4   7    1.09    2.09   0 
  -2   0   6  692.56    8.35   0 
  -1  -3   5   63.42    3.07   0 
  -1   1   2    8.72    0.64   0 
   1  -2  -3  148.78    2.28   0 
 -10  -3  16   10.12    5.52   0 
 -10  -2  16   41.73    5.84   0 
  -9  -6  14   24.18    6.29   0 
  -9  -4  15    9.85    5.63   0 
  -9  -1  15    9.18    4.86   0 
  -8  -5  14   -1.16    4.73   0 
  -7  -5  13   70.31    6.88   0 
  -7   0  13    2.89    3.30   0 
  -6 -10   5   -0.15    4.49   0 
  -6  -8   9    0.50    4.51   0 
  -6  -5  12   -0.52    4.01   0 
  -6   0  12  363.51    9.48   0 
  -5  -7   9   25.30    4.83   0 
  -5  -5  11    8.38    3.04   0 
  -5   1  10   66.24    3.67   0 
  -4  -8   6    1.17    3.38   0 
  -4  -4  10   28.58    4.08   0 
  -2  -6   5   32.39    3.28   0 
  -2  -5   6    4.44    2.30   0 
  -2  -3   7  131.76    4.75   0 
  -2  -2   7   12.49    1.81   0 
  -2   2   3    4.40    0.63   0 
 -11  -4  16   11.96    4.71   0 
 -11  -3  16    0.54    5.42   0 
 -11  -2  16    9.27    5.93   0 
 -11  -1  16   -1.50    3.58   0 
 -10  -5  15    5.17    5.68   0 
 -10   0  15   -0.52    3.10   0 
  -9  -7  13    0.24    4.06   0 
  -9  -3  15    9.21    5.11   0 
  -9  -2  15    3.89    3.62   0 
  -8  -8  11    0.41    3.91   0 
  -8  -7  12   15.20    5.78   0 
  -8  -6  13    0.98    4.88   0 
  -8  -4  14    1.37    4.83   0 
  -8  -1  14    1.54    3.85   0 
  -7  -8  10    0.50    3.56   0 
  -7  -7  11    0.35    4.73   0 
  -7  -6  12    0.13    4.51   0 
  -7  -4  13   -0.54    4.22   0 
  -7  -1  13   71.78    5.73   0 
  -7   1  12  312.77    9.01   0 
  -6  -9   7    2.09    4.48   0 
  -6  -7  10   36.30    5.65   0 
  -6  -6  11    3.49    4.46   0 
  -6  -1  12  607.27   13.03   0 
  -5  -4  11   17.51    4.06   0 
  -5  -1  11   51.17    4.32   0 
  -4  -3  10  252.58    8.24   0 
  -4   0   9    1.02    1.99   0 
  -4   2   7    2.36    1.39   0 
  -2  -7   3   83.65    4.59   0 
  -1  -7   0   43.80    2.55   0 
  -1  -4   4   46.84    2.74   0 
  -1  -1   4 1376.00   10.16   0 
   0  -5   0   -0.00    0.97   0 
   0   1  -2  478.64    4.29   0 
 -12  -3  16    5.59    6.16   0 
 -12  -2  16    1.10    6.01   0 
 -12  -1  16    2.16    5.54   0 
 -11  -5  15   -1.91    5.67   0 
 -10  -4  15   23.55    6.00   0 
 -10  -1  15    4.86    4.83   0 
  -9  -5  14    3.11    5.15   0 
  -9   0  14    5.11    4.00   0 
  -8  -3  14    2.74    3.12   0 
  -8  -2  14   10.60    3.58   0 
  -7  -9   8    0.67    3.54   0 
  -7  -3  13   36.04    5.23   0 
  -6 -10   4    1.47    4.28   0 
  -6  -4  12    1.44    2.67   0 
  -6  -3  12  212.56    8.93   0 
  -6  -2  12   26.99    4.27   0 
  -5  -9   5    4.03    3.88   0 
  -5  -8   7   -0.63    3.70   0 
  -5  -3  11   49.29    4.84   0 
  -5  -2  11  107.57    5.84   0 
  -4  -9   3   -0.70    3.02   0 
  -4  -7   7   72.72    5.53   0 
  -4   1   8   74.69    3.57   0 
  -3  -1   8  802.79   11.14   0 
  -3   2   5   20.53    1.53   0 
  -2  -4   6    1.69    1.90   0 
  -2  -1   6  165.18    4.54   0 
  -1  -8  -4    4.78    1.06   0 
   0  -6  -2  147.01    2.44   0 
 -11  -4  15    8.81    5.79   0 
 -10  -3  15   21.18    4.63   0 
  -9  -8  11    2.03    5.68   0 
  -9  -7  12   -0.10    5.48   0 
  -9  -6  13   -0.84    4.97   0 
  -9  -4  14    2.64    5.08   0 
  -9  -1  14   13.67    4.79   0 
  -8  -8  10   -1.25    5.22   0 
  -8   0  13    0.76    2.44   0 
  -7  -8   9    0.83    4.75   0 
  -7  -5  12    2.89    4.34   0 
  -7   0  12  120.20    6.37   0 
  -6  -9   6    2.15    4.27   0 
  -6  -8   8    0.96    4.31   0 
  -6  -5  11   22.46    4.72   0 
  -6   0  11   -0.88    2.63   0 
  -5  -7   8   86.40    6.32   0 
  -5  -6   9   -2.01    3.53   0 
  -5  -5  10   15.65    3.25   0 
  -4  -8   5    0.99    3.19   0 
  -3  -8   3    3.34    2.67   0 
  -3  -3   8   27.74    2.80   0 
  -3  -2   8   31.33    2.72   0 
  -3   0   7    6.58    1.82   0 
  -2  -6   4  290.79    7.48   0 
  -1  -2   4  513.08    6.82   0 
  -1   0   3   18.40    1.19   0 
 -11  -3  15    2.29    5.12   0 
 -11  -1  15    8.42    3.96   0 
 -10  -5  14    0.05    3.75   0 
 -10   0  14   14.97    4.74   0 
  -9  -3  14   23.55    4.45   0 
  -9  -2  14    1.19    3.40   0 
  -8  -9   8    1.04    5.41   0 
  -8  -7  11    1.95    4.84   0 
  -8  -6  12   26.00    4.66   0 
  -8  -4  13    3.58    4.56   0 
  -8  -1  13    0.07    3.58   0 
  -7  -9   7   -1.12    4.75   0 
  -7  -7  10   -2.96    4.47   0 
  -7  -6  11    2.06    4.48   0 
  -7  -4  12   13.51    4.59   0 
  -7   1  11  674.72   12.59   0 
  -6  -7   9    0.76    4.08   0 
  -5  -4  10   -0.68    3.18   0 
  -5   1   9   42.82    3.26   0 
  -4  -1   9  370.34    8.36   0 
  -3   1   6   11.00    1.63   0 
  -2  -2   6  109.05    4.05   0 
   1  -5  -5    3.78    0.80   0 
   1  -1  -3 1415.51    7.69   0 
 -12  -4  15    4.03    4.29   0 
 -12  -3  15    2.82    5.72   0 
 -12  -2  15   -1.15    5.56   0 
 -12  -1  15    7.27    4.16   0 
 -11  -5  14    1.06    5.61   0 
 -10  -7  12   12.01    6.35   0 
 -10  -6  13    5.72    4.12   0 
 -10  -4  14    1.23    3.62   0 
 -10  -3  14    3.82    4.83   0 
 -10  -1  14   11.30    5.01   0 
  -9  -8  10   -0.12    5.57   0 
  -9  -5  13   -0.99    3.28   0 
  -9   0  13   -0.24    3.69   0 
  -8  -3  13    7.33    3.30   0 
  -8  -2  13   11.43    3.52   0 
  -7  -3  12  106.48    7.15   0 
  -7  -2  12   -0.05    3.48   0 
  -6 -10   3    1.24    4.10   0 
  -6  -8   7    0.79    4.05   0 
  -6  -4  11    4.92    2.76   0 
  -6  -3  11   75.31    5.80   0 
  -6  -1  11  147.74    6.77   0 
  -5  -9   4   -0.17    3.49   0 
  -5  -8   6    0.66    3.64   0 
  -5  -3  10    5.87    3.28   0 
  -5  -2  10   76.57    5.05   0 
  -4  -7   6   24.52    3.96   0 
  -4  -6   7    4.97    3.17   0 
  -4  -5   8   25.97    3.77   0 
  -3  -7   4  114.83    5.71   0 
  -3  -4   7   48.47    3.81   0 
  -2  -7   2  101.47    4.42   0 
  -2   0   5    0.92    0.88   0 
  -2   1   4  253.52    4.02   0 
 -13  -2  15    4.31    6.19   0 
 -13  -1  15    1.50    4.04   0 
 -11  -6  13   13.53    6.26   0 
 -11  -4  14    1.58    5.07   0 
 -11  -1  14   32.43    6.12   0 
 -10  -5  13   13.26    5.61   0 
  -9  -7  11   -0.38    5.16   0 
  -9  -4  13    1.18    4.89   0 
  -9  -1  13    1.35    3.96   0 
  -8  -8   9    8.63    5.41   0 
  -8  -7  10    2.22    4.74   0 
  -8  -6  11    8.17    4.89   0 
  -7  -8   8   -0.94    4.42   0 
  -7  -5  11   99.69    7.14   0 
  -6  -9   5    0.48    4.05   0 
  -6  -5  10    4.68    3.82   0 
  -6  -2  11    1.65    2.28   0 
  -5  -7   7   14.11    3.86   0 
  -5  -6   8    6.88    3.80   0 
  -5  -5   9  274.24    9.40   0 
  -4  -8   4    6.84    3.32   0 
  -4   0   8  642.83   10.04   0 
  -3  -8   2    3.30    2.47   0 
  -3  -1   7  291.14    6.61   0 
  -1  -7  -1   15.37    1.73   0 
  -1  -4   3   18.57    1.90   0 
   1  -4  -3   16.41    0.50   0 
 -12  -4  14   -1.27    5.34   0 
 -11  -3  14    9.26    5.32   0 
 -10  -7  11    8.93    6.09   0 
 -10  -6  12    0.03    5.11   0 
 -10   0  13   -0.33    3.94   0 
  -9  -5  12    8.60    4.97   0 
  -9  -3  13    1.44    3.12   0 
  -9  -2  13    1.97    4.49   0 
  -8  -9   7    0.07    5.27   0 
  -8  -4  12    0.41    4.21   0 
  -8  -1  12   53.98    5.37   0 
  -7  -9   6    2.35    4.63   0 
  -7  -7   9    1.63    4.32   0 
  -7  -6  10   99.54    7.34   0 
  -7   0  11   10.19    3.31   0 
  -6  -7   8   55.73    5.81   0 
  -5  -9   3   -0.30    4.14   0 
  -5  -8   5    5.30    4.38   0 
  -5   0   9    0.52    2.14   0 
  -4   1   7   94.89    3.76   0 
  -4   2   6   10.20    1.55   0 
  -3  -6   5    3.09    2.52   0 
  -3  -5   6   18.02    3.02   0 
  -3  -3   7   98.95    4.44   0 
  -3  -2   7   12.94    2.39   0 
  -2  -6   3    9.54    2.54   0 
  -2  -4   5   56.44    3.14   0 
 -12  -3  14    6.39    5.41   0 
 -12  -2  14   -0.43    5.37   0 
 -12  -1  14    7.50    4.09   0 
 -11  -5  13    9.08    4.33   0 
 -10  -4  13    4.39    3.73   0 
 -10  -3  13    7.68    4.82   0 
 -10  -1  13   11.51    4.84   0 
  -9  -8   9    2.54    5.50   0 
  -9  -7  10    3.78    5.15   0 
  -9  -6  11    3.87    4.78   0 
  -8  -8   8   -0.23    4.96   0 
  -8  -5  11    4.54    4.21   0 
  -8  -3  12   59.33    5.36   0 
  -8  -2  12   29.17    5.02   0 
  -7 -10   3   -1.07    5.59   0 
  -7  -4  11   50.52    4.84   0 
  -7  -3  11   50.30    5.41   0 
  -7  -1  11  771.36   14.91   0 
  -6  -8   6   13.63    4.36   0 
  -6  -4  10    8.55    3.74   0 
  -5   1   8  279.72    6.77   0 
  -4  -1   8   76.89    4.16   0 
  -2  -8  -1    3.01    1.96   0 
  -2  -5   4    6.75    2.06   0 
  -2  -3   5   21.43    2.37   0 
  -2  -1   5  279.13    5.46   0 
 -14  -1  14    3.94    6.04   0 
 -13  -3  14    1.62    4.13   0 
 -13  -1  14    2.73    3.96   0 
 -12  -5  13    0.54    4.06   0 
 -11  -6  12    7.44    4.20   0 
 -11  -4  13    2.92    4.93   0 
 -11   0  13    0.54    3.14   0 
 -10  -5  12    2.99    4.83   0 
 -10  -2  13    4.31    3.61   0 
  -9  -4  12   31.93    5.77   0 
  -8  -9   6    5.91    5.30   0 
  -8  -7   9    1.93    4.64   0 
  -8  -6  10   69.62    6.76   0 
  -7  -9   5   -1.19    4.35   0 
  -7  -8   7    6.96    4.54   0 
  -7  -5  10    6.73    4.02   0 
  -7  -2  11   85.32    5.56   0 
  -6  -9   4    1.20    3.86   0 
  -6  -5   9   34.58    4.72   0 
  -6  -3  10    6.66    3.48   0 
  -6  -2  10   18.86    3.66   0 
  -6  -1  10   53.82    4.09   0 
  -6   1   9   28.89    2.71   0 
  -5  -7   6    2.85    3.26   0 
  -5  -5   8   12.33    3.54   0 
  -4  -2   8  115.70    4.96   0 
  -3  -8   1    4.98    2.85   0 
  -3  -7   3   40.89    3.59   0 
  -3  -4   6   18.65    2.80   0 
  -2  -7   1   72.37    3.88   0 
  -2  -2   5   12.95    1.93   0 
  -1  -3   3    3.09    1.25   0 
 -12  -4  13    2.39    5.17   0 
 -11  -5  12    1.49    5.27   0 
 -11  -3  13    4.82    3.56   0 
 -11  -2  13   -0.13    5.01   0 
 -10  -8   9    0.87    4.03   0 
 -10  -7  10    4.16    5.57   0 
 -10  -6  11    0.66    4.90   0 
  -9  -8   8    8.10    5.65   0 
  -9  -5  11    1.79    4.43   0 
  -9  -3  12    0.98    2.89   0 
  -9  -2  12    1.09    4.22   0 
  -9  -1  12    0.24    2.70   0 
  -8  -4  11   19.02    4.78   0 
  -8   0  11    6.43    2.60   0 
  -7  -7   8    3.71    3.07   0 
  -7  -6   9   51.65    5.87   0 
  -6  -7   7    2.47    3.71   0 
  -6  -6   8   26.75    4.61   0 
  -5  -9   2    3.37    4.09   0 
  -5  -6   7   14.84    3.72   0 
  -3   2   4  333.88    4.64   0 
  -1  -2   3  149.68    3.53   0 
   0  -5  -1  284.16    3.76   0 
   1  -2  -2   -0.01    0.32   0 
 -13  -4  13    2.41    4.11   0 
 -13  -3  13    0.65    5.62   0 
 -13  -1  13   -1.03    5.20   0 
 -12  -5  12    0.16    5.53   0 
 -12  -3  13    2.46    3.61   0 
 -12  -2  13    9.71    5.59   0 
 -11  -7  10    0.62    5.97   0 
 -11  -6  11    3.98    5.37   0 
 -10  -4  12    1.82    3.49   0 
  -9  -9   6    9.27    5.88   0 
  -9  -7   9    4.49    5.02   0 
  -9  -6  10    6.88    4.79   0 
  -8  -8   7   10.06    5.06   0 
  -8  -5  10   -0.57    3.92   0 
  -8  -3  11   39.45    5.26   0 
  -8  -2  11  118.45    7.18   0 
  -8  -1  11  146.05    7.42   0 
  -8   1  10   79.08    5.09   0 
  -7 -10   2    0.59    4.54   0 
  -7  -8   6    0.10    4.22   0 
  -7  -4  10   86.02    5.72   0 
  -7   0  10  793.54   13.88   0 
  -6  -8   5    9.01    4.05   0 
  -5  -8   4   15.55    3.90   0 
  -5  -4   8    1.72    2.90   0 
  -5   0   8  103.29    4.68   0 
  -4  -9   0    3.03    3.22   0 
  -4   0   7    0.04    1.24   0 
  -3  -6   4   42.37    3.60   0 
  -3  -1   6   10.78    2.02   0 
  -3   1   5   88.24    2.86   0 
  -2  -4   4   14.50    2.07   0 
 -14  -1  13    3.67    5.68   0 
 -12  -6  11    8.22    6.03   0 
 -11  -4  12   13.93    4.18   0 
 -10  -8   8    1.92    5.56   0 
 -10  -5  11   23.38    5.55   0 
 -10  -2  12    2.53    3.35   0 
  -9  -4  11    5.07    4.38   0 
  -9   0  11    0.40    3.49   0 
  -8  -9   5    2.34    4.92   0 
  -8  -7   8   26.53    5.46   0 
  -7  -9   4    4.97    4.52   0 
  -7  -5   9    4.60    3.78   0 
  -7  -3  10  109.36    6.66   0 
  -7  -2  10  102.94    6.25   0 
  -7  -1  10   51.16    4.75   0 
  -6  -9   3    0.80    3.74   0 
  -6  -3   9    3.17    3.20   0 
  -5  -7   5    5.38    3.24   0 
  -4  -3   7   91.11    4.83   0 
  -3  -2   6  267.70    6.38   0 
  -2  -6   2   77.29    3.74   0 
  -2   0   4 6122.69   21.35   0 
  -1  -8  -5    5.05    1.13   0 
  -1  -7  -2  143.77    3.67   0 
  -1  -4   2    4.49    1.55   0 
 -13  -4  12   34.97    6.85   0 
 -12  -4  12   30.18    5.10   0 
 -11  -5  11   24.98    5.96   0 
 -11  -3  12   25.38    4.50   0 
 -11  -1  12    9.15    3.71   0 
 -10  -7   9    6.24    4.03   0 
 -10  -6  10    4.07    3.59   0 
 -10  -4  11    8.16    4.92   0 
  -9  -8   7    2.52    5.18   0 
  -9  -5  10   16.01    4.81   0 
  -9  -3  11   96.09    7.04   0 
  -9  -2  11   21.40    4.83   0 
  -8  -4  10  138.70    7.79   0 
  -8   0  10  482.31   11.71   0 
  -7  -7   7    1.65    2.85   0 
  -6  -7   6    0.88    3.38   0 
  -6  -5   8    0.30    2.29   0 
  -6  -2   9    7.17    3.02   0 
  -5  -9   1    1.95    3.81   0 
  -5  -5   7  111.22    5.96   0 
  -5  -1   8  306.04    8.00   0 
  -4  -2   7    2.16    2.22   0 
  -4  -1   7   90.28    4.04   0 
  -4   1   6    0.94    1.47   0 
  -3  -8   0   21.78    3.17   0 
  -2  -8  -2   31.54    2.60   0 
  -2  -5   3  155.45    4.98   0 
 -13  -3  12    6.72    5.31   0 
 -13  -1  12    3.38    5.27   0 
 -12  -5  11    0.39    5.39   0 
 -12  -3  12    2.32    3.47   0 
 -12  -1  12    1.67    3.42   0 
 -11  -7   9   -1.72    5.75   0 
 -11  -6  10   25.14    6.12   0 
 -10  -3  11   27.06    5.27   0 
 -10   0  11    0.63    3.78   0 
  -9  -9   5    2.50    5.50   0 
  -9  -6   9   12.34    4.91   0 
  -8  -8   6    1.64    4.54   0 
  -8  -3  10  144.92    7.74   0 
  -7 -10   1    2.20    4.43   0 
  -7  -8   5   11.20    4.48   0 
  -7  -4   9   21.21    4.24   0 
  -6  -9   2    8.21    4.74   0 
  -6  -8   4   -1.69    3.53   0 
  -5  -8   3    9.54    3.52   0 
  -5   1   7  217.81    5.70   0 
  -3  -4   5   11.10    2.35   0 
  -2  -3   4   27.76    2.40   0 
   0  -6  -3   13.24    0.98   0 
 -14  -3  12   29.49    5.63   0 
 -14  -2  12   -0.17    5.66   0 
 -14  -1  12    0.71    5.39   0 
 -13  -5  11    7.69    4.49   0 
 -12  -6  10    7.63    4.32   0 
 -11  -4  11    8.47    3.85   0 
 -11   0  11   -0.05    4.01   0 
 -10  -8   7    5.87    4.27   0 
 -10  -7   8    2.74    5.18   0 
 -10  -6   9    1.40    4.61   0 
 -10  -5  10   20.88    5.26   0 
  -9  -4  10   64.60    6.22   0 
  -8  -9   4    8.42    5.09   0 
  -8  -7   7    7.16    4.49   0 
  -8  -6   8   23.02    4.92   0 
  -8  -5   9   26.54    3.97   0 
  -8  -2  10  131.60    6.74   0 
  -8  -1  10   84.02    5.41   0 
  -7  -9   3    5.67    4.36   0 
  -7  -3   9   32.45    4.42   0 
  -6  -4   8    5.39    3.23   0 
  -3  -6   3   14.66    2.60   0 
  -3  -5   4    1.14    2.09   0 
  -3   0   5    5.12    1.54   0 
  -2  -1   4  268.70    4.98   0 
  -2   1   3 1693.17    9.22   0 
  -2   2   2  248.34    2.59   0 
 -14  -4  11   14.20    6.33   0 
 -13  -4  11   16.63    5.85   0 
 -12   0  11   -0.50    4.46   0 
 -11  -5  10   13.15    5.39   0 
 -11  -3  11    4.46    3.29   0 
 -11  -2  11    1.95    4.62   0 
 -11  -1  11    0.65    4.29   0 
  -9  -8   6    2.96    5.11   0 
  -9  -5   9   26.89    4.97   0 
  -9  -3  10   18.96    4.46   0 
  -8  -4   9   69.96    5.81   0 
  -8   1   9    5.17    2.08   0 
  -7  -7   6    0.93    3.78   0 
  -7  -5   8    4.13    2.62   0 
  -7  -2   9  161.40    7.23   0 
  -7  -1   9    4.47    3.18   0 
  -6  -7   5    7.89    3.50   0 
  -6  -5   7   71.36    5.29   0 
  -6  -3   8  242.51    8.26   0 
  -6   0   8  269.42    7.60   0 
  -5  -7   4    3.15    2.99   0 
  -5   0   7    4.60    2.13   0 
  -4  -8   1   57.87    4.36   0 
  -4  -6   4   39.56    3.74   0 
  -4  -5   5   33.33    3.47   0 
  -4   0   6  123.31    4.33   0 
  -3  -3   5    0.77    1.85   0 
  -1  -3   2  183.29    4.02   0 
   1  -6  -6    3.14    0.76   0 
 -14  -3  11    2.44    5.72   0 
 -13  -5  10    2.38    5.80   0 
 -13  -3  11    3.97    5.01   0 
 -12  -7   8    2.56    6.28   0 
 -12  -6   9    3.31    5.53   0 
 -12  -5  10   -1.09    3.63   0 
 -12  -3  11    1.72    3.25   0 
 -12  -2  11    5.17    5.02   0 
 -11  -7   8    0.60    4.01   0 
 -11  -6   9    5.01    3.78   0 
 -10  -8   6    4.41    5.66   0 
  -9  -9   4   -0.29    3.71   0 
  -9  -7   7    8.47    4.94   0 
  -9  -6   8   -0.44    4.16   0 
  -8  -9   3    4.85    4.81   0 
  -8  -8   5    1.84    4.42   0 
  -7  -8   4    2.11    3.99   0 
  -7   1   8   15.05    2.81   0 
  -6  -6   6  115.66    6.01   0 
  -5  -9   0    1.24    3.03   0 
  -5  -8   2   12.81    3.50   0 
  -5  -6   5    7.42    3.10   0 
  -4  -3   6  240.76    6.96   0 
  -3  -7   1   49.82    3.82   0 
  -3  -2   5   20.59    2.38   0 
  -2  -6   1   68.56    3.37   0 
  -2  -4   3  142.75    4.46   0 
 -15  -2  11    3.34    5.97   0 
 -15  -1  11    0.90    5.46   0 
 -14  -2  11    2.53    5.42   0 
 -12  -4  10    5.42    4.99   0 
 -11  -8   6   -1.13    5.88   0 
 -11  -4  10   -0.59    3.21   0 
 -10  -7   7   -0.30    4.92   0 
 -10  -6   8    5.77    4.74   0 
 -10  -5   9   14.58    4.87   0 
 -10  -3  10   66.68    5.57   0 
 -10  -1  10    4.51    3.84   0 
  -9  -4   9   10.24    4.18   0 
  -8  -7   6    2.36    4.12   0 
  -8  -6   7    1.12    3.99   0 
  -8  -5   8   12.01    4.04   0 
  -8  -3   9    2.53    2.54   0 
  -8  -2   9  223.35    8.64   0 
  -8  -1   9    3.47    3.24   0 
  -7  -9   2    3.74    4.25   0 
  -7  -4   8  127.76    6.33   0 
  -6  -9   1    1.88    3.57   0 
  -6  -8   3    8.55    3.81   0 
  -6   1   7  255.60    6.75   0 
  -5  -2   7   58.21    3.76   0 
  -5  -1   7  228.31    6.59   0 
  -4  -2   6    8.76    2.35   0 
  -4  -1   6    1.23    1.87   0 
  -2  -8  -3   11.41    2.04   0 
  -2  -5   2    9.37    1.89   0 
 -14  -4  10    5.80    5.93   0 
 -13  -4  10   -0.27    4.89   0 
 -12  -3  10    2.02    4.35   0 
 -12   0  10   -1.16    4.14   0 
 -11  -7   7    4.62    5.63   0 
 -11  -6   8    7.31    5.25   0 
 -11  -5   9    2.12    4.62   0 
 -11  -1  10   11.33    4.45   0 
  -9  -9   3   -0.70    5.10   0 
  -9  -8   5    5.22    3.78   0 
  -7  -7   5    4.82    3.81   0 
  -7  -6   6   23.51    4.34   0 
  -7  -5   7   -0.67    3.19   0 
  -7  -3   8    8.34    3.38   0 
  -6  -7   4   16.52    3.71   0 
  -6  -4   7    4.15    2.23   0 
  -5   1   6   94.74    3.92   0 
  -4  -7   2   16.08    2.95   0 
  -4  -4   5   44.27    3.55   0 
  -3  -4   4    6.80    1.97   0 
  -3   1   4   88.51    2.80   0 
  -1  -7  -3    2.07    1.34   0 
  -1  -2   2   -0.30    0.90   0 
  -1  -1   2   10.07    1.04   0 
 -14  -3  10   27.97    6.21   0 
 -13  -5   9    2.64    5.65   0 
 -13  -3  10   78.20    7.50   0 
 -12  -7   7    8.70    6.46   0 
 -12  -6   8    1.40    5.33   0 
 -12  -5   9   -0.48    3.51   0 
 -12  -2  10   22.54    5.50   0 
 -12  -1  10   10.60    4.81   0 
 -10  -8   5    3.60    5.53   0 
 -10  -4   9    0.88    2.89   0 
  -9  -7   6    2.41    4.57   0 
  -9  -6   7   -2.07    4.14   0 
  -9  -5   8    3.67    2.93   0 
  -9  -3   9   -0.48    2.49   0 
  -9  -2   9  125.84    7.12   0 
  -9  -1   9   12.85    3.81   0 
  -8  -9   2   -0.86    4.45   0 
  -8  -8   4    1.96    4.35   0 
  -8  -4   8  100.43    6.37   0 
  -7  -8   3    0.29    3.76   0 
  -7  -2   8   29.81    3.91   0 
  -6  -6   5   26.54    4.01   0 
  -6  -5   6   16.28    3.40   0 
  -4  -8   0    2.82    2.61   0 
  -4   1   5    5.38    1.52   0 
  -3  -6   2   43.46    3.27   0 
  -1  -4   1   61.32    2.46   0 
 -15  -2  10    0.13    4.03   0 
 -14  -2  10   -0.77    3.65   0 
 -14  -1  10    7.36    3.98   0 
 -13  -6   8   -1.23    4.00   0 
 -13  -2  10    1.57    3.56   0 
 -12  -4   9   17.09    5.46   0 
 -11  -8   5    0.33    5.87   0 
 -11  -4   9    5.18    3.52   0 
 -10  -7   6    0.16    4.73   0 
 -10  -6   7   -2.76    4.35   0 
 -10  -5   8    0.76    4.08   0 
 -10  -3   9    2.52    3.81   0 
 -10   0   9    0.24    3.51   0 
  -9  -8   4   -2.08    4.82   0 
  -8  -5   7   44.16    4.97   0 
  -8  -3   8   87.39    5.87   0 
  -7  -9   1   -0.44    3.86   0 
  -7  -4   7    2.31    3.07   0 
  -6  -8   2    6.39    3.62   0 
  -6   0   7    0.22    1.55   0 
  -5  -3   6    8.65    2.66   0 
  -4  -6   3    7.47    2.54   0 
  -4  -5   4   17.00    2.76   0 
  -3   2   3   56.80    1.92   0 
  -2   0   3   11.08    1.25   0 
 -13  -4   9    9.25    3.93   0 
 -12  -5   8   -0.50    4.91   0 
 -11  -7   6    1.90    5.38   0 
 -11  -6   7    1.36    4.75   0 
 -11  -5   8    0.57    4.49   0 
 -11  -3   9    2.23    4.12   0 
 -11   0   9    0.77    3.74   0 
 -10  -2   9   30.84    4.16   0 
 -10  -1   9   53.93    4.80   0 
  -9  -9   2    1.60    5.03   0 
  -9  -4   8   15.06    3.34   0 
  -9   1   8   98.37    5.63   0 
  -8  -2   8   54.06    4.89   0 
  -7  -7   4   18.44    4.17   0 
  -7   1   7   11.01    2.57   0 
  -6  -1   7  273.96    7.62   0 
  -5   0   6  712.02   10.58   0 
  -5   2   5   50.75    2.67   0 
  -4  -3   5   21.52    2.77   0 
  -4   2   4   12.80    1.41   0 
  -3  -7   0    2.32    2.44   0 
  -3  -3   4   -0.37    1.67   0 
 -15  -3   9    4.17    5.90   0 
 -15  -2   9   54.32    7.61   0 
 -14  -5   8    2.36    6.09   0 
 -14  -3   9    6.08    5.17   0 
 -13  -6   7    2.01    5.79   0 
 -13  -5   8    2.58    4.01   0 
 -13  -3   9    0.86    4.58   0 
 -13   0   9    0.71    4.50   0 
 -12  -7   6    1.90    4.42   0 
 -12  -6   7    1.47    5.32   0 
 -12  -3   9    3.09    3.18   0 
 -12  -2   9    7.05    4.74   0 
 -12  -1   9   48.67    5.99   0 
 -12   0   9   -0.03    4.01   0 
 -11  -1   9    7.80    4.15   0 
 -10  -8   4    0.89    3.82   0 
 -10  -4   8    7.83    4.17   0 
  -9  -7   5    0.78    3.15   0 
  -9  -6   6   11.34    4.56   0 
  -9  -3   8  110.73    6.75   0 
  -8  -9   1    1.19    4.49   0 
  -8  -8   3   11.01    4.65   0 
  -7  -6   5   -0.11    3.25   0 
  -7  -5   6    0.03    2.16   0 
  -7  -3   7    4.40    3.02   0 
  -6  -7   3   16.48    3.68   0 
  -5  -2   6  117.84    4.90   0 
  -5  -1   6  102.35    4.64   0 
  -4  -7   1   72.31    4.64   0 
  -4  -2   5    6.13    2.12   0 
  -4   0   5    9.28    1.88   0 
  -3   0   4   40.09    2.30   0 
  -2  -6   0   66.56    3.14   0 
  -2  -4   2   22.56    2.29   0 
  -2  -2   3    4.89    1.14   0 
  -2  -1   3 1829.45   12.10   0 
   0  -5  -2  130.67    2.46   0 
 -15  -1   9    1.22    3.72   0 
 -14  -2   9   19.92    4.64   0 
 -13  -2   9    2.34    3.51   0 
 -12  -4   8    6.39    4.99   0 
 -11  -8   4   -1.77    3.97   0 
 -11  -4   8    8.53    3.59   0 
 -10  -7   5    1.39    4.88   0 
 -10  -6   6   18.59    5.11   0 
 -10  -5   7   22.46    4.82   0 
 -10  -3   8  114.83    7.11   0 
  -9  -2   8    3.96    3.48   0 
  -9  -1   8   96.89    6.07   0 
  -8  -7   4    0.66    3.90   0 
  -8  -4   7   24.86    3.46   0 
  -7  -9   0    1.23    3.91   0 
  -7  -8   2    5.75    3.91   0 
  -7  -2   7    3.00    2.82   0 
  -6  -9  -1    7.60    3.71   0 
  -6  -8   1   -0.42    3.26   0 
  -6  -6   4    6.97    3.15   0 
  -6  -5   5   10.98    3.03   0 
  -6   1   6   22.14    2.56   0 
  -5  -4   5    1.92    2.38   0 
  -4  -8  -1   30.11    3.80   0 
  -4  -4   4    0.25    1.94   0 
  -4  -1   5    6.58    1.98   0 
  -2  -8  -4    2.97    1.98   0 
  -2  -5   1   58.25    3.11   0 
 -14  -5   7    0.51    5.91   0 
 -14  -4   8   29.87    5.29   0 
 -13  -4   8   10.70    4.06   0 
 -12  -7   5    3.73    6.04   0 
 -12  -5   7    2.08    4.88   0 
 -11  -7   5    6.60    4.06   0 
 -11  -6   6    0.36    4.83   0 
 -11  -5   7    8.18    4.72   0 
 -11  -3   8    4.26    4.01   0 
 -10  -8   3    5.36    5.42   0 
 -10  -2   8   18.23    4.30   0 
 -10   0   8   58.05    5.32   0 
  -9  -9   1    3.38    5.05   0 
  -8  -5   6   12.67    2.98   0 
  -8  -3   7    4.81    3.26   0 
  -7  -4   6   35.93    4.11   0 
  -4  -6   2  164.29    5.84   0 
  -3  -6   1   24.82    2.60   0 
  -3  -5   2  101.77    4.36   0 
  -3  -4   3  146.64    4.65   0 
   1  -7  -8    0.02    0.78   0 
   2  -4  -5   57.46    1.83   0 
 -16  -1   8    1.33    5.44   0 
 -15  -3   8    4.19    4.05   0 
 -15  -2   8    2.98    5.50   0 
 -14  -3   8   -0.02    4.76   0 
 -13  -6   6    2.49    5.67   0 
 -13  -5   7   11.74    4.48   0 
 -13  -3   8   55.56    6.51   0 
 -12  -6   6    4.54    3.96   0 
 -12  -3   8   20.45    4.02   0 
 -12   0   8   -0.14    3.85   0 
 -11  -8   3   -0.77    5.71   0 
 -11  -2   8    8.24    4.25   0 
 -11  -1   8    0.40    3.65   0 
 -11   0   8    0.78    3.62   0 
 -10  -4   7    2.01    3.80   0 
 -10  -1   8   45.28    4.40   0 
  -9  -7   4   -1.23    4.23   0 
  -9  -6   5    8.15    4.38   0 
  -9  -5   6   10.31    3.95   0 
  -8  -9   0    9.33    4.73   0 
  -8  -8   2    1.78    4.17   0 
  -8  -2   7   28.00    3.92   0 
  -7  -7   3   17.73    3.27   0 
  -7  -6   4    3.63    3.38   0 
  -7  -5   5   22.40    3.74   0 
  -6  -2   6  126.44    5.59   0 
  -6   0   6  406.21    8.68   0 
  -5  -3   5  147.98    5.63   0 
  -5   1   5    6.84    1.80   0 
  -1  -3   1    7.34    1.27   0 
 -15  -4   7   11.39    6.34   0 
 -15  -1   8    3.67    3.72   0 
 -14  -4   7   12.02    5.61   0 
 -14  -2   8   13.70    4.30   0 
 -14  -1   8    3.85    4.81   0 
 -13  -4   7    1.28    4.93   0 
 -13  -2   8    3.16    3.36   0 
 -13  -1   8    7.39    4.67   0 
 -13   0   8   -1.22    2.81   0 
 -12  -4   7   32.57    5.88   0 
 -12  -2   8    3.26    3.28   0 
 -12  -1   8    1.27    3.92   0 
 -11  -7   4    9.25    5.48   0 
 -11  -4   7   11.49    4.65   0 
 -10  -7   4    3.48    4.86   0 
 -10  -6   5   -0.30    4.32   0 
 -10  -5   6    4.18    4.07   0 
  -9  -9   0    9.10    5.21   0 
  -9  -8   2    0.99    4.64   0 
  -9  -3   7   76.25    5.17   0 
  -9   1   7  148.72    6.23   0 
  -8  -7   3    0.72    3.82   0 
  -8  -4   6    1.05    3.06   0 
  -8  -1   7  201.80    7.28   0 
  -7  -9  -1    0.91    3.86   0 
  -7  -8   1    8.56    4.04   0 
  -7  -3   6    1.17    2.75   0 
  -7   1   6   13.60    2.58   0 
  -6  -9  -2    6.66    4.32   0 
  -6  -7   2   34.70    4.19   0 
  -6  -1   6   26.70    2.74   0 
  -4  -3   4  221.80    6.12   0 
  -3  -7  -1    0.84    2.27   0 
  -1  -6  -2    9.64    1.43   0 
 -15  -3   7    4.17    5.46   0 
 -14  -5   6    6.96    6.11   0 
 -13  -6   5    2.14    5.70   0 
 -13  -5   6    1.81    5.36   0 
 -12  -7   4   -0.10    5.71   0 
 -12  -6   5   -1.20    5.07   0 
 -12  -5   6    8.28    5.08   0 
 -11  -6   5   -0.76    4.67   0 
 -11  -5   6   11.41    4.80   0 
 -11  -3   7    8.80    4.09   0 
 -10  -8   2   -0.33    5.24   0 
 -10  -3   7   34.68    4.71   0 
  -9  -2   7   57.55    4.97   0 
  -9   0   7   -0.36    2.87   0 
  -8  -5   5   22.95    4.03   0 
  -6  -8   0    4.54    3.38   0 
  -6  -6   3   13.01    3.23   0 
  -5  -2   5   51.35    3.59   0 
  -5   0   5    6.23    2.01   0 
  -4  -7   0    6.22    2.38   0 
  -3  -3   3    3.37    1.69   0 
  -2  -3   2  128.38    3.72   0 
   0   2  -1 1846.53    7.95   0 
 -16  -2   7    3.77    4.28   0 
 -16  -1   7    7.27    5.64   0 
 -15  -2   7   31.54    6.61   0 
 -15  -1   7    1.47    4.98   0 
 -14  -3   7   -0.54    3.31   0 
 -12  -3   7    8.84    4.40   0 
 -11  -8   2   -1.00    5.61   0 
 -10  -1   7   53.05    5.05   0 
 -10   0   7    0.05    3.18   0 
  -9  -7   3   -0.40    4.14   0 
  -9  -4   6   18.94    3.24   0 
  -8  -9  -1    0.36    4.33   0 
  -8  -8   1   21.82    4.91   0 
  -8  -3   6  117.81    6.14   0 
  -7  -7   2    1.59    3.20   0 
  -7  -4   5    3.04    2.77   0 
  -7   0   6    5.24    2.52   0 
  -5  -4   4   77.91    4.06   0 
  -5  -1   5    7.66    1.75   0 
  -4  -8  -2    1.90    2.37   0 
  -3   1   3  541.92    6.19   0 
  -1  -7  -4   14.94    1.67   0 
   2  -5  -6    4.92    0.93   0 
 -15  -4   6   -0.34    4.02   0 
 -14  -4   6    2.74    5.27   0 
 -14  -2   7   10.90    4.11   0 
 -14  -1   7    1.30    4.56   0 
 -14   0   7    0.28    4.56   0 
 -13  -7   3    1.75    6.39   0 
 -13  -4   6    5.68    5.18   0 
 -13  -2   7   -0.30    4.38   0 
 -13  -1   7    0.67    4.21   0 
 -13   0   7    1.88    4.02   0 
 -12  -7   3    2.92    5.77   0 
 -12  -4   6   12.25    5.17   0 
 -12  -2   7   17.87    4.80   0 
 -12  -1   7    5.40    3.94   0 
 -12   0   7    1.22    3.74   0 
 -11  -4   6   42.18    5.55   0 
 -11  -2   7    7.89    3.07   0 
 -11  -1   7    7.86    3.73   0 
 -11   0   7    1.15    3.45   0 
 -10  -7   3   -0.05    4.66   0 
 -10  -6   4   -0.40    4.29   0 
 -10  -5   5    1.84    3.89   0 
 -10  -4   6   35.60    4.21   0 
  -9  -9  -1    2.18    4.89   0 
  -9  -8   1    1.29    4.71   0 
  -9  -5   5   -0.50    2.39   0 
  -7  -9  -2    1.52    3.80   0 
  -7  -8   0    7.80    4.00   0 
  -7  -6   3    2.27    3.24   0 
  -7  -5   4    2.11    2.82   0 
  -6   1   5  395.96    7.89   0 
  -5  -5   3   16.52    2.33   0 
  -5   2   4  469.19    7.02   0 
  -4  -6   1   63.95    3.87   0 
  -4  -4   3   26.86    2.67   0 
  -4   0   4 2194.54   15.82   0 
  -3  -6   0  308.19    6.92   0 
  -2  -6  -1    2.87    1.43   0 
  -2   1   2 2521.63   10.25   0 
 -16  -2   6   -0.90    5.71   0 
 -15  -3   6    1.77    5.18   0 
 -14  -6   4   -1.08    6.03   0 
 -13  -5   5    1.44    5.15   0 
 -12  -6   4    4.04    5.34   0 
 -12  -5   5    0.45    4.69   0 
 -11  -8   1    2.76    5.68   0 
 -11  -6   4    3.83    4.80   0 
 -11  -5   5    3.70    4.33   0 
 -10  -8   1    2.86    5.22   0 
 -10  -3   6   22.04    4.33   0 
  -9  -3   6   93.54    5.50   0 
  -8  -7   2    6.54    3.89   0 
  -8  -4   5   11.65    3.36   0 
  -8  -2   6    8.28    2.31   0 
  -6  -9  -3    2.20    3.40   0 
  -6  -7   1   33.34    4.09   0 
  -6  -2   5    1.19    2.26   0 
  -4  -1   4    2.02    1.24   0 
  -3  -2   3   58.16    2.90   0 
  -2  -8  -5   31.78    2.52   0 
  -2  -4   1  216.74    4.77   0 
 -16  -1   6    5.96    4.10   0 
 -15  -4   5    3.11    5.67   0 
 -15  -2   6    0.94    5.23   0 
 -15  -1   6    8.14    5.20   0 
 -14  -3   6    3.76    3.56   0 
 -13  -3   6    1.44    4.33   0 
 -12  -3   6   16.05    4.64   0 
 -11  -3   6    2.82    3.65   0 
 -10   1   6    3.01    2.93   0 
  -9  -7   2    0.04    4.12   0 
  -9  -4   5   16.33    3.72   0 
  -9  -2   6   -0.49    2.85   0 
  -9   0   6  180.65    7.16   0 
  -8  -9  -2    2.11    4.36   0 
  -8  -8   0    7.62    4.35   0 
  -8  -6   3    5.23    3.63   0 
  -8  -5   4    8.25    3.41   0 
  -6  -8  -1    2.36    3.25   0 
  -6  -6   2    7.24    2.93   0 
  -6  -1   5  416.87    8.79   0 
  -6   0   5    1.41    2.01   0 
  -5  -3   4   91.74    4.15   0 
  -3  -5   1   26.73    2.43   0 
  -2  -5   0    8.97    1.60   0 
  -1  -2   1  709.39    6.25   0 
   0  -7  -6    6.94    0.95   0 
   0  -6  -4    4.50    0.88   0 
 -15  -5   4   -0.36    6.42   0 
 -14  -6   3   -0.66    5.98   0 
 -14  -5   4    0.91    5.87   0 
 -14  -4   5   28.39    6.39   0 
 -14  -2   6    5.42    3.70   0 
 -14  -1   6    3.65    4.54   0 
 -14   0   6   14.52    4.93   0 
 -13  -7   2    0.02    6.33   0 
 -13  -4   5   21.68    5.89   0 
 -13  -2   6   17.10    5.14   0 
 -12  -7   2    6.95    5.83   0 
 -12  -4   5   -1.00    4.50   0 
 -12  -2   6   -0.97    3.94   0 
 -11  -7   2    1.74    5.23   0 
 -11  -2   6   16.81    4.27   0 
 -10  -7   2   -0.79    3.22   0 
 -10  -4   5    5.26    3.72   0 
 -10  -2   6    8.17    2.70   0 
 -10  -1   6    2.30    3.12   0 
 -10   0   6    7.11    3.29   0 
  -9  -9  -2    8.12    5.12   0 
  -9  -8   0   10.23    5.02   0 
  -9  -5   4   -0.58    3.37   0 
  -9  -1   6    7.29    2.37   0 
  -7  -9  -3    0.32    3.75   0 
  -7  -7   1    1.86    3.16   0 
  -7   1   5   24.16    2.83   0 
  -4  -8  -3    0.40    2.80   0 
  -4  -7  -1    6.16    2.36   0 
  -4   2   3  177.88    3.75   0 
  -3  -7  -2   -0.15    1.76   0 
  -3  -1   3  563.81    7.45   0 
   2  -2  -3    5.02    0.79   0 
 -16  -2   5   11.03    6.05   0 
 -15  -3   5   -0.68    3.61   0 
 -14  -3   5    3.39    4.85   0 
 -13  -6   3    1.24    4.00   0 
 -13  -5   4    5.87    5.38   0 
 -13  -1   6    2.96    3.00   0 
 -12  -6   3   -1.29    5.18   0 
 -12  -5   4    4.68    4.88   0 
 -11  -8   0   -0.32    5.63   0 
 -11  -6   3    7.16    4.94   0 
 -11  -5   4    5.68    4.37   0 
 -11  -1   6    9.21    2.82   0 
 -11   0   6   32.31    3.85   0 
 -10  -8   0    7.91    5.40   0 
 -10  -6   3   -0.43    3.04   0 
 -10  -5   4   -1.47    2.56   0 
  -9  -3   5    7.12    3.26   0 
  -8  -7   1    5.37    3.84   0 
  -7  -8  -1   28.49    4.68   0 
  -7  -6   2   42.81    4.50   0 
  -7  -5   3   24.65    3.55   0 
  -7  -4   4    0.94    1.81   0 
  -7  -1   5   23.67    3.09   0 
  -7   0   5    2.15    2.28   0 
  -6  -9  -4   -0.40    4.11   0 
  -6  -7   0   72.80    5.08   0 
  -6  -3   4   75.56    4.30   0 
  -5  -6   1   18.91    2.94   0 
  -5  -5   2   70.37    4.10   0 
  -5  -4   3    1.39    1.45   0 
  -5  -2   4  474.86    8.66   0 
  -5   1   4  168.50    4.59   0 
  -4  -3   3  301.50    6.55   0 
  -2   0   2  124.58    2.75   0 
 -15  -5   3   19.57    7.23   0 
 -15  -4   4   -1.22    5.50   0 
 -15  -2   5   -0.26    5.17   0 
 -15  -1   5    5.65    5.01   0 
 -13  -7   1    0.51    6.26   0 
 -13  -3   5   -0.38    4.27   0 
 -12  -3   5   -1.95    3.74   0 
 -11  -3   5    2.95    3.62   0 
 -10  -3   5   18.30    4.03   0 
  -9  -7   1    5.51    4.33   0 
  -8  -9  -3    4.97    4.41   0 
  -8  -8  -1   17.78    4.77   0 
  -8  -4   4    1.28    2.85   0 
  -8  -2   5    3.23    2.60   0 
  -8   1   5   27.37    3.20   0 
  -6  -8  -2    9.73    3.54   0 
  -5  -1   4  166.23    5.19   0 
  -5   0   4 1181.67   12.62   0 
 -16  -3   4    1.09    4.20   0 
 -15  -3   4   12.82    5.88   0 
 -14  -6   2    2.12    6.07   0 
 -14  -5   3   11.96    6.28   0 
 -14  -4   4    1.40    3.88   0 
 -14  -2   5   26.09    4.70   0 
 -14  -1   5    4.37    4.53   0 
 -14   0   5    0.59    4.08   0 
 -13  -6   2    2.41    5.81   0 
 -13  -4   4   -1.52    4.85   0 
 -13  -2   5   32.83    5.63   0 
 -12  -7   1    0.89    5.43   0 
 -12  -4   4   16.60    5.10   0 
 -11  -7   1   -0.25    5.09   0 
 -10  -8  -1   12.25    5.56   0 
 -10  -7   1    3.61    3.48   0 
 -10  -4   4   22.47    4.24   0 
  -9  -9  -3    1.78    4.79   0 
  -9  -8  -1   -0.61    4.53   0 
  -9  -6   2   10.76    4.21   0 
  -9  -4   4   20.30    3.92   0 
  -9  -2   5   20.62    3.58   0 
  -8  -5   3   -0.29    2.14   0 
  -7  -9  -4    2.93    3.98   0 
  -7  -7   0    6.03    3.46   0 
  -4  -5   1   27.07    2.68   0 
  -4  -4   2   57.99    3.26   0 
  -4  -2   3  185.09    5.06   0 
  -3  -6  -1    4.30    2.11   0 
  -3  -3   2    7.43    1.34   0 
  -1  -1   1   17.67    0.96   0 
 -16  -2   4    0.63    4.05   0 
 -16  -1   4    2.49    5.26   0 
 -15  -4   3    1.25    5.74   0 
 -14  -3   4   31.69    5.99   0 
 -13  -5   3    5.16    3.93   0 
 -13  -1   5    7.45    4.29   0 
 -12  -6   2    9.64    4.19   0 
 -12  -5   3   26.09    5.71   0 
 -12  -2   5   29.49    4.13   0 
 -12  -1   5    5.77    3.81   0 
 -11  -8  -1    6.80    4.46   0 
 -11  -5   3   74.63    6.75   0 
 -11  -4   4    0.12    2.75   0 
 -11  -2   5   48.59    4.59   0 
 -11  -1   5   47.66    4.88   0 
 -10  -5   3    3.09    3.87   0 
 -10  -2   5  107.55    5.81   0 
 -10  -1   5   56.85    4.84   0 
 -10   1   5   53.39    4.51   0 
  -9  -5   3    1.20    2.46   0 
  -9  -1   5   24.03    3.61   0 
  -9   0   5    2.52    2.74   0 
  -8  -9  -4    2.79    5.35   0 
  -7  -8  -2   11.50    4.00   0 
  -6  -2   4   37.48    2.89   0 
  -6   1   4  142.69    4.79   0 
  -4   1   3  135.45    3.68   0 
  -3   2   2   55.88    1.81   0 
  -2  -3   1   29.81    1.89   0 
  -1  -6  -3   31.09    1.87   0 
 -16  -3   3    0.61    5.72   0 
 -15  -5   2    2.57    4.61   0 
 -15  -2   4    0.16    3.77   0 
 -15  -1   4   12.50    5.27   0 
 -14  -6   1   -1.92    6.24   0 
 -14  -4   3    4.43    5.51   0 
 -13  -7   0    7.85    6.45   0 
 -12  -7   0    5.47    5.69   0 
 -12  -3   4    8.07    4.16   0 
 -11   0   5   -0.38    2.23   0 
 -10   0   5   -0.15    1.97   0 
  -9  -9  -4   -0.28    4.65   0 
  -9  -7   0   17.33    4.77   0 
  -8  -8  -2    2.26    4.06   0 
  -8  -7   0    6.65    2.89   0 
  -8  -3   4   80.30    4.64   0 
  -7  -6   1  158.46    7.02   0 
  -6  -9  -5    3.99    3.52   0 
  -5  -6   0    4.15    2.39   0 
  -4  -8  -4    2.61    2.37   0 
  -4  -7  -2    1.99    2.20   0 
  -4  -1   3  138.68    4.22   0 
  -3  -5   0    1.85    1.55   0 
  -3  -4   1    0.40    1.34   0 
  -2  -8  -6    0.41    1.75   0 
 -16  -2   3   12.30    6.19   0 
 -15  -3   3   -1.38    5.12   0 
 -14  -5   2    3.20    4.17   0 
 -14  -2   4    1.49    3.39   0 
 -14  -1   4    9.28    4.70   0 
 -13  -6   1    4.23    5.87   0 
 -13  -5   2    1.58    5.12   0 
 -13  -4   3   10.96    5.37   0 
 -13  -2   4    0.32    4.39   0 
 -12  -6   1   -0.08    5.04   0 
 -11  -8  -2   -0.43    5.61   0 
 -11  -7   0    0.29    3.67   0 
 -11  -3   4  170.56    7.77   0 
 -10  -8  -2   -0.55    4.98   0 
 -10  -7   0   28.48    4.68   0 
 -10  -3   4   78.38    5.25   0 
  -9  -8  -2    1.53    4.53   0 
  -8  -6   1   65.38    5.58   0 
  -8  -4   3    8.78    3.08   0 
  -7  -9  -5    0.99    3.94   0 
  -7   1   4  359.36    7.86   0 
  -6  -8  -3   16.46    3.76   0 
  -6  -7  -1    2.29    2.88   0 
  -5  -4   2   36.59    3.03   0 
  -5   2   3   63.66    2.76   0 
  -4   0   3   -0.39    1.36   0 
  -3  -7  -3   22.46    2.53   0 
  -1  -7  -5   50.50    2.32   0 
 -16  -1   3    2.91    5.31   0 
 -15  -5   1   -2.84    6.21   0 
 -15  -4   2   11.72    6.24   0 
 -15  -2   3    7.62    5.50   0 
 -14  -3   3    5.81    4.90   0 
 -14   0   4    8.89    3.34   0 
 -13  -7  -1    2.29    6.11   0 
 -13  -1   4    2.40    3.98   0 
 -13   0   4    1.97    3.74   0 
 -12  -5   2    4.06    4.85   0 
 -12  -4   3   40.03    4.97   0 
 -12  -2   4    6.32    4.04   0 
 -11  -6   1   -1.12    4.70   0 
 -11  -5   2   13.09    4.71   0 
 -11  -4   3    7.24    4.17   0 
 -11  -2   4   16.37    4.10   0 
 -10  -5   2    1.30    3.76   0 
 -10  -4   3   14.55    3.92   0 
  -9  -6   1    3.02    2.83   0 
  -9  -5   2   29.30    4.49   0 
  -9  -4   3   73.12    4.94   0 
  -9  -2   4    1.45    2.65   0 
  -8  -9  -5   -0.35    4.39   0 
  -8  -5   2   -1.32    2.05   0 
  -7  -8  -3    7.09    4.60   0 
  -7  -7  -1    0.83    3.19   0 
  -7  -1   4  338.23    7.93   0 
  -7   0   4  153.48    5.51   0 
  -6  -3   3   12.44    2.04   0 
  -5  -2   3   66.13    3.48   0 
  -4  -3   2   63.84    3.20   0 
  -3  -2   2   55.40    2.48   0 
  -2  -5  -1   94.10    3.21   0 
  -2  -4   0  457.20    6.39   0 
   0  -3  -1   64.98    1.47   0 
 -16  -3   2    2.86    4.22   0 
 -15  -1   3   15.72    5.34   0 
 -14  -6   0    0.43    4.52   0 
 -14  -5   1    1.58    5.71   0 
 -14  -4   2   -2.39    5.29   0 
 -13  -3   3    0.20    4.26   0 
 -12  -7  -1    6.78    5.78   0 
 -12  -1   4   19.34    4.14   0 
 -11  -7  -1   -0.39    5.02   0 
 -11  -1   4   37.66    4.51   0 
 -11   1   4   38.68    4.36   0 
 -10  -7  -1    5.90    4.84   0 
 -10   1   4   23.79    3.51   0 
  -9  -9  -5   -0.83    4.79   0 
  -9  -7  -1    7.08    4.39   0 
  -9  -1   4    0.75    2.63   0 
  -8  -8  -3    2.77    4.10   0 
  -8  -7  -1   10.25    3.91   0 
  -8   1   4   35.27    3.31   0 
  -6  -9  -6    7.24    3.69   0 
  -6  -4   2   93.23    4.65   0 
  -4  -6  -1    7.89    2.19   0 
   0  -5  -3  342.89    3.83   0 
 -16  -2   2    4.68    5.80   0 
 -15  -3   2    8.97    5.45   0 
 -15   0   3    0.12    3.25   0 
 -14  -2   3    2.79    3.55   0 
 -13  -6   0   -0.48    4.11   0 
 -13  -5   1   -1.81    4.97   0 
 -13  -4   2   -2.07    4.78   0 
 -12  -6   0   19.74    6.01   0 
 -12  -3   3   14.87    3.50   0 
 -11  -8  -3   15.52    6.17   0 
 -11  -3   3   10.50    4.11   0 
 -10  -8  -3    2.54    5.11   0 
 -10  -3   3   21.25    3.99   0 
 -10   0   4   26.66    3.75   0 
  -9  -8  -3    0.43    4.44   0 
  -8  -3   3   85.81    5.08   0 
  -7  -9  -6    7.19    5.13   0 
  -7  -6   0   87.47    5.54   0 
  -6  -2   3  153.55    5.28   0 
  -6   2   3  138.87    4.33   0 
  -5  -1   3   69.58    3.39   0 
  -5   1   3   74.06    3.18   0 
  -4  -8  -5    0.16    2.84   0 
  -4  -5   0   13.49    2.20   0 
  -4  -4   1   52.73    3.01   0 
  -3  -1   2  123.00    3.42   0 
   1  -4  -3   16.56    0.52   0 
 -16  -3   1   -1.60    5.81   0 
 -16  -1   2    0.25    3.67   0 
 -15  -5   0   -0.43    4.40   0 
 -15  -4   1   13.23    4.86   0 
 -15  -2   2    1.46    5.18   0 
 -14  -6  -1    0.65    6.32   0 
 -14  -3   2   11.00    5.23   0 
 -14   0   3    1.21    3.97   0 
 -13  -7  -2    6.24    4.58   0 
 -12  -7  -2    5.10    5.74   0 
 -12  -5   1    0.83    4.57   0 
 -12  -4   2    6.85    3.49   0 
 -12  -2   3   11.07    4.23   0 
 -11  -5   1    7.85    4.42   0 
 -11  -4   2   78.07    6.45   0 
 -10  -6   0   -0.44    4.14   0 
 -10  -4   2   18.71    4.15   0 
  -9  -6   0   -0.05    3.72   0 
  -8  -9  -6    5.55    4.64   0 
  -8  -6   0   15.11    3.18   0 
  -8  -5   1   10.74    3.46   0 
  -8  -4   2   46.82    4.28   0 
  -6  -8  -4    2.49    3.24   0 
  -6  -7  -2   -0.46    2.74   0 
  -5  -9  -7    6.18    3.29   0 
  -5  -6  -1   25.08    3.08   0 
  -5  -3   2   30.52    2.70   0 
  -5   0   3   11.14    1.59   0 
  -4  -7  -3   98.73    4.68   0 
  -3  -6  -2   48.00    2.96   0 
  -3   1   2  130.95    2.97   0 
  -2  -2   1  865.99    7.76   0 
 -16  -2   1   44.03    7.42   0 
 -15  -3   1    3.60    5.32   0 
 -15  -1   2    3.92    4.83   0 
 -14  -5   0    3.63    4.18   0 
 -14  -4   1    9.65    4.33   0 
 -13  -6  -1    2.29    5.84   0 
 -13  -3   2    0.65    4.16   0 
 -13  -1   3    2.45    2.88   0 
 -13   0   3    2.61    3.73   0 
 -12  -1   3   39.16    4.80   0 
 -11  -8  -4    4.03    5.64   0 
 -11  -7  -2   -2.53    4.93   0 
 -11  -2   3    7.40    3.68   0 
 -10  -7  -2   16.92    5.29   0 
 -10  -2   3    2.44    3.01   0 
  -9  -5   1   49.07    4.46   0 
  -9  -4   2   88.52    5.33   0 
  -8  -8  -4    5.34    4.27   0 
  -8  -7  -2    0.15    3.51   0 
  -7  -8  -4   -0.54    3.50   0 
  -7  -2   3   65.92    3.75   0 
  -6  -9  -7    2.99    4.30   0 
  -6  -1   3  368.09    7.60   0 
  -4  -2   2  119.14    3.89   0 
  -3  -3   1  181.60    4.39   0 
  -3   0   2 3913.15   16.91   0 
   0  -4  -2   62.67    1.58   0 
 -16  -1   1    2.36    5.27   0 
 -15  -5  -1    3.51    6.21   0 
 -15  -4   0    1.46    5.83   0 
 -15   0   2   42.31    5.17   0 
 -14  -6  -2    1.82    6.40   0 
 -14  -2   2   -0.07    3.39   0 
 -13  -5   0    5.27    3.94   0 
 -13  -4   1   10.96    4.06   0 
 -12  -3   2   -0.41    3.76   0 
 -12   0   3    1.79    3.36   0 
 -10  -8  -4    5.44    3.91   0 
  -9  -8  -4    4.12    4.64   0 
  -9  -7  -2   15.73    3.75   0 
  -7  -9  -7    5.04    4.21   0 
  -7  -1   3  478.34    9.19   0 
  -6  -3   2  354.98    7.91   0 
  -6   0   3    9.17    2.02   0 
  -6   1   3  402.03    7.33   0 
  -5  -4   1    0.52    1.28   0 
  -3  -7  -4    2.24    1.83   0 
  -3  -5  -1   21.64    2.14   0 
  -3  -4   0   96.54    3.44   0 
  -2  -8  -7   12.22    2.24   0 
   2  -4  -4   13.26    0.62   0 
   2  -1  -2 2552.97   10.32   0 
 -16  -3   0   14.56    5.08   0 
 -16   0   1    0.09    5.03   0 
 -15  -2   1   68.55    7.68   0 
 -14  -5  -1    3.05    5.74   0 
 -14  -3   1    0.83    3.29   0 
 -14   0   2   51.32    5.83   0 
 -13  -2   2   15.89    3.80   0 
 -12  -7  -3    9.45    5.87   0 
 -12  -5   0    4.81    3.49   0 
 -12  -4   1   78.67    6.31   0 
 -11  -8  -5    0.07    5.47   0 
 -11  -6  -1    5.14    3.69   0 
 -11  -4   1   66.03    6.14   0 
 -11  -3   2    9.72    3.15   0 
 -11   0   3   -0.84    2.07   0 
 -11   1   3    6.63    2.38   0 
 -10  -6  -1    1.91    4.22   0 
 -10  -3   2   96.07    6.09   0 
 -10   0   3    0.42    2.67   0 
 -10   1   3   16.18    3.13   0 
  -9  -6  -1   21.19    4.64   0 
  -9  -3   2   87.30    5.44   0 
  -8  -9  -7    0.32    4.44   0 
  -8  -6  -1   34.98    4.65   0 
  -8  -3   2   42.66    3.95   0 
  -8   1   3  110.49    4.82   0 
  -7  -6  -1   21.27    3.71   0 
  -7   0   3    3.74    2.03   0 
  -7   1   3  505.44    8.93   0 
  -6  -8  -5   17.93    4.40   0 
  -4   2   2  134.12    3.19   0 
   1  -1  -1   15.76    0.52   0 
 -16  -2   0    3.73    5.81   0 
 -15  -5  -2   -2.55    6.00   0 
 -15  -4  -1   16.96    6.66   0 
 -15  -3   0    0.71    5.24   0 
 -15  -1   1    1.74    4.78   0 
 -15   0   1    0.30    4.45   0 
 -13  -5  -1    8.06    5.47   0 
 -13  -3   1   19.54    4.97   0 
 -13   0   2   10.82    4.06   0 
 -12  -2   2   53.60    4.97   0 
 -11  -7  -3   -0.10    3.57   0 
 -10  -8  -5    5.99    5.34   0 
 -10  -7  -3    0.92    4.63   0 
 -10  -5   0    0.79    3.72   0 
  -9  -8  -5    3.64    4.67   0 
  -9  -5   0    3.88    3.52   0 
  -9  -4   1  312.13    9.69   0 
  -8  -8  -5    2.35    4.16   0 
  -8  -5   0    5.99    3.22   0 
  -8  -4   1  129.51    6.19   0 
  -8   0   3    0.50    1.55   0 
  -7  -8  -5   -0.60    3.53   0 
  -7  -7  -3    0.71    3.17   0 
  -7  -5   0    6.04    2.89   0 
  -6  -9  -8   11.73    4.66   0 
  -6  -7  -3    4.50    2.93   0 
  -5  -2   2   36.98    2.45   0 
  -4  -8  -6    4.82    3.06   0 
  -4  -1   2    6.54    1.55   0 
   1  -7  -8    0.51    0.77   0 
   2  -3  -3   33.93    0.96   0 
 -16  -3  -1   -2.90    5.68   0 
 -16  -1   0    2.51    5.34   0 
 -16   0   0   39.72    6.65   0 
 -13  -4   0    1.62    3.61   0 
 -12  -7  -4    1.51    5.55   0 
 -12  -5  -1   24.61    5.66   0 
 -12  -3   1   28.64    5.04   0 
 -12  -1   2   -0.67    3.43   0 
 -11  -6  -2   13.11    5.27   0 
 -11  -2   2   92.22    5.71   0 
  -9  -7  -3    1.15    2.87   0 
  -8  -9  -8    0.14    4.58   0 
  -8  -7  -3    1.03    3.48   0 
  -7  -9  -8    0.57    4.04   0 
  -6  -2   2    9.21    2.14   0 
  -5  -6  -2    2.31    2.30   0 
  -4  -7  -4   -0.02    2.11   0 
  -4  -5  -1   -0.96    1.68   0 
  -2  -5  -2    4.71    1.50   0 
  -2  -3   0   95.26    2.77   0 
  -2  -1   1  666.99    6.15   0 
  -1  -7  -6   13.30    1.86   0 
 -15  -5  -3    8.36    6.48   0 
 -14  -5  -2    3.05    4.20   0 
 -14  -3   0    9.95    3.91   0 
 -14  -1   1   25.61    4.37   0 
 -12  -4   0    0.19    3.13   0 
 -12   0   2  133.98    6.61   0 
 -11  -7  -4    1.07    5.06   0 
 -11  -5  -1   -0.60    4.14   0 
 -11  -3   1    9.44    3.99   0 
 -11  -1   2   11.59    3.54   0 
 -10  -8  -6    0.90    5.15   0 
 -10  -6  -2    6.80    4.45   0 
  -9  -2   2   79.97    4.60   0 
  -7  -2   2   91.09    4.47   0 
  -5  -3   1   17.17    2.25   0 
  -5  -1   2  168.17    4.69   0 
  -5   2   2   41.78    2.38   0 
  -4  -4   0  295.91    6.30   0 
  -4   0   2    4.72    1.06   0 
  -4   1   2    7.13    1.07   0 
  -3  -6  -3    3.01    2.01   0 
  -3  -2   1    1.18    1.17   0 
   0  -6  -5    8.96    1.17   0 
 -16  -3  -2    6.70    6.14   0 
 -15  -3  -1   -1.21    3.49   0 
 -15  -1   0   -1.21    3.28   0 
 -15   0   0   40.03    5.97   0 
 -14  -2   0   -0.20    4.63   0 
 -13  -5  -2    8.65    5.48   0 
 -13  -4  -1    1.13    4.92   0 
 -12  -7  -5    1.41    5.56   0 
 -12  -6  -3    3.06    5.38   0 
 -12  -2   1  223.69    9.36   0 
 -11  -4   0    5.70    3.05   0 
 -11   0   2  116.89    6.21   0 
 -11   1   2   10.02    3.20   0 
 -10  -7  -4   -1.32    4.50   0 
 -10  -5  -1   89.78    6.64   0 
 -10  -4   0    9.25    3.84   0 
 -10  -1   2   36.95    4.11   0 
  -9  -8  -6   -1.19    4.50   0 
  -9  -6  -2    3.83    2.92   0 
  -9  -3   1    3.26    3.03   0 
  -8  -8  -6   -0.71    4.04   0 
  -8  -6  -2   -1.16    3.33   0 
  -7  -8  -6   -1.03    3.54   0 
  -7  -6  -2   11.71    3.39   0 
  -6  -8  -6    2.81    3.33   0 
  -6  -3   1  189.14    5.84   0 
  -5  -4   0   27.47    2.64   0 
  -2  -4  -1    4.86    1.19   0 
   0  -7  -7    9.57    1.33   0 
 -16   0  -1    1.09    4.98   0 
 -14  -5  -3   -1.00    5.58   0 
 -14  -4  -2    7.41    5.78   0 
 -13  -6  -4    5.39    6.20   0 
 -13   0   1   -0.63    2.51   0 
 -12  -5  -2   23.48    5.62   0 
 -12  -1   1   26.12    4.52   0 
 -11  -6  -3   14.05    5.24   0 
 -11  -2   1  180.40    7.92   0 
 -10   0   2    0.71    1.87   0 
 -10   1   2   37.37    3.75   0 
  -9  -7  -4   10.03    3.37   0 
  -9  -5  -1   88.25    6.10   0 
  -9  -4   0   34.34    4.35   0 
  -9  -1   2   18.16    2.64   0 
  -8  -7  -4    5.22    3.65   0 
  -8  -5  -1    3.50    3.07   0 
  -8  -3   1   12.74    3.06   0 
  -7  -9  -9    0.87    4.15   0 
  -7  -7  -4   -0.43    3.14   0 
  -7  -5  -1   56.40    4.47   0 
  -7  -1   2  165.05    5.50   0 
  -6  -7  -4    1.19    2.86   0 
  -6  -4   0  119.89    5.06   0 
  -6  -1   2  250.70    6.00   0 
  -5   0   2  974.36   10.36   0 
  -5   1   2  177.01    4.40   0 
  -3  -7  -5   80.42    3.92   0 
  -2  -8  -8   -0.34    1.96   0 
   1  -6  -6    3.02    0.70   0 
   3  -6  -8   62.78    1.77   0 
 -16  -3  -3    1.71    6.04   0 
 -16  -2  -2   10.40    4.64   0 
 -15  -4  -3    5.80    6.17   0 
 -15  -3  -2    2.03    5.25   0 
 -15  -1  -1    1.49    4.98   0 
 -14   0   0   23.71    5.02   0 
 -13  -5  -3   21.08    6.08   0 
 -13  -2   0    3.69    4.24   0 
 -12   0   1    1.51    3.38   0 
 -12   1   1   36.03    4.37   0 
 -11  -7  -5    3.23    3.74   0 
 -11  -5  -2   15.26    4.74   0 
 -10  -8  -7    1.21    5.14   0 
 -10  -6  -3    3.32    4.30   0 
 -10  -2   1   96.16    5.65   0 
  -8  -4   0  380.42    9.68   0 
  -8   0   2  101.93    4.70   0 
  -8   1   2    7.15    2.20   0 
  -7   0   2  326.95    7.25   0 
  -6   0   2   44.97    2.89   0 
  -6   1   2  257.74    5.78   0 
  -4  -8  -7   37.62    3.66   0 
  -4  -6  -3   36.17    3.05   0 
  -4  -2   1   18.59    1.90   0 
  -3  -5  -2   11.64    1.83   0 
  -2   0   1    1.40    0.70   0 
 -16  -1  -2    5.04    5.62   0 
 -14  -2  -1    7.95    4.97   0 
 -13  -6  -5    1.69    5.97   0 
 -13  -4  -2    8.38    5.26   0 
 -13  -3  -1    1.78    3.08   0 
 -13  -1   0  117.83    7.53   0 
 -12  -7  -6    0.35    5.52   0 
 -12  -6  -4    2.51    3.84   0 
 -11  -4  -1   17.76    4.52   0 
 -11  -1   1    7.00    3.37   0 
 -10  -7  -5    2.22    3.35   0 
 -10  -5  -2    3.12    3.88   0 
  -9  -8  -7    5.61    4.85   0 
  -9  -7  -5   -0.84    3.96   0 
  -9  -6  -3   -0.45    3.78   0 
  -9  -2   1  171.53    6.71   0 
  -8  -8  -7   10.92    4.54   0 
  -8  -6  -3   12.42    3.93   0 
  -7  -8  -7    2.27    4.50   0 
  -7   1   2  154.92    4.84   0 
  -6  -8  -7   -1.02    3.92   0 
  -5  -8  -7    4.96    3.01   0 
  -5  -6  -3    5.24    2.40   0 
  -4  -7  -5   18.91    2.83   0 
  -3  -4  -1  492.59    7.24   0 
  -3  -3   0  670.40    7.86   0 
  -2   1   1  686.16    4.84   0 
 -16  -2  -3    4.23    5.81   0 
 -16   0  -2    4.72    3.82   0 
 -15  -4  -4    0.61    5.97   0 
 -15  -2  -2   11.81    4.40   0 
 -14  -4  -3    5.44    4.21   0 
 -14  -3  -2    0.21    3.30   0 
 -14  -1  -1   33.04    5.75   0 
 -12  -5  -3   17.09    5.36   0 
 -12  -4  -2    0.41    4.44   0 
 -12  -3  -1    3.66    4.26   0 
 -11  -7  -6    2.50    5.12   0 
 -11   0   1    3.28    2.27   0 
 -11   1   1    8.67    3.12   0 
 -10  -8  -8    3.32    5.38   0 
 -10  -4  -1    1.47    3.49   0 
 -10  -1   1   37.31    4.04   0 
  -9  -5  -2    3.05    3.51   0 
  -9  -3   0  281.86    8.85   0 
  -8  -7  -5    6.02    3.76   0 
  -7  -7  -5    9.04    3.66   0 
  -7  -6  -3   63.85    4.96   0 
  -7  -2   1   81.90    4.25   0 
  -6  -7  -5    3.16    3.11   0 
  -3  -1   1  189.22    3.76   0 
 -16  -1  -3   13.03    6.06   0 
 -15  -1  -2   -0.73    4.91   0 
 -14  -5  -5    4.21    5.82   0 
 -13  -5  -4    1.74    3.84   0 
 -13  -2  -1    3.71    3.06   0 
 -12  -7  -7   -0.07    5.56   0 
 -12  -6  -5   12.04    5.77   0 
 -12  -1   0   28.46    4.62   0 
 -11  -5  -3   -2.39    4.04   0 
 -11  -2   0   -0.73    2.22   0 
 -10  -7  -6    5.27    4.84   0 
 -10  -6  -4   15.81    4.82   0 
 -10   0   1    0.20    2.58   0 
 -10   1   1   35.16    3.64   0 
  -9  -8  -8   -0.85    4.56   0 
  -9  -4  -1   22.48    3.94   0 
  -9  -1   1  114.52    5.50   0 
  -8  -5  -2    9.46    3.42   0 
  -8  -3   0    1.91    2.67   0 
  -7  -5  -2    1.10    2.72   0 
  -5  -5  -2  183.62    5.93   0 
  -4  -4  -1  260.77    5.93   0 
  -4  -3   0   24.56    2.17   0 
   0   2   0 2174.08    7.14   0 
 -16   0  -3    2.62    5.14   0 
 -15  -4  -5    6.84    6.29   0 
 -15  -2  -3    0.13    5.19   0 
 -15   0  -2   11.35    4.96   0 
 -14  -4  -4   -3.42    5.29   0 
 -14  -2  -2    1.33    3.25   0 
 -13  -6  -6    2.96    4.39   0 
 -13  -3  -2   27.69    4.60   0 
 -12  -5  -4   12.30    5.16   0 
 -12  -2  -1    7.40    3.95   0 
 -12   0   0  213.51    8.52   0 
 -12   1   0   27.37    4.12   0 
 -11  -7  -7    2.02    5.34   0 
 -11  -6  -5   12.96    5.20   0 
 -11  -4  -2    5.30    4.02   0 
 -11  -3  -1    1.36    2.63   0 
 -10  -5  -3    1.05    3.82   0 
 -10  -2   0    3.00    2.84   0 
  -9  -7  -6    7.37    4.34   0 
  -9  -6  -4    4.60    4.03   0 
  -8  -8  -8    4.50    4.37   0 
  -8  -4  -1  169.93    6.66   0 
  -7  -8  -8    8.91    4.01   0 
  -6  -4  -1    1.67    2.14   0 
  -6  -3   0  486.38    9.05   0 
  -5  -4  -1  111.99    4.46   0 
  -5  -3   0  429.19    7.82   0 
  -4  -1   1   49.18    2.44   0 
  -3  -7  -6    8.38    2.58   0 
  -3  -6  -4    2.49    1.69   0 
  -2  -2   0 1728.18   10.12   0 
   2  -2  -2  238.21    2.45   0 
   3  -5  -6   18.40    0.97   0 
 -15  -3  -4    9.47    4.41   0 
 -14  -1  -2    6.20    4.78   0 
 -13  -5  -5    1.49    5.31   0 
 -13   0  -1    1.84    3.71   0 
 -12  -6  -6   -1.33    5.20   0 
 -12  -4  -3    4.51    4.58   0 
 -12  -3  -2    3.38    4.21   0 
 -11  -1   0    4.77    2.50   0 
 -10  -4  -2    1.95    3.63   0 
 -10  -3  -1  185.68    7.99   0 
  -9  -8  -9    1.95    4.79   0 
  -9  -2   0   68.34    4.71   0 
  -8  -7  -6    1.43    3.72   0 
  -8  -6  -4    0.35    3.48   0 
  -7  -6  -4   -0.05    2.93   0 
  -7  -1   1  255.32    6.47   0 
  -6  -8  -8   -1.30    3.24   0 
  -6  -1   1  304.66    6.58   0 
  -5  -8  -8    1.31    2.95   0 
  -5  -1   1  316.12    6.08   0 
  -4  -6  -4    1.60    1.95   0 
  -3   0   1   12.20    1.27   0 
  -1  -7  -7   -0.44    1.69   0 
 -16  -2  -5    4.23    5.80   0 
 -16  -1  -4    9.81    4.54   0 
 -16   0  -4    4.11    5.25   0 
 -15  -4  -6    3.62    6.22   0 
 -15  -2  -4    1.54    5.01   0 
 -15  -1  -3   13.52    4.30   0 
 -15   0  -3   -0.72    4.55   0 
 -14  -4  -5   -1.45    5.47   0 
 -14  -2  -3    8.37    4.82   0 
 -13  -6  -7    2.28    4.34   0 
 -13  -4  -4   -0.11    4.93   0 
 -13   1  -1   36.95    4.19   0 
 -12  -1  -1   12.04    4.03   0 
 -11  -7  -8   -1.05    5.29   0 
 -11  -5  -4    7.71    4.53   0 
 -11  -2  -1   80.88    5.82   0 
 -11   0   0   -0.16    2.04   0 
 -11   1   0    3.83    2.94   0 
 -10  -7  -7    2.37    3.53   0 
 -10  -6  -5    5.84    3.34   0 
 -10  -1   0   88.04    5.40   0 
  -9  -5  -3   75.45    5.31   0 
  -9  -4  -2    8.55    3.46   0 
  -9  -3  -1   99.95    5.80   0 
  -8  -8  -9   28.58    5.35   0 
  -8   0   1    0.24    1.43   0 
  -8   1   1   10.81    2.27   0 
  -6  -7  -6    9.92    3.41   0 
  -5  -6  -4   69.73    4.31   0 
  -4  -7  -6    1.35    2.23   0 
  -3   2   1    0.96    0.61   0 
 -15  -3  -5    1.99    3.90   0 
 -14  -5  -7    6.17    6.02   0 
 -13  -5  -6    4.08    5.44   0 
 -13  -1  -2    1.15    4.12   0 
 -12  -6  -7    1.59    5.39   0 
 -12  -5  -5    4.20    4.84   0 
 -12   0  -1    1.47    3.39   0 
 -11  -6  -6   -0.09    4.71   0 
 -11  -4  -3    7.44    4.21   0 
 -11  -3  -2    0.24    3.76   0 
 -10  -5  -4    5.82    4.03   0 
  -9  -8 -10    5.19    4.98   0 
  -9  -7  -7   -0.88    4.12   0 
  -9  -6  -5    3.96    4.01   0 
  -8  -5  -3   73.97    4.93   0 
  -7  -8  -9   11.35    4.21   0 
  -7  -2   0    4.49    2.21   0 
  -7   1   1  252.57    6.09   0 
  -7   2   1   93.45    3.76   0 
  -6   0   1    0.61    1.53   0 
  -4   0   1   16.05    1.57   0 
  -3  -5  -3   19.09    2.32   0 
  -3  -2   0 1083.91    9.28   0 
  -3   1   1  201.22    3.32   0 
   0  -5  -4   42.71    1.63   0 
 -16  -2  -6   -0.13    5.56   0 
 -16  -1  -5    9.08    4.57   0 
 -15  -1  -4   28.34    6.19   0 
 -14  -4  -6   -0.06    5.55   0 
 -14  -1  -3    6.46    4.76   0 
 -13  -4  -5   20.04    5.79   0 
 -13  -2  -3    6.18    4.33   0 
 -13   0  -2    3.53    3.86   0 
 -12  -4  -4    6.85    4.73   0 
 -12  -3  -3   13.13    4.70   0 
 -12  -2  -2   18.63    3.59   0 
 -12   1  -1   12.56    3.60   0 
 -11  -7  -9    1.58    5.43   0 
 -11  -1  -1  174.66    7.66   0 
 -10  -7  -8    5.30    5.13   0 
 -10  -4  -3  151.24    7.72   0 
 -10  -2  -1    0.64    2.83   0 
 -10   1   0   88.95    4.96   0 
  -9  -1   0   68.13    4.19   0 
  -8  -7  -7    8.12    4.03   0 
  -8  -6  -5    1.20    3.47   0 
  -8  -4  -2   12.06    2.61   0 
  -8  -3  -1    7.76    2.29   0 
  -7  -5  -3    7.38    2.31   0 
  -6  -8  -9   -0.61    3.31   0 
  -6  -2   0   36.81    2.92   0 
  -6   1   1  308.55    6.09   0 
  -6   2   1   33.77    2.26   0 
  -5  -8  -9    7.23    3.30   0 
  -5  -5  -3    0.32    1.99   0 
  -5   0   1    2.59    1.07   0 
  -5   2   1   33.65    1.96   0 
  -4  -5  -3    1.08    1.76   0 
  -4  -2   0  312.03    5.72   0 
  -4   2   1   18.07    1.33   0 
  -2  -4  -2   59.29    2.43   0 
  -2  -3  -1   93.91    2.69   0 
 -16   0  -5    0.68    3.65   0 
 -15  -3  -6    3.52    4.05   0 
 -15   0  -4    2.97    4.71   0 
 -14  -2  -4    3.09    3.31   0 
 -13  -5  -7   13.56    5.89   0 
 -13  -3  -4    2.19    3.43   0 
 -13   1  -2    2.74    3.50   0 
 -12  -6  -8    6.06    5.57   0 
 -12  -1  -2    0.00    3.58   0 
 -11  -6  -7    2.80    4.91   0 
 -11   0  -1   -0.39    2.92   0 
  -9  -7  -8    6.66    4.61   0 
  -9  -5  -4   21.57    4.29   0 
  -9  -2  -1   88.76    5.23   0 
  -8  -8 -10   -0.15    4.22   0 
  -7  -6  -5    6.74    3.22   0 
  -6  -4  -2   23.81    2.93   0 
  -5  -2   0  146.74    4.35   0 
  -5   1   1  322.85    5.57   0 
  -4   1   1   50.30    2.11   0 
  -2  -6  -5    3.25    1.44   0 
 -15  -1  -5    7.64    5.44   0 
 -14  -4  -7   -1.63    5.66   0 
 -14  -1  -4    2.42    4.77   0 
 -13  -1  -3    3.75    4.24   0 
 -12  -4  -5   17.31    5.23   0 
 -11  -2  -2   13.94    3.03   0 
 -11   1  -1  174.48    7.07   0 
 -10  -5  -5    9.06    4.23   0 
 -10  -1  -1   59.82    4.77   0 
  -9  -6  -6   20.09    4.72   0 
  -9  -4  -3   85.63    5.81   0 
  -9  -3  -2   53.92    4.67   0 
  -8  -5  -4    1.53    3.18   0 
  -7  -8 -10    0.02    3.81   0 
  -7  -1   0    5.85    2.14   0 
  -6  -7  -7    9.02    3.45   0 
  -6  -6  -5    0.87    2.67   0 
  -5  -4  -2   -0.62    1.74   0 
  -5  -3  -1   99.37    4.04   0 
  -4  -7  -7    1.38    2.77   0 
  -4  -4  -2   10.38    1.85   0 
  -4  -3  -1  728.27    9.19   0 
  -3  -7  -7   11.33    2.37   0 
  -3  -6  -5    8.21    1.97   0 
  -3  -4  -2   58.30    2.77   0 
  -3  -3  -1  157.64    3.94   0 
   0  -7  -8    0.44    1.31   0 
 -16   0  -6   33.51    5.51   0 
 -15  -3  -7    2.69    4.03   0 
 -15  -2  -6    1.64    3.74   0 
 -15   0  -5   -0.29    4.69   0 
 -14  -3  -6   -1.06    4.99   0 
 -14  -2  -5    2.00    4.52   0 
 -13  -3  -5   -0.61    4.79   0 
 -13  -2  -4    1.41    4.11   0 
 -12  -6  -9    2.81    5.55   0 
 -12  -2  -3    2.58    2.77   0 
 -12   0  -2    0.22    2.40   0 
 -12   1  -2    0.10    3.12   0 
 -11  -5  -6   -0.29    4.35   0 
 -10  -6  -7    4.22    4.57   0 
 -10  -2  -2    2.51    2.99   0 
  -8  -8 -11    5.11    4.57   0 
  -8  -7  -8    2.51    3.84   0 
  -8  -6  -6   -2.37    3.40   0 
  -8  -4  -3    4.17    2.95   0 
  -8   0   0   12.25    2.46   0 
  -6  -8 -10    0.39    3.42   0 
  -5  -8 -10    0.59    3.07   0 
  -4  -6  -5   16.39    2.54   0 
  -3  -8 -10    0.63    2.79   0 
 -16  -1  -7    6.87    4.58   0 
 -15  -3  -8   -0.98    5.73   0 
 -15  -1  -6    0.68    5.21   0 
 -14  -4  -8    0.69    5.64   0 
 -14   0  -4   -0.37    2.91   0 
 -14   1  -4    6.88    4.33   0 
 -13   1  -3    5.65    3.70   0 
 -11  -4  -5    0.68    3.90   0 
 -11  -1  -2   65.11    4.84   0 
 -10  -7 -10    6.04    5.24   0 
 -10  -4  -4   25.70    3.80   0 
 -10  -3  -3    9.66    3.64   0 
 -10   0  -1    2.34    2.01   0 
 -10   1  -1   57.45    4.29   0 
  -9  -7  -9    7.54    3.60   0 
  -9  -6  -7    0.25    3.92   0 
  -9  -5  -5    5.51    3.82   0 
  -9  -1  -1   52.67    4.18   0 
  -8  -3  -2  463.19   10.49   0 
  -8   1   0   25.93    2.74   0 
  -7  -8 -11   14.05    4.50   0 
  -7  -7  -8   18.89    4.18   0 
  -7  -6  -6    2.71    3.12   0 
  -6  -1   0   13.81    1.78   0 
  -4  -8 -10    0.22    2.65   0 
   0  -6  -6  153.33    3.32   0 
 -16   0  -7    1.99    3.88   0 
 -15  -2  -7   12.62    4.50   0 
 -14  -2  -6   -0.46    4.60   0 
 -13  -5  -9    1.27    5.78   0 
 -13  -4  -7    2.51    3.60   0 
 -13  -3  -6   15.50    5.50   0 
 -13  -1  -4    6.34    4.34   0 
 -12  -5  -8    4.63    5.32   0 
 -12  -4  -6    3.04    3.41   0 
 -12  -3  -5   -0.40    4.36   0 
 -11  -6  -9    1.66    4.98   0 
 -11  -3  -4    4.14    4.01   0 
 -11  -2  -3   38.52    4.11   0 
 -11   0  -2   13.67    3.51   0 
  -9  -4  -4   25.36    4.22   0 
  -9  -2  -2   44.74    4.23   0 
  -8  -7  -9   -0.81    3.92   0 
  -7  -2  -1  373.16    8.16   0 
  -7   0   0  227.69    5.88   0 
  -6  -8 -11    2.49    3.60   0 
  -5  -5  -4   12.34    2.51   0 
  -5  -1   0   25.60    1.97   0 
  -4  -1   0  375.11    5.86   0 
  -2  -1   0  333.56    4.01   0 
 -15  -1  -7    0.64    5.32   0 
 -15   0  -6   14.43    4.22   0 
 -14  -4  -9    5.47    5.95   0 
 -14   0  -5    1.15    4.33   0 
 -13  -2  -5   13.46    3.72   0 
 -13   0  -4    0.27    3.77   0 
 -12   0  -3    0.83    3.41   0 
 -11   1  -2   61.53    4.83   0 
 -10  -7 -11    1.37    5.14   0 
 -10  -1  -2  230.17    8.07   0 
  -9  -7 -10   10.81    5.01   0 
  -9  -3  -3   93.69    5.69   0 
  -8  -6  -7    5.23    3.71   0 
  -8  -5  -5   18.36    3.20   0 
  -7  -8 -12   -0.24    4.12   0 
  -7   1   0    8.38    1.91   0 
  -7   2   0    4.65    1.58   0 
  -6  -6  -6    8.72    3.01   0 
  -6  -4  -3   72.85    4.22   0 
  -6  -2  -1  169.87    5.32   0 
  -6   0   0 1452.35   13.36   0 
  -5  -8 -11    1.90    3.21   0 
  -5  -7  -8   -1.24    2.69   0 
  -4  -5  -4   38.20    2.96   0 
  -3  -5  -4    2.00    1.84   0 
  -3  -1   0  555.77    6.15   0 
  -2  -5  -4    7.10    1.48   0 
   0  -4  -3    2.67    0.66   0 
 -15  -2  -8   -0.61    3.90   0 
 -14  -3  -8   11.68    5.74   0 
 -14  -2  -7    1.54    4.74   0 
 -14  -1  -6    0.76    4.74   0 
 -14   1  -5    4.48    3.18   0 
 -13  -5 -10    0.30    5.80   0 
 -13  -4  -8    6.08    3.89   0 
 -13  -1  -5   -0.61    4.28   0 
 -13   1  -4    8.37    3.90   0 
 -12  -5  -9   28.68    6.31   0 
 -12  -1  -4    1.93    3.82   0 
 -12   1  -3   -0.00    2.27   0 
 -11  -6 -10    8.87    5.40   0 
 -11  -4  -6   -2.02    3.83   0 
 -11  -1  -3    1.10    3.25   0 
 -10  -6  -9    3.90    4.68   0 
 -10  -5  -7   41.83    5.63   0 
 -10  -3  -4    6.13    3.57   0 
  -9  -6  -8   14.22    4.57   0 
  -9  -5  -6   24.64    4.61   0 
  -8  -4  -4  250.68    8.33   0 
  -7  -7  -9    1.57    3.53   0 
  -7  -5  -5   47.17    4.37   0 
  -6  -3  -2   92.94    4.36   0 
  -5  -2  -1  163.62    4.75   0 
  -4  -8 -11   -0.06    2.86   0 
  -3  -7  -8    6.28    2.28   0 
   3  -3  -3    2.57    0.64   0 
 -15  -1  -8    1.33    5.43   0 
 -15   0  -7   -0.97    3.41   0 
 -14  -4 -10    8.55    4.49   0 
 -14   0  -6    2.91    4.50   0 
 -13  -3  -7   -1.06    3.38   0 
 -13  -2  -6   11.67    4.76   0 
 -12  -3  -6    4.09    4.53   0 
 -12  -2  -5    1.03    3.76   0 
 -11  -5  -8    2.23    3.32   0 
 -11  -3  -5   11.81    3.31   0 
 -10   0  -2    6.55    2.24   0 
  -9  -7 -11   -0.20    4.60   0 
  -9  -1  -2  106.46    5.44   0 
  -8  -3  -3   55.03    4.40   0 
  -8   0  -1    2.25    2.09   0 
  -7  -8 -13    2.88    4.34   0 
  -7  -6  -7    8.20    3.38   0 
  -7  -1  -1  176.53    5.64   0 
  -6  -8 -12    2.47    3.80   0 
  -6  -7  -9    1.60    3.23   0 
  -6   1   0   15.15    1.92   0 
  -6   2   0   31.23    2.13   0 
  -5  -4  -3  164.27    5.22   0 
  -5  -3  -2  169.42    5.14   0 
  -5   0   0  831.72    9.15   0 
  -3  -6  -6    9.76    2.07   0 
  -2  -6  -6    3.42    1.80   0 
   0  -3  -2  102.35    1.78   0 
   1  -7  -9   31.88    1.79   0 
   1   1   0  884.64    5.04   0 
 -14  -3  -9   -0.81    3.67   0 
 -14  -2  -8   -0.31    4.89   0 
 -14  -1  -7   16.33    5.47   0 
 -14   1  -6   -0.82    4.05   0 
 -13  -4  -9    2.15    3.76   0 
 -13   0  -5   -0.29    3.93   0 
 -12  -5 -10    2.57    5.42   0 
 -12  -4  -8   11.84    5.08   0 
 -12   0  -4   -1.36    3.30   0 
 -11  -6 -11    0.67    5.06   0 
 -11  -4  -7   13.73    4.67   0 
 -10  -6 -10    4.91    4.81   0 
 -10  -4  -6   -1.07    3.61   0 
 -10  -1  -3   23.98    3.80   0 
 -10   1  -2  214.97    7.01   0 
  -9  -6  -9   13.42    4.65   0 
  -9  -4  -5  120.04    6.24   0 
  -9  -3  -4   14.32    3.58   0 
  -8   1  -1  211.28    6.11   0 
  -7  -7 -10   -1.81    3.56   0 
  -6  -6  -7   24.68    3.66   0 
  -5  -8 -12   -0.03    3.33   0 
  -5  -7  -9    0.83    2.85   0 
  -4  -4  -3  220.84    5.49   0 
  -4  -2  -1   70.67    2.82   0 
  -3  -4  -3   95.46    3.47   0 
 -15  -1  -9    1.26    5.44   0 
 -15   0  -8   16.58    4.44   0 
 -15   1  -8   -0.84    5.07   0 
 -14  -3 -10    5.03    5.66   0 
 -13  -2  -7   -0.79    4.28   0 
 -13  -1  -6    2.10    4.46   0 
 -13   1  -5    2.53    2.68   0 
 -12  -1  -5   17.23    4.53   0 
 -12   1  -4    1.98    3.26   0 
 -11  -6 -12   22.15    6.06   0 
 -11  -5  -9   -0.74    3.34   0 
 -11  -3  -6   28.13    4.95   0 
 -11   1  -3    0.34    2.07   0 
 -10  -5  -8   10.86    4.65   0 
 -10  -3  -5   60.34    5.38   0 
 -10  -2  -4    3.76    3.21   0 
  -9  -7 -12   10.24    3.85   0 
  -8  -7 -11   -0.67    4.13   0 
  -8   2  -1  462.60    8.46   0 
  -6  -8 -13   20.15    4.67   0 
  -6  -1  -1   23.46    2.43   0 
  -5  -5  -5    6.62    2.36   0 
  -5   1   0   25.00    1.90   0 
  -4  -8 -12    1.64    3.02   0 
  -4  -3  -2   28.58    2.07   0 
  -4   0   0   41.10    1.93   0 
  -3  -2  -1  281.88    4.78   0 
  -2  -2  -1  800.32    6.86   0 
   4  -6  -8  107.99    1.80   0 
 -15   0  -9    0.07    5.11   0 
 -14  -2  -9   -0.25    4.91   0 
 -14  -1  -8   15.52    5.59   0 
 -14   0  -7    0.39    3.13   0 
 -14   1  -7   18.46    4.90   0 
 -12  -4  -9    0.90    4.71   0 
 -12  -2  -6    0.90    2.73   0 
 -10  -6 -11    7.20    4.97   0 
 -10   0  -3   -1.22    2.67   0 
  -9  -7 -13   -0.07    4.79   0 
  -9  -6 -10   -2.66    4.10   0 
  -9  -4  -6    0.00    3.34   0 
  -8  -6  -9   25.95    4.61   0 
  -7  -7 -11    3.60    3.93   0 
  -7  -6  -8   12.90    3.63   0 
  -7  -5  -6   30.95    3.43   0 
  -7   0  -1   13.75    1.91   0 
  -6  -7 -10    9.14    3.63   0 
  -6  -4  -4   93.68    4.71   0 
  -5  -8 -13    2.61    3.63   0 
  -5   2   0  143.23    3.55   0 
  -3  -8 -12    1.48    2.62   0 
  -3  -7  -9    0.83    2.66   0 
  -3  -3  -2  632.05    7.75   0 
  -3   0   0 2191.45   11.23   0 
  -2  -3  -2 1822.20   11.40   0 
   0  -7  -9    1.94    1.68   0 
 -15  -1 -10    2.77    4.04   0 
 -15   1  -9    4.39    5.27   0 
 -14  -3 -11    0.92    5.58   0 
 -13  -4 -11    3.25    5.44   0 
 -13  -2  -8    5.04    4.61   0 
 -13  -1  -7   11.93    4.96   0 
 -13   1  -6    1.56    3.76   0 
 -12  -3  -8   -0.99    4.45   0 
 -12   0  -5    0.87    2.49   0 
 -11   0  -4   42.18    4.52   0 
 -10  -4  -7    0.74    2.64   0 
  -9  -1  -3  360.14    9.28   0 
  -8  -7 -12    4.03    4.43   0 
  -8  -5  -7    4.53    3.49   0 
  -8  -3  -4  183.91    6.72   0 
  -7   1  -1  176.00    5.15   0 
  -6  -8 -14    3.07    4.11   0 
  -6  -6  -8    0.63    2.82   0 
  -6  -3  -3   23.24    2.80   0 
  -6  -2  -2   15.89    2.01   0 
  -5  -7 -10    4.17    3.08   0 
  -5  -1  -1   82.95    3.36   0 
  -4  -6  -7   10.36    2.45   0 
  -4  -5  -5   14.00    2.31   0 
  -2  -7  -9   29.66    3.02   0 
   1  -5  -5    3.70    0.72   0 
   3  -4  -4    7.16    0.60   0 
   4  -5  -6   15.44    1.00   0 
 -15   0 -10    8.47    5.56   0 
 -14  -2 -10    1.73    3.62   0 
 -14  -1  -9   13.06    5.46   0 
 -14   0  -8    3.32    3.34   0 
 -14   1  -8   18.34    5.13   0 
 -13  -4 -12   -0.80    5.38   0 
 -13  -3 -10   21.38    6.00   0 
 -12  -2  -7   64.55    6.16   0 
 -12  -1  -6    2.14    2.79   0 
 -12   1  -5   18.56    4.00   0 
 -11  -5 -11    5.79    5.11   0 
 -11  -1  -5   40.20    4.79   0 
 -11   1  -4   26.72    3.89   0 
 -10  -6 -12    8.71    5.15   0 
 -10  -1  -4   47.45    4.58   0 
 -10   1  -3   22.14    2.85   0 
  -9  -6 -11    1.66    4.36   0 
  -9  -3  -5   15.15    2.91   0 
  -8   0  -2    2.38    2.16   0 
  -7  -6  -9    0.44    3.16   0 
  -7  -4  -5  182.91    6.84   0 
  -7   2  -1  350.75    6.77   0 
  -6  -7 -11    4.81    3.53   0 
  -6   0  -1   -0.32    1.52   0 
  -5  -8 -14   -0.20    3.70   0 
  -5  -4  -4   17.33    2.46   0 
  -4  -8 -13    2.28    3.15   0 
  -4   1   0  371.83    5.12   0 
  -3  -6  -7   27.51    3.00   0 
  -3  -5  -5   25.36    2.36   0 
  -2   0   0  700.40    5.16   0 
 -15   1 -10    1.11    5.17   0 
 -14  -2 -11    4.61    5.51   0 
 -14   0  -9   -1.59    4.50   0 
 -13  -2  -9    3.99    4.60   0 
 -13   0  -7   -0.05    2.85   0 
 -12  -4 -11   -0.91    4.85   0 
 -12  -3  -9    5.03    4.79   0 
 -12   0  -6   -1.60    3.54   0 
 -10  -6 -13   10.07    5.23   0 
 -10  -5 -10    0.23    4.29   0 
 -10  -4  -8    6.95    4.00   0 
  -9  -4  -7   40.45    4.79   0 
  -8  -6 -10   21.12    4.53   0 
  -8  -5  -8    8.76    3.65   0 
  -8  -4  -6    1.72    3.02   0 
  -7  -7 -12    9.03    4.22   0 
  -7  -2  -3   78.87    4.34   0 
  -5  -3  -3    8.45    2.03   0 
  -5  -2  -2   35.74    2.64   0 
  -4  -7 -10   -0.02    2.51   0 
  -4   2   0  315.22    4.42   0 
  -3  -8 -13   11.00    3.15   0 
  -2  -6  -7   25.57    2.58   0 
  -2  -5  -5    0.74    1.29   0 
   1  -6  -7   19.53    1.33   0 
 -14  -1 -10    5.74    3.86   0 
 -14   1  -9   10.90    4.95   0 
 -13  -3 -11    4.63    5.38   0 
 -13   1  -7   13.30    3.42   0 
 -12  -2  -8    9.17    4.31   0 
 -12  -1  -7    3.51    4.03   0 
 -11  -5 -12   16.50    5.82   0 
 -11  -3  -8   45.38    5.64   0 
 -11   0  -5   -0.98    3.00   0 
 -10   0  -4  108.39    5.82   0 
  -9  -6 -12   -1.06    4.27   0 
  -8  -7 -14    3.86    4.68   0 
  -8  -3  -5    4.10    2.86   0 
  -8   1  -2  238.74    6.37   0 
  -8   2  -2   47.30    3.17   0 
  -7  -7 -13    1.73    4.03   0 
  -6  -6  -9    6.74    3.14   0 
  -6   1  -1   24.52    2.17   0 
  -5  -5  -6    6.21    2.33   0 
  -4  -8 -14   -0.51    3.20   0 
  -4  -4  -4    9.48    1.89   0 
  -4  -1  -1   23.61    1.69   0 
   0  -6  -7   94.61    3.00   0 
   0  -5  -5   20.46    1.37   0 
 -14  -2 -12   13.18    4.58   0 
 -14  -1 -11    3.17    5.33   0 
 -14   0 -10    1.30    4.81   0 
 -13  -3 -12   22.94    6.24   0 
 -13  -2 -10    0.35    3.23   0 
 -13  -1  -9   27.16    5.55   0 
 -13   0  -8   68.54    5.82   0 
 -12  -4 -12    2.78    5.05   0 
 -12  -3 -10   22.67    5.55   0 
 -12   1  -6   -0.77    2.35   0 
 -11  -4 -10   -0.92    2.91   0 
 -11  -2  -7   38.59    4.29   0 
 -11  -1  -6   49.32    4.54   0 
 -11   1  -5   29.20    4.06   0 
 -10  -6 -14    2.98    5.15   0 
 -10  -5 -11   13.20    5.03   0 
 -10  -4  -9   12.19    4.31   0 
 -10  -3  -7   -0.14    2.38   0 
 -10  -2  -6    7.49    3.60   0 
 -10  -1  -5    1.82    3.05   0 
 -10   1  -4   42.67    4.03   0 
  -9  -3  -6   54.78    4.38   0 
  -9  -2  -5  404.03   10.36   0 
  -9  -1  -4   63.46    4.58   0 
  -8  -6 -11   -1.92    3.67   0 
  -8  -2  -4   11.86    2.39   0 
  -7  -6 -10   23.48    4.17   0 
  -7  -4  -6   58.35    4.42   0 
  -7   0  -2   90.02    4.09   0 
  -6  -7 -12    0.54    3.48   0 
  -6  -5  -7   66.89    4.59   0 
  -6  -1  -2  144.07    4.76   0 
  -4  -6  -8   37.89    3.45   0 
  -4  -3  -3    7.28    1.74   0 
  -3   1   0  581.62    5.35   0 
 -14   1 -10    0.03    4.58   0 
 -13  -2 -11    4.88    4.93   0 
 -13   1  -8    5.44    4.19   0 
 -12  -4 -13    1.03    5.10   0 
 -12  -2  -9   80.83    6.79   0 
 -12  -1  -8   -0.99    3.86   0 
 -12   0  -7   -0.80    3.63   0 
 -11  -4 -11   18.91    5.07   0 
 -11  -3  -9   -2.14    4.07   0 
  -9  -6 -13   11.05    4.89   0 
  -9  -5 -10    3.46    2.92   0 
  -9  -4  -8   28.02    4.43   0 
  -8  -5  -9   -1.72    3.30   0 
  -8  -4  -7   70.93    5.25   0 
  -7  -7 -14    4.31    4.31   0 
  -7  -5  -8   39.86    4.38   0 
  -6  -3  -4   13.81    2.10   0 
  -6  -2  -3  468.59    8.67   0 
  -6   2  -1  150.73    4.03   0 
  -4  -8 -15   -0.62    3.48   0 
  -4  -7 -11   19.95    3.37   0 
  -4  -5  -6   30.50    2.86   0 
  -4  -2  -2  692.15    8.51   0 
  -3  -4  -4  266.37    5.63   0 
  -3  -1  -1   56.88    2.24   0 
  -2  -7 -10    1.99    1.97   0 
   2  -7 -10   -0.02    1.10   0 
 -14  -1 -12    4.16    3.82   0 
 -14   0 -11    3.56    3.68   0 
 -13   0  -9    4.29    3.32   0 
 -12  -3 -11    0.96    3.43   0 
 -12   1  -7    4.23    3.61   0 
 -11  -5 -14    1.51    3.92   0 
 -11  -2  -8   11.96    4.14   0 
 -11  -1  -7   53.00    5.38   0 
 -11   0  -6    0.35    2.23   0 
 -10  -5 -12   14.44    4.01   0 
 -10  -4 -10    0.70    3.88   0 
 -10  -3  -8  120.82    7.07   0 
 -10   0  -5    1.32    2.81   0 
  -9  -6 -14    2.52    4.78   0 
  -9  -3  -7   39.40    4.49   0 
  -9   0  -4  320.66    8.58   0 
  -8  -6 -12   -1.05    3.87   0 
  -7  -6 -11    4.10    3.53   0 
  -7   1  -2  110.73    4.27   0 
  -6  -7 -13   12.48    4.09   0 
  -6  -6 -10   10.30    3.34   0 
  -5  -7 -12    4.90    3.29   0 
  -5  -6  -9   11.18    2.96   0 
 -14   0 -12   18.96    5.98   0 
 -14   1 -11    5.57    4.91   0 
 -13  -2 -12   -2.78    4.53   0 
 -13   1  -9   28.39    5.02   0 
 -12  -4 -14    6.54    4.04   0 
 -12  -3 -12    5.74    5.10   0 
 -12  -2 -10    2.55    4.12   0 
 -12   0  -8   68.34    6.15   0 
 -11  -3 -10    2.72    4.36   0 
 -11   1  -6   59.64    5.00   0 
 -10  -5 -13   -0.33    4.63   0 
 -10  -2  -7   19.39    4.08   0 
 -10  -1  -6  108.41    6.14   0 
  -9  -5 -11   39.35    4.59   0 
  -9  -4  -9    2.09    3.51   0 
  -9  -1  -5    0.52    2.66   0 
  -8  -6 -13    0.91    4.09   0 
  -8  -5 -10    6.16    3.71   0 
  -8  -3  -6   22.58    2.98   0 
  -8   1  -3   40.13    3.28   0 
  -7  -7 -15    0.67    4.32   0 
  -7   2  -2   16.35    2.05   0 
  -6  -7 -14    0.62    3.74   0 
  -5  -1  -2   23.91    2.22   0 
  -5   1  -1   81.18    2.97   0 
  -3  -5  -6    8.52    1.90   0 
  -3  -3  -3   65.87    2.79   0 
  -3   2   0 1117.89    6.74   0 
  -2  -4  -4  861.53    8.83   0 
   0  -7 -10   34.15    2.49   0 
   1  -7 -10   10.74    1.69   0 
 -14   0 -13    3.48    5.44   0 
 -14   1 -12    3.03    4.95   0 
 -13   0 -10   20.23    4.22   0 
 -12   1  -8    1.70    3.64   0 
 -11  -4 -13   11.23    5.15   0 
 -11  -2  -9   78.01    6.38   0 
 -10  -5 -14   -1.08    4.69   0 
 -10  -4 -11   59.60    6.06   0 
 -10  -3  -9    0.46    3.59   0 
 -10   1  -5    1.92    2.02   0 
 -10   2  -5  136.12    5.99   0 
  -9  -6 -15    2.53    3.56   0 
  -9  -5 -12    1.10    4.04   0 
  -9   1  -4   65.20    4.28   0 
  -8  -4  -8   19.14    3.10   0 
  -8   2  -3   21.14    2.56   0 
  -7  -6 -12   14.68    4.01   0 
  -7  -5  -9   13.08    2.86   0 
  -7  -4  -7   95.35    5.00   0 
  -6   0  -2  217.48    5.36   0 
  -5  -7 -13    9.42    3.61   0 
  -5  -3  -4   50.00    2.96   0 
  -5  -2  -3    0.63    1.58   0 
  -4  -7 -12    3.68    2.91   0 
  -4  -4  -5   24.69    2.46   0 
  -3  -2  -2  811.71    8.18   0 
  -2  -6  -8    3.65    1.77   0 
 -13  -2 -14    8.83    5.40   0 
 -13   0 -11   -0.72    4.57   0 
 -13   1 -10   12.80    3.63   0 
 -12  -3 -13   17.28    4.45   0 
 -12  -2 -11    4.06    3.30   0 
 -12  -1 -10    3.84    4.06   0 
 -12   0  -9    0.91    3.97   0 
 -11  -3 -11    5.17    3.35   0 
 -11  -1  -8    4.08    2.64   0 
 -10  -2  -8   36.39    4.74   0 
 -10   0  -6  122.87    6.25   0 
  -9  -4 -10    6.70    3.80   0 
  -9  -3  -8   18.17    3.92   0 
  -8  -6 -14   -0.26    4.28   0 
  -8  -5 -11   28.58    4.68   0 
  -7   0  -3    1.37    1.90   0 
  -6  -7 -15    4.06    3.98   0 
  -6  -6 -11    6.22    3.24   0 
  -6  -3  -5   13.91    2.60   0 
  -5  -6 -10   23.86    3.51   0 
  -5   2  -1  149.82    3.67   0 
  -2  -7 -11    1.37    2.09   0 
  -2  -5  -6   16.46    1.88   0 
  -2  -1  -1 4201.34   14.30   0 
  -2   1   0  338.94    3.18   0 
 -13  -1 -13    5.76    4.97   0 
 -13   1 -11   19.10    5.09   0 
 -12  -3 -14    3.90    3.89   0 
 -12  -2 -12   14.49    5.11   0 
 -12   1  -9    3.19    3.81   0 
 -11  -4 -14   16.66    4.34   0 
 -11  -3 -12    0.69    4.33   0 
 -11  -2 -10    4.99    4.15   0 
 -11   1  -7   44.14    4.12   0 
 -10  -4 -12    7.44    4.45   0 
 -10  -3 -10   17.27    4.44   0 
  -9  -5 -13   25.31    5.18   0 
  -9  -2  -7   15.03    3.55   0 
  -9   0  -5    0.81    1.81   0 
  -8  -6 -15    2.44    4.60   0 
  -8  -4  -9   59.16    5.08   0 
  -8  -3  -7   54.40    4.11   0 
  -7  -6 -13    0.84    3.61   0 
  -7  -3  -6  189.05    6.46   0 
  -6  -7 -16   -1.91    3.89   0 
  -6   1  -2  148.13    4.39   0 
  -5  -7 -14    1.31    3.41   0 
  -5  -4  -6    9.11    2.28   0 
  -4  -7 -13   17.77    3.55   0 
  -3  -7 -12    4.44    2.67   0 
  -3  -6  -9    0.11    1.92   0 
  -2  -3  -3   30.21    1.78   0 
   5  -6  -8    5.44    0.82   0 
 -13  -1 -14    7.52    5.38   0 
 -13   0 -12   45.47    5.51   0 
 -12  -3 -15    8.37    5.64   0 
 -12  -2 -13    0.86    4.77   0 
 -12   0 -10   43.67    5.61   0 
 -11  -4 -15    3.28    3.90   0 
 -11  -1  -9   31.99    3.99   0 
 -11   0  -8   30.59    3.83   0 
 -10  -4 -13   31.86    5.45   0 
 -10  -2  -9   22.58    4.36   0 
 -10   1  -6   91.17    5.04   0 
  -9  -5 -14    4.07    4.43   0 
  -9  -3  -9    3.97    3.39   0 
  -9   1  -5    3.25    2.53   0 
  -8  -6 -16    2.67    4.72   0 
  -8  -5 -12   20.01    4.46   0 
  -7  -4  -8  161.90    6.41   0 
  -7  -1  -4  102.90    4.42   0 
  -5  -7 -15   -0.39    3.45   0 
  -5  -6 -11    1.19    2.71   0 
  -4  -3  -4    5.92    1.71   0 
  -3  -4  -5   16.77    1.98   0 
  -2  -2  -2  359.00    4.75   0 
  -1  -5  -6   13.10    1.66   0 
 -13   0 -13    1.32    4.88   0 
 -13   1 -12    4.09    3.36   0 
 -12  -2 -14    6.37    5.12   0 
 -12  -1 -12    1.62    4.20   0 
 -12   1 -10    1.79    3.86   0 
 -11  -3 -13    5.14    3.38   0 
 -11   1  -8    3.65    3.35   0 
 -10  -3 -11   52.13    5.71   0 
 -10  -1  -8   88.42    5.84   0 
 -10   0  -7    2.05    3.02   0 
 -10   2  -6    6.18    2.17   0 
  -9  -5 -15    6.69    4.65   0 
  -8  -4 -10   39.89    4.61   0 
  -7  -6 -14    3.91    3.01   0 
  -7  -5 -11   17.50    3.91   0 
  -7   1  -3  383.32    7.49   0 
  -6   2  -2   18.23    1.84   0 
  -5  -3  -5    0.85    1.84   0 
  -5   0  -2 1975.21   14.37   0 
  -4  -2  -3  405.20    6.71   0 
  -4   1  -1   21.47    1.56   0 
  -3  -7 -13    9.03    3.50   0 
  -3  -5  -7   47.17    3.05   0 
 -13   0 -14   -0.75    4.99   0 
 -13   1 -13    5.39    4.73   0 
 -12   0 -11    0.55    3.03   0 
 -11  -3 -14   19.56    5.34   0 
 -11  -2 -12   25.91    5.30   0 
 -11  -1 -10    2.90    2.70   0 
 -11   0  -9   -0.38    2.43   0 
 -11   2  -8    9.70    3.46   0 
 -10  -4 -14    3.24    3.45   0 
 -10  -2 -10   -0.58    3.68   0 
  -9  -5 -16   -1.85    4.47   0 
  -9  -4 -12    3.38    3.81   0 
  -9  -3 -10   44.16    4.87   0 
  -9  -2  -8   22.68    3.20   0 
  -9  -1  -7   66.96    4.77   0 
  -9   0  -6   19.44    3.33   0 
  -9   2  -5  382.86    8.68   0 
  -8  -5 -13   60.05    5.92   0 
  -8   2  -4    9.69    2.24   0 
  -7  -6 -15    1.04    4.07   0 
  -7  -4  -9  211.38    7.65   0 
  -7   2  -3   77.57    3.55   0 
  -6  -6 -13    1.24    3.45   0 
  -6   0  -3    9.75    1.96   0 
  -5  -7 -16   -1.02    3.56   0 
  -5  -6 -12   -0.58    2.88   0 
  -5  -5  -9   79.07    4.62   0 
  -4  -5  -8    4.50    2.12   0 
  -4  -4  -6   22.31    2.45   0 
  -3   0  -1    0.06    0.69   0 
  -2  -6  -9    0.79    1.74   0 
 -13   1 -14    6.62    4.97   0 
 -12  -2 -15    2.61    3.64   0 
 -12   0 -12   -0.64    4.33   0 
 -12   1 -11    9.45    4.26   0 
 -11  -3 -15   22.19    5.62   0 
 -11  -1 -11    0.28    3.66   0 
 -11   1  -9   26.64    4.32   0 
 -10  -4 -15    4.31    3.55   0 
 -10  -3 -12    5.99    3.15   0 
 -10  -1  -9   60.06    5.23   0 
 -10   0  -8   17.33    3.65   0 
 -10   2  -7   15.96    3.32   0 
  -8  -5 -14    8.03    4.30   0 
  -8  -4 -11   -0.75    3.19   0 
  -8  -1  -6    3.63    2.47   0 
  -7  -6 -16   -1.16    4.12   0 
  -7  -5 -12    6.03    3.63   0 
  -7   0  -4  153.02    5.26   0 
  -6  -6 -14   39.65    4.97   0 
  -6  -2  -5   74.11    3.95   0 
  -5  -2  -4    9.96    1.61   0 
  -5  -1  -3  138.08    4.18   0 
  -4  -7 -15    0.81    3.18   0 
  -4  -6 -11    6.87    2.70   0 
  -3  -3  -4   15.47    1.79   0 
  -1  -7 -12   77.84    4.26   0 
  -1  -3  -3    4.67    0.86   0 
   1  -6  -8  119.57    3.07   0 
 -12  -1 -14    2.19    3.24   0 
 -12   0 -13    1.06    4.51   0 
 -12   1 -12   -1.10    3.98   0 
 -12   2 -11    3.51    2.95   0 
 -11  -3 -16   13.80    5.45   0 
 -11  -2 -13   18.95    4.11   0 
 -11   0 -10    7.70    2.98   0 
 -11   2  -9   71.58    5.46   0 
 -10  -4 -16    5.96    3.83   0 
 -10  -3 -13    1.70    4.07   0 
 -10  -2 -11   50.38    5.54   0 
  -9  -3 -11   15.50    3.96   0 
  -9  -2  -9   -0.85    3.16   0 
  -9   1  -6   43.60    3.87   0 
  -8  -5 -15    5.99    4.38   0 
  -8  -3  -9   37.50    3.69   0 
  -7  -6 -17    4.32    4.47   0 
  -6  -5 -11    3.07    3.00   0 
  -6  -1  -4    9.11    1.68   0 
  -5  -6 -13    2.19    3.11   0 
  -4  -7 -16    1.80    3.34   0 
  -4   2  -1   61.62    2.14   0 
  -3  -7 -14    1.27    2.75   0 
  -2  -7 -13    0.55    2.34   0 
  -2  -5  -7   67.93    3.14   0 
  -2  -4  -5   10.02    1.52   0 
  -1  -6  -9    7.90    2.05   0 
  -1  -1  -1    2.89    0.54   0 
   2  -7 -11   31.24    2.04   0 
 -12  -1 -15   25.06    4.68   0 
 -12   2 -12   16.08    4.63   0 
 -11  -2 -14   20.22    5.34   0 
 -11  -1 -12   10.90    4.28   0 
 -11   1 -10    0.33    3.35   0 
 -10  -3 -14   -2.15    4.02   0 
 -10  -1 -10    9.79    3.63   0 
 -10   1  -8   78.57    5.32   0 
  -9  -4 -14    6.23    3.21   0 
  -9  -1  -8   63.27    4.79   0 
  -9   0  -7    2.00    2.81   0 
  -9   2  -6   38.38    3.56   0 
  -8  -5 -16    1.49    4.29   0 
  -8  -4 -12    4.95    3.63   0 
  -8  -2  -8    9.31    3.14   0 
  -7  -4 -10    1.42    2.10   0 
  -7  -3  -8   20.96    3.29   0 
  -7   1  -4  101.29    4.25   0 
  -6  -6 -15   10.95    4.10   0 
  -6   1  -3   11.80    1.90   0 
  -4  -7 -17    1.24    4.37   0 
  -4  -6 -12    8.56    2.92   0 
  -3  -7 -15    1.54    2.90   0 
  -3  -5  -8    5.55    1.91   0 
  -3  -2  -3  127.32    3.48   0 
  -3  -1  -2  219.78    4.10   0 
  -2   2   0 1864.13    6.47   0 
   1  -4  -4   46.45    1.25   0 
   2  -6  -8    3.12    0.99   0 
 -12  -1 -16    9.18    4.11   0 
 -12   0 -14    2.14    3.44   0 
 -12   1 -13   10.29    3.55   0 
 -11  -2 -15    3.16    4.76   0 
 -11   2 -10    6.00    3.48   0 
 -10  -3 -15    9.11    4.73   0 
 -10  -2 -12   64.20    5.36   0 
 -10   0  -9    2.76    2.45   0 
 -10   2  -8   39.29    4.14   0 
  -9  -4 -15    0.14    4.27   0 
  -9  -3 -12  102.65    6.61   0 
  -9  -2 -10   20.09    4.03   0 
  -8  -5 -17    8.82    4.75   0 
  -8  -1  -7   83.52    4.79   0 
  -8   0  -6   21.76    3.09   0 
  -7  -5 -14    4.77    3.83   0 
  -7  -2  -7  116.18    5.34   0 
  -6  -6 -16    4.73    4.04   0 
  -6  -4  -9   12.15    2.37   0 
  -5  -6 -14   16.43    3.79   0 
  -5  -3  -6    4.87    2.04   0 
  -4  -4  -7   55.66    3.36   0 
  -4   0  -2   13.61    1.54   0 
  -2  -7 -14    8.02    2.75   0 
  -1  -2  -2  932.49    6.25   0 
 -12   0 -16   17.02    5.59   0 
 -12   0 -15    6.86    3.66   0 
 -12   1 -14    0.40    4.38   0 
 -12   2 -13    2.52    3.15   0 
 -11  -2 -17   16.15    5.63   0 
 -11  -2 -16    0.17    3.44   0 
 -11  -1 -14   45.93    5.82   0 
 -11   0 -12   74.37    6.46   0 
 -10  -3 -16    7.55    4.83   0 
 -10  -2 -13   52.71    5.80   0 
 -10  -1 -11   32.73    4.66   0 
  -9  -3 -13    4.76    3.81   0 
  -9  -1  -9    5.97    2.98   0 
  -9   0  -8    5.22    3.02   0 
  -9   1  -7   64.95    4.14   0 
  -8  -4 -13    1.50    2.64   0 
  -7  -5 -15    9.74    4.15   0 
  -7  -4 -11   33.30    3.60   0 
  -7   0  -5    0.56    1.92   0 
  -7   2  -4   57.99    3.25   0 
  -6  -6 -17    3.20    4.10   0 
  -6  -2  -6   16.54    2.54   0 
  -6   2  -3  432.79    7.09   0 
  -5   0  -3   14.49    1.86   0 
  -5   2  -2   37.65    2.13   0 
  -4  -6 -13   12.70    3.23   0 
  -3  -7 -16   10.31    3.44   0 
  -1  -5  -7   17.42    1.91   0 
   1  -5  -6   12.02    1.12   0 
 -12   1 -15   23.55    5.50   0 
 -12   2 -14    5.20    3.36   0 
 -11  -1 -15   29.65    5.42   0 
 -11   0 -13    2.78    4.26   0 
 -11   1 -12   11.46    4.16   0 
 -11   2 -11   17.22    4.04   0 
 -10  -3 -17    0.83    4.64   0 
 -10  -2 -14   17.36    4.84   0 
 -10   0 -10    3.91    2.60   0 
 -10   2  -9   20.27    3.65   0 
  -9  -4 -18   -1.63    4.89   0 
  -9  -4 -17   -1.64    3.31   0 
  -9  -2 -11    9.79    3.65   0 
  -9   2  -7   17.58    3.05   0 
  -8  -4 -14   17.62    4.49   0 
  -8  -3 -11    2.78    3.20   0 
  -7  -4 -12    0.66    3.23   0 
  -6  -6 -18    0.03    4.11   0 
  -6  -1  -5   42.94    3.12   0 
  -6   0  -4    0.14    1.17   0 
  -5  -6 -15   -0.46    3.29   0 
  -5  -2  -5   24.29    2.17   0 
  -5  -1  -4   29.40    2.44   0 
  -4  -1  -3    1.48    0.98   0 
  -3  -7 -17    3.31    3.42   0 
  -3  -6 -12    0.50    2.92   0 
  -2  -7 -15    0.87    2.62   0 
  -2  -3  -4  546.37    6.64   0 
  -1  -4  -5    1.90    0.98   0 
   3  -6  -8   72.36    1.65   0 
 -12   1 -16   11.22    4.08   0 
 -12   2 -15    4.74    3.36   0 
 -11   0 -14   58.36    6.30   0 
 -11   2 -12   29.13    4.64   0 
 -10  -2 -15    0.56    4.37   0 
 -10  -1 -12   16.31    3.29   0 
 -10   0 -11   -0.89    3.46   0 
 -10   1 -10   10.59    3.46   0 
  -9  -3 -14   10.50    3.27   0 
  -9  -2 -12    3.56    3.54   0 
  -9  -1 -10  151.74    6.94   0 
  -9   1  -8   60.18    4.49   0 
  -8  -3 -12  152.18    7.29   0 
  -8  -1  -8   58.61    4.30   0 
  -8   0  -7    3.18    2.51   0 
  -7  -5 -17    3.61    4.21   0 
  -7  -5 -16   10.13    3.29   0 
  -7  -2  -8   42.10    3.76   0 
  -6  -5 -14    0.75    3.26   0 
  -5  -6 -16    7.89    3.84   0 
  -4  -6 -14    4.72    3.05   0 
  -3  -5  -9    6.26    2.05   0 
  -2  -6 -11   14.92    2.44   0 
  -2   0  -1    0.35    0.63   0 
  -1  -7 -14    1.99    2.26   0 
  -1  -6 -10    2.66    1.68   0 
   0  -7 -13   18.35    2.45   0 
 -11  -1 -17    4.75    3.69   0 
 -11   0 -15    3.02    4.48   0 
 -11   1 -13   14.07    3.43   0 
 -10  -2 -16    5.22    4.63   0 
 -10  -1 -13    0.09    3.53   0 
 -10   2 -10    1.36    3.05   0 
  -9  -3 -16   15.21    4.78   0 
  -9  -3 -15   22.94    3.95   0 
  -8  -4 -16   -0.03    4.08   0 
  -8  -2 -10   28.82    3.92   0 
  -7  -5 -18    1.23    4.18   0 
  -7  -4 -13    6.90    3.61   0 
  -7  -3 -10   51.90    3.92   0 
  -5  -6 -17    0.57    3.63   0 
  -5  -3  -7    9.92    1.84   0 
  -4  -3  -6  136.13    4.47   0 
  -3  -3  -5    8.72    1.63   0 
  -2  -7 -16   15.39    3.41   0 
  -2  -4  -6    0.77    1.23   0 
   3  -3  -2    8.14    0.62   0 
 -11   0 -16   -0.35    4.40   0 
 -11   1 -14   50.53    5.11   0 
 -11   2 -13   11.14    3.26   0 
 -10  -2 -18    1.19    4.92   0 
 -10  -2 -17    5.55    4.82   0 
 -10  -1 -14   22.53    4.58   0 
 -10   0 -12   40.83    4.38   0 
 -10   1 -11   31.20    4.31   0 
  -9  -3 -17    0.36    4.30   0 
  -9  -2 -13   26.24    3.78   0 
  -9  -1 -11  156.47    7.21   0 
  -9   2  -8   23.76    2.85   0 
  -8  -4 -18    6.39    4.82   0 
  -8  -4 -17   18.39    4.01   0 
  -8  -1  -9   25.85    3.54   0 
  -8   1  -7   85.65    4.62   0 
  -7   2  -5  191.13    5.54   0 
  -6  -5 -15    2.69    2.58   0 
  -6  -3  -9    3.88    2.44   0 
  -6   1  -4    8.92    1.50   0 
  -5  -6 -18    3.19    2.96   0 
  -5  -5 -13    3.15    2.91   0 
  -5   1  -3  138.65    3.92   0 
  -4  -6 -15    1.19    3.05   0 
  -4  -5 -11    4.64    2.42   0 
  -4   1  -2    8.65    1.30   0 
  -2  -7 -17    3.11    3.18   0 
  -1  -7 -15   10.84    2.77   0 
   1  -6  -9   84.23    2.90   0 
   2  -7 -12    5.14    1.61   0 
   2  -2  -1  860.25    3.90   0 
 -11   0 -17    1.36    3.21   0 
 -11   1 -16   13.46    4.97   0 
 -11   1 -15   29.89    4.51   0 
 -10  -1 -15   38.10    5.26   0 
 -10   1 -12   14.62    4.00   0 
 -10   2 -11   51.09    4.84   0 
  -9  -3 -18   21.61    4.28   0 
  -9  -2 -14   -2.35    3.71   0 
  -9  -1 -12   25.24    4.11   0 
  -9   0 -10   24.36    3.27   0 
  -9   1  -9    4.51    2.14   0 
  -8  -3 -14   39.45    4.84   0 
  -8  -2 -11   30.55    3.44   0 
  -8   0  -8  173.81    6.26   0 
  -7  -4 -15   -0.32    3.57   0 
  -7  -3 -11   55.49    4.14   0 
  -7  -2  -9  473.41   10.33   0 
  -6  -5 -17    5.34    3.92   0 
  -6  -5 -16   29.55    4.68   0 
  -6  -1  -6   56.23    3.48   0 
  -6   0  -5    6.97    1.95   0 
  -5  -2  -6    5.79    1.91   0 
  -4  -6 -16    1.90    3.28   0 
  -3  -6 -14    2.77    2.72   0 
  -3  -5 -10    1.33    1.98   0 
  -2  -7 -18    8.67    3.57   0 
  -1  -7 -16    6.34    3.37   0 
  -1  -6 -11   -0.07    2.10   0 
   0  -6 -10   21.72    2.27   0 
   2  -1   0  352.37    3.17   0 
 -11   1 -17    7.78    5.04   0 
 -11   2 -16    1.86    4.33   0 
 -11   2 -15    1.75    2.98   0 
 -10  -1 -17   10.88    4.61   0 
 -10  -1 -16   31.11    4.43   0 
 -10   0 -14   78.33    6.32   0 
 -10   2 -12   61.47    5.30   0 
  -9   0 -11    2.12    3.16   0 
  -9   2  -9    0.42    2.62   0 
  -8  -3 -15    0.08    3.58   0 
  -8  -2 -12   16.64    3.76   0 
  -8  -1 -10  143.07    6.39   0 
  -8   2  -7  255.35    7.15   0 
  -7  -3 -12   12.92    3.40   0 
  -7  -1  -8   52.81    3.91   0 
  -6  -5 -18    3.88    4.20   0 
  -6   2  -4   23.93    2.17   0 
  -5  -5 -14   13.60    3.44   0 
  -5  -1  -5  509.84    8.20   0 
  -4  -6 -17   -0.07    3.33   0 
  -4  -5 -12    2.69    2.37   0 
  -4  -2  -5  923.02   10.35   0 
  -3   0  -2  212.79    3.79   0 
  -3   2  -1  293.79    3.69   0 
  -1  -5  -8    6.34    1.48   0 
   1   1   1    3.07    0.47   0 
   2  -5  -6    4.26    0.70   0 
   5  -5  -5    3.00    0.71   0 
 -11   2 -17   13.63    5.00   0 
 -10  -1 -18    1.62    4.47   0 
 -10   0 -15   -1.24    3.76   0 
 -10   1 -13    1.75    2.64   0 
  -9  -2 -17    2.47    4.37   0 
  -9  -2 -16    1.86    2.99   0 
  -9  -1 -13   50.89    4.52   0 
  -9   1 -10  155.81    6.43   0 
  -8  -3 -16    2.56    3.82   0 
  -8   0  -9    0.13    2.51   0 
  -8   1  -8   54.33    4.04   0 
  -7  -4 -17   14.23    4.47   0 
  -7  -2 -10   11.80    2.97   0 
  -6  -5 -19    6.19    3.34   0 
  -6  -4 -13   53.89    4.22   0 
  -6  -3 -10   20.58    2.66   0 
  -5  -5 -15   -1.92    2.99   0 
  -5   2  -3    1.94    1.22   0 
  -4  -6 -19   13.44    4.34   0 
  -4  -6 -18   13.69    3.24   0 
  -4  -3  -7    8.32    1.92   0 
  -4  -1  -4    1.91    1.38   0 
  -4   0  -3    1.75    0.91   0 
  -4   2  -2  705.96    7.02   0 
  -3  -6 -15    3.00    2.89   0 
  -3  -1  -3   53.56    2.27   0 
  -2  -6 -13   10.65    2.62   0 
  -1  -7 -17    1.16    2.83   0 
  -1  -3  -4  977.87    7.71   0 
   0  -7 -15   13.57    2.67   0 
 -10   0 -17    1.00    4.17   0 
 -10   0 -16    3.10    2.99   0 
 -10   1 -14   24.23    3.82   0 
 -10   2 -13   37.33    4.16   0 
  -9  -2 -19    3.56    4.81   0 
  -9  -2 -18   17.17    5.16   0 
  -9  -1 -14   16.99    3.28   0 
  -9   0 -12   -0.94    3.20   0 
  -9   1 -11  151.60    6.84   0 
  -9   2 -10   21.30    3.51   0 
  -8  -3 -18    7.68    4.43   0 
  -8  -3 -17    1.29    2.80   0 
  -8  -2 -13    0.09    2.25   0 
  -8  -1 -11  267.93    8.62   0 
  -8   2  -8    7.15    2.54   0 
  -7  -4 -19   11.93    4.83   0 
  -7  -4 -18    2.93    3.05   0 
  -7  -3 -13    9.28    2.63   0 
  -7   2  -6   51.69    3.32   0 
  -6  -4 -14   -0.06    3.03   0 
  -6   1  -5   42.42    2.84   0 
  -4  -5 -13   32.52    3.57   0 
  -3  -6 -16   10.96    3.36   0 
  -2  -4  -7  101.08    3.51   0 
  -2  -3  -5  107.94    3.18   0 
  -1  -7 -18    2.71    3.10   0 
  -1  -6 -12    0.59    2.24   0 
  -1  -4  -6  128.54    3.45   0 
   0  -7 -16   -0.27    2.83   0 
   2  -7 -13    2.01    1.75   0 
   2  -6  -9   25.49    1.71   0 
   4  -6  -8  111.00    1.64   0 
 -10   0 -18   42.23    6.07   0 
 -10   1 -15   31.93    4.29   0 
 -10   2 -14   16.16    3.35   0 
  -9  -1 -15    4.99    2.80   0 
  -9   0 -13    1.71    3.39   0 
  -9   2 -11    9.78    3.21   0 
  -8  -3 -19    3.46    3.34   0 
  -8  -2 -14   56.48    4.71   0 
  -8   0 -10  112.16    5.67   0 
  -8   1  -9   27.12    3.40   0 
  -7  -3 -14    7.33    3.43   0 
  -7  -1  -9    9.07    2.10   0 
  -6  -4 -15   19.00    3.93   0 
  -6  -3 -11   10.27    2.31   0 
  -6   0  -6   44.88    3.10   0 
  -5  -5 -18   19.77    4.45   0 
  -5  -5 -17   -1.54    3.33   0 
  -5  -4 -12   12.59    3.07   0 
  -5  -2  -7  133.26    4.61   0 
  -4  -5 -14   11.05    3.02   0 
  -3  -6 -17    0.27    3.15   0 
  -2  -6 -14    5.92    2.59   0 
  -2  -5 -10   38.81    2.87   0 
   0  -7 -17   -0.30    3.09   0 
   0  -6 -11   13.08    2.22   0 
   0   2   1 1844.88    5.39   0 
   2  -4  -4   14.15    0.58   0 
 -10   1 -17   12.98    4.87   0 
 -10   2 -16    4.49    4.18   0 
 -10   2 -15    2.39    2.79   0 
  -9  -1 -18   12.59    4.82   0 
  -9  -1 -17   26.67    5.07   0 
  -9   0 -14    8.92    3.60   0 
  -9   1 -12   22.42    3.26   0 
  -8  -2 -16    4.54    3.88   0 
  -8  -1 -12  108.14    5.67   0 
  -7  -3 -15    2.16    3.34   0 
  -7  -2 -12    3.52    2.80   0 
  -7   0  -8  178.13    5.93   0 
  -6  -4 -16    1.34    3.33   0 
  -6  -3 -12   18.39    3.34   0 
  -6   2  -5   67.10    3.25   0 
  -5  -4 -13   69.91    4.78   0 
  -5  -1  -6   20.46    2.30   0 
  -5   1  -4   29.00    2.18   0 
  -4  -2  -6   60.87    3.09   0 
  -3  -6 -19   11.13    3.88   0 
  -3  -6 -18    5.86    3.51   0 
  -3  -5 -12    2.81    2.26   0 
  -2  -6 -15   -0.45    2.48   0 
  -1  -5  -9   82.74    3.48   0 
 -10   2 -18    0.54    4.38   0 
 -10   2 -17    1.97    4.27   0 
  -9  -1 -19   47.90    5.42   0 
  -9   0 -15    1.09    3.43   0 
  -9   2 -12    0.85    2.97   0 
  -8  -2 -18   11.38    4.46   0 
  -8  -2 -17   10.72    4.23   0 
  -8  -1 -13   42.02    4.04   0 
  -8   0 -11   10.00    2.50   0 
  -8   1 -10  145.19    6.16   0 
  -8   2  -9  258.90    7.39   0 
  -7  -3 -17    1.07    3.65   0 
  -7  -1 -10    6.15    2.08   0 
  -6  -4 -19    9.07    4.25   0 
  -6  -4 -18    3.50    3.86   0 
  -6  -4 -17    5.17    2.80   0 
  -6  -2 -10   65.55    4.23   0 
  -5  -3 -10  256.57    7.17   0 
  -5   0  -5   10.97    1.88   0 
  -4  -5 -16    7.05    3.20   0 
  -4  -5 -15   23.56    3.06   0 
  -4  -4 -11  276.30    7.38   0 
  -4  -3  -8    1.23    1.23   0 
  -3  -4  -9   52.62    3.18   0 
  -2  -6 -16    6.23    2.90   0 
   0  -5  -8   26.88    1.97   0 
   4  -4  -3   27.79    1.01   0 
  -9   0 -16  102.76    6.33   0 
  -9   1 -14   16.59    4.16   0 
  -9   2 -13   21.75    3.93   0 
  -8  -2 -20    4.07    4.59   0 
  -8  -2 -19    9.84    3.58   0 
  -8  -1 -14   13.03    3.84   0 
  -8   0 -12   77.91    5.25   0 
  -7  -3 -20   -1.18    4.39   0 
  -7  -3 -19    4.75    4.43   0 
  -7  -3 -18    0.12    2.85   0 
  -7  -2 -13    9.21    2.48   0 
  -7  -1 -11   10.16    2.97   0 
  -7   0  -9    7.62    2.57   0 
  -6  -4 -20   -0.36    2.85   0 
  -6  -3 -13    7.92    2.37   0 
  -6   0  -7    2.52    1.90   0 
  -6   1  -6   54.33    3.18   0 
  -5  -2  -8   38.09    2.77   0 
  -4  -5 -17    1.40    3.18   0 
  -4  -1  -5  619.64    8.21   0 
  -4   1  -3    0.08    0.75   0 
  -3  -5 -13    0.13    2.25   0 
  -3  -3  -7  167.99    4.61   0 
  -3  -2  -5 1172.38   10.61   0 
  -2  -6 -17    2.21    2.92   0 
  -2  -5 -11  215.60    5.97   0 
  -1  -6 -14    5.56    2.77   0 
   0  -6 -12   11.19    2.36   0 
  -9   0 -19   -1.36    4.22   0 
  -9   0 -18   10.16    3.39   0 
  -9   1 -16    6.63    4.15   0 
  -9   1 -15    5.61    2.93   0 
  -9   2 -14   -0.67    3.17   0 
  -8  -1 -15    1.88    2.52   0 
  -8   0 -13    1.00    2.92   0 
  -8   1 -11  251.19    8.03   0 
  -8   2 -10   28.47    3.02   0 
  -7  -2 -14   36.20    3.74   0 
  -6  -3 -14    1.21    2.08   0 
  -6  -2 -11  457.11    9.96   0 
  -5  -4 -15   98.35    5.79   0 
  -5  -3 -11    7.85    2.50   0 
  -5   2  -4   10.24    1.58   0 
  -4  -5 -20    7.39    4.16   0 
  -4  -5 -19    7.35    3.98   0 
  -4  -5 -18    2.49    3.55   0 
  -4  -4 -12    6.39    2.55   0 
  -4  -3  -9   39.38    3.02   0 
  -4   0  -4  192.76    4.40   0 
  -3  -5 -14   -0.04    2.38   0 
  -3   1  -2  206.62    3.51   0 
  -2  -6 -19    2.27    3.27   0 
  -2  -6 -18    3.95    3.16   0 
  -2  -4  -8    1.92    1.42   0 
  -2  -2  -4    6.00    1.12   0 
  -2   1  -1 4264.10   12.03   0 
  -1  -2  -3  154.02    2.74   0 
  -9   1 -18   13.11    4.79   0 
  -9   2 -16    2.10    3.73   0 
  -9   2 -15   55.98    5.39   0 
  -8  -1 -19    9.91    4.72   0 
  -8  -1 -18    3.37    4.20   0 
  -8  -1 -17   12.59    4.42   0 
  -8   0 -14   22.13    3.91   0 
  -8   1 -12  106.34    5.76   0 
  -8   2 -11   27.40    3.60   0 
  -7  -1 -12    5.39    2.88   0 
  -7   0 -10  202.42    6.83   0 
  -7   1  -9   11.19    2.58   0 
  -6  -3 -16   16.05    3.80   0 
  -6  -3 -15    2.62    2.26   0 
  -6   2  -6   16.32    2.15   0 
  -5  -4 -17    1.41    3.45   0 
  -5  -4 -16    3.76    2.44   0 
  -5  -1  -7   43.43    2.72   0 
  -4  -2  -7  404.58    7.33   0 
  -3  -4 -10   12.71    2.21   0 
  -3  -1  -4   95.60    2.98   0 
  -2  -3  -6  112.92    3.37   0 
  -1  -6 -15    4.83    2.47   0 
  -1  -5 -10    8.89    1.79   0 
  -1  -4  -7   92.48    3.05   0 
  -9   2 -19    3.35    4.48   0 
  -9   2 -18   20.48    4.96   0 
  -9   2 -17    0.97    3.92   0 
  -9   3 -16   14.64    4.41   0 
  -8  -1 -20   13.94    3.96   0 
  -8   0 -15   -1.85    3.06   0 
  -8   1 -13   40.99    4.38   0 
  -7  -2 -21   -1.10    4.28   0 
  -7  -2 -20   12.96    4.67   0 
  -7  -2 -19   48.21    5.70   0 
  -7  -2 -18   13.63    4.24   0 
  -7  -2 -17    7.61    2.93   0 
  -7  -1 -13    2.10    2.89   0 
  -6  -3 -19   -0.59    3.99   0 
  -6  -3 -18   23.62    4.51   0 
  -6  -3 -17    4.45    3.60   0 
  -6  -2 -12   37.57    3.34   0 
  -6   1  -7   45.94    3.12   0 
  -5  -4 -20    8.81    4.20   0 
  -5  -4 -19    1.70    3.74   0 
  -5  -4 -18    6.20    2.84   0 
  -5  -3 -12    5.12    1.97   0 
  -5   0  -6 1454.23   13.60   0 
  -5   1  -5  479.01    7.39   0 
  -4  -4 -13   59.30    3.86   0 
  -4   2  -3  386.70    5.47   0 
  -3  -5 -16   11.95    3.10   0 
  -3   0  -3    1.94    1.01   0 
  -1  -6 -16    0.57    2.42   0 
   0  -6 -13    0.02    1.88   0 
   2  -6 -10  121.36    3.34   0 
   3  -6  -9    1.56    0.94   0 
  -9   3 -18   20.19    5.03   0 
  -9   3 -17    3.35    3.06   0 
  -8   0 -18   22.53    4.70   0 
  -8   0 -17   -0.69    3.50   0 
  -8   0 -16   66.56    5.07   0 
  -8   1 -14   10.14    3.49   0 
  -8   2 -12   19.62    2.87   0 
  -8   3 -12  136.14    6.31   0 
  -7  -1 -14    2.79    3.10   0 
  -7   1 -10    6.44    2.59   0 
  -7   2  -9  436.45    9.11   0 
  -6  -3 -21    1.48    3.26   0 
  -6  -2 -13   17.57    3.26   0 
  -6  -1 -10   17.84    2.39   0 
  -5  -3 -13    4.79    2.64   0 
  -4  -4 -14    4.50    2.77   0 
  -3  -5 -19    0.26    3.40   0 
  -3  -5 -18   26.85    4.11   0 
  -3  -5 -17   33.47    4.12   0 
  -3  -3  -8   83.68    3.50   0 
  -2  -5 -13  114.71    4.91   0 
  -2  -4  -9    8.89    1.78   0 
  -2  -1  -3  311.19    4.29   0 
  -1  -6 -19   -0.01    3.00   0 
  -1  -6 -18    5.62    3.04   0 
  -1  -6 -17    1.21    2.64   0 
  -1  -3  -5   28.15    1.59   0 
   0  -5  -9    6.11    1.37   0 
   1  -4  -5   33.15    1.29   0 
   1  -3  -3    2.43    0.43   0 
  -8   0 -20   73.61    6.13   0 
  -8   0 -19    2.56    2.94   0 
  -8   1 -16    8.20    3.87   0 
  -8   1 -15   -1.11    3.33   0 
  -8   2 -13    0.43    2.08   0 
  -8   3 -13   11.70    3.29   0 
  -7  -1 -16    2.63    3.57   0 
  -7  -1 -15    6.62    2.67   0 
  -7   0 -12  331.84    8.78   0 
  -7   3  -9    4.79    2.19   0 
  -6  -2 -14   17.74    3.47   0 
  -6  -1 -11   76.98    4.53   0 
  -6   2  -7   42.36    2.97   0 
  -5  -3 -14   -0.93    2.55   0 
  -5  -1  -8   44.53    2.85   0 
  -5   2  -5   22.81    2.04   0 
  -4  -4 -16    6.38    3.13   0 
  -4  -4 -15  121.93    5.62   0 
  -4  -1  -6   12.95    1.55   0 
  -3  -5 -20    0.54    2.56   0 
  -2  -5 -14    6.03    2.40   0 
  -2   0  -2  879.78    6.32   0 
  -1  -5 -11  229.18    5.76   0 
   1  -6 -12   16.18    2.01   0 
  -8   1 -20   16.73    5.10   0 
  -8   1 -19   10.46    4.58   0 
  -8   1 -18    2.18    4.00   0 
  -8   1 -17   13.37    4.30   0 
  -8   2 -15  117.69    6.63   0 
  -8   2 -14   61.78    4.54   0 
  -8   3 -14   40.12    4.40   0 
  -7  -1 -21    0.31    4.38   0 
  -7  -1 -20    1.50    4.26   0 
  -7  -1 -19    2.04    4.12   0 
  -7  -1 -18    2.82    3.85   0 
  -7   0 -13    0.19    2.61   0 
  -7   1 -11    8.76    2.14   0 
  -7   2 -10   11.49    2.64   0 
  -6  -2 -16   40.06    4.47   0 
  -6  -2 -15   11.86    2.66   0 
  -6   3  -7    3.56    1.77   0 
  -5  -3 -16    4.34    3.15   0 
  -5  -3 -15    7.51    2.34   0 
  -5  -2 -11    7.98    2.47   0 
  -5   0  -7    5.18    1.79   0 
  -4  -4 -21   -0.21    3.78   0 
  -4  -4 -20   14.99    4.25   0 
  -4  -4 -19   13.03    3.96   0 
  -4  -4 -18   13.86    3.81   0 
  -4  -4 -17   11.55    3.48   0 
  -4   0  -5   31.71    2.18   0 
  -4   1  -4    0.94    1.16   0 
  -3  -4 -12  109.10    4.55   0 
  -3   2  -2  795.12    6.46   0 
  -2  -5 -15   62.34    4.25   0 
   0  -6 -15    6.41    2.35   0 
  -8   2 -20    7.44    4.83   0 
  -8   2 -19   11.51    4.78   0 
  -8   2 -18   10.78    4.35   0 
  -8   2 -17    9.97    4.00   0 
  -8   2 -16    7.15    2.79   0 
  -8   3 -16    2.49    3.46   0 
  -8   3 -15    1.18    3.18   0 
  -7   0 -15    0.64    3.03   0 
  -7   0 -14   43.20    3.82   0 
  -7   1 -12    5.40    2.74   0 
  -7   2 -11  181.23    6.50   0 
  -7   3 -10   44.49    3.58   0 
  -6  -2 -21   14.20    4.70   0 
  -6  -2 -20    2.39    3.98   0 
  -6  -2 -18   24.41    4.41   0 
  -6  -2 -17    1.03    2.38   0 
  -6  -1 -12  137.97    5.62   0 
  -6   0 -10   96.64    4.64   0 
  -5  -3 -20   53.99    5.83   0 
  -5  -3 -18   15.45    4.00   0 
  -5  -3 -17    1.65    2.32   0 
  -5  -2 -12   10.67    2.63   0 
  -5   1  -6   20.46    1.88   0 
  -5   3  -5    1.95    1.25   0 
  -4  -3 -12   33.53    3.25   0 
  -3  -3  -9    1.04    1.59   0 
  -2  -5 -17   80.33    5.14   0 
  -2  -5 -16   19.92    3.27   0 
  -2  -4 -10    9.68    1.91   0 
  -2  -3  -7    8.11    1.43   0 
  -1  -5 -12   24.60    2.54   0 
  -1  -4  -8  126.54    3.69   0 
   0  -6 -17    1.20    2.45   0 
   0  -6 -16    8.71    2.61   0 
   0  -5 -10   50.93    2.81   0 
   1  -6 -13   21.00    2.32   0 
   2  -5  -7  166.69    2.93   0 
   3  -5  -6   16.82    0.80   0 
  -8   3 -19    3.12    4.17   0 
  -8   3 -18   10.25    4.28   0 
  -8   3 -17    0.27    2.59   0 
  -7   0 -21    0.81    4.29   0 
  -7   0 -20   70.61    6.42   0 
  -7   0 -19   -0.35    3.73   0 
  -7   0 -18    9.56    3.89   0 
  -7   0 -17    0.36    3.31   0 
  -7   1 -13    2.08    2.80   0 
  -7   3 -11   57.71    4.12   0 
  -6  -1 -13   67.95    4.25   0 
  -4  -3 -13   59.74    4.08   0 
  -4  -2  -9  180.79    5.24   0 
  -4  -1  -7   73.67    3.31   0 
  -3  -4 -14   -0.63    2.28   0 
  -3  -2  -7   91.28    3.40   0 
  -3  -1  -5   58.65    2.52   0 
  -2  -5 -21    5.01    3.78   0 
  -2  -5 -20    7.00    3.69   0 
  -2  -5 -19   15.32    3.78   0 
  -2  -5 -18   10.34    3.40   0 
  -2  -2  -5  193.66    3.90   0 
   0  -6 -20    9.57    3.45   0 
   0  -6 -19    0.86    2.83   0 
   0  -6 -18   10.00    3.01   0 
  -7   1 -15    7.08    3.46   0 
  -7   1 -14    4.94    3.12   0 
  -7   2 -12    1.50    1.87   0 
  -7   3 -12   11.13    2.93   0 
  -6  -1 -22    7.74    4.82   0 
  -6   0 -11    8.77    2.00   0 
  -5  -2 -14   16.49    3.19   0 
  -5  -2 -13    0.48    1.71   0 
  -5   2  -6    5.54    1.57   0 
  -4  -3 -14    1.98    2.46   0 
  -4   2  -4    5.92    1.26   0 
  -3  -4 -16    4.33    2.83   0 
  -3  -4 -15    1.96    2.60   0 
  -3  -3 -10  174.00    5.22   0 
  -2  -4 -11   -0.44    1.66   0 
  -1  -5 -14    1.14    2.48   0 
   3  -6 -10   12.61    1.40   0 
  -7   1 -21   -0.59    4.17   0 
  -7   1 -20   -1.13    3.81   0 
  -7   1 -19    0.28    3.87   0 
  -7   1 -18   -0.19    3.63   0 
  -7   1 -17   17.44    4.25   0 
  -7   1 -16    0.67    3.34   0 
  -7   2 -14   29.78    3.85   0 
  -7   3 -13    6.49    2.90   0 
  -6  -1 -21   33.35    4.57   0 
  -6  -1 -20    8.62    4.33   0 
  -6  -1 -18    5.81    3.82   0 
  -6  -1 -17   29.22    4.34   0 
  -6  -1 -16   83.84    5.17   0 
  -5  -2 -22    1.64    4.17   0 
  -5  -2 -21    1.51    3.96   0 
  -5  -2 -16    1.09    2.87   0 
  -5  -2 -15   46.19    4.24   0 
  -5  -1 -11  178.00    5.99   0 
  -5   1  -7   41.19    2.54   0 
  -4  -3 -22    7.87    4.48   0 
  -4  -3 -21    4.05    4.01   0 
  -4  -3 -16   18.99    3.55   0 
  -4  -3 -15    1.11    2.63   0 
  -4   0  -6   48.99    2.64   0 
  -3  -4 -21    3.15    2.79   0 
  -3  -4 -20   18.05    4.14   0 
  -3  -4 -19   55.98    5.07   0 
  -3  -4 -18   27.01    4.01   0 
  -3   0  -4  576.27    6.60   0 
  -3   1  -3   49.91    1.88   0 
  -2  -3  -8  285.81    5.64   0 
  -2   2  -1  845.79    5.03   0 
  -1  -5 -15   29.84    3.24   0 
  -1  -4  -9  101.78    3.53   0 
  -1  -3  -6   36.36    1.86   0 
   0  -5 -11  258.92    5.69   0 
   0  -4  -7   -0.01    0.90   0 
   1  -6 -16    3.18    2.72   0 
   1  -6 -15   23.71    2.74   0 
   1  -5  -9   30.64    1.99   0 
  -7   2 -21    0.67    4.44   0 
  -7   2 -20   15.07    4.82   0 
  -7   2 -19   49.49    5.75   0 
  -7   2 -18   15.60    4.27   0 
  -7   2 -17    5.32    3.73   0 
  -7   2 -16   14.68    3.81   0 
  -7   2 -15   67.32    5.22   0 
  -6   0 -22   16.12    5.16   0 
  -6   0 -14   53.50    4.34   0 
  -6   0 -13    1.42    1.72   0 
  -6   1 -11   84.50    4.58   0 
  -5  -2 -20   24.84    3.84   0 
  -5  -2 -19    2.70    3.49   0 
  -5  -2 -18    8.85    3.52   0 
  -5  -2 -17    4.51    2.36   0 
  -5   3  -6    4.86    1.41   0 
  -4  -3 -20    7.18    2.95   0 
  -4  -3 -19    8.21    3.77   0 
  -4  -3 -17   10.48    2.68   0 
  -4  -1  -8    4.45    1.72   0 
  -4   1  -5  604.73    7.60   0 
  -4   3  -4    4.46    1.12   0 
  -1  -5 -21   19.67    4.16   0 
  -1  -5 -20    0.29    3.26   0 
  -1  -5 -19   40.81    4.37   0 
  -1  -5 -18    5.83    2.97   0 
  -1  -5 -17    4.80    2.72   0 
  -1  -5 -16   19.13    3.05   0 
  -1  -2  -4   26.54    1.37   0 
   1  -6 -20    2.52    3.03   0 
   1  -6 -19    2.50    2.83   0 
   1  -6 -18   13.24    2.95   0 
   1  -6 -17    1.59    2.32   0 
   1   0   1    0.42    0.31   0 
   4  -6  -9    7.01    1.03   0 
  -7   3 -20   -2.97    4.04   0 
  -7   3 -19    4.99    4.07   0 
  -7   3 -18    0.47    3.68   0 
  -7   3 -17    1.06    3.44   0 
  -7   3 -16   10.03    3.61   0 
  -7   3 -15    2.39    2.23   0 
  -6   0 -21    4.31    4.23   0 
  -6   0 -20    1.41    3.70   0 
  -6   0 -19    1.06    3.50   0 
  -6   0 -18   -0.87    3.14   0 
  -6   0 -17    0.04    3.00   0 
  -6   0 -16   17.78    3.59   0 
  -6   0 -15    0.99    2.78   0 
  -6   1 -12  138.75    5.80   0 
  -6   2 -10   61.54    3.55   0 
  -5  -1 -12  137.03    5.31   0 
  -5   1  -8   44.94    2.98   0 
  -5   2  -7  127.81    4.26   0 
  -4  -2 -12    0.83    2.08   0 
  -3  -1  -6  251.96    5.02   0 
  -2  -4 -22    1.24    3.85   0 
  -2  -4 -13   45.16    3.34   0 
  -2  -2  -6   85.31    2.88   0 
  -2  -1  -4   85.92    2.49   0 
  -1  -4 -10    1.15    1.75   0 
   0  -5 -12   34.59    2.60   0 
   2  -6 -13   10.97    1.85   0 
  -6   1 -22    7.74    4.73   0 
  -6   1 -13   67.91    4.54   0 
  -6   2 -11  436.64    9.25   0 
  -6   3 -10   16.60    2.17   0 
  -5  -1 -22    0.98    4.23   0 
  -5  -1 -13   61.65    3.91   0 
  -4  -2 -13  102.93    4.90   0 
  -4  -1  -9  386.49    7.49   0 
  -4   0  -7    1.35    1.47   0 
  -3  -3 -22    3.12    4.05   0 
  -3  -3 -13   34.31    3.22   0 
  -2  -4 -21   12.50    4.05   0 
  -2  -4 -20   -0.21    3.22   0 
  -2  -4 -15  174.98    6.20   0 
  -2  -4 -14   65.79    3.73   0 
  -2  -3  -9   18.79    1.94   0 
   1  -5 -10   21.21    1.98   0 
   1  -1   0  910.23    3.06   0 
   2  -6 -14    0.79    1.71   0 
   5  -6  -8    4.88    0.65   0 
  -6   1 -20   10.46    4.21   0 
  -6   1 -19   18.92    4.28   0 
  -6   1 -18    5.65    3.54   0 
  -6   1 -17   30.68    4.31   0 
  -6   1 -16   85.49    5.67   0 
  -6   1 -15   30.75    3.99   0 
  -6   1 -14    3.98    2.09   0 
  -6   2 -12   42.10    3.69   0 
  -6   3 -11   10.08    2.56   0 
  -5  -1 -19   78.09    5.98   0 
  -5  -1 -18   46.47    4.92   0 
  -5  -1 -17   12.53    3.53   0 
  -5  -1 -16    4.70    3.01   0 
  -5  -1 -15    4.66    2.16   0 
  -5   0 -11   -0.21    1.88   0 
  -5   2  -8   34.27    2.68   0 
  -5   3  -7   10.16    1.48   0 
  -4  -2 -22   10.02    3.53   0 
  -4  -2 -21    3.85    3.80   0 
  -4  -2 -20   21.85    4.31   0 
  -4  -2 -14  131.41    5.66   0 
  -4   1  -6   13.72    1.74   0 
  -4   2  -5  877.67    9.00   0 
  -3  -3 -21    1.89    3.69   0 
  -3  -3 -20    7.75    3.71   0 
  -3  -3 -15    4.72    2.60   0 
  -3  -3 -14   44.38    3.67   0 
  -3  -2  -9   41.67    2.73   0 
  -2  -4 -19   35.71    3.74   0 
  -2  -4 -18   46.26    4.37   0 
  -2  -4 -17    0.86    2.70   0 
  -2  -4 -16   -0.11    1.75   0 
   0  -5 -21   13.90    3.82   0 
   0  -5 -14   66.69    3.73   0 
   0  -4  -8  284.60    4.94   0 
   0  -3  -5   16.01    1.19   0 
   2  -6 -19    3.42    3.37   0 
   2  -6 -16    1.68    2.48   0 
   2  -1   1 4173.68   11.59   0 
  -6   2 -21    8.75    4.64   0 
  -6   2 -20   -0.02    4.11   0 
  -6   2 -13   17.98    2.60   0 
  -6   3 -21    4.00    4.39   0 
  -6   3 -12   14.44    2.88   0 
  -5   0 -22    0.71    4.21   0 
  -5   0 -12   14.77    2.57   0 
  -4  -2 -19   54.03    4.51   0 
  -4  -2 -18   29.57    4.13   0 
  -4  -2 -17   79.77    5.25   0 
  -4  -2 -16   -1.12    2.57   0 
  -4  -2 -15   91.71    4.78   0 
  -3  -3 -19   20.52    3.28   0 
  -3  -3 -18   14.17    3.51   0 
  -3  -1  -7   38.96    2.40   0 
  -3   0  -5    1.56    0.84   0 
  -2  -3 -10  377.82    7.05   0 
  -2   0  -3    4.94    0.91   0 
  -2   1  -2    5.08    0.75   0 
   0  -5 -20    6.84    3.34   0 
   0  -5 -19   14.58    3.39   0 
   0  -5 -18   -0.56    2.61   0 
   0  -5 -17   17.58    3.05   0 
   0  -5 -16    7.25    2.54   0 
   0  -5 -15    8.02    2.36   0 
   1   1   2  550.50    4.23   0 
   2  -6 -18    0.58    2.39   0 
   2  -6 -17    1.41    2.20   0 
   5  -5  -4    0.65    0.40   0 
  -6   2 -19   15.82    3.54   0 
  -6   2 -18   23.87    3.67   0 
  -6   2 -17    0.04    3.26   0 
  -6   2 -15   12.61    2.63   0 
  -6   3 -20   31.28    5.23   0 
  -6   3 -19    4.10    3.90   0 
  -6   3 -15    1.72    2.87   0 
  -6   3 -14    2.06    2.68   0 
  -6   3 -13    5.96    2.09   0 
  -5   0 -21   -0.13    2.78   0 
  -5   0 -20    6.67    4.04   0 
  -5   0 -19    3.76    3.68   0 
  -5   0 -14   31.41    3.51   0 
  -5   0 -13    0.83    1.55   0 
  -5   3  -8   64.34    3.29   0 
  -4  -1 -22    4.82    4.17   0 
  -4   0  -8  301.10    6.22   0 
  -4   3  -5   36.29    2.04   0 
  -3  -2 -10  167.27    4.91   0 
  -3   1  -4   91.34    2.71   0 
  -2  -2  -7  388.49    6.09   0 
  -2   3  -1   94.89    1.68   0 
  -1  -4 -22    1.55    3.76   0 
  -1  -4 -21    4.65    3.57   0 
   1  -5 -11   16.54    1.82   0 
   3  -3  -1  178.89    2.04   0 
  -6   3 -17    4.53    2.53   0 
  -6   3 -16   19.97    3.12   0 
  -5   0 -18   45.14    4.22   0 
  -5   0 -17    0.34    2.08   0 
  -5   0 -16   94.35    5.17   0 
  -5   0 -15   -0.89    1.74   0 
  -5   1 -22    1.14    4.20   0 
  -5   1 -21   16.75    4.54   0 
  -4  -1 -21    5.86    3.92   0 
  -4  -1 -20   63.40    5.66   0 
  -4  -1 -12   12.28    2.48   0 
  -4   0  -9   20.32    2.32   0 
  -4   1  -7   63.16    3.00   0 
  -4   2  -6   60.59    2.75   0 
  -3  -2 -22    1.29    4.02   0 
  -3   3  -3   59.54    2.03   0 
  -2  -3 -22   -0.04    3.61   0 
  -2  -3 -21    1.24    3.46   0 
  -2  -1  -5   28.73    1.71   0 
  -1  -4 -20    3.79    3.29   0 
  -1  -4 -19    6.97    3.19   0 
  -1  -4 -14   65.83    3.79   0 
   0  -4  -9   24.05    1.86   0 
   1  -5 -21    0.56    3.13   0 
   1  -5 -12    1.49    1.47   0 
   3  -6 -13    1.96    1.40   0 
   4  -6 -10  131.82    3.03   0 
  -5   1 -20   41.57    5.12   0 
  -5   1 -13   60.67    4.17   0 
  -5   1 -12  130.40    5.14   0 
  -5   2 -22    2.76    4.51   0 
  -4  -1 -19   20.33    4.07   0 
  -4  -1 -18   -0.35    3.09   0 
  -4  -1 -17   41.93    4.29   0 
  -4  -1 -16   40.83    3.99   0 
  -4  -1 -15   63.83    4.41   0 
  -4  -1 -14    4.52    2.41   0 
  -4   0 -23    1.23    4.45   0 
  -3  -2 -20    6.14    3.53   0 
  -3  -1  -8   11.08    1.75   0 
  -3   0  -6  950.97    9.37   0 
  -2  -3 -20   17.16    3.85   0 
  -2  -3 -19    5.84    3.24   0 
  -1  -4 -18   10.34    3.05   0 
  -1  -4 -17   74.38    4.64   0 
  -1  -4 -16   15.01    2.79   0 
  -1  -4 -15  146.44    5.53   0 
  -1  -3  -8  168.59    4.09   0 
  -1  -2  -5    2.52    0.88   0 
  -1  -1  -3 2389.62    9.88   0 
   1  -5 -20    0.92    2.90   0 
   1  -5 -13   19.85    2.25   0 
   3  -6 -19    0.93    2.56   0 
   3  -6 -18    3.02    2.40   0 
   3  -6 -17    5.44    2.77   0 
   3  -6 -16    0.15    2.28   0 
   3  -6 -14   17.60    2.14   0 
  -5   1 -17   14.86    3.52   0 
  -5   1 -16    4.63    3.00   0 
  -5   1 -14   50.05    3.70   0 
  -5   2 -21    0.18    2.91   0 
  -5   2 -20   28.11    4.99   0 
  -5   3 -21   10.61    4.58   0 
  -5   3 -10  245.97    6.49   0 
  -4   0 -22   22.10    4.09   0 
  -4   0 -21   -1.25    3.81   0 
  -4   3  -6  130.65    3.76   0 
  -3  -2 -18    0.72    2.84   0 
  -3  -2 -17   69.59    4.82   0 
  -3  -2 -16    9.06    2.90   0 
  -3  -2 -15   80.60    4.64   0 
  -3  -2 -14   58.52    3.94   0 
  -3  -2 -13  331.75    7.69   0 
  -3  -1 -23   26.97    5.17   0 
  -2  -3 -18   15.29    3.36   0 
  -2  -3 -17   26.18    3.53   0 
  -2  -3 -16  257.02    7.64   0 
  -2  -3 -14   19.62    2.77   0 
  -2  -2  -8  152.23    4.12   0 
   0  -4 -22    5.52    3.74   0 
   0  -4 -10  203.51    4.76   0 
   1  -5 -19    1.51    2.74   0 
   1  -5 -18    1.69    2.56   0 
   1  -5 -17   34.38    3.45   0 
   1  -5 -16    1.04    2.16   0 
   1  -5 -15   16.60    2.54   0 
   2  -4  -5   53.64    1.37   0 
   4  -6 -11    6.31    1.52   0 
   4  -4  -2   63.56    1.26   0 
  -5   2 -19    3.55    2.79   0 
  -5   2 -18   11.97    3.87   0 
  -5   2 -17    6.81    3.38   0 
  -5   2 -16    2.45    2.97   0 
  -5   2 -15   49.48    4.27   0 
  -5   2 -14   18.10    3.08   0 
  -5   2 -12    7.95    1.94   0 
  -5   3 -20   64.20    6.04   0 
  -5   3 -19    0.93    3.62   0 
  -5   3 -11    8.63    2.31   0 
  -5   4 -20    4.29    4.32   0 
  -4   0 -20  121.61    7.16   0 
  -4   2  -7  397.77    6.76   0 
  -3  -1 -22   10.38    4.24   0 
  -3  -1  -9   56.02    2.82   0 
  -3   1  -5   57.56    2.37   0 
  -3   2  -4  119.33    3.00   0 
  -2  -2 -23   33.65    4.54   0 
  -1  -3 -22   11.97    4.03   0 
  -1  -3  -9   13.95    1.68   0 
   0  -4 -21    3.51    3.46   0 
   0  -4 -11  104.46    3.74   0 
   0  -3  -6  255.09    4.01   0 
   2  -5 -10   39.75    2.22   0 
  -5   3 -18   14.59    3.92   0 
  -5   3 -17    2.10    3.15   0 
  -5   3 -16    3.32    3.01   0 
  -5   3 -15    7.82    3.04   0 
  -5   3 -14   -0.58    2.49   0 
  -5   3 -13    2.44    2.43   0 
  -5   3 -12    5.47    1.83   0 
  -5   4 -19   -0.46    2.71   0 
  -5   4 -18    4.32    3.75   0 
  -4   0 -19    1.29    2.53   0 
  -4   0 -18   65.77    5.24   0 
  -4   0 -17    0.83    2.97   0 
  -4   0 -16    5.52    2.96   0 
  -4   0 -15    0.16    2.50   0 
  -4   0 -14   73.16    4.43   0 
  -4   0 -12  353.55    7.89   0 
  -4   1 -22    5.71    3.21   0 
  -4   1 -21    5.92    3.93   0 
  -4   1  -9  394.16    7.42   0 
  -3  -1 -21    3.95    2.77   0 
  -3  -1 -20    0.03    3.39   0 
  -3  -1 -10    3.12    1.69   0 
  -3   0  -7    0.59    1.27   0 
  -2  -2 -21   36.40    4.86   0 
  -2  -2  -9  397.10    6.74   0 
  -2  -1  -6   62.65    2.47   0 
  -2   0  -4 1093.46    8.10   0 
  -1  -3 -21   15.39    3.91   0 
   0  -4 -19   90.15    5.31   0 
   0  -4 -12   19.18    2.17   0 
   2  -5 -21   10.19    3.37   0 
   4  -6 -19    0.71    3.02   0 
  -4   1 -20   75.04    6.00   0 
  -4   2 -22   12.10    4.80   0 
  -4   2  -8   49.59    2.84   0 
  -4   3  -7    7.98    1.54   0 
  -3  -1 -19    9.82    3.53   0 
  -3  -1 -18   59.60    4.87   0 
  -3   0 -23    2.19    3.16   0 
  -3   0 -22   52.43    5.91   0 
  -2  -2 -20    0.79    3.23   0 
  -2  -2 -10   25.33    2.30   0 
  -1  -3 -20   70.26    5.34   0 
  -1  -3 -10  444.42    7.15   0 
  -1  -2  -6  166.88    3.52   0 
   0  -4 -18   38.77    3.82   0 
   0  -4 -17  100.55    5.02   0 
   0  -4 -16   13.15    2.59   0 
   0  -4 -15   13.08    2.43   0 
   0  -4 -14   49.88    3.30   0 
   1  -4 -22    1.81    3.45   0 
   1  -4  -8   39.64    2.00   0 
   2  -5 -20   -0.05    2.75   0 
   2  -5 -11   32.00    2.30   0 
   2  -2   0 1788.11    5.91   0 
   4  -6 -18    1.18    2.28   0 
   4  -6 -17    0.82    2.50   0 
   5  -6  -9    0.45    0.77   0 
  -4   1 -19   16.38    3.19   0 
  -4   1 -18    2.55    3.05   0 
  -4   1 -17   45.33    4.37   0 
  -4   2 -21    5.00    3.09   0 
  -4   2 -20   21.75    4.61   0 
  -4   2  -9  172.92    5.06   0 
  -4   3 -22    7.90    3.62   0 
  -4   3 -21   -0.05    4.21   0 
  -4   3  -8    0.65    1.44   0 
  -3  -1 -17  151.64    6.52   0 
  -3  -1 -15   14.26    2.83   0 
  -3  -1 -14   10.37    2.55   0 
  -3  -1 -13    5.56    2.22   0 
  -3  -1 -12    8.49    1.78   0 
  -3   0 -21    4.79    3.98   0 
  -3   0  -8    0.46    1.40   0 
  -3   1 -23   25.70    5.28   0 
  -3   1  -6  244.14    4.80   0 
  -3   3  -4   15.62    1.30   0 
  -2  -2 -19  102.33    5.49   0 
  -2  -2 -18   33.15    3.92   0 
  -2  -1 -23    2.07    2.99   0 
  -2   2  -2  339.31    3.65   0 
  -1  -3 -18   22.09    3.51   0 
  -1  -3 -17   10.81    2.90   0 
  -1  -2 -23   76.76    6.52   0 
   1  -4 -21   45.16    4.75   0 
   2  -5 -18    2.75    2.43   0 
   2  -5 -17    7.89    2.49   0 
   2  -5 -12   -0.01    1.34   0 
   4  -6 -16   16.29    2.42   0 
   4  -6 -14   14.42    1.96   0 
  -4   1 -16   43.85    3.68   0 
  -4   1 -15   64.15    4.55   0 
  -4   1 -14    7.02    2.62   0 
  -4   1 -13   14.65    2.28   0 
  -4   2 -19   55.67    5.45   0 
  -4   2 -18   32.75    4.47   0 
  -4   3 -20   10.17    4.15   0 
  -4   4 -21   -0.66    2.81   0 
  -4   4 -20   19.78    4.64   0 
  -3   0 -20  108.60    6.67   0 
  -3   1 -22    8.14    4.26   0 
  -3   2  -5 1106.92    9.37   0 
  -2  -2 -17   30.03    3.11   0 
  -2  -2 -16   35.80    3.61   0 
  -2  -2 -15  336.47    8.28   0 
  -2  -2 -14   65.32    3.92   0 
  -2  -2 -13  359.86    7.82   0 
  -2  -1 -22    9.21    3.20   0 
  -2  -1  -7  309.85    5.39   0 
  -2   1  -3  291.35    3.80   0 
  -1  -3 -16   43.56    3.73   0 
  -1  -3 -15   36.11    3.31   0 
  -1  -3 -14   -0.54    1.88   0 
  -1  -2 -22   -0.51    3.86   0 
  -1   0  -2   91.73    1.70   0 
   0  -3  -7    0.94    0.88   0 
   1  -4 -20   20.54    3.71   0 
   2  -5 -16    0.72    2.02   0 
   2  -5 -15   25.65    2.69   0 
   2  -5 -13   48.01    2.83   0 
   3  -5 -21    9.54    3.26   0 
   3  -5  -8   33.24    1.57   0 
  -4   2 -17   88.54    5.65   0 
  -4   2 -16    0.59    2.80   0 
  -4   2 -12    0.62    2.03   0 
  -4   2 -11   84.09    4.13   0 
  -4   3 -19   12.12    3.13   0 
  -4   3 -18    2.86    3.39   0 
  -4   3  -9   42.87    2.85   0 
  -4   4 -19   13.41    4.14   0 
  -3   0 -19    1.68    2.47   0 
  -3   0 -18  109.80    6.15   0 
  -3   0  -9   10.22    1.50   0 
  -3   1 -21    6.48    3.92   0 
  -2  -1 -20   41.45    4.76   0 
  -2   0 -23   -2.62    4.16   0 
  -1  -2  -7   45.81    2.15   0 
  -1  -1  -4  117.47    2.50   0 
  -1   2   0   16.86    0.45   0 
   0  -3 -21   10.58    2.85   0 
   1  -4 -19   40.34    4.02   0 
   1  -4  -9   13.79    1.47   0 
   3  -5 -20    4.69    2.86   0 
   5  -6 -10   91.68    2.59   0 
  -4   2 -15   96.70    4.96   0 
  -4   2 -14  137.51    5.54   0 
  -4   2 -13  107.95    4.77   0 
  -4   3 -17    6.53    3.35   0 
  -4   3 -16   18.58    3.54   0 
  -4   3 -11   11.66    2.35   0 
  -4   4 -18   15.88    3.18   0 
  -4   4 -17   11.21    3.50   0 
  -3   0 -17    9.94    2.53   0 
  -3   0 -16   51.79    4.26   0 
  -3   0 -10   39.63    2.56   0 
  -3   1 -20    4.47    3.55   0 
  -3   1  -7   34.96    2.06   0 
  -3   2 -22    1.65    2.90   0 
  -3   2 -21   22.39    4.71   0 
  -3   3 -22    0.25    4.35   0 
  -2  -1 -19   29.77    4.13   0 
  -2  -1  -8  282.51    5.46   0 
  -2   0 -22   94.01    6.89   0 
  -2   0  -5    0.56    0.68   0 
  -1  -2 -20   11.58    3.61   0 
  -1  -1 -23   33.78    5.23   0 
   0  -3 -20   58.17    4.42   0 
   0  -3 -19    9.49    3.15   0 
   0  -3  -8   94.36    2.94   0 
   0  -2 -23   13.94    4.53   0 
   0  -2  -4  120.15    2.25   0 
   1  -4 -18   33.11    3.55   0 
   1  -4 -17   16.67    2.79   0 
   1  -4 -10  411.46    6.35   0 
   2  -4 -22    0.42    2.34   0 
   3  -5 -19   27.02    3.45   0 
   5  -6 -17    5.35    2.58   0 
  -4   3 -15    3.44    2.04   0 
  -4   3 -14    0.76    1.75   0 
  -4   4 -16    6.80    2.37   0 
  -4   4 -15  130.29    6.09   0 
  -4   4 -14    5.11    2.73   0 
  -3   0 -15    1.86    1.77   0 
  -3   0 -13    1.25    1.51   0 
  -3   0 -12  146.11    5.00   0 
  -3   1 -19    9.15    2.76   0 
  -3   1 -18   57.11    4.89   0 
  -3   1  -8    7.63    1.61   0 
  -3   2 -20    5.47    3.84   0 
  -3   2  -6  169.69    4.03   0 
  -3   3 -21    2.11    4.12   0 
  -3   3  -5    8.36    1.19   0 
  -2  -1 -18   21.01    2.95   0 
  -2  -1 -17   43.37    4.07   0 
  -2  -1  -9  515.92    7.69   0 
  -2   0 -21    9.62    4.07   0 
  -2   1 -23   -0.88    4.07   0 
  -1  -2 -19   40.25    3.78   0 
  -1  -2 -18    7.25    2.93   0 
  -1  -2  -8   17.49    1.67   0 
  -1  -1 -22   59.45    5.73   0 
   0  -3 -18    1.18    2.65   0 
   1  -4 -16    2.95    2.16   0 
   1  -4 -15   27.67    2.82   0 
   1  -4 -12   39.54    2.79   0 
   1  -4 -11   72.80    3.06   0 
   1  -3 -22   11.01    3.85   0 
   2  -4 -21   29.54    4.11   0 
   3  -5 -18    0.70    2.29   0 
   5  -6 -16    7.64    2.09   0 
   5  -6 -11    4.88    1.27   0 
  -3   1 -17  172.90    7.05   0 
  -3   1  -9   55.99    3.02   0 
  -3   2 -19  242.71    9.16   0 
  -3   3 -20    8.51    4.10   0 
  -3   4 -21    4.64    3.13   0 
  -2  -1 -16   44.08    3.85   0 
  -2  -1 -15   96.86    4.85   0 
  -2  -1 -10   14.26    1.97   0 
  -2   0 -20    0.96    3.55   0 
  -2   0  -6    1.30    1.10   0 
  -2   1 -22    9.50    4.21   0 
  -2   2 -23   32.33    5.68   0 
  -2   3  -2 1752.80    8.23   0 
  -1  -2 -17    1.37    2.48   0 
  -1  -2  -9 1082.79   10.54   0 
  -1  -1 -21   63.50    5.50   0 
   0  -3 -17    2.04    2.49   0 
   0  -3 -16   50.90    3.81   0 
   0  -3  -9  125.95    3.58   0 
   0  -2 -22    1.45    2.69   0 
   0   2   2   11.10    0.56   0 
   1  -3 -21    2.19    3.26   0 
   2  -4 -20    8.51    3.16   0 
   3  -5 -17    2.49    2.21   0 
   3  -5 -16    0.16    1.93   0 
   4  -5 -20    0.51    2.71   0 
   4  -5  -6   15.79    0.83   0 
   5  -6 -14    5.03    1.89   0 
  -3   1 -16   62.80    4.18   0 
  -3   1 -15   14.57    2.88   0 
  -3   1 -14    7.56    2.50   0 
  -3   1 -10    3.49    1.72   0 
  -3   2 -18    4.97    3.49   0 
  -3   2  -7   92.20    3.27   0 
  -3   3 -19   22.07    4.37   0 
  -3   3  -6  292.21    5.22   0 
  -3   4 -19   51.09    5.30   0 
  -2  -1 -14   40.34    3.02   0 
  -2  -1 -13   31.10    2.62   0 
  -2  -1 -11   89.95    3.67   0 
  -2   0 -19   -1.35    3.05   0 
  -2   1 -21   59.68    5.62   0 
  -2   1  -4   87.99    2.40   0 
  -2   2 -22    8.10    4.30   0 
  -1  -2 -16    3.92    1.82   0 
  -1  -2 -15  301.59    7.68   0 
  -1  -2 -10   11.05    1.74   0 
  -1  -1 -20   39.06    4.52   0 
  -1  -1  -5    4.69    0.96   0 
  -1   0 -23   -0.79    3.00   0 
   0  -3 -15   24.83    2.88   0 
   0  -3 -14    4.07    2.00   0 
   0  -3 -12  284.60    6.22   0 
   0  -2 -21    4.78    2.68   0 
   0  -1 -23   74.29    6.44   0 
   1  -3 -20    0.97    2.98   0 
   2  -4 -19    0.02    2.67   0 
   3  -5 -15    2.06    1.82   0 
   3  -5 -13   64.39    3.27   0 
   3  -5 -12   21.99    2.19   0 
   3  -5 -11   26.43    2.09   0 
  -3   1 -13    5.06    1.72   0 
  -3   1 -12    6.70    1.73   0 
  -3   2 -17   76.68    4.88   0 
  -3   2 -16    8.12    3.08   0 
  -3   2  -8   31.58    2.31   0 
  -3   3 -18   13.73    3.74   0 
  -3   4 -18   26.06    4.26   0 
  -2   0 -18   86.69    5.09   0 
  -2   0 -17    5.03    2.96   0 
  -2   0  -7    1.83    1.21   0 
  -2   1 -20   51.60    5.08   0 
  -2   2 -21   41.92    5.26   0 
  -2   2  -3    7.67    0.86   0 
  -2   3 -22    1.64    4.37   0 
  -2   4 -22    0.77    4.26   0 
  -1  -2 -14   12.47    1.97   0 
  -1  -2 -11  208.81    5.20   0 
  -1  -1 -19   18.10    3.69   0 
  -1   0 -22   28.05    4.09   0 
  -1   1 -23   47.95    6.03   0 
   1  -3 -19    2.33    2.83   0 
   1  -2 -23    2.39    2.86   0 
   1   0   2   85.82    1.63   0 
   2  -4 -18    4.20    2.52   0 
   2  -3 -22    7.38    3.80   0 
   3  -4 -21    5.78    3.29   0 
   4  -5 -19    2.09    2.52   0 
  -3   2 -15   86.05    4.63   0 
  -3   2 -14   65.12    4.26   0 
  -3   2 -13  343.21    8.17   0 
  -3   2  -9   39.32    2.66   0 
  -3   3 -17    4.19    2.35   0 
  -3   3 -16  148.88    6.58   0 
  -3   3  -7  163.26    4.24   0 
  -3   4 -17   17.76    3.70   0 
  -3   4 -16    4.01    3.00   0 
  -2   0 -16   96.50    5.21   0 
  -2   1 -19   34.87    4.33   0 
  -2   2 -20    1.36    3.47   0 
  -2   3 -21   -0.60    3.99   0 
  -2   4 -21   14.20    4.63   0 
  -1  -1 -18    1.29    2.76   0 
  -1   0 -21    1.73    3.68   0 
   0  -2 -19  158.50    6.53   0 
   0  -2  -5    1.91    0.71   0 
   0  -1 -22   28.60    3.98   0 
   1  -3 -18    2.94    2.65   0 
   1  -2 -22    7.57    3.90   0 
   2  -4 -17    5.18    2.35   0 
   3  -4 -20    1.27    2.86   0 
   4  -5 -18    1.76    2.28   0 
   6  -6  -8   21.97    1.13   0 
  -3   2 -12   -0.53    1.38   0 
  -3   3 -15    5.12    2.10   0 
  -3   3 -14   45.83    3.87   0 
  -3   3  -9    0.32    1.49   0 
  -3   3  -8   85.62    3.40   0 
  -3   4 -15    2.17    2.69   0 
  -2   0 -15    3.95    1.84   0 
  -2   0  -9    0.84    1.40   0 
  -2   0  -8  245.33    5.04   0 
  -2   1 -18   24.99    3.82   0 
  -2   1  -5   28.84    1.68   0 
  -2   2 -19  124.30    6.87   0 
  -2   4 -20   -0.48    3.80   0 
  -1  -1 -17    3.63    2.66   0 
  -1  -1  -6    1.28    0.95   0 
  -1   0 -20   35.73    4.64   0 
  -1   0  -3    2.24    0.65   0 
  -1   1 -22   74.10    5.79   0 
  -1   2 -23   78.43    6.30   0 
   0  -2 -18   27.29    3.11   0 
   0  -1 -21   22.67    4.24   0 
   0   0 -23    5.03    4.27   0 
   1  -3 -17    3.02    2.45   0 
   1  -2 -21   37.43    4.64   0 
   2  -4 -16   -0.09    1.39   0 
   2  -4 -15   15.84    2.41   0 
   2  -4  -8    5.07    1.11   0 
   2  -3 -21    5.97    2.55   0 
   3  -3   0  682.95    4.30   0 
   4  -5 -17    3.21    2.18   0 
   5  -5 -20    3.16    2.82   0 
  -3   3 -13   32.49    2.88   0 
  -3   4 -14    0.36    1.73   0 
  -3   4 -13   32.51    3.33   0 
  -2   0 -13    4.44    1.63   0 
  -2   0 -10    5.21    1.33   0 
  -2   1 -17   52.28    4.00   0 
  -2   1 -16   42.89    3.92   0 
  -2   2 -18   37.65    4.46   0 
  -2   3 -19    6.43    3.76   0 
  -1  -1 -16    8.73    2.12   0 
  -1  -1 -15  134.14    5.44   0 
  -1   0 -19   -1.54    3.11   0 
  -1   1 -21   61.22    5.18   0 
  -1   2 -22    3.54    4.06   0 
   0  -2 -17   41.09    3.39   0 
   0  -2 -16   12.68    2.69   0 
   0  -1 -20    5.71    3.36   0 
   0   0 -22   -0.76    3.73   0 
   1  -3 -16   74.64    4.24   0 
   1  -3  -6    4.95    0.82   0 
   1  -2 -20   14.08    3.65   0 
   1  -1 -23    0.02    2.84   0 
   2  -4  -9   29.66    1.90   0 
   2  -3 -20   33.40    4.07   0 
   2  -2 -23   14.54    4.38   0 
   3  -4 -19   29.75    3.15   0 
   4  -5 -16   13.58    2.37   0 
   4  -5  -7    2.66    0.76   0 
   4  -4 -21   23.45    4.01   0 
   5  -5 -19   11.94    2.89   0 
  -2   1 -15   90.16    4.83   0 
  -2   1  -6   71.48    2.60   0 
  -2   2 -17   30.74    4.02   0 
  -2   2  -4    4.23    0.89   0 
  -2   3 -18   14.30    3.85   0 
  -2   3  -3   29.22    1.34   0 
  -2   4 -18   50.20    5.02   0 
  -1  -1 -14   10.36    2.39   0 
  -1  -1  -7  328.58    5.22   0 
  -1   0 -18    3.20    2.96   0 
  -1   1 -20   52.68    5.23   0 
  -1   2 -21   10.20    4.08   0 
  -1   3 -22   13.63    3.80   0 
  -1   4 -22    2.62    4.37   0 
   0  -2 -15    8.20    2.36   0 
   0  -2  -6   52.57    1.93   0 
   0  -1 -19   40.22    4.28   0 
   0   1 -23   69.60    5.94   0 
   1  -3 -15   15.01    2.52   0 
   1  -1 -22    9.20    4.14   0 
   2  -4 -12   12.85    1.81   0 
   2  -4 -11    7.94    1.49   0 
   2  -4 -10   70.00    2.70   0 
   2  -3 -19    4.04    2.87   0 
   2  -2 -22    4.71    3.70   0 
   3  -4 -18    1.06    2.42   0 
   3  -3 -22   37.18    4.14   0 
   4  -5 -15   38.85    2.93   0 
   4  -4  -1   49.18    1.18   0 
   5  -5 -18    2.58    2.83   0 
   6  -6 -10   -0.06    1.10   0 
   6  -6  -9    4.08    0.96   0 
  -2   1 -14   41.00    3.44   0 
  -2   1 -13   30.05    3.03   0 
  -2   1  -7  300.93    5.37   0 
  -2   2 -16   50.44    4.33   0 
  -2   4 -17    2.21    3.12   0 
  -1  -1 -13   84.16    3.84   0 
  -1  -1 -11  529.87    8.38   0 
  -1  -1 -10    9.74    1.74   0 
  -1  -1  -9  139.47    3.99   0 
  -1  -1  -8   52.65    2.33   0 
  -1   0 -17    2.67    2.75   0 
  -1   1 -19   15.92    3.65   0 
  -1   2 -20    9.85    3.80   0 
  -1   3 -21   11.37    4.50   0 
  -1   4 -21    4.29    4.25   0 
   0  -2 -14    0.64    1.80   0 
   0  -2  -7  118.41    3.04   0 
   0  -1 -18    5.53    2.92   0 
   0   0 -21   -0.10    2.53   0 
   0   1 -22   30.21    5.13   0 
   0   2 -23   18.61    5.06   0 
   1  -3 -14   13.52    2.28   0 
   1  -2 -19  168.26    6.68   0 
   1  -2  -2    0.33    0.26   0 
   1   0 -23   -0.14    4.07   0 
   2  -3 -18   23.55    3.35   0 
   3  -4 -17   43.15    3.58   0 
   3  -4  -4    6.38    0.47   0 
   3  -3 -21    3.66    3.26   0 
   4  -4 -20   18.85    3.47   0 
   6  -6 -11    3.48    1.25   0 
  -2   1 -10   15.68    2.08   0 
  -2   1  -9  523.76    7.91   0 
  -2   1  -8  282.54    5.55   0 
  -2   2 -15  367.30    9.15   0 
  -2   2  -5  192.48    3.80   0 
  -2   3 -16  274.85    8.51   0 
  -2   4 -16    0.75    2.87   0 
  -1   0 -16   33.25    3.58   0 
  -1   1 -18   -0.91    2.80   0 
  -1   3 -20   76.05    6.27   0 
  -1   4 -20    5.01    4.00   0 
   0  -2  -8  143.05    3.58   0 
   0   0 -20   75.25    5.75   0 
   0   1 -21   19.47    4.52   0 
   0   2 -22    0.92    4.10   0 
   1  -3 -11   10.23    1.68   0 
   1  -3  -9    1.11    1.09   0 
   1  -1 -21   10.20    2.92   0 
   2  -2 -21   20.94    4.06   0 
   2  -1 -23   16.31    4.76   0 
   3  -4 -16   27.23    2.89   0 
   3  -2 -23   17.66    4.43   0 
   4  -5 -12   60.74    2.81   0 
   4  -5 -11   16.63    1.84   0 
   4  -5  -8   20.17    1.30   0 
   4  -4 -19   22.32    3.43   0 
   5  -5 -17   10.48    2.49   0 
   5  -4 -21   22.86    3.96   0 
   6  -5 -19   28.33    4.03   0 
  -2   2 -14   63.45    3.87   0 
  -2   2 -13  387.30    8.56   0 
  -2   3 -15    9.05    2.87   0 
  -2   3  -4  507.64    5.63   0 
  -2   4 -15  174.49    6.81   0 
  -1   0 -15   14.57    2.83   0 
  -1   0  -4 3686.46   13.45   0 
  -1   1 -17    3.43    2.76   0 
  -1   2 -19   43.93    4.17   0 
  -1   3 -19   13.38    4.06   0 
   0  -2 -11  303.54    6.08   0 
   0  -2 -10    7.48    1.51   0 
   0  -2  -9  403.78    6.27   0 
   0  -1 -17   -0.16    1.80   0 
   0   0 -19    3.38    3.28   0 
   0   3 -22   25.69    5.27   0 
   0   4 -22    6.04    4.67   0 
   1  -2 -17   42.77    3.86   0 
   1  -1 -20   -0.06    3.11   0 
   1   0 -22    6.71    3.10   0 
   1   1 -23    0.04    4.33   0 
   2  -3 -17   -0.27    2.31   0 
   2  -2 -20   -0.33    3.08   0 
   2  -2   1  813.85    4.71   0 
   3  -4 -15    8.64    2.13   0 
   3  -3 -20   31.13    3.43   0 
   4  -3 -22   21.27    4.31   0 
   5  -5 -16    2.82    2.02   0
[truncated: 601,292 more chars]
