# Supplementary material for: Nitrogen Insertion via Asymmetric Condensation and Chirality Transfer: A Stereodivergent Entry to Cyanocyclopropanes
Source: Angew Chem Int Ed Engl. 2025 Apr 14;64(24):e202503056. doi: 10.1002/anie.202503056 (PMC12144887; doi:10.1002/anie.202503056)
Supplement: Supplementary file 2 — Supporting Information [file ANIE-64-e202503056-s001.zip › anie202503056-sup-0003-mar482cis.cif]

 
data_mar482cis 
  
_audit_creation_method            'SHELXL-2019/3' 
_shelx_SHELXL_version_number      '2019/3' 
_chemical_name_systematic         ? 
_chemical_name_common             ? 
_chemical_melting_point           ? 
_chemical_formula_moiety          'C11 H11 N' 
_chemical_formula_sum 
 'C11 H11 N' 
_chemical_formula_weight          157.21 
  
loop_ 
 _atom_type_symbol 
 _atom_type_description 
 _atom_type_scat_dispersion_real 
 _atom_type_scat_dispersion_imag 
 _atom_type_scat_source 
 'C'  'C'   0.0181   0.0091 
 'International Tables Vol C Tables 4.2.6.8 and 6.1.1.4' 
 'H'  'H'   0.0000   0.0000 
 'International Tables Vol C Tables 4.2.6.8 and 6.1.1.4' 
 'N'  'N'   0.0311   0.0180 
 'International Tables Vol C Tables 4.2.6.8 and 6.1.1.4' 
  
_space_group_crystal_system       orthorhombic 
_space_group_IT_number            19 
_space_group_name_H-M_alt         'P 21 21 21' 
_space_group_name_Hall            'P 2ac 2ab' 
  
_shelx_space_group_comment 
; 
The symmetry employed for this shelxl refinement is uniquely defined 
by the following loop, which should always be used as a source of 
symmetry information in preference to the above space-group names. 
They are only intended as comments. 
; 
  
loop_ 
 _space_group_symop_operation_xyz 
 'x, y, z' 
 '-x+1/2, -y, z+1/2' 
 'x+1/2, -y+1/2, -z' 
 '-x, y+1/2, -z+1/2' 
  
_cell_length_a                    5.6147(2) 
_cell_length_b                    5.6989(2) 
_cell_length_c                    27.6250(11) 
_cell_angle_alpha                 90 
_cell_angle_beta                  90 
_cell_angle_gamma                 90 
_cell_volume                      883.93(6) 
_cell_formula_units_Z             4 
_cell_measurement_temperature     120(2) 
_cell_measurement_reflns_used     6495 
_cell_measurement_theta_min       7.89 
_cell_measurement_theta_max       68.60 
  
_exptl_crystal_description        block 
_exptl_crystal_colour             colorless 
_exptl_crystal_density_meas       ? 
_exptl_crystal_density_method     ? 
_exptl_crystal_density_diffrn     1.181 
_exptl_crystal_F_000              336 
_exptl_transmission_factor_min    ? 
_exptl_transmission_factor_max    ? 
_exptl_crystal_size_max           0.830 
_exptl_crystal_size_mid           0.120 
_exptl_crystal_size_min           0.080 
_exptl_absorpt_coefficient_mu     0.529 
_shelx_estimated_absorpt_T_min    0.668 
_shelx_estimated_absorpt_T_max    0.959 
_exptl_absorpt_correction_type    integration 
_exptl_absorpt_correction_T_min   0.7979 
_exptl_absorpt_correction_T_max   0.9675 
_exptl_absorpt_process_details    ? 
_exptl_absorpt_special_details    ? 
_diffrn_ambient_temperature       120(2) 
_diffrn_radiation_wavelength      1.54178 
_diffrn_radiation_type            CuK\a 
_diffrn_source                    'microfocus tube' 
_diffrn_measurement_device_type   'STOE STADIVARI' 
_diffrn_measurement_method        'rotation method, \w scans' 
_diffrn_detector_area_resol_mean  13.33 
_diffrn_reflns_number             4678 
_diffrn_reflns_av_unetI/netI      0.0267 
_diffrn_reflns_av_R_equivalents   0.0244 
_diffrn_reflns_limit_h_min        -6 
_diffrn_reflns_limit_h_max        6 
_diffrn_reflns_limit_k_min        -6 
_diffrn_reflns_limit_k_max        6 
_diffrn_reflns_limit_l_min        -32 
_diffrn_reflns_limit_l_max        32 
_diffrn_reflns_theta_min          7.939 
_diffrn_reflns_theta_max          68.356 
_diffrn_reflns_theta_full         67.679 
_diffrn_measured_fraction_theta_max   0.992 
_diffrn_measured_fraction_theta_full  0.994 
_diffrn_reflns_Laue_measured_fraction_max    0.992 
_diffrn_reflns_Laue_measured_fraction_full   0.994 
_diffrn_reflns_point_group_measured_fraction_max   0.979 
_diffrn_reflns_point_group_measured_fraction_full  0.983 
_reflns_number_total              1592 
_reflns_number_gt                 1479 
_reflns_threshold_expression      'I > 2\s(I)' 
_reflns_Friedel_coverage          0.613 
_reflns_Friedel_fraction_max      0.959 
_reflns_Friedel_fraction_full     0.966 
  
_reflns_special_details 
; 
 Reflections were merged by SHELXL according to the crystal 
 class for the calculation of statistics and refinement. 
  
 _reflns_Friedel_fraction is defined as the number of unique 
 Friedel pairs measured divided by the number that would be 
 possible theoretically, ignoring centric projections and 
 systematic absences. 
; 
  
_computing_data_collection        'X-Area WinXpose 2.0.28 (Stoe & Cie, 2020)' 
_computing_cell_refinement        'X-Area Recipe 2.0.2 (Stoe & Cie, 2020)' 
_computing_data_reduction         'X-Area Integrate 2.5.18.0 (STOE, 2020)' 
_computing_structure_solution     'SHELXT-2014 (Sheldrick, 2015)' 
_computing_structure_refinement 'SHELXL-2019/2 (Sheldrick, 2019)' 
_computing_molecular_graphics     'Platon (Spek, 2009)' 
_computing_publication_material   ? 
_refine_special_details           ? 
_refine_ls_structure_factor_coef  Fsqd 
_refine_ls_matrix_type            full 
_refine_ls_weighting_scheme       calc 
_refine_ls_weighting_details 
'w=1/[\s^2^(Fo^2^)+(0.0618P)^2^] where P=(Fo^2^+2Fc^2^)/3' 
_atom_sites_solution_primary      dual 
_atom_sites_solution_secondary    ? 
_atom_sites_solution_hydrogens    geom 
_refine_ls_hydrogen_treatment     constr 
_refine_ls_extinction_method      none 
_refine_ls_extinction_coef        . 
_refine_ls_abs_structure_details 
; 
 Flack x determined using 540 quotients [(I+)-(I-)]/[(I+)+(I-)] 
 (Parsons, Flack and Wagner, Acta Cryst. B69 (2013) 249-259). 
; 
_refine_ls_abs_structure_Flack    0.2(8) 
_chemical_absolute_configuration  unk
_refine_ls_number_reflns          1592 
_refine_ls_number_parameters      110 
_refine_ls_number_restraints      0 
_refine_ls_R_factor_all           0.0342 
_refine_ls_R_factor_gt            0.0323 
_refine_ls_wR_factor_ref          0.0854 
_refine_ls_wR_factor_gt           0.0845 
_refine_ls_goodness_of_fit_ref    1.016 
_refine_ls_restrained_S_all       1.016 
_refine_ls_shift/su_max           0.000 
_refine_ls_shift/su_mean          0.000 
  
loop_ 
 _atom_site_label 
 _atom_site_type_symbol 
 _atom_site_fract_x 
 _atom_site_fract_y 
 _atom_site_fract_z 
 _atom_site_U_iso_or_equiv 
 _atom_site_adp_type 
 _atom_site_occupancy 
 _atom_site_site_symmetry_order 
 _atom_site_calc_flag 
 _atom_site_refinement_flags_posn 
 _atom_site_refinement_flags_adp 
 _atom_site_refinement_flags_occupancy 
 _atom_site_disorder_assembly 
 _atom_site_disorder_group 
C1 C 0.5752(3) 0.2154(3) 0.11044(6) 0.0237(4) Uani 1 1 d . . . . . 
C2 C 0.7014(3) 0.2186(3) 0.06712(6) 0.0271(4) Uani 1 1 d . . . . . 
H2 H 0.818986 0.102439 0.061080 0.033 Uiso 1 1 calc R U . . . 
C3 C 0.6568(3) 0.3904(3) 0.03265(6) 0.0297(4) Uani 1 1 d . . . . . 
H3 H 0.744408 0.391456 0.003231 0.036 Uiso 1 1 calc R U . . . 
C4 C 0.4848(3) 0.5603(3) 0.04097(6) 0.0273(4) Uani 1 1 d . . . . . 
H4 H 0.456517 0.678413 0.017402 0.033 Uiso 1 1 calc R U . . . 
C5 C 0.3539(3) 0.5586(3) 0.08358(6) 0.0254(4) Uani 1 1 d . . . . . 
C6 C 0.4015(3) 0.3862(3) 0.11784(6) 0.0256(4) Uani 1 1 d . . . . . 
H6 H 0.313009 0.384789 0.147145 0.031 Uiso 1 1 calc R U . . . 
C7 C 0.6317(3) 0.0300(3) 0.14678(6) 0.0255(4) Uani 1 1 d . . . . . 
H7 H 0.672088 -0.125931 0.132330 0.031 Uiso 1 1 calc R U . . . 
C8 C 0.5153(3) 0.0157(3) 0.19531(6) 0.0313(4) Uani 1 1 d . . . . . 
H8A H 0.480226 -0.142326 0.208372 0.038 Uiso 1 1 calc R U . . . 
H8B H 0.396094 0.137293 0.203537 0.038 Uiso 1 1 calc R U . . . 
C9 C 0.7744(3) 0.0903(3) 0.19260(6) 0.0270(4) Uani 1 1 d . . . . . 
H9 H 0.894674 -0.028390 0.203266 0.032 Uiso 1 1 calc R U . . . 
C10 C 0.8344(3) 0.3323(3) 0.20086(6) 0.0279(4) Uani 1 1 d . . . . . 
N11 N 0.8854(3) 0.5249(3) 0.20686(6) 0.0368(4) Uani 1 1 d . . . . . 
C12 C 0.1601(3) 0.7368(3) 0.09245(6) 0.0323(4) Uani 1 1 d . . . . . 
H12A H 0.207120 0.887909 0.078487 0.048 Uiso 1 1 calc R U . . . 
H12B H 0.135246 0.754829 0.127363 0.048 Uiso 1 1 calc R U . . . 
H12C H 0.011995 0.683302 0.077256 0.048 Uiso 1 1 calc R U . . . 
  
loop_ 
 _atom_site_aniso_label 
 _atom_site_aniso_U_11 
 _atom_site_aniso_U_22 
 _atom_site_aniso_U_33 
 _atom_site_aniso_U_23 
 _atom_site_aniso_U_13 
 _atom_site_aniso_U_12 
C1 0.0257(8) 0.0211(8) 0.0244(9) -0.0024(6) -0.0041(7) -0.0020(7) 
C2 0.0278(9) 0.0251(9) 0.0285(9) -0.0013(7) -0.0008(7) 0.0037(7) 
C3 0.0333(10) 0.0326(9) 0.0232(8) 0.0016(7) 0.0019(7) 0.0018(8) 
C4 0.0327(10) 0.0247(9) 0.0243(9) 0.0032(7) -0.0059(7) -0.0009(7) 
C5 0.0262(9) 0.0231(9) 0.0268(8) -0.0016(7) -0.0065(7) 0.0011(7) 
C6 0.0270(9) 0.0268(9) 0.0229(8) -0.0007(7) -0.0009(7) 0.0005(7) 
C7 0.0306(9) 0.0214(8) 0.0243(8) 0.0003(6) -0.0020(7) 0.0008(7) 
C8 0.0353(10) 0.0294(10) 0.0293(10) 0.0067(7) 0.0008(8) -0.0012(8) 
C9 0.0332(9) 0.0245(9) 0.0233(8) 0.0032(7) -0.0037(7) 0.0037(7) 
C10 0.0332(10) 0.0310(10) 0.0197(8) 0.0029(7) -0.0036(7) 0.0055(8) 
N11 0.0503(11) 0.0287(9) 0.0315(8) -0.0005(7) -0.0079(7) -0.0008(8) 
C12 0.0346(10) 0.0300(9) 0.0325(9) -0.0004(8) -0.0042(8) 0.0074(9) 
  
_geom_special_details 
; 
 All esds (except the esd in the dihedral angle between two l.s. planes) 
 are estimated using the full covariance matrix.  The cell esds are taken 
 into account individually in the estimation of esds in distances, angles 
 and torsion angles; correlations between esds in cell parameters are only 
 used when they are defined by crystal symmetry.  An approximate (isotropic) 
 treatment of cell esds is used for estimating esds involving l.s. planes. 
; 
  
loop_ 
 _geom_bond_atom_site_label_1 
 _geom_bond_atom_site_label_2 
 _geom_bond_distance 
 _geom_bond_site_symmetry_2 
 _geom_bond_publ_flag 
C1 C2 1.391(2) . ? 
C1 C6 1.393(2) . ? 
C1 C7 1.492(2) . ? 
C2 C3 1.388(3) . ? 
C2 H2 0.9500 . ? 
C3 C4 1.387(3) . ? 
C3 H3 0.9500 . ? 
C4 C5 1.388(2) . ? 
C4 H4 0.9500 . ? 
C5 C6 1.390(2) . ? 
C5 C12 1.508(2) . ? 
C6 H6 0.9500 . ? 
C7 C8 1.494(2) . ? 
C7 C9 1.537(2) . ? 
C7 H7 1.0000 . ? 
C8 C9 1.517(3) . ? 
C8 H8A 0.9900 . ? 
C8 H8B 0.9900 . ? 
C9 C10 1.438(3) . ? 
C9 H9 1.0000 . ? 
C10 N11 1.146(2) . ? 
C12 H12A 0.9800 . ? 
C12 H12B 0.9800 . ? 
C12 H12C 0.9800 . ? 
  
loop_ 
 _geom_angle_atom_site_label_1 
 _geom_angle_atom_site_label_2 
 _geom_angle_atom_site_label_3 
 _geom_angle 
 _geom_angle_site_symmetry_1 
 _geom_angle_site_symmetry_3 
 _geom_angle_publ_flag 
C2 C1 C6 118.28(15) . . ? 
C2 C1 C7 118.68(15) . . ? 
C6 C1 C7 123.04(15) . . ? 
C3 C2 C1 120.51(16) . . ? 
C3 C2 H2 119.7 . . ? 
C1 C2 H2 119.7 . . ? 
C4 C3 C2 120.27(16) . . ? 
C4 C3 H3 119.9 . . ? 
C2 C3 H3 119.9 . . ? 
C3 C4 C5 120.31(15) . . ? 
C3 C4 H4 119.8 . . ? 
C5 C4 H4 119.8 . . ? 
C4 C5 C6 118.72(15) . . ? 
C4 C5 C12 121.01(15) . . ? 
C6 C5 C12 120.25(15) . . ? 
C5 C6 C1 121.91(16) . . ? 
C5 C6 H6 119.0 . . ? 
C1 C6 H6 119.0 . . ? 
C1 C7 C8 123.34(15) . . ? 
C1 C7 C9 120.44(14) . . ? 
C8 C7 C9 60.06(12) . . ? 
C1 C7 H7 114.1 . . ? 
C8 C7 H7 114.1 . . ? 
C9 C7 H7 114.1 . . ? 
C7 C8 C9 61.39(12) . . ? 
C7 C8 H8A 117.6 . . ? 
C9 C8 H8A 117.6 . . ? 
C7 C8 H8B 117.6 . . ? 
C9 C8 H8B 117.6 . . ? 
H8A C8 H8B 114.7 . . ? 
C10 C9 C8 119.05(17) . . ? 
C10 C9 C7 117.86(15) . . ? 
C8 C9 C7 58.55(11) . . ? 
C10 C9 H9 116.3 . . ? 
C8 C9 H9 116.3 . . ? 
C7 C9 H9 116.3 . . ? 
N11 C10 C9 178.8(2) . . ? 
C5 C12 H12A 109.5 . . ? 
C5 C12 H12B 109.5 . . ? 
H12A C12 H12B 109.5 . . ? 
C5 C12 H12C 109.5 . . ? 
H12A C12 H12C 109.5 . . ? 
H12B C12 H12C 109.5 . . ? 
  
loop_ 
 _geom_torsion_atom_site_label_1 
 _geom_torsion_atom_site_label_2 
 _geom_torsion_atom_site_label_3 
 _geom_torsion_atom_site_label_4 
 _geom_torsion 
 _geom_torsion_site_symmetry_1 
 _geom_torsion_site_symmetry_2 
 _geom_torsion_site_symmetry_3 
 _geom_torsion_site_symmetry_4 
 _geom_torsion_publ_flag 
C6 C1 C2 C3 1.0(3) . . . . ? 
C7 C1 C2 C3 -179.03(16) . . . . ? 
C1 C2 C3 C4 -0.3(3) . . . . ? 
C2 C3 C4 C5 -0.8(3) . . . . ? 
C3 C4 C5 C6 1.1(2) . . . . ? 
C3 C4 C5 C12 -177.76(16) . . . . ? 
C4 C5 C6 C1 -0.4(2) . . . . ? 
C12 C5 C6 C1 178.47(15) . . . . ? 
C2 C1 C6 C5 -0.6(2) . . . . ? 
C7 C1 C6 C5 179.34(15) . . . . ? 
C2 C1 C7 C8 177.25(16) . . . . ? 
C6 C1 C7 C8 -2.7(3) . . . . ? 
C2 C1 C7 C9 105.09(19) . . . . ? 
C6 C1 C7 C9 -74.9(2) . . . . ? 
C1 C7 C8 C9 -108.73(18) . . . . ? 
C7 C8 C9 C10 106.67(18) . . . . ? 
C1 C7 C9 C10 4.7(2) . . . . ? 
C8 C7 C9 C10 -108.69(19) . . . . ? 
C1 C7 C9 C8 113.40(18) . . . . ? 
  
_refine_diff_density_max    0.113 
_refine_diff_density_min   -0.153 
_refine_diff_density_rms    0.036 
  
_shelx_res_file 
; 
TITL mar482cis in P 212121 
    mar482cis.res 
    created by SHELXL-2019/3 at 10:25:31 on 06-Dec-2024 
CELL   1.54178     5.6147   5.6989  27.6250   90.000   90.000   90.000 
ZERR         4     0.0002   0.0002   0.0011    0.000    0.000    0.000 
LATT -1 
SYMM 1/2-X,-Y,1/2+Z 
SYMM 1/2+X,1/2-Y,-Z 
SYMM -X,1/2+Y,1/2-Z 
SFAC  C   H   N 
UNIT   44   44   4 
L.S.      5 
FMAP      2 
SIZE 0.080  0.120  0.83 
ACTA 
CONF 
BOND $H 
TEMP -153 
PLAN     -10 .5 -.5 
WGHT    0.061800 
FVAR       1.54190 
C1    1    0.575181    0.215411    0.110439    11.00000    0.02565    0.02114 = 
         0.02443   -0.00238   -0.00413   -0.00197 
C2    1    0.701367    0.218635    0.067124    11.00000    0.02781    0.02511 = 
         0.02848   -0.00126   -0.00075    0.00371 
AFIX  43 
H2    2    0.818986    0.102439    0.061080    11.00000   -1.20000 
AFIX   0 
C3    1    0.656767    0.390365    0.032647    11.00000    0.03329    0.03255 = 
         0.02316    0.00160    0.00187    0.00184 
AFIX  43 
H3    2    0.744408    0.391456    0.003231    11.00000   -1.20000 
AFIX   0 
C4    1    0.484829    0.560284    0.040974    11.00000    0.03269    0.02474 = 
         0.02433    0.00322   -0.00592   -0.00089 
AFIX  43 
H4    2    0.456517    0.678413    0.017402    11.00000   -1.20000 
AFIX   0 
C5    1    0.353928    0.558588    0.083576    11.00000    0.02622    0.02314 = 
         0.02680   -0.00162   -0.00650    0.00113 
C6    1    0.401516    0.386169    0.117837    11.00000    0.02700    0.02685 = 
         0.02292   -0.00074   -0.00094    0.00048 
AFIX  43 
H6    2    0.313009    0.384789    0.147145    11.00000   -1.20000 
AFIX   0 
C7    1    0.631699    0.029962    0.146777    11.00000    0.03060    0.02144 = 
         0.02432    0.00035   -0.00203    0.00083 
AFIX  13 
H7    2    0.672088   -0.125931    0.132330    11.00000   -1.20000 
AFIX   0 
C8    1    0.515347    0.015703    0.195313    11.00000    0.03527    0.02936 = 
         0.02927    0.00674    0.00077   -0.00123 
AFIX  23 
H8A   2    0.480226   -0.142326    0.208372    11.00000   -1.20000 
H8B   2    0.396094    0.137293    0.203537    11.00000   -1.20000 
AFIX   0 
C9    1    0.774406    0.090261    0.192601    11.00000    0.03324    0.02447 = 
         0.02327    0.00325   -0.00373    0.00368 
AFIX  13 
H9    2    0.894674   -0.028390    0.203266    11.00000   -1.20000 
AFIX   0 
C10   1    0.834446    0.332279    0.200861    11.00000    0.03316    0.03098 = 
         0.01967    0.00288   -0.00360    0.00546 
N11   3    0.885390    0.524878    0.206863    11.00000    0.05027    0.02870 = 
         0.03154   -0.00045   -0.00787   -0.00077 
C12   1    0.160095    0.736762    0.092448    11.00000    0.03459    0.02995 = 
         0.03245   -0.00040   -0.00417    0.00740 
AFIX 137 
H12A  2    0.207120    0.887909    0.078487    11.00000   -1.50000 
H12B  2    0.135246    0.754829    0.127363    11.00000   -1.50000 
H12C  2    0.011995    0.683302    0.077256    11.00000   -1.50000 
AFIX   0 
HKLF      4 
  
  
  
  
REM  mar482cis in P 212121 
REM wR2 = 0.0854, GooF = S = 1.016, Restrained GooF = 1.016 for all data 
REM R1 = 0.0323 for 1479 Fo > 4sig(Fo) and 0.0342 for all 1592 data 
REM 110 parameters refined using 0 restraints 
  
END 
  
WGHT      0.0618      0.0000 
  
REM Highest difference peak  0.113,  deepest hole -0.153,  1-sigma level  0.036 
Q1    1   0.3771  0.4883  0.1568  11.00000  0.05    0.11 
Q2    1   0.6076  0.2193 -0.0435  11.00000  0.05    0.11 
Q3    1   0.5937 -0.1044  0.2520  11.00000  0.05    0.11 
Q4    1   1.0011  0.1180  0.1410  11.00000  0.05    0.11 
Q5    1   0.5685  0.3728  0.1235  11.00000  0.05    0.10 
Q6    1   0.2007  0.3593  0.1412  11.00000  0.05    0.10 
Q7    1   0.7304 -0.1039  0.1303  11.00000  0.05    0.10 
Q8    1   0.5049  0.0110  0.0431  11.00000  0.05    0.10 
Q9    1   0.7131 -0.0852  0.2495  11.00000  0.05    0.09 
Q10   1   0.7338  0.3142 -0.0473  11.00000  0.05    0.09 
; 
_shelx_res_checksum   62821 
  
_shelx_hkl_file 
; 
   2  -2  -3   91.73    8.24   0 
   2  -1   1 4577.75   31.12   0 
   1  -1   0 1997.96   16.32   0 
   3  -2  -5  587.26   18.12   0 
   0  -1  -3 1423.86    9.58   0 
   1  -2  -6   16.21    4.73   0 
   2  -1   0    3.09    3.86   0 
   3  -1  -1   62.59    6.25   0 
   1  -2  -7  502.85   11.31   0 
   2  -2  -6 1145.60   19.62   0 
   3  -2  -8   49.14    8.47   0 
   1   0   2 2408.26   12.39   0 
   3  -2  -9  393.14   15.17   0 
   1  -2  -8  437.78   10.81   0 
   1  -1  -1 4664.98   24.09   0 
   2  -2  -7 2081.42   26.16   0 
   3  -2 -11   97.72   12.42   0 
   3  -2 -10  121.42   10.53   0 
   3  -1  -2  683.12   14.93   0 
   3  -2 -13  317.53   17.12   0 
   4  -1  -7  192.05   13.79   0 
   1  -2  -9    8.19    5.13   0 
   2  -2  -8 1031.74   18.59   0 
   2  -1  -1 4578.66   30.08   0 
   3  -1  -3   86.64    7.80   0 
   4  -1  -8  810.83   21.67   0 
   2  -2  -9  946.39   18.74   0 
   4  -1  -9   42.61   11.13   0 
   1  -2 -10  256.52    9.31   0 
   0  -1  -4 6945.73   20.41   0 
   2  -2 -18  109.75   14.26   0 
   2  -2 -17  160.45   13.96   0 
   2  -2 -11  525.90   15.53   0 
   2  -1  -2  961.20   14.14   0 
   3  -1  -4 1908.66   24.70   0 
   1  -2 -14   58.09    8.90   0 
   1  -2 -13   51.75    7.39   0 
   1  -1  -2 2841.62   18.52   0 
   2  -2 -16   41.92   11.57   0 
   2  -2 -15   12.36   10.36   0 
   2  -2 -14  248.64   13.39   0 
   2  -2 -13   16.71    8.88   0 
   2  -2 -12   85.46    7.92   0 
   3  -1  -5   66.37    7.63   0 
   3  -1  -6   53.80    7.49   0 
   3  -1  -7  259.86   11.19   0 
   2  -1  -4  532.44   10.89   0 
   3  -1  -8  603.73   15.57   0 
   1   0   1 2645.92   12.43   0 
   0  -1  -5  800.22    7.08   0 
   3  -1 -10  157.15   10.15   0 
   3  -1  -9  125.09    8.14   0 
   2  -1  -5 2041.50   20.50   0 
   3  -1 -11  698.62   17.64   0 
   1  -1  -4 4905.23   24.18   0 
   3  -1 -16   61.59   11.07   0 
   3  -1 -15    8.13    9.53   0 
   3  -1 -14  175.46   12.14   0 
   3  -1 -13  178.65   11.99   0 
   3  -1 -12   73.89    7.73   0 
   2  -1  -6   22.57    4.65   0 
   1  -1  -5 4237.96   22.76   0 
   0  -1  -6 1259.88    9.07   0 
   2  -1 -19   74.45    9.25   0 
   2  -1  -9 1125.42   16.78   0 
   1  -1  -6 1755.31   15.02   0 
   2  -1 -18   53.26    8.19   0 
   2  -1 -17   68.42   10.04   0 
   2  -1 -10  548.78   12.52   0 
   3   0  -6   26.28    5.66   0 
   2  -1 -16  189.42   11.12   0 
   2  -1 -15  749.41   17.02   0 
   2  -1 -11  120.18    7.57   0 
   1  -1 -20  147.36   11.54   0 
   1   0   0    6.34    1.32   0 
   2  -1 -14   74.87    7.74   0 
   2  -1 -13  595.21   14.27   0 
   2  -1 -12   49.30    5.38   0 
   0  -1  -7   10.30    1.68   0 
   1  -1  -7  481.84    8.40   0 
   3   0  -8   -0.57    5.44   0 
   3   0  -9 1563.96   21.54   0 
   1  -1 -18   77.91    8.71   0 
   1  -1  -8  497.67    8.79   0 
   3   0 -16    9.97    8.53   0 
   1  -1  -9 2201.55   18.27   0 
   3   0 -13   28.79    7.53   0 
   3   0 -12    2.14    4.66   0 
   0  -1  -8  195.07    4.17   0 
   1  -1 -16  408.71   11.68   0 
   2   0  -3 1133.22   12.61   0 
   1  -1 -15 1466.87   19.08   0 
   1  -1 -12  723.91   12.15   0 
   0  -1 -16  142.60    6.66   0 
   2   0  -4   15.07    2.42   0 
   1   0  -1 2642.26   12.73   0 
   2   0 -20   17.58    7.57   0 
   2   0  -5 2854.69   20.90   0 
   2   0 -19   34.75    9.24   0 
   2   0  -6  101.03    4.99   0 
   3   1 -16   63.82    9.85   0 
   2   0 -17    7.82    7.00   0 
   3   1 -15    7.39    8.13   0 
   3   1 -14  184.46   11.02   0 
   1   0 -22  434.99   16.06   0 
   2   0 -16   16.55    6.72   0 
   2   0  -7 2663.47   21.41   0 
   3   1 -13  179.84    9.30   0 
   3   1 -12   83.39    8.29   0 
   3   1 -11  714.22   15.68   0 
   2   0  -8  553.74   10.59   0 
   1   0 -21   54.85    9.92   0 
   2   0 -14  762.53   15.19   0 
   2   0 -10    0.57    4.17   0 
   1   0  -2 2177.08   12.01   0 
   2   0 -12  984.67   15.43   0 
   1   0 -20  126.43   10.32   0 
   1   0 -19    4.81    7.11   0 
   1   0  -3 8721.35   25.07   0 
   2   1 -19   72.92    7.86   0 
   2   1 -18   49.80    8.59   0 
   1   0 -17   45.48    6.40   0 
   1   0 -16  791.14   14.60   0 
   2   1 -17   70.02    7.04   0 
   1   0  -4 5607.45   21.14   0 
   2   1 -16  186.00    9.67   0 
   0   0 -19    3.19    7.39   0 
   2   1 -15  744.18   15.77   0 
   1   0 -14 2844.06   24.10   0 
   1   0  -5    3.00    1.91   0 
   1   1 -21  105.73   10.25   0 
   2   1 -14   74.12    7.02   0 
   2   1  -6   18.71    3.59   0 
   0   0 -18 2307.31   23.20   0 
   1   0 -12    3.04    3.54   0 
   2   1 -12   54.29    4.90   0 
   2   1 -11  129.49    6.90   0 
   2   1  -7  920.13   12.66   0 
   1   0 -11  315.22    7.29   0 
   1   0 -10  260.61    6.64   0 
   1   0  -9 2837.26   19.19   0 
   1   0  -8  661.14    9.05   0 
   1   0  -7  106.50    3.93   0 
   1   1 -20  153.93    9.00   0 
   2   1  -9 1189.79   15.22   0 
   2   2 -17  182.98   11.64   0 
   0   0 -17    0.87    4.92   0 
   1   1 -19  501.04   14.31   0 
   2   2 -16   46.22    6.95   0 
   0   1 -22 2055.32   27.36   0 
   2   2 -15   12.33    7.49   0 
   1   1 -18   87.99    8.02   0 
   2   2 -14  291.57   11.80   0 
   2   2 -13   20.05    6.42   0 
   0   0 -15   -0.81    3.99   0 
   0   1 -21  308.98   12.69   0 
   1   1 -17  459.12   12.48   0 
   2   2 -12  101.52    7.68   0 
   2   2 -11  607.92   13.71   0 
   1   1 -16  428.27   11.62   0 
   0   0 -14   84.57    5.04   0 
   0   1 -20   10.16    7.50   0 
   1   2 -19 1041.21   21.89   0 
   1   1 -15 1582.78   19.85   0 
   0   0 -13    0.35    3.17   0 
  -1   0 -16  806.65   11.69   0 
   0   1 -19   86.01    7.74   0 
   1   1 -14   26.05    3.93   0 
   0   0 -12 6401.03   28.38   0 
   0   0 -11    1.11    2.45   0 
   0   1 -18  435.12   11.25   0 
   1   2 -16   99.46    7.60   0 
   0   0 -10 8046.73   28.43   0 
   1   2 -15  256.01    9.85   0 
   1   3 -16  199.85   11.65   0 
  -1   1 -19  530.37   13.73   0 
   0   2 -19  161.30   11.74   0 
   1   1  -9 2578.45   19.54   0 
   1   2 -14   71.78    6.05   0 
   1   3 -15  179.29   10.93   0 
   1   1  -8  551.22    9.02   0 
   0   0  -8 7228.48   23.84   0 
   1   1  -7  569.27    8.67   0 
  -1   0 -13   57.61    4.35   0 
  -1   1 -18   79.77    7.58   0 
   0   1 -15  851.63   14.08   0 
   1   1  -6 2072.19   15.35   0 
   1   1  -2 2896.87   14.26   0 
   1   2 -12  110.83    7.27   0 
   0   0  -7   13.50    1.68   0 
   1   1  -5 4646.94   21.69   0 
   1   1  -4 5577.01   22.50   0 
   1   1  -3 9999.99   28.30   0 
   1   3 -13   61.43    6.65   0 
   0   2 -17   29.63    7.90   0 
   1   2 -11  163.04    7.71   0 
   1   3 -12    6.21    6.43   0 
   0   0  -6  779.39    6.84   0 
  -1   1 -17  423.92   11.22   0 
  -1   2 -19 1044.50   22.26   0 
   1   2 -10  286.21    8.96   0 
   1   3 -11   22.03    6.40   0 
  -1   0 -12    1.23    2.55   0 
   0   0  -5    0.22    1.00   0 
   0   2 -16  145.41    9.36   0 
   0   3 -16  119.66   10.20   0 
  -1   1 -16  415.00   10.63   0 
  -1   2 -18  511.06   16.00   0 
   0   2 -15   61.34    5.99   0 
  -1   0 -11  319.63    6.12   0 
   0   1 -12  256.57    7.56   0 
   0   3 -15    4.92    7.66   0 
   1   2  -7  528.65   10.23   0 
   0   2 -14  182.88    8.92   0 
   1   2  -6   17.50    3.64   0 
  -1   1 -15 1481.63   18.23   0 
  -1   2 -17  571.08   16.23   0 
   0   1 -11  221.29    6.80   0 
   0   3 -14   17.28    5.79   0 
  -2   2 -18  115.19   12.19   0 
   0   2 -13    3.57    5.29   0 
   0   3 -13  226.04   10.96   0 
  -1   0 -10  254.28    5.06   0 
  -1   2 -16   98.49    7.68   0 
  -1   3 -16  207.91   12.61   0 
   0   1 -10 1918.52   17.34   0 
   0   2 -12  976.02   16.14   0 
   0   3 -12  115.76    7.44   0 
  -1   2 -15  280.85   11.47   0 
  -1   3 -15  154.97   11.28   0 
   0   1  -9   41.46    3.71   0 
   0   3 -11   52.39    7.12   0 
  -1   0  -9 2706.43   14.59   0 
  -2   2 -16   35.54    9.49   0 
  -1   3 -14   59.20    9.17   0 
   0   1  -8  193.55    5.33   0 
   0   3 -10   37.37    5.17   0 
  -2   1 -14   69.57    7.12   0 
  -1   1 -12  778.41   12.92   0 
  -1   3 -13   53.77    8.73   0 
  -2   2 -15   10.99    6.60   0 
   0   1  -7    8.12    2.62   0 
  -2   3 -14   59.83   10.87   0 
  -1   3 -12    6.30    7.48   0 
  -1   1 -11  226.97    7.52   0 
   0   2  -8  901.58   13.58   0 
  -2   1 -13  571.46   12.98   0 
  -2   2 -14  245.73   10.61   0 
  -1   2 -12  107.86    6.54   0 
  -1   4  -9   72.14    9.83   0 
   0   1  -6 1286.52   12.19   0 
  -1   3 -11   24.20    7.24   0 
   0   2  -7   93.90    5.23   0 
   0   3  -6   33.20    5.64   0 
  -2   2 -13   15.76    5.70   0 
  -1   3 -10  229.24   10.76   0 
  -2   3 -12   85.20   10.32   0 
  -1   4  -7   47.97    9.01   0 
   0   1  -5  773.48    8.99   0 
   0   2  -6 2912.40   22.44   0 
  -1   0  -7   85.00    2.69   0 
  -2   2 -12   80.84    8.37   0 
  -1   3  -9   22.92    6.72   0 
  -2   3 -11   52.30    9.52   0 
   0   2  -5  287.89    7.50   0 
  -1   1  -9 2317.89   19.47   0 
   0   1  -4 6824.74   25.28   0 
  -3   2 -12  536.16   17.27   0 
  -2   2 -11  522.17   14.17   0 
   0   2  -4  990.73   12.42   0 
  -3   2 -11   99.80   11.25   0 
  -2   3  -9    7.71    8.21   0 
  -1   1  -8  505.26    9.21   0 
  -2   2 -10   56.70    7.44   0 
  -1   0  -6 9537.18   25.18   0 
   0   1  -3 1435.21   11.11   0 
   0   2  -3  143.36    5.44   0 
  -2   3  -8  156.94   11.06   0 
  -3   2 -10  105.86   11.21   0 
  -3   1 -10  153.08    9.68   0 
  -1   3  -5  552.20   13.55   0 
   0   2  -2 2077.96   17.21   0 
   0   1  -2  223.02    4.43   0 
  -1   2  -6   13.77    4.37   0 
  -1   3  -4 1106.13   17.92   0 
  -3   3  -7  443.85   17.32   0 
   0   2  -1  331.45    6.96   0 
  -3   1  -9  116.36    8.97   0 
  -1   3  -3  495.79   12.82   0 
  -1   1  -6 1768.78   15.90   0 
  -3   2  -8   48.53    9.56   0 
  -3   3  -6   82.25    9.46   0 
  -2   1  -8  256.41    8.41   0 
  -1   0  -5    3.66    1.47   0 
  -1   2  -5  124.75    6.46   0 
  -1   3  -2  148.50    8.40   0 
  -2   0  -7 2623.84   18.14   0 
   0   1  -1 2170.41   12.55   0 
  -3   1  -8  614.96   14.89   0 
  -2   3  -4  104.83    9.49   0 
  -4   2  -6   73.80   14.28   0 
  -3   2  -7  919.04   20.50   0 
  -1   3  -1    1.54    5.56   0 
  -3   3  -4   39.08   10.71   0 
  -1   1  -5 4259.92   24.15   0 
  -1   2  -4 1647.69   18.51   0 
  -2   1  -7  856.15   13.82   0 
  -4   2  -5   60.24   13.32   0 
  -3   1  -7  256.48   10.98   0 
  -3   2  -6  384.64   13.53   0 
  -3   3  -3   58.35   11.12   0 
  -2   2  -5  986.68   17.67   0 
  -2   3  -2   57.48    8.45   0 
  -1   2  -3 1601.27   18.11   0 
  -3   3  -2   49.78   10.77   0 
   0   1   0   -0.36    1.38   0 
  -4   2  -4   68.44   13.97   0 
  -3   2  -5  554.18   16.98   0 
  -2   1  -6   20.15    4.79   0 
  -2   0  -6  101.69    4.53   0 
  -1   1  -4 5129.52   26.27   0 
  -4   1  -5   17.70   11.57   0 
  -3   1  -6   50.37    7.94   0 
  -3   3  -1  197.64   13.97   0 
  -2   2  -4  480.30   13.01   0 
  -1   2  -2   98.13    5.88   0 
  -4   2  -3   21.17   12.55   0 
  -2   3   0  259.42   12.30   0 
  -1   0  -4 5691.31   19.23   0 
  -3   0  -6   23.69    5.92   0 
  -3   2  -4  299.74   13.26   0 
  -3   3   0    9.28   10.41   0 
  -2   3   1  259.55   12.24   0 
  -4   1  -4  253.02   15.46   0 
  -3   3   1  194.31   14.27   0 
  -2   1  -5 2041.03   20.99   0 
  -2   2  -3   89.21    7.75   0 
  -1   2  -1  325.75    9.06   0 
  -3   1  -5   69.30    8.43   0 
  -3   2  -3  399.40   15.10   0 
  -3   3   2   60.41   11.88   0 
  -2   3   2   66.03    7.35   0 
  -4   2  -1   87.29   13.51   0 
   0   1   1 2364.58   12.66   0 
  -4   1  -3    3.55   11.62   0 
  -3   3   3   68.81   12.24   0 
  -2   0  -5 2962.01   20.13   0 
  -2   3   3    7.99    7.99   0 
  -1   2   0  103.36    6.14   0 
  -4   2   0    1.19   12.52   0 
  -3   0  -5   11.60    5.95   0 
  -3   3   4   38.85   11.75   0 
  -2   1  -4  545.46   11.13   0 
  -2   3   4  105.93   10.33   0 
  -3   2  -1   -4.69    8.43   0 
  -4   1  -2  454.14   18.60   0 
  -3   3   5  183.27   13.02   0 
  -1   2   1  335.19    9.29   0 
  -3   3   6   79.14   13.16   0 
  -1   1  -2 2952.73   20.26   0 
  -4   2   2   92.95   14.79   0 
  -3   2   0   92.86   10.65   0 
  -3   3   7  491.65   20.18   0 
  -4   1  -1   48.36   13.07   0 
  -4   2   3   27.05   14.11   0 
  -3   0  -4  554.03   13.01   0 
  -1   0  -3 7972.33   23.51   0 
  -1   2   2  108.81    6.45   0 
  -3   2   1    2.23    8.85   0 
   0   1   2  271.39    4.58   0 
  -4   1   0  155.52   14.66   0 
  -4   2   4   70.18   14.59   0 
  -1   2   3 1990.50   21.56   0 
  -3   2   2  257.45   12.55   0 
  -1   1  -1 4831.84   26.35   0 
  -4   0   5  155.30   13.78   0 
  -3  -1   1   71.79    8.45   0 
  -3   2   7 1073.96   23.18   0 
  -2   2   4  518.61   14.01   0 
  -4   1   7  193.91   15.82   0 
  -3   0   1  856.36   17.07   0 
  -3   2   6  420.69   15.16   0 
  -2   0  -1  500.31    9.86   0 
  -3   1   2  699.37   16.62   0 
  -1   1   0 1953.11   16.48   0 
  -4   2  11  443.15   20.98   0 
  -3   2   5  585.57   18.27   0 
  -2   1   0    0.65    4.45   0 
  -2   2   3   85.76    6.65   0 
  -4   1   5   18.52   11.68   0 
  -4   2  10  155.16   16.39   0 
  -3   0   0    0.59    6.33   0 
  -4   2   9  132.48   15.78   0 
  -3   1   1   68.37    8.50   0 
  -3   2   4  344.06   14.79   0 
  -4   1   4  280.07   16.18   0 
  -4   2   8   33.73   12.70   0 
  -2   2   2  188.91    9.49   0 
  -4   0   2   -0.02   10.31   0 
  -4   2   7  404.55   19.67   0 
  -2   0  -2   23.14    3.98   0 
  -2   1  -1 4605.61   32.45   0 
  -3   1   0  102.79    8.87   0 
  -4   2   6   76.14   11.50   0 
  -2   2   1 1309.51   20.30   0 
  -3   2   2  249.04   11.68   0 
  -4   0   1  238.89   14.35   0 
  -4   2   5   56.62   10.38   0 
  -3  -1  -1   79.12    7.53   0 
  -3   1  -1   72.73    6.92   0 
  -2   1  -2  959.61   15.31   0 
  -4   1   1   59.39   11.93   0 
  -4   2   4   66.92   10.54   0 
  -3   0  -2   20.23    6.61   0 
  -3   2   1    1.58    5.75   0 
  -2   2   0  802.33   15.66   0 
  -4   0   0  802.05   20.92   0 
  -4   2   3   30.07    9.43   0 
  -4   1   0  135.48   13.33   0 
  -3   2   0   83.50    8.19   0 
  -4   2   2  100.48   13.65   0 
  -2   2  -1 1307.07   19.73   0 
  -1   1  -2 2880.50   19.95   0 
  -4   0  -1  225.45   14.12   0 
  -3   0  -3 1606.87   21.64   0 
  -2   1  -3  470.14   10.73   0 
  -4   1  -1   48.85   11.13   0 
  -4   2   1   84.64   13.25   0 
  -3   2  -1    2.47    5.74   0 
  -3   1  -3   92.40    7.31   0 
  -3   3   2   55.31   10.69   0 
  -2   2  -2  191.97    8.43   0 
  -1   2  -1  303.30    8.55   0 
  -4   0  -2   -2.23   10.24   0 
  -4   2   0    0.64   11.23   0 
  -3   2  -2  230.51   12.56   0 
  -2   0  -4   17.02    3.78   0 
  -4   1  -2  458.07   17.89   0 
  -3   3   1  204.84   13.79   0 
  -4   2  -1   87.16   12.84   0 
  -4   3   3  190.82   16.03   0 
  -3   0  -4  465.74   12.72   0 
  -1   1  -3 9239.74   36.15   0 
  -3   2  -3  393.70   14.93   0 
  -2   2  -3   83.45    6.35   0 
  -4   0  -3  459.60   17.06   0 
  -4   1  -3    5.48   10.81   0 
  -4   3   2   49.55   13.06   0 
  -3   3   0    9.32    7.41   0 
  -1   2  -2   93.56    5.15   0 
  -4   3   1  139.76   15.14   0 
  -2   1  -5 2046.38   22.30   0 
  -4   1  -4  250.35   14.90   0 
  -3   0  -5   13.12    6.65   0 
  -2   0  -5 2892.87   22.65   0 
  -2   2  -4  475.71   13.09   0 
  -4   2  -3   21.41   11.78   0 
  -4   3   0   71.08   13.38   0 
  -4   0  -4  586.57   18.23   0 
  -3   3  -2   52.63   10.94   0 
  -1   1  -4 5105.16   27.56   0 
  -3   2  -5  548.25   17.12   0 
  -1   2  -3 1693.46   18.60   0 
  -4   1  -5   24.02   11.66   0 
  -4   2  -4   65.17   12.71   0 
  -2   1  -6   21.96    5.40   0 
  -2   2  -5  999.47   18.23   0 
  -3   0  -6   25.87    7.05   0 
  -3   3  -3   63.18    8.99   0 
  -4   0  -5  136.03   12.71   0 
  -4   3  -2   58.17   12.88   0 
  -3   2  -6  386.96   14.98   0 
  -4   2  -5   65.50   12.87   0 
  -3   3  -4   38.53   10.39   0 
  -1   2  -4 1702.55   19.22   0 
  -2   2  -6 1167.29   19.40   0 
  -1   1  -5 4428.37   26.41   0 
  -2   1  -7  904.46   15.83   0 
  -4   0  -6  151.07   12.54   0 
  -4   2  -6   79.34   13.49   0 
  -3   0  -7  351.24   11.94   0 
  -3   2  -7  922.31   21.58   0 
  -2   2  -7 2086.01   26.04   0 
  -1   2  -5  134.65    6.98   0 
  -3   3  -6   71.88   11.71   0 
  -2   1  -8  265.61    9.72   0 
  -1   1  -6 1822.65   17.71   0 
  -3   0  -8   -0.14    7.94   0 
  -2   3  -6    6.43    7.72   0 
  -3   1  -9  127.29    8.99   0 
  -3   3  -7  475.93   18.43   0 
  -1   2  -6   21.59    5.11   0 
  -3   2  -9  386.39   15.90   0 
  -4   1  -9   43.65    9.98   0 
  -3   3  -8  903.89   23.60   0 
  -3   0  -9 1531.28   22.00   0 
  -3   1 -10  171.48   11.50   0 
  -3   2 -10  116.12   11.72   0 
  -2   3  -8  157.99   11.26   0 
  -3   3  -9   54.40   11.79   0 
  -4   2 -10  160.91   13.42   0 
  -2   2 -10   53.74    8.21   0 
  -3   2 -11   93.17   11.63   0 
  -2   0  -9  734.76   13.45   0 
  -2   3  -9   10.12    8.14   0 
  -1   2  -8  432.99   11.53   0 
  -3   0 -10  222.43   10.22   0 
  -3   3 -10  902.62   24.05   0 
  -4   2 -11  442.42   20.23   0 
  -2   2 -11  504.72   15.37   0 
  -2   1 -11  123.54    8.80   0 
  -3   1 -12   83.66    8.87   0 
  -3   3 -11 1010.15   25.40   0 
  -2   3 -10  169.33   10.33   0 
  -1   2  -9    7.87    5.54   0 
  -1   1  -9 2460.72   22.77   0 
  -4   1 -12  605.79   21.91   0 
  -2   0 -10    2.43    4.95   0 
  -3   1 -13  186.35   13.07   0 
  -3   2 -13  310.03   14.58   0 
  -3   3 -12   84.93   12.98   0 
  -2   3 -11   59.36    8.37   0 
  -1   2 -10  262.30    9.42   0 
  -2   2 -13   16.02    8.38   0 
  -1   1 -10  306.31    9.47   0 
  -4   1 -13  175.09   16.02   0 
  -3   2 -14  570.37   20.48   0 
  -3   3 -13   16.72   11.65   0 
  -2   0 -11  240.59    9.14   0 
  -2   3 -12   80.61    9.20   0 
  -1   2 -11  144.65    8.86   0 
  -3   2 -15  360.93   17.98   0 
  -2   2 -14  242.25   12.96   0 
  -2   3 -13  428.98   15.79   0 
  -1   1 -11  238.01    8.95   0 
  -3   0 -13   31.70    9.99   0 
  -3   1 -15    7.76   11.66   0 
  -2   0 -12 1023.95   16.47   0 
  -2   2 -15   13.16    9.19   0 
  -1   2 -13   49.21    7.57   0 
  -3   0 -14   68.29   11.36   0 
  -3   1 -16   68.74   13.21   0 
  -2   0 -13  350.47   10.92   0 
  -2   2 -16   53.04   10.99   0 
   0   1  -7   12.05    2.39   0 
  -3   2 -17  122.55   14.60   0 
  -1   3 -13   51.44    9.19   0 
  -1   2 -14   56.92    6.76   0 
   0   2  -9 1648.73   19.65   0 
  -3   1 -17  183.85   15.85   0 
  -2   1 -16  198.73   12.70   0 
  -2   3 -16  913.51   22.82   0 
  -2   0 -14  795.35   15.64   0 
  -2   2 -17  159.38   11.57   0 
  -1   1 -14   30.89    6.89   0 
  -1   3 -14   54.55    9.93   0 
   0   2 -10   60.44    6.16   0 
  -1   2 -15  268.34   11.40   0 
  -2   1 -17   64.38   11.18   0 
   0   1  -9   39.92    3.75   0 
  -3   1 -18   46.02   14.40   0 
  -2   2 -18  101.12   12.56   0 
  -1   0 -12    1.90    4.29   0 
  -1   3 -15  165.03   10.80   0 
  -1   2 -16  106.24    8.62   0 
   0   1 -10 1932.91   19.94   0 
  -1   3 -16  197.20   13.39   0 
  -2   1 -18   50.21    9.27   0 
  -2   2 -19  109.44   13.39   0 
  -1   2 -17  579.78   17.67   0 
   0   2 -12  962.65   16.82   0 
  -3   1 -19  377.61   19.02   0 
  -2   0 -16   16.05    7.80   0 
  -1   0 -13   53.90    5.70   0 
  -1   3 -17  101.67   12.07   0 
  -2   1 -19   85.48   13.38   0 
  -2   2 -20  361.64   18.25   0 
  -1   2 -18  514.50   17.83   0 
   0   1 -12  258.86    9.24   0 
  -1   0 -14 2744.18   25.68   0 
   0   2 -14  181.29    9.88   0 
  -2   0 -17    4.84    8.40   0 
  -1   2 -19  997.07   23.90   0 
   0   0  -7   -0.09    2.17   0 
  -1   0 -15  706.16   14.41   0 
  -1   1 -18   81.22    8.42   0 
   0   2 -15   69.40    8.44   0 
  -2   0 -18  262.88   13.30   0 
   0   0  -8 6710.71   28.21   0 
  -2   1 -21  188.16   16.53   0 
  -1   1 -19  558.40   18.14   0 
  -1   2 -20  326.36   16.46   0 
  -1   0 -16  754.17   15.59   0 
   0   0  -9   10.00    2.18   0 
   0   0 -10 8063.78   35.06   0 
  -2   0 -19   46.61   11.41   0 
   0   2 -17   31.31    6.58   0 
  -2   1 -22   63.80   15.32   0 
   0   0 -11    2.95    3.71   0 
   0   2 -18  980.57   21.97   0 
  -2   0 -20   16.85   11.86   0 
  -1   0 -18  100.16    9.02   0 
  -1   2 -22   86.81   13.23   0 
   0   0 -12 6402.57   35.01   0 
   0   1 -17  507.10   15.46   0 
  -1  -1 -10  313.51    7.04   0 
   0   2 -19  168.65   12.70   0 
   0   0 -13    3.12    3.26   0 
   0   1 -18  454.67   15.52   0 
  -1   0 -19    5.22    8.20   0 
  -1   1 -22  104.02   14.26   0 
  -2   0 -21  142.07   14.44   0 
   0   0 -14   82.95    5.58   0 
   0   2 -20  234.23   12.71   0 
  -1  -1 -12  758.98   11.48   0 
   0   0 -15    4.10    5.45   0 
   0   1 -19   89.54    8.57   0 
  -1   0 -20  129.07   11.24   0 
   0   2 -21    1.73   10.49   0 
   1   1  -9 2588.53   22.33   0 
   1   1  -8  567.64   10.36   0 
   1   1  -7  554.99    9.68   0 
   0   0 -16    9.20    5.94   0 
   0   1 -20    6.52    9.44   0 
   1   1 -10  326.30    9.27   0 
   1   1  -6 2028.32   16.55   0 
   0   2 -22   78.48   12.14   0 
   1   1 -11  237.12    8.02   0 
  -1  -1 -14   24.15    5.50   0 
  -1   0 -21   53.34   11.07   0 
   0   1 -21  329.52   16.40   0 
   1   1 -13   79.42    7.19   0 
  -1   0 -22  455.29   17.39   0 
   1   1 -14   26.66    5.09   0 
   1   2 -17  531.86   16.45   0 
  -1  -1 -16  429.07   12.00   0 
   0   0 -19    4.76    7.87   0 
   1   1 -16  443.09   14.24   0 
   1   2 -18  480.88   15.45   0 
   1   2 -19  981.45   22.69   0 
  -1  -1 -17  454.48   13.10   0 
   0   0 -20 1202.38   23.32   0 
   1   1 -18   78.99    9.91   0 
   1   2 -20  305.91   15.39   0 
  -1   0 -24  844.39   23.60   0 
   0   0 -21    8.45    9.60   0 
   0   1 -24    2.56    9.24   0 
   1   1 -19  528.96   16.31   0 
   1   2 -21  224.32   15.12   0 
   0   0 -22  750.58   20.55   0 
   1   0 -13   49.15    5.88   0 
   1   0 -12    1.16    4.54   0 
   1   0 -11  323.41    9.08   0 
   1   0 -10  265.89    7.92   0 
   1   1 -20  165.61   13.06   0 
   0  -1 -11  204.65    6.74   0 
   1   0 -14 2727.29   27.54   0 
   1   0  -8  633.88   10.15   0 
   1   2 -22   61.52   12.46   0 
   0  -1 -13 1916.55   20.01   0 
   0  -1 -10 1800.51   16.24   0 
   0  -1  -9   44.53    3.58   0 
   1   1 -21  107.65   12.58   0 
   0  -1 -15  788.43   14.85   0 
   0  -1 -14  173.24    7.91   0 
   0   0 -23    2.64   10.58   0 
   1   0  -7   88.45    3.92   0 
   0  -1 -16  157.52    8.87   0 
   0  -1  -8  203.93    5.31   0 
   1   0 -17   46.90    7.81   0 
   1   1 -22   98.34   12.80   0 
   0   0 -24   89.13   13.40   0 
   1   0 -18  100.07    9.75   0 
   1   0  -6 9552.64   34.07   0 
   1   0 -19    3.34    8.35   0 
   1   1 -23  483.88   18.38   0 
   0  -1 -18  451.41   14.32   0 
   0  -1 -19   75.16    9.69   0 
   1   0 -20  142.30   10.10   0 
   1   0  -5    4.46    2.32   0 
   1   0 -21   61.62   11.31   0 
   0  -1 -20    6.60    9.74   0 
   2   1 -15  755.62   18.11   0 
   2   1 -14   63.23    8.34   0 
   1   0 -22  438.52   18.04   0 
   2   1 -17   71.43   10.04   0 
   2   1 -16  187.36   10.18   0 
   0  -1 -21  323.77   15.80   0 
   1   0 -23   77.77   12.81   0 
   2   1 -18   51.13   10.50   0 
   2   1 -19   67.68   11.43   0 
   2   1 -20  108.60   12.74   0 
   2   1 -21  196.91   14.83   0 
   0  -1 -23 1540.78   28.93   0 
   1  -1 -13   72.75    6.83   0 
   1  -1 -12  736.19   13.89   0 
   1  -1 -17  422.61   14.31   0 
   1  -1 -11  213.89    8.14   0 
   2   0 -15 1352.29   23.33   0 
   2   0 -14  796.32   17.69   0 
   2   1 -22   53.57   12.70   0 
   1  -1 -19  560.77   17.30   0 
   1  -1 -18   74.64    7.95   0 
   1  -1 -10  298.87    8.76   0 
   2   0 -17    9.45    8.59   0 
   2   0 -12 1003.14   18.16   0 
   1  -1 -20  157.47   12.83   0 
   2   0 -19   47.17   10.73   0 
   2   0 -18  246.51   12.24   0 
   1  -1  -9 2428.84   21.41   0 
   2   0 -20   16.34   11.12   0 
   2   0 -10    0.67    3.69   0 
   1  -1 -21   91.57   12.37   0 
   2   0 -21  146.24   14.27   0 
   2   0  -9  714.36   13.86   0 
   1  -1 -22  102.41   13.76   0 
   1  -1  -8  504.76    9.87   0 
   2   0 -22    2.77    8.73   0 
   2   0  -8  499.50   11.43   0 
   1  -1 -23  465.63   18.01   0 
   1  -1  -7  490.74    9.36   0 
   2   0  -7 2616.38   23.64   0 
   1  -1  -6 1825.55   16.64   0 
   2   0  -6  101.41    5.29   0 
   0  -2 -14  184.72    8.98   0 
   2  -1 -19   84.17   11.88   0 
   2  -1 -18   58.58   10.87   0 
   2  -1 -15  674.06   16.78   0 
   2  -1 -14   70.90    8.71   0 
   0  -2 -13    3.69    5.67   0 
   2  -1 -20  105.87   13.27   0 
   2  -1 -21  183.96   15.09   0 
   2  -1 -11  117.76    8.44   0 
   1  -1  -5 4412.90   24.89   0 
   2  -1 -22   46.96   12.87   0 
   0  -2 -11  641.34   11.65   0 
   2  -1 -10  546.45   13.01   0 
   3   0 -19  508.54   20.33   0 
   3   0 -18  521.33   19.99   0 
   3   0 -17   18.10    8.49   0 
   3   0 -16   12.74    7.94   0 
   3   0 -15  323.86   15.47   0 
   3   0 -14   61.76   10.33   0 
   2  -1  -9 1109.64   18.04   0 
   3   0 -13   29.54    6.96   0 
   3   0 -12   -3.84    7.70   0 
   1  -2 -16   96.66    8.67   0 
   1  -2 -15  286.74   12.85   0 
   2   0  -4   12.72    3.89   0 
   3   0 -11 2049.28   28.64   0 
   0  -2 -10   61.57    5.12   0 
   1  -2 -20  320.67   17.54   0 
   1  -2 -13   57.21    8.07   0 
   2  -1  -8  268.22    9.75   0 
   1  -2 -12  111.93    8.51   0 
   1  -1  -4 4981.03   25.81   0 
   3   0 -10  232.49   11.49   0 
   0  -2  -9 1587.46   15.51   0 
   1  -2 -11  148.06    8.42   0 
   2   0  -3 1152.11   14.32   0 
   1  -2 -10  254.40    9.52   0 
   2  -1  -6   17.27    5.20   0 
   3  -1 -19  381.29   18.51   0 
   3  -1 -18   52.45   12.53   0 
   3  -1 -17  174.66   14.50   0 
   3  -1 -15    9.22   10.35   0 
   3  -1 -14  177.77   11.52   0 
   3  -1 -13  180.37   12.63   0 
   1  -2  -9    9.54    5.54   0 
   1  -1  -3 8892.19   33.90   0 
   2  -2 -19  119.86   15.93   0 
   2  -2 -18  102.08   14.44   0 
   2  -2 -17  162.56   14.48   0 
   2  -2 -15   20.08   10.45   0 
   3  -1 -12   84.84   10.43   0 
   0  -2  -8  891.34   11.16   0 
   2  -2 -20  401.47   19.83   0 
   2  -2 -14  269.59   12.75   0 
   2  -2 -13   21.86    9.51   0 
   2  -1  -5 2053.37   22.09   0 
   3  -1 -11  750.23   19.37   0 
   1  -2  -8  435.42   10.90   0 
   2   0  -2   19.10    3.81   0 
   3  -1 -10  164.63   11.04   0 
   3  -1  -9  125.79   10.32   0 
   1  -2  -7  509.10   11.33   0 
   3  -1  -8  633.42   16.86   0 
   1  -1  -2 2834.99   19.16   0 
   3  -1  -7  270.56   12.07   0 
   1  -2  -6   19.89    4.97   0 
   2  -2  -8 1079.02   20.00   0 
   2  -1  -3  487.11   11.26   0 
   3  -2 -17  132.57   16.29   0 
   3  -2 -15  379.83   17.22   0 
   2  -2  -7 2099.39   26.83   0 
   4  -1 -14  265.65   17.62   0 
   4  -1 -13  192.81   16.03   0 
   2  -1  -2  982.15   15.30   0 
   3  -2 -11  111.83   10.88   0 
   4  -1 -12  572.44   21.65   0 
   1  -1  -1 4744.04   24.93   0 
   3  -2 -10  107.18   12.40   0 
   4  -1 -11  456.20   19.88   0 
   3  -1  -9  126.19    9.53   0 
   3  -1 -10  168.91   12.50   0 
   2  -2  -8 1079.58   19.56   0 
   3   0  -8    1.60    5.24   0 
   3  -1 -11  759.47   21.05   0 
   2  -2  -9  976.12   19.87   0 
   2  -1  -5 2032.69   23.16   0 
   3   0  -9 1544.06   24.60   0 
   3  -1 -23   15.45   14.40   0 
   3   0 -10  231.18   12.45   0 
   2  -2 -10   59.21    9.25   0 
   3  -1 -22   55.50   11.66   0 
   3  -1 -21    9.04   14.38   0 
   3  -1 -14  192.51   14.74   0 
   2  -1  -6   15.31    5.86   0 
   3  -1 -20   31.59   14.32   0 
   3  -1 -18   55.75   14.13   0 
   3  -1 -17  202.03   16.55   0 
   3  -1 -16   59.88   12.86   0 
   3  -1 -15   13.19    8.84   0 
   3   0 -23    3.70   13.44   0 
   3   0 -12    2.18    8.71   0 
   2  -2 -23  103.33   16.68   0 
   3   0 -22   36.22   13.43   0 
   3   0 -13   37.33    9.94   0 
   2  -2 -22  154.39   17.33   0 
   2  -2 -13   22.57    9.77   0 
   2  -1  -7  888.84   16.50   0 
   3   0 -21  234.82   17.44   0 
   3   0 -20   30.68   10.00   0 
   3   0 -19  474.55   20.26   0 
   3   0 -18  507.81   20.33   0 
   3   0 -17   19.05   11.63   0 
   3   0 -16    8.19   10.44   0 
   3   0 -15  307.88   14.09   0 
   2  -2 -18  124.56   15.08   0 
   2  -1  -8  254.55   10.46   0 
   2   0  -6  107.46    6.69   0 
   1  -2  -8  422.71   11.03   0 
   2  -1  -9 1140.39   19.66   0 
   2  -1 -25   32.64   15.83   0 
   2  -1 -10  546.68   14.87   0 
   2   0  -7 2594.10   24.97   0 
   1  -2 -25   26.59   15.39   0 
   1  -2  -9   15.91    6.12   0 
   2  -1 -22   53.73   14.36   0 
   2  -1 -11  113.02    7.98   0 
   2   0 -26   79.47   15.17   0 
   1  -2 -24   82.13   15.65   0 
   1  -2 -10  260.13   10.01   0 
   2  -1 -12   53.89    8.68   0 
   1  -2 -23  252.05   19.06   0 
   2  -1 -13  587.85   17.11   0 
   1  -2 -11  151.58    9.27   0 
   2  -1 -19   81.86   10.49   0 
   2  -1 -18   46.20   11.85   0 
   2  -1 -16  208.66   13.79   0 
   2  -1 -15  773.31   20.69   0 
   2  -1 -14   70.91    8.04   0 
   2   0 -24   80.53   14.68   0 
   1  -2 -21  224.02   17.02   0 
   2   0 -23   96.90   14.94   0 
   1  -2 -20  318.63   17.81   0 
   2   0 -22    0.69   12.11   0 
   2   0 -10    0.40    5.74   0 
   1  -2 -19 1070.63   25.65   0 
   1  -2 -14   63.43    9.51   0 
   1  -2 -13   57.69    8.52   0 
   2   0 -21  142.78   14.60   0 
   2   0 -11  230.83   10.50   0 
   1  -2 -17  553.26   18.41   0 
   1  -2 -16   89.74   11.21   0 
   1  -2 -15  274.58   13.38   0 
   2   0 -20   25.48   11.21   0 
   2   0 -12 1010.31   19.39   0 
   0  -2 -25   -0.94   17.64   0 
   2   0 -19   40.85   11.11   0 
   2   0 -13  359.48   13.24   0 
   2   0 -17    8.64    6.81   0 
   2   0 -16   19.86    9.07   0 
   2   0 -15 1301.33   24.12   0 
   0  -2 -24  183.17   19.88   0 
   1   0 -27  149.29   15.82   0 
   0  -2 -23  256.14   17.92   0 
   1   0 -26  292.85   18.77   0 
   0  -2 -22   79.53   15.14   0 
   1  -1 -22  109.87   14.80   0 
   0  -1 -27  221.56   18.83   0 
   1  -1 -21  110.58   14.19   0 
   1   0 -25  706.70   23.91   0 
   0  -2 -21    2.64   12.50   0 
   1  -1 -20  157.12   14.45   0 
   1   0 -24  816.27   23.66   0 
   1  -1 -10  304.83    9.04   0 
   1   0 -23   80.54   13.66   0 
   0  -2 -18  953.05   22.26   0 
   1  -1 -16  413.80   15.21   0 
   1  -1 -12  750.84   15.56   0 
   1  -1 -11  223.25    8.40   0 
   0  -2 -17   28.27   10.03   0 
   1  -1 -14   19.43    7.16   0 
   1  -1 -13   80.14    6.70   0 
   1   0 -22  433.75   18.91   0 
   1   1 -23  450.15   19.12   0 
   0  -2 -16  138.53   11.07   0 
   0  -2 -15   61.55    9.15   0 
   0  -2 -11  666.20   13.04   0 
   1   0 -21   67.48   12.04   0 
   1   1 -22   88.58   12.52   0 
   0  -2 -14  182.76   10.32   0 
   0  -2 -13    0.13    6.69   0 
   0  -1 -24   -4.36   14.01   0 
   0   0 -27   -0.15    9.45   0 
   0   1 -27  227.95   16.84   0 
   1   1 -21   90.44   12.02   0 
   0   0 -26  934.15   27.13   0 
   1   0 -19    2.76    6.69   0 
   1   1 -20  158.45   12.61   0 
  -1  -2 -21  218.50   17.50   0 
  -1  -1 -26  241.48   18.39   0 
   0   0 -25    0.41   12.86   0 
   1   0 -17   51.27    8.91   0 
  -1  -2 -20  307.02   17.54   0 
   1   0 -15  695.83   16.94   0 
   0   1 -25   97.80   13.97   0 
   1   0 -14 2694.18   29.86   0 
   1   0 -13   50.65    7.09   0 
   1   0 -12    0.73    5.50   0 
   1   0 -10  266.33    8.30   0 
   0   0 -24   96.86   11.76   0 
  -1  -2 -18  496.17   18.05   0 
  -1  -1 -24  216.66   17.92   0 
   0  -1 -19   81.21   11.71   0 
   0   0 -23    3.40    8.81   0 
   0   1 -24    1.48   11.69   0 
  -1   0 -26  328.69   19.97   0 
   0  -1 -18  452.53   16.39   0 
   0   0 -22  722.72   22.34   0 
   0   1 -23 1555.91   30.92   0 
  -2  -1 -25   24.19   14.32   0 
  -1  -2 -16  105.84   11.37   0 
   0  -1 -17  502.13   16.31   0 
  -1   1 -26  251.10   16.93   0 
   0   0 -21    0.91    9.84   0 
   0   1 -22 2109.05   34.62   0 
  -1  -1 -22  104.34   15.27   0 
   0  -1 -16  153.18    9.13   0 
  -2  -1 -24   45.04   14.52   0 
   0   1 -21  296.41   15.54   0 
  -1  -2 -13   49.79    7.75   0 
  -1   0 -24  832.68   25.98   0 
  -1   1 -25  162.69   15.36   0 
   0  -1 -14  173.57    9.57   0 
  -1  -1 -21  101.65   11.75   0 
   0  -1 -13 1968.29   23.35   0 
   0   0 -19    3.40    6.49   0 
  -2  -1 -23  124.43   15.68   0 
   0  -1 -12  249.35    9.17   0 
   0  -1 -11  192.00    7.87   0 
   0   0 -18 2354.14   31.89   0 
   0   1 -19   74.13   10.42   0 
  -2   0 -25  650.39   24.48   0 
   0   0 -17    1.52    7.80   0 
  -1  -1 -19  513.39   18.67   0 
  -1   0 -22  461.44   19.83   0 
  -2   1 -25   37.40   13.54   0 
   0   0 -16   13.14    7.43   0 
  -3  -1 -22   40.55   16.63   0 
  -2  -1 -21  185.86   16.03   0 
  -1  -1 -18   82.49    8.96   0 
  -1   0 -21   62.36   12.22   0 
  -1   1 -22   98.10   13.35   0 
   0   0 -15   -1.17    6.57   0 
   0   1 -16  144.66   10.19   0 
  -1  -1 -17  452.82   15.96   0 
  -2  -1 -20  121.51   14.36   0 
  -1   1 -21  101.12   12.18   0 
   0   0 -13    0.87    5.78   0 
   0   1 -15  765.52   17.16   0 
  -3  -1 -21    3.87   15.75   0 
  -1  -1 -16  429.94   14.84   0 
  -3   0 -23    5.85   14.64   0 
  -2   0 -22    2.22   13.26   0 
  -1   0 -19    4.29    9.58   0 
  -1   1 -20  150.76   13.03   0 
   0   0 -12 6352.43   39.76   0 
   0   1 -14  170.30    9.46   0 
  -2  -1 -19   75.16   12.96   0 
  -1  -1 -15 1501.63   23.29   0 
  -3  -1 -20   28.44   16.73   0 
   0   0 -11    0.37    4.76   0 
   0   1 -13 1886.38   23.49   0 
  -3   0 -22   37.33   15.00   0 
  -3   1 -23   20.48   12.73   0 
  -2   0 -21  147.98   15.70   0 
  -2   1 -22   45.71   10.66   0 
  -1   0 -18   95.69    9.04   0 
  -1  -1 -14   28.00    7.26   0 
  -1   0 -17   43.37    9.29   0 
  -3   1 -22   48.34   13.84   0 
  -2   0 -20   17.44   12.01   0 
  -2   1 -21  178.98   13.14   0 
  -1  -1 -13   81.16    7.59   0 
  -1   1 -18   79.20   10.24   0 
   0   1 -11  201.72    8.37   0 
  -3   0 -21  234.61   16.25   0 
  -2  -1 -17   64.66   10.99   0 
  -2   2 -20  340.30   17.74   0 
  -3  -1 -18   57.99   15.59   0 
  -1   1 -17  441.05   15.61   0 
  -3   1 -21    3.41   12.59   0 
  -2   0 -19   46.44   11.66   0 
  -3   0 -20   37.62   14.74   0 
  -2  -1 -16  182.80   10.79   0 
  -2   2 -19  104.32   13.50   0 
  -3  -1 -17  184.22   16.63   0 
  -3   2 -20   16.44   12.41   0 
  -1   0 -15  685.77   17.01   0 
  -1   1 -16  415.87   14.81   0 
  -4   0 -19   17.80   13.96   0 
  -2   2 -18  120.34   13.43   0 
  -4  -1 -16  205.14   17.67   0 
  -1   0 -14 2780.99   30.39   0 
  -1   1 -15 1490.57   24.22   0 
  -3  -1 -16   64.97   14.28   0 
  -2   0 -17    5.07    9.98   0 
  -2   1 -18   42.88    8.41   0 
  -4   0 -18    3.63   14.37   0 
  -4   1 -19   14.17   10.82   0 
  -3   1 -19  378.04   18.94   0 
  -2  -1 -14   72.15    9.45   0 
  -2   2 -17  160.98   13.33   0 
  -3   2 -18   43.13   12.56   0 
  -1   0 -13   57.74    6.04   0 
  -1   1 -14   25.99    7.39   0 
  -4  -1 -15  269.92   18.82   0 
  -2   0 -16   20.34    9.78   0 
  -4   0 -17   -0.99   14.46   0 
  -4   1 -18   31.98   13.59   0 
  -3   1 -18   51.95   13.06   0 
  -2  -1 -13  574.88   15.36   0 
  -2   2 -16   42.20   10.72   0 
  -4   2 -17   15.84   12.39   0 
  -1   0 -12    1.66    5.52   0 
  -1   1 -13   85.58    8.17   0 
  -4  -1 -14  244.85   18.34   0 
  -2   0 -15 1314.73   25.24   0 
  -4   1 -17   10.34   12.84   0 
  -3   1 -17  183.35   15.29   0 
  -2  -1 -12   58.58    8.09   0 
  -4   0 -16  388.89   18.39   0 
  -4   2 -16   94.73   13.92   0 
  -3   0 -16   17.23   11.60   0 
  -1   0 -11  326.97   10.44   0 
  -1   1 -12  725.66   15.54   0 
  -2   1 -15  724.46   19.63   0 
  -4  -1 -13  205.83   17.15   0 
  -4   1 -16  207.43   16.92   0 
  -3   1 -16   48.25   11.53   0 
  -2   0 -14  746.82   18.18   0 
  -4   0 -15   52.72   15.03   0 
  -2  -1 -11  129.48    8.65   0 
  -3   2 -15  339.58   17.26   0 
  -1   1 -11  235.31    9.63   0 
  -4  -1 -12  598.70   22.20   0 
  -4   1 -15  246.16   17.24   0 
  -2   0 -13  366.14   13.92   0 
  -2   1 -14   65.18    7.69   0 
  -3   1 -15   12.30   10.23   0 
  -5   0 -12  146.28   17.84   0 
  -3   2 -14  555.43   19.98   0 
  -2  -1 -10  554.98   13.14   0 
  -2   1 -13  600.66   16.99   0 
  -4   0 -13   92.39   14.66   0 
  -4   1 -14  246.86   15.16   0 
  -3  -1 -11  850.70   20.59   0 
  -3   1 -14  192.64   14.14   0 
  -2   0 -12 1023.97   20.11   0 
  -5   1 -12  545.84   22.51   0 
  -4   2 -13  268.05   17.19   0 
  -3   0 -13   36.17   10.72   0 
  -3   2 -13  287.78   15.67   0 
  -5   0 -11   59.84   13.70   0 
  -2  -1  -9 1110.32   16.90   0 
  -4  -1 -10  528.72   20.46   0 
  -4   1 -13  200.97   16.37   0 
  -1   1  -9 2316.08   23.07   0 
  -5   1 -11   61.40   14.23   0 
  -4   0 -12   -0.38   12.87   0 
  -4   2 -12  151.64   15.02   0 
  -3  -1 -10  176.73   12.23   0 
  -2   0 -11  234.67    9.90   0 
  -3   0 -12    0.79    6.68   0 
  -3   2 -12  537.72   17.52   0 
  -4  -1  -9   40.24   12.70   0 
  -4   1 -12  551.48   21.56   0 
  -2  -1  -8  254.48    8.98   0 
  -2   1 -11  125.48    9.45   0 
  -5   1 -10  259.25   18.37   0 
  -4   2 -11  430.55   19.47   0 
  -3   1 -12   73.26   11.12   0 
  -5   0  -9    2.12   15.21   0 
  -3  -1  -9  146.16   11.31   0 
  -2   0 -10    0.68    4.49   0 
  -4   1 -11  428.33   19.69   0 
  -5   1  -9   55.60   14.33   0 
  -5   2  -8   14.59   12.68   0 
  -4   2 -10  167.20   15.07   0 
  -3   1 -11  689.31   19.72   0 
  -2   1 -10  579.89   15.14   0 
  -5   0  -8  708.17   25.89   0 
  -4   0 -10   74.72   10.48   0 
  -4   1 -10  486.89   19.98   0 
  -3  -1  -8  668.95   17.39   0 
  -3   0 -10  243.89   13.22   0 
  -2   0  -9  719.45   15.37   0 
  -5   1  -8   95.76   12.27   0 
  -5   2  -7   92.91   13.96   0 
  -5   0  -7  494.65   23.04   0 
  -3   1 -10  163.05   12.07   0 
  -2   1  -9 1122.44   19.47   0 
  -5   1  -7    1.98   12.49   0 
  -4   1  -9   42.73    9.05   0 
  -4   2  -8   28.17   11.91   0 
  -3   0  -9 1628.75   26.76   0 
  -5   0  -6  196.66   18.16   0 
  -4   0  -8  412.48   18.91   0 
  -2   0  -8  524.91   12.42   0 
  -5   1  -6   85.90   15.09   0 
  -5   2  -5   20.27   12.85   0 
  -3   2  -8   49.62    9.92   0 
  -5   0  -5  510.93   23.15   0 
  -4   2  -7  363.28   17.89   0 
  -2   1  -8  262.18    9.68   0 
  -5   2  -4   48.90   13.14   0 
  -3  -1  -6   52.83    8.89   0 
  -3   0  -8    1.09    7.85   0 
  -4  -1  -5   19.16   10.40   0 
  -3   1  -8  603.88   17.63   0 
  -2   0  -7 2634.98   26.13   0 
  -4   1  -7  203.11   14.74   0 
  -4   2  -6   70.08   12.54   0 
  -3   2  -7  960.08   21.03   0 
  -5   2  -3   41.00   13.01   0 
  -2   1  -7  876.29   16.55   0 
  -5   1  -4  351.76   17.68   0 
  -3   0  -7  377.97   13.92   0 
  -5   0  -3   51.77   15.82   0 
  -4   1  -6  400.13   17.78   0 
  -4   2  -5   66.01   12.33   0 
  -3  -1  -5   66.99    8.85   0 
  -3   1  -7  261.86   12.79   0 
  -3   2  -6  378.01   15.06   0 
  -5   1  -3   32.02   13.49   0 
  -5  -1   0   52.84   15.15   0 
  -2   0  -6   96.38    5.91   0 
  -5   0  -2   64.78   15.95   0 
  -4  -1  -3    2.46    9.53   0 
  -4   1  -5   12.40   10.14   0 
  -4   2  -4   70.84   11.97   0 
  -3   0  -6   25.71    7.83   0 
  -2   1  -6   28.47    6.07   0 
  -5   1  -2   78.46   14.49   0 
  -3  -1  -4 2041.00   25.65   0 
  -3   1  -6   46.73    8.65   0 
  -3   2  -5  508.81   15.47   0 
  -5  -1   1   48.65   14.97   0 
  -5   2   0   43.43   13.07   0 
  -5   1  -1   32.44   13.46   0 
  -4   0  -4  637.09   20.54   0 
  -4   2  -3   23.52   10.41   0 
  -5   2   1  174.45   15.95   0 
  -4  -1  -2  435.97   15.78   0 
  -3   0  -5   18.78    7.51   0 
  -3   2  -4  298.58   13.61   0 
  -5   0   0   -6.30   14.54   0 
  -5   1   0   61.59   14.07   0 
  -3   1  -5   62.33    8.79   0 
  -2   1  -5 2114.46   23.58   0 
  -5   2   2   92.18   14.38   0 
  -4   0  -3  505.68   18.69   0 
  -4   2  -2   88.84    9.87   0 
  -3  -1  -3   86.85    8.30   0 
  -5  -1   3   24.46   14.80   0 
  -5   0   1   18.79   14.44   0 
  -4  -1  -1   57.38   10.39   0 
  -5   1   1   35.36   13.03   0 
  -5   2   3   35.52   12.83   0 
  -4   2  -1   81.45   12.07   0 
  -3   0  -4  505.89   14.57   0 
  -3   2  -3  370.51   13.31   0 
  -5  -1   4  364.56   19.60   0 
  -3   1  -4 1925.15   27.36   0 
  -5   0   2   66.41   15.86   0 
  -5   1   2   73.37   14.29   0 
  -5   2   4   37.57    9.94   0 
  -4   0  -2    0.60    7.22   0 
  -2   1  -4  558.44   12.66   0 
  -5  -1   5   85.32   16.00   0 
  -5   2   5   13.68   12.70   0 
  -4  -1   0  154.99   12.43   0 
  -4   2   0    0.09   10.10   0 
  -3  -1  -2  725.83   15.45   0 
  -3   2  -2  234.88   12.41   0 
  -5   0   3   46.19   15.41   0 
  -5   1   3   24.22   13.63   0 
  -5   2   6  118.04   14.82   0 
  -4   0  -1  233.23   14.25   0 
  -4   2   1   80.55   11.72   0 
  -3   0  -3 1601.66   23.77   0 
  -5   0   4   57.72   15.69   0 
  -5   1   4  361.16   19.42   0 
  -4  -1   1   55.56   10.74   0 
  -5  -1   7    8.21   14.97   0 
  -3   2  -1    0.84    5.60   0 
  -2   1  -3  490.97   11.78   0 
  -5   0   5  503.33   22.69   0 
  -5   1   5   79.03   13.98   0 
  -5   2   8   13.36    9.77   0 
  -4   2   2  102.66   12.55   0 
  -3  -1  -1   67.99    7.90   0 
  -4  -1   2  464.75   17.12   0 
  -3   0  -2   18.60    7.10   0 
  -3   1  -2  695.37   16.36   0 
  -5  -1   9   57.71   15.79   0 
  -4   2   3   23.30   10.88   0 
  -3   2   0   84.28    9.66   0 
  -5   1   7    2.52   12.58   0 
  -5  -1  10  245.78   18.94   0 
  -5   0   7  502.80   22.64   0 
  -5   1   8   95.69   14.55   0 
  -4  -1   3    2.14   10.29   0 
  -3  -1   0   93.81    8.55   0 
  -3   1  -1   69.62    8.55   0 
  -5   0   8  652.94   24.91   0 
  -4   2   4   66.64    9.80   0 
  -3   0  -1  764.04   16.92   0 
  -3   2   1   -0.82    7.87   0 
  -2   1  -2  929.68   14.96   0 
  -5   1   9   58.83   13.66   0 
  -5   0   9    5.52   14.43   0 
  -4  -1   4  259.17   14.91   0 
  -4   2   5   65.51    9.86   0 
  -3   1   0   94.99    8.99   0 
  -3   2   2  227.11   12.28   0 
  -5   0  11   61.51   15.89   0 
  -5   1  12  543.77   21.45   0 
  -4   2   6   82.43   10.36   0 
  -3   0   0    1.17    4.66   0 
  -4   1   5   18.06   10.56   0 
  -4   2   8   22.35   11.74   0 
  -3   1   1   75.22    7.08   0 
  -3  -1   2  703.42   16.10   0 
  -4   1   6  415.00   17.82   0 
  -4   2   9  135.45   11.89   0 
  -3   0   1  783.59   16.41   0 
  -3   2   4  278.63   13.42   0 
  -4   2  10  185.59   15.56   0 
  -3   1   2  676.72   16.87   0 
  -2   1   0    2.03    4.38   0 
  -4   1   7  192.10   14.39   0 
  -4   2  12  168.05   15.67   0 
  -3   0   2   16.11    7.05   0 
  -4   1   8  859.37   23.82   0 
  -4   2  13  268.45   17.05   0 
  -3  -1   3   83.87    8.53   0 
  -4  -1   9   45.66   13.39   0 
  -4   2  15  330.19   18.03   0 
  -3   1   3   80.88    7.33   0 
  -4   0   8  420.47   18.34   0 
  -4   1   9   31.86   10.97   0 
  -4   1  10  498.39   19.97   0 
  -4   1  11  417.85   18.79   0 
  -3   1   4 1896.15   26.60   0 
  -4  -1  11  467.56   20.35   0 
  -4   0  10   78.01   12.63   0 
  -4   1  13  172.92   15.06   0 
  -4   0  11  248.45   16.76   0 
  -3  -1   5   67.77    9.03   0 
  -2   1   2  875.86   14.88   0 
  -4  -1  14  257.16   19.37   0 
  -4   0  12    1.34   12.29   0 
  -4   1  15  252.40   16.63   0 
  -4   1  16  209.12   16.22   0 
  -4   1  17    9.14   12.21   0 
  -4   1  18   30.97   12.54   0 
  -4   1  19    7.87   12.34   0 
  -4  -1  15  283.74   16.65   0 
  -4  -1  17   12.95   15.49   0 
  -4  -1  18   32.33   15.94   0 
  -4   0  13   84.22   14.24   0 
  -3   1   6   48.21    8.62   0 
  -4   0  14  111.99   14.58   0 
  -3   0   5   16.17    5.47   0 
  -4   0  16  416.52   20.38   0 
  -4   0  17   -3.47   13.00   0 
  -4   0  18    7.15   13.63   0 
  -4   0  19   17.39   13.75   0 
  -3  -1   6   52.05    7.10   0 
  -3   1   7  262.62   11.39   0 
  -2   1   3  456.14   11.34   0 
  -3   0   6   23.93    5.78   0 
   1  -2   8  411.96    9.28   0 
   1  -1   4 5348.87   25.87   0 
   2   0   9  732.64   14.98   0 
   2   0   8  537.96   12.60   0 
   1  -2   7  474.42    9.06   0 
   2  -2  15   11.67   11.14   0 
   2  -2  16   45.97   13.01   0 
   2  -2  17  187.79   15.75   0 
   2  -2  18  117.51   15.44   0 
   2  -2  19  116.00   17.02   0 
   2  -1   8  290.02   10.78   0 
   1   0   2 2301.22   15.26   0 
   1  -2   6   16.30    3.99   0 
   1  -1   3 9545.28   32.90   0 
   2  -2  13   21.23    9.82   0 
   2  -2  12   96.28   10.29   0 
   2  -1   7  975.75   16.92   0 
   2   1   6   22.54    5.52   0 
   3   0  16   12.64   12.27   0 
   3   0  17   16.22   12.91   0 
   2  -2  11  559.07   15.58   0 
   2   0   5 2912.68   25.88   0 
   3   0  14   63.80   12.15   0 
   3   0  15  328.15   15.69   0 
   3   1  16   53.99   12.85   0 
   3   1  17  173.95   16.11   0 
   2  -1   6   23.61    5.51   0 
   3   0  13   35.78   10.75   0 
   3   1  14  196.94   14.32   0 
   3   1  15   13.36   11.81   0 
   3  -1  16   61.70   14.43   0 
   3  -1  17  190.20   18.11   0 
   3   0  12    0.13    9.35   0 
   3   1  13  193.82   13.97   0 
   3   0  11 2115.12   31.75   0 
   3   1  12   78.11   11.06   0 
   1  -2   5  142.77    4.85   0 
   2   0   4   14.06    4.28   0 
   3  -1  13  199.03   15.46   0 
   2  -1   5 2195.05   23.01   0 
   3  -1  12   84.85   11.77   0 
   3   1  11  743.13   18.92   0 
   1  -1   2 2936.99   17.45   0 
   2   1   4  548.14   11.56   0 
   3   1  10  147.75   11.51   0 
   2  -2   8 1045.89   17.43   0 
   3  -1  11  784.93   21.27   0 
   3  -1  10  173.08   12.69   0 
   3   1   9  121.49   10.66   0 
   2   0   3 1183.74   15.88   0 
   3   0   8   -0.71    5.43   0 
   2  -2   7 2024.33   22.54   0 
   2  -1   4  610.10   12.03   0 
   3  -1   9  153.06   11.93   0 
   3   1   8  615.82   17.06   0 
   2   1   3  480.74   10.58   0 
   3  -2  15  407.14   19.92   0 
   3   0   7  372.73   13.84   0 
   1  -2   4 1640.59   13.69   0 
   3  -2  14  640.03   21.97   0 
   3  -2  13  328.88   17.73   0 
   3   0   6   32.05    7.83   0 
   2  -2   6 1070.68   16.24   0 
   2  -1   3  497.99   11.15   0 
   2   0   2   18.82    4.29   0 
   3  -2  12  632.83   20.82   0 
   3  -1   7  276.71   13.00   0 
   3   1   6   46.66    8.25   0 
   1  -1   1 4496.16   20.86   0 
   2   1   2  940.85   14.17   0 
   3  -2  11  100.21   10.82   0 
   3   0   5   16.62    7.31   0 
   1   0   0   -0.79    1.81   0 
   3  -2  10  129.73   12.90   0 
   2  -2   5  993.16   15.34   0 
   3   1   5   56.73    8.37   0 
   4   0  12    1.74   12.73   0 
   2  -1   2  974.84   14.96   0 
   2   0   1  495.23   10.57   0 
   3  -2   9  441.38   16.91   0 
   3   0   4  531.27   15.10   0 
   4   0  11  252.25   17.48   0 
   3  -1   5   63.85    9.17   0 
   4   0  10   89.60   14.34   0 
   3  -2   8   54.03   10.94   0 
   3   1   4 1950.29   26.64   0 
   1  -2   3 1781.02   13.73   0 
   2  -2   4  490.50   11.49   0 
   3  -1   4 2167.87   29.56   0 
   3  -2   7 1100.94   23.19   0 
   3   1   3   95.37    9.19   0 
   4  -1   9   46.35   11.86   0 
   1   1  16  411.41    9.84   0 
   2   0  11  229.10    6.77   0 
   2   2  19  109.65    6.80   0 
   3   0   9 1614.80   18.20   0 
   3   2  18   35.83    5.09   0 
   3   3  19   19.26    3.95   0 
   4   2  15  335.39   11.17   0 
   4   1  12  603.68   14.49   0 
   2   1  17   58.76    4.67   0 
   3   0  10  237.24    7.80   0 
   3   1  16   59.48    5.75   0 
   4   2  16   91.10    6.85   0 
   1   1  17  421.38   10.55   0 
   2   2  20  364.40   11.62   0 
   3   2  19  187.90    9.07   0 
   4   1  13  205.72    9.37   0 
   1   0  12    2.41    2.05   0 
   2   0  13  338.25    9.10   0 
   3   0  11 2080.89   22.83   0 
   3   1  17  189.20    9.04   0 
   3   0  12   -0.18    3.05   0 
   2   0  14  783.37   14.37   0 
   2   2  21  113.74    7.55   0 
   3   2  20   18.26    4.94   0 
   1   0  13   52.08    3.53   0 
   3   0  13   33.57    4.72   0 
   3   1  18   60.42    6.33   0 
   4   1  15  292.49   11.45   0 
   4   2  18   20.01    5.04   0 
   1   0  14 2813.36   24.75   0 
   2   0  15 1333.51   19.42   0 
   3   0  14   62.77    5.88   0 
   3   1  19  396.68   13.27   0 
   3   2  21  161.22    8.76   0 
   2   1  20  112.85    7.58   0 
   1   0  15  696.27   13.17   0 
   2   0  16   23.02    4.12   0 
   3   0  15  340.02   11.69   0 
   4   0  10   90.85    7.02   0 
   4   1  17   11.87    5.41   0 
   3   1  20   26.62    5.78   0 
   3   2  22   20.77    5.09   0 
   1   0  16  763.73   14.57   0 
   2   0  17    7.84    3.91   0 
   2   1  21  198.49    9.31   0 
   4   0  12    0.93    5.09   0 
   4   1  18   29.98    6.24   0 
   2   1  22   52.92    6.39   0 
   3   0  17   14.72    5.29   0 
   3   1  21    1.21    4.59   0 
   1   0  17   42.46    4.16   0 
   4   1  19   10.36    5.60   0 
   3   0  18  524.55   15.79   0 
   3   1  22   54.13    6.68   0 
   4   0  14  127.94    8.90   0 
   1   0  18   92.02    6.42   0 
   2   1  23  127.75    8.75   0 
   4   0  15   53.34    7.13   0 
   2  -1  10  566.70   11.58   0 
   3   0  19  495.96   15.70   0 
   4   1  20  230.04   10.83   0 
   1   0  19    3.76    3.90   0 
   2   0  20   19.32    5.06   0 
   3   1  23   18.83    5.67   0 
   2   1  24   58.34    7.07   0 
   3  -1   7  263.12    8.11   0 
   3  -1   8  657.34   12.92   0 
   1   0  20  136.63    8.11   0 
   2  -1  13  592.14   13.62   0 
   2   0  21  148.17    9.35   0 
   3  -1  10  169.93    7.86   0 
   3  -1  11  769.98   15.92   0 
   3   0  20   38.88    5.71   0 
   4   0  17    0.89    6.24   0 
   2  -1  14   69.80    5.97   0 
   3  -1  12   84.79    6.87   0 
   3   1  24   19.58    5.76   0 
   1  -1  11  224.72    7.19   0 
   1  -1  12  739.53   13.55   0 
   2  -1  15  750.34   16.63   0 
   2   0  22    2.19    4.88   0 
   2   1  25   32.61    6.31   0 
   3  -1  13  189.20    9.45   0 
   4   0  18    7.90    6.42   0 
   1  -1  13   81.00    5.45   0 
   1  -1  14   26.06    4.12   0 
   2  -1  16  190.01    9.42   0 
   4   0  19   17.49    6.73   0 
   1   0  22  406.49   13.78   0 
   2  -1  17   60.79    6.57   0 
   2   0  23   93.48    8.53   0 
   1  -1  15 1541.63   21.93   0 
   4   0  20    3.00    6.16   0 
   1  -1  16  419.61   12.37   0 
   2   0  24   87.35    8.37   0 
   3   0  23    2.12    4.33   0 
   3   0  24    1.54    5.60   0 
   1  -1  18   84.87    6.41   0 
   2  -1  20  114.87    9.08   0 
   2   0  25  660.50   18.57   0 
   3  -1  19  419.07   15.72   0 
   1  -1  19  516.66   15.26   0 
   2  -1  21  188.71   11.10   0 
   3  -1  20   24.85    7.09   0 
   0  -1  12  255.39    7.92   0 
   0  -1  13 1945.34   22.31   0 
   2   0  26   80.93    8.25   0 
   0  -1  14  183.15    7.40   0 
   0  -1  15  836.40   16.07   0 
   2  -1  22   47.67    7.47   0 
   4  -1  17   14.76    7.27   0 
   0  -1  16  151.77    7.80   0 
   1  -1  21  103.35    7.70   0 
   0  -1  17  471.37   13.22   0 
   1  -1  22   99.04    8.54   0 
   2  -1  23  120.80    9.76   0 
   2   0  27  299.91   12.33   0 
   4  -1  18   31.68    7.70   0 
   4  -1  19   10.66    7.14   0 
   1  -1  23  463.01   16.01   0 
   2  -1  24   55.93    7.92   0 
   3  -1  23   20.73    5.38   0 
   2  -2  10   53.40    5.47   0 
   2  -2  11  512.52   13.76   0 
   2  -2  13   14.46    5.08   0 
   1  -1  24  202.59   11.46   0 
   2  -2   9  932.70   16.81   0 
   2  -2  15   10.47    5.21   0 
   2  -1  25   35.14    7.35   0 
   3  -1  24   19.97    6.61   0 
   2  -2   8 1023.51   16.89   0 
   3  -2  12  629.73   16.93   0 
   3  -2  13  344.22   13.64   0 
   1  -2  11  146.57    7.52   0 
   1  -2  12  106.83    6.94   0 
   1  -2  13   51.18    5.74   0 
   1  -2  14   61.94    6.32   0 
   2  -2  18  111.09    9.50   0 
   2  -1  26   29.27    6.89   0 
   3  -2  11  106.43    8.10   0 
   3  -2  16  446.25   16.20   0 
   1  -2  10  272.82    9.39   0 
   1  -2  15  262.95   10.69   0 
   1  -2  16   99.99    7.93   0 
   2  -2   7 2021.82   22.50   0 
   3  -2  17  137.75   10.92   0 
   1  -2   9   10.86    3.50   0 
   1  -2  17  539.70   15.94   0 
   2  -2  20  381.36   15.66   0 
   3  -2  18   36.21    8.08   0 
   1  -2  18  484.68   15.58   0 
   1  -1  26  251.61   12.72   0 
   3  -2  19  203.40   12.55   0 
   2  -2  21  110.17    9.19   0 
   3  -2  20   17.44    7.40   0 
   1  -2  20  300.08   13.10   0 
   2  -2  22  145.90   10.92   0 
   1  -2  21  210.36   12.00   0 
   3  -2  21  151.57   11.22   0 
   1  -2  22   66.52    8.44   0 
   2  -2  23  103.24    8.74   0 
   3  -2  22   23.46    7.51   0 
   0  -2  12  977.23   18.03   0 
   0  -2  13    5.51    3.92   0 
   0  -2  14  185.24    9.07   0 
   0  -2  15   67.85    6.53   0 
   0  -2  16  129.19    8.42   0 
   2  -2  24   44.09    7.68   0 
   0  -2  17   25.48    5.64   0 
   0  -2  18  939.28   21.01   0 
   1  -2  23  236.29   12.69   0 
   0  -2  10   60.66    5.21   0 
   1  -2  24   78.68    8.85   0 
   2  -2  25   26.94    7.25   0 
   0  -2   9 1628.06   21.02   0 
   0  -2  20  235.38   11.96   0 
   0  -2  21    5.20    5.86   0 
   1  -2  25   26.05    6.95   0 
   0  -2   8  914.91   15.37   0 
   0  -2  22   66.11    7.21   0 
   1  -2  26   12.30    6.62   0 
   2  -3  14   64.31    8.64   0 
   2  -3  17   75.72    9.31   0 
   2  -3  18  765.07   21.91   0 
   1  -3  13   61.60    7.18   0 
   1  -3  14   60.76    7.55   0 
   1  -3  16  202.90   11.87   0 
   1  -3  17  107.80    9.69   0 
   2  -3  11   62.20    7.71   0 
   1  -3  12    6.22    5.09   0 
   1  -3  18  283.06   13.29   0 
   2  -3  10  186.58   10.26   0 
   2  -3  20   38.36    6.88   0 
   2  -3  21  249.52   12.74   0 
   3  -3  15  476.81   16.97   0 
   3  -3  16  176.32   11.91   0 
   3  -3  17    1.02    7.88   0 
   3  -3  18  239.80   13.67   0 
   1  -3  10  236.18   10.72   0 
   1  -3  21  141.46   10.90   0 
   2  -3   9    8.61    5.47   0 
   3  -3  19   26.31    8.20   0 
   1  -3   9   21.78    5.21   0 
   1  -3  22   33.51    7.55   0 
   2  -3   8  184.63    9.42   0 
  -1  -2  12  110.13    7.13   0 
   1  -3  23   48.54    8.10   0 
  -1  -2  11  150.58    7.71   0 
   0  -3  14   17.96    5.73   0 
   0  -3  15    4.79    5.44   0 
   0  -3  17   74.32    8.41   0 
   0  -3  18   15.68    6.45   0 
   1  -3   8  137.76    8.13   0 
  -1  -2  10  261.45    9.42   0 
   0  -3  12  117.91    8.45   0 
   0  -3  13  232.09   10.75   0 
   0  -3  19  103.43    9.37   0 
   1  -3  24   42.19    6.72   0 
   2  -3   7  171.91    8.94   0 
   0  -3  11   44.97    6.13   0 
   1  -3   7 1147.55   20.00   0 
  -1  -2   9   10.98    3.54   0 
   0  -3  10   38.23    5.70   0 
   2  -3   6    2.71    4.51   0 
   0  -3  23   62.85    8.37   0 
   1  -3   6  259.04    9.84   0 
  -1  -2   8  433.33   10.97   0 
   0  -3   9   79.58    6.16   0 
   0  -3   8  397.78   12.54   0 
   0  -3  24   78.23    8.43   0 
  -1  -2   7  498.24   11.62   0 
   1  -3   5  554.92   13.36   0 
   0  -3   7  834.10   17.26   0 
  -1  -3  17  109.14    9.04   0 
  -1  -3  13   56.16    6.69   0 
  -1  -3  14   63.10    7.28   0 
   1  -4  14   53.19    8.40   0 
   1  -4  15  131.36   11.05   0 
   1  -4  17  126.17   10.90   0 
   1  -3   4 1158.95   18.35   0 
   2  -4  15   21.23    8.07   0 
   2  -4  16   56.31    9.01   0 
   2  -4  17  103.50   10.28   0 
   2  -4  18  116.05   10.22   0 
  -1  -3  12    7.33    4.86   0 
   1  -4  13  164.94   11.56   0 
   1  -4  20  325.13   14.51   0 
   2  -4  13   26.89    8.27   0 
   2  -4  14   77.83    9.57   0 
  -1  -3  11   24.11    5.40   0 
   1  -4  12  393.53   15.87   0 
   2  -4  12  288.47   14.04   0 
  -1  -3  10  225.44   10.38   0 
   0  -3   5  394.72   11.59   0 
   1  -4  11   80.49    8.97   0 
   2  -4  11  110.62   10.30   0 
   0  -4  15   93.69    9.48   0 
   0  -4  16   58.09    8.43   0 
   0  -4  17   62.58    8.56   0 
   0  -4  18   -0.78    6.12   0 
   1  -3   3  528.20   12.29   0 
  -1  -3   9   23.10    4.94   0 
   0  -4  13  198.81   11.97   0 
   0  -4  14  236.41   12.23   0 
   0  -4  19 1072.80   24.46   0 
   0  -4  20  241.18   12.76   0 
   2  -4  10  187.91   11.75   0 
  -1  -3   8  136.33    8.03   0 
   0  -4  12  156.18   10.70   0 
   0  -4  21    2.93    6.13   0 
   0  -3   4  830.60   16.04   0 
   0  -4  11   59.85    7.82   0 
   1  -4   8   66.14    8.02   0 
  -1  -3   7 1089.64   20.06   0 
   1  -3   2  153.56    6.98   0 
   0  -3   3  546.00   12.82   0 
  -1  -3   6  243.21    9.80   0 
   0  -4   8  139.73    8.90   0 
   1  -4   6  144.60    9.67   0 
  -1  -4  14   49.68    7.68   0 
  -1  -4  15  140.57   10.38   0 
  -1  -4  16   96.32    8.30   0 
  -1  -4  17  136.51   10.21   0 
  -1  -4  18  161.62   10.90   0 
  -1  -4  19   77.90    8.65   0 
   0  -4   7  846.97   20.34   0 
  -1  -4  12  374.61   14.93   0 
  -1  -4  13  158.59    9.96   0 
  -1  -4  20  354.78   14.28   0 
  -1  -3   5  554.93   14.03   0 
   1  -3   1    2.47    3.12   0 
  -1  -4  11   71.12    8.16   0 
  -1  -4  10  252.42   12.32   0 
  -1  -3   4 1118.53   19.17   0 
   1  -4   4   12.00    5.57   0 
   0  -4   5    0.28    3.49   0 
   0  -3   1    1.07    2.20   0 
  -1  -3   3  511.35   12.98   0 
   1  -5  13  296.36   13.56   0 
   0  -5  14   -0.17    6.08   0 
   0  -5  15   49.78    7.67   0 
   0  -4   4  152.48    9.29   0 
   1  -5  12   70.32    8.99   0 
   0  -5  13   71.47    8.64   0 
   1  -5  11  144.49   10.74   0 
  -2  -3   7  165.75    8.84   0 
  -1  -4   6  138.52    9.33   0 
  -1  -3   2  154.22    7.53   0 
   0  -5  11   11.02    6.62   0 
   0  -3   0   -0.05    2.88   0 
   1  -5  10  224.39   12.44   0 
   0  -5  10  108.19    9.56   0 
   0  -4   3  328.15   11.87   0 
   1  -5   9   73.86    9.07   0 
  -2  -3   6    5.03    4.21   0 
  -1  -4   5  708.72   18.24   0 
  -2  -4  12  280.26   12.79   0 
   0  -5   9   87.35    8.12   0 
   0  -4   2   59.72    6.40   0 
   1  -5   8  150.07   10.80   0 
  -2  -4  11  100.82    8.60   0 
  -2  -3   5  190.74    9.08   0 
  -1  -5  14   14.10    6.25   0 
  -1  -4   4   13.21    5.14   0 
  -1  -3   1    5.27    2.58   0 
   0  -5   8  147.92   10.88   0 
   0  -3  -1    1.38    2.78   0 
  -2  -4  10  179.06    9.95   0 
  -1  -5  12   68.39    8.13   0 
  -1  -5  13  333.88   13.77   0 
   0  -5   7  378.53   15.10   0 
   1  -5   7  186.34   11.42   0 
  -2  -4   9  148.91    9.71   0 
  -1  -5  11  149.84   10.40   0 
   0  -4   1  710.43   16.73   0 
   1  -4   1   45.00    6.16   0 
  -2  -4   8  561.34   16.87   0 
  -2  -3   4  103.42    6.56   0 
  -1  -5  10  233.36   12.17   0 
  -1  -4   3  609.25   16.25   0 
  -1  -3   0   10.52    3.54   0 
   0  -5   6  163.40   10.93   0 
   1  -5   6   40.58    7.89   0 
  -2  -4   7  121.28    8.93   0 
  -1  -5   9   81.04    8.52   0 
  -2  -3   3   13.33    4.27   0 
  -1  -5   8  153.96   10.53   0 
  -1  -4   2  153.66    9.03   0 
   0  -5   5    0.08    6.10   0 
   0  -3  -2   75.37    4.81   0 
   1  -5   5    4.88    6.75   0 
  -2  -4   6  540.52   16.25   0 
  -1  -5   7  173.30   10.83   0 
   0  -4   0  271.60   10.74   0 
   1  -4   0   14.53    5.02   0 
  -1  -3  -1    2.96    3.09   0 
   0  -5   4  574.51   17.63   0 
  -2  -4   5  739.64   18.30   0 
  -1  -5   6   41.12    7.17   0 
  -1  -4   1   48.48    5.31   0 
  -2  -2   1 1314.12   18.37   0 
  -1  -5   5    4.19    5.73   0 
   0  -5   3   47.71    7.44   0 
   0  -4  -1  707.16   16.10   0 
  -2  -4   4  162.49    9.10   0 
  -2  -3   1  258.89    9.86   0 
  -1  -4   0   13.68    4.60   0 
   0  -3  -3  584.69   11.84   0 
  -2  -5  10   19.42    5.59   0 
  -2  -5  11  151.26    9.57   0 
  -1  -5   4  377.22   14.60   0 
  -1  -3  -2  153.60    6.86   0 
  -2  -5   9  113.83    8.72   0 
  -2  -2   0  794.94   14.26   0 
   0  -5   2  417.05   14.99   0 
  -2  -5   8   75.65    7.81   0 
  -1  -5   3  795.16   20.18   0 
  -1  -4  -1   48.94    5.86   0 
   0  -4  -2   62.69    6.15   0 
  -1  -3  -3  539.10   12.82   0 
   0  -5   1  213.21   11.06   0 
  -1  -5   2  421.64   15.00   0 
  -2  -5   6    7.31    4.33   0 
  -2  -3  -1  259.48    9.88   0 
  -2  -2  -1 1312.89   18.00   0 
  -1  -4  -2  142.69    8.21   0 
  -2  -5   5   14.40    5.81   0 
   0  -5   0   -0.67    5.79   0 
   0  -4  -3  315.33   10.69   0 
  -2  -3  -2   63.48    5.79   0 
  -1  -4  -3  587.49   14.90   0 
  -2  -5   3   56.23    6.97   0 
  -2  -2  -2  181.12    7.05   0 
  -1  -5   0    3.93    5.72   0 
   0  -5  -1  219.29   10.99   0 
   0  -4  -4  168.09    8.11   0 
  -2  -5   2  167.17    9.84   0 
  -2  -3  -3   16.52    4.10   0 
  -1  -5  -1  776.86   19.02   0 
  -1  -3  -5  593.41   13.63   0 
   0  -5  -2  407.58   13.74   0 
  -2  -2  -3   81.71    4.72   0 
  -3  -4   2  279.36   11.42   0 
  -1  -5  -2  442.91   14.63   0 
   0  -4  -5    1.37    2.87   0 
  -2  -5   0  564.76   16.25   0 
  -1  -4  -5  632.18   15.08   0 
  -1  -3  -6  256.83    9.13   0 
  -3  -4   1   36.42    4.98   0 
  -2  -2  -4  463.55   10.63   0 
   0  -5  -3   39.47    6.37   0 
  -2  -5  -1  152.47    9.31   0 
  -1  -5  -3  856.51   19.33   0 
  -3  -5   4    5.03    4.71   0 
  -3  -4   0  184.10    9.03   0 
  -2  -4  -4  148.96    8.04   0 
   0  -4  -6  209.55    9.17   0 
  -3  -5   3   86.91    7.16   0 
  -2  -5  -2  168.98    9.45   0 
  -1  -5  -4  386.88   13.30   0 
  -1  -3  -7 1148.98   18.15   0 
  -3  -4  -1   36.42    5.61   0 
  -2  -4  -5  659.42   16.13   0 
  -2  -2  -5 1028.24   15.60   0 
  -3  -5   2   75.43    6.77   0 
  -2  -3  -6    4.09    3.62   0 
  -3  -3  10  972.79   21.53   0 
  -2  -4  11  102.29    9.26   0 
  -1  -4   7   53.83    6.81   0 
  -3  -3  11 1013.39   22.54   0 
  -2  -4  12  281.56   13.48   0 
  -2  -3   5  191.37    9.22   0 
   0  -4   7  848.43   18.14   0 
  -3  -3  12   78.02    8.18   0 
  -2  -4  13   26.95    7.06   0 
  -1  -3   3  505.03   12.31   0 
  -3  -3  13   10.45    5.76   0 
  -3  -3  14  108.64    9.18   0 
  -2  -4  14   75.29    8.67   0 
  -2  -4  15   21.03    6.80   0 
  -2  -3   6    4.43    4.32   0 
  -2  -2   3   85.92    5.67   0 
  -3  -3  15  446.26   16.07   0 
  -3  -3  16  164.72   10.77   0 
  -3  -3  17    2.95    5.92   0 
  -3  -3  18  226.86   11.97   0 
  -3  -3  19   23.14    6.79   0 
  -2  -4  16   57.54    8.17   0 
  -2  -4  17  106.11    9.45   0 
  -2  -4  18  117.55    9.48   0 
   0  -4   8  140.28    9.10   0 
  -2  -3   7  162.85    9.13   0 
  -1  -4  10  271.26   13.08   0 
   0  -4   9  264.08   11.81   0 
  -2  -3   8  162.69    9.36   0 
  -1  -4  11   83.61    8.86   0 
   0  -4  10   69.99    8.35   0 
  -2  -3   9   10.19    5.17   0 
  -1  -4  13  156.99   11.31   0 
   0  -3   4  805.93   14.31   0 
  -2  -2   5  985.15   17.17   0 
  -1  -4  14   57.79    8.60   0 
  -1  -4  15  152.71   11.46   0 
  -1  -4  20  343.86   14.72   0 
  -2  -3  10  184.70   10.41   0 
  -1  -4  16  104.95   10.09   0 
  -1  -4  17  147.59   11.45   0 
  -1  -4  18  169.82   11.90   0 
  -1  -4  19   83.87    9.54   0 
  -1  -3   6  241.36    9.73   0 
  -2  -3  11   60.76    7.38   0 
   0  -4  13  194.11   11.74   0 
  -2  -2   6 1110.87   18.66   0 
   0  -4  14  244.01   12.96   0 
   0  -3   5  396.94   10.68   0 
  -1  -3   7 1112.76   20.19   0 
   0  -4  15   89.51   10.10   0 
   0  -4  20  232.53   12.75   0 
  -2  -3  14   74.66    8.39   0 
  -2  -3  21  258.32   13.31   0 
  -2  -3  22  239.28   12.72   0 
  -2  -2   7 2096.21   26.30   0 
   0  -4  16   53.52    8.87   0 
   0  -4  17   63.61    9.48   0 
   0  -4  18    0.46    7.53   0 
  -2  -3  15  652.28   19.24   0 
  -2  -3  17   75.71    8.95   0 
  -2  -3  18  762.09   21.62   0 
  -2  -3  19  332.63   15.14   0 
  -2  -3  20   33.97    7.77   0 
  -1  -3   8  137.22    8.25   0 
   0  -3   6   33.69    4.60   0 
  -2  -2   8 1028.16   18.85   0 
  -1  -3   9   22.10    5.22   0 
  -2  -2   9  937.87   18.44   0 
  -1  -3  10  238.50   10.88   0 
   0  -3   7  862.93   16.35   0 
  -2  -2  10   55.75    6.11   0 
  -1  -3  11   22.76    4.58   0 
  -1  -3  24   45.13    8.04   0 
  -2  -2  11  564.35   15.41   0 
  -2  -2  24   46.72    7.99   0 
  -1  -3  12    7.13    5.24   0 
  -1  -3  23   53.75    8.58   0 
   0  -3   8  398.93   11.51   0 
  -2  -2  12   90.81    7.49   0 
  -1  -3  13   54.58    7.26   0 
  -1  -3  22   34.16    7.82   0 
  -2  -2  13   19.32    5.39   0 
  -2  -2  22  132.32   10.52   0 
  -1  -3  14   59.65    6.61   0 
  -1  -3  19  392.25   16.29   0 
  -1  -3  20  116.04   10.55   0 
  -1  -3  21  144.59   10.48   0 
   0  -3   9   82.35    6.64   0 
  -2  -2  14  272.92   12.01   0 
  -2  -2  20  372.52   15.38   0 
  -2  -2  21  111.97    9.89   0 
  -1  -3  16  205.81   11.26   0 
  -1  -3  18  278.98   14.00   0 
  -2  -2  15   15.49    4.38   0 
  -2  -2  18  106.42    9.37   0 
  -2  -2  19  117.07    9.67   0 
   0  -3  10   36.48    5.60   0 
  -1  -2   7  491.88   11.70   0 
   0  -3  24   70.11    9.35   0 
   0  -3  11   48.48    5.38   0 
   0  -3  23   72.48    9.52   0 
   0  -3  12  115.61    8.35   0 
   0  -3  22  207.66   13.04   0 
   1  -3  10  232.43    9.44   0 
  -1  -2   8  419.50   11.16   0 
  -1  -2  26   13.61    6.90   0 
   0  -3  21  201.50   12.85   0 
  -1  -2  25   32.12    7.25   0 
   0  -3  14   14.95    5.64   0 
   0  -3  15    6.47    5.73   0 
   0  -3  18   14.31    6.82   0 
   0  -3  19  106.12   10.23   0 
   0  -3  20  193.38   11.65   0 
   1  -3  11   25.37    5.63   0 
   1  -3  23   52.11    8.85   0 
  -1  -2   9   11.84    3.75   0 
   0  -3  17   82.98    8.07   0 
   1  -3  12    6.31    5.19   0 
  -1  -2  24   81.41    9.03   0 
   1  -3  13   58.13    7.22   0 
   1  -3  21  146.49   11.60   0 
  -1  -2  10  255.93    9.24   0 
  -1  -2  23  247.39   13.31   0 
   1  -3  14   64.74    7.60   0 
   1  -3  19  359.67   15.37   0 
   1  -3  20  119.11   10.65   0 
  -1  -2  11  150.06    7.91   0 
  -1  -2  22   73.57    9.02   0 
   0  -2  27   28.21    7.35   0 
   1  -3  15  160.26   10.24   0 
   1  -3  17  107.93    9.80   0 
   1  -3  18  251.85   13.26   0 
  -1  -2  12  107.77    7.21   0 
  -1  -2  21  215.48   12.39   0 
  -1  -2  13   56.28    6.05   0 
  -1  -2  20  304.56   13.91   0 
  -1  -1  27  111.13    9.71   0 
   0  -2  26  184.19   11.78   0 
  -1  -2  14   63.75    5.84   0 
  -1  -2  15  279.75   11.71   0 
  -1  -2  17  571.66   17.09   0 
  -1  -2  18  484.21   16.25   0 
   0  -2  25   -1.87    6.43   0 
  -1  -1  25  152.33   10.84   0 
   0  -2  24  164.43   10.72   0 
   1  -2  26   13.95    7.10   0 
   0  -2  23  257.04   13.62   0 
  -1  -1  24  195.24   11.02   0 
   0  -2  22   72.22    8.89   0 
   1  -2  25   30.17    7.82   0 
  -1  -1  23  480.71   16.81   0 
   0  -2  21    3.25    5.98   0 
   0  -1  28   19.58    6.91   0 
  -1  -1  22  106.35    9.10   0 
   0  -2  20  243.27   12.44   0 
   1  -2  24   82.94    9.56   0 
   0  -2  11  664.34   14.10   0 
   0  -1  27  232.14   12.62   0 
   2  -2  24   47.26    8.43   0 
   0  -2  12  952.01   17.43   0 
   0  -2  18  991.68   22.15   0 
   1  -2  23  262.83   13.87   0 
   0  -2  13    5.27    3.90   0 
   0  -2  15   69.07    6.68   0 
   0  -2  16  131.00    8.60   0 
   0  -2  17   28.49    4.91   0 
   0  -1  26  343.85   14.94   0 
   1  -2  22   71.24    9.19   0 
  -1  -1  19  517.38   15.78   0 
   2  -2  22  147.92   11.28   0 
  -1  -1  11  226.13    8.08   0 
  -1  -1  12  763.16   14.78   0 
  -1  -1  17  431.38   13.68   0 
  -1  -1  18   85.58    6.76   0 
   0  -1  25   83.88    9.04   0 
   1  -2  21  234.65   12.81   0 
  -1  -1  13   78.80    5.87   0 
  -1  -1  14   25.94    4.56   0 
  -1  -1  16  417.81   12.71   0 
   1  -2  20  319.83   14.27   0 
   1  -1  27  124.96   10.15   0 
   2  -2  21  122.68   10.69   0 
   0  -1  24    5.48    6.45   0 
   0   0  28    0.70    4.78   0 
   1  -2  18  476.70   15.80   0 
   0  -1  23 1547.68   29.25   0 
   0   0  27    0.99    6.28   0 
   1  -2  17  540.19   16.12   0 
   2  -2  19  113.82    9.93   0 
   1  -2  11  154.66    7.13   0 
   1  -2  12  111.56    6.67   0 
   1  -2  14   64.02    6.26   0 
   1  -2  15  271.62   11.02   0 
   1  -2  16   99.36    7.37   0 
   2  -1  26   27.58    7.48   0 
   0  -1  22 2114.68   33.10   0 
   2   3  -4   97.24    5.05   0 
   2   3  -3   10.96    2.60   0 
   2   3  -2   56.68    3.72   0 
   2   4  -2  466.26   10.85   0 
   2   4   0  134.25    6.06   0 
   1   3 -14   61.54    4.79   0 
   1   5 -11  147.16    6.75   0 
   1   6  -3   24.49    3.42   0 
   1   6  -2  109.15    5.55   0 
   1   6  -1   30.06    3.70   0 
   2   3  -5  191.05    6.79   0 
   2   4  -4  154.31    6.83   0 
   2   4  -3  382.36    9.87   0 
   1   4 -14   57.89    5.28   0 
   1   6  -4   90.46    5.13   0 
   2   3  -6    4.18    2.54   0 
   2   4  -6  509.63   11.79   0 
   2   4  -5  694.49   13.42   0 
   1   6  -6   16.92    3.15   0 
   1   6  -5   83.97    4.74   0 
   2   3  -7  173.75    6.66   0 
   2   4  -7  116.75    6.26   0 
   1   3 -15  178.26    6.95   0 
   1   6  -7    2.40    2.64   0 
   2   3  -8  166.90    6.65   0 
   2   4  -8  562.86   12.55   0 
   1   5 -13  351.31    9.86   0 
   2   5  -3   55.19    4.66   0 
   2   5  -2  163.88    6.95   0 
   2   5  -1  154.16    6.71   0 
   2   5   0  557.41   11.80   0 
   1   6  -8   98.97    4.85   0 
   2   4  -9  155.46    7.10   0 
   2   5  -5   15.53    3.50   0 
   2   5  -4  253.84    8.50   0 
   1   5 -14   15.52    3.63   0 
   1   6  -9   26.21    3.38   0 
   2   3 -10  195.62    7.29   0 
   2   4 -10  190.56    7.84   0 
   2   5  -6    8.48    3.25   0 
   1   4 -16  100.99    6.11   0 
   2   5  -7  206.84    7.85   0 
   2   3 -11   66.76    4.96   0 
   2   4 -11  116.51    6.46   0 
   2   5  -8   75.36    5.34   0 
   1   5 -15   26.95    3.93   0 
   2   5  -9  120.18    6.25   0 
   2   5 -10   18.65    3.14   0 
   2   3 -13  552.17   12.11   0 
   2   5 -11  167.98    7.05   0 
   1   5 -16  199.94    6.76   0 
   2   6  -4   13.23    2.82   0 
   2   6  -3    7.73    2.66   0 
   2   6  -2   52.00    3.83   0 
   2   6  -5   43.49    3.68   0 
   2   6  -6    7.55    2.59   0 
   3   4  -3   18.85    3.46   0 
   3   4  -1   42.33    4.10   0 
   2   2 -12   98.13    4.62   0 
   2   5 -13   57.19    4.68   0 
   3   3  -3   71.36    4.84   0 
   3   3  -2   63.68    4.59   0 
   3   3   0   14.48    3.10   0 
   3   4   0  198.45    7.28   0 
   2   4 -15   26.90    4.31   0 
   3   3  -5  186.28    7.02   0 
   2   2 -13   20.97    2.93   0 
   3   4  -8  349.78   10.19   0 
   2   5 -14  340.17    8.75   0 
   3   4  -9    4.87    3.29   0 
   3   5  -4    9.07    2.87   0 
   3   5  -3  110.77    5.62   0 
   3   5  -2   96.89    5.34   0 
   3   5  -1  187.78    6.92   0 
   2   4 -16   71.44    5.43   0 
   3   3  -9   68.74    5.31   0 
   3   5  -6   69.15    4.74   0 
   3   5  -5   23.52    3.46   0 
   2   2 -14  272.95    7.29   0 
   2   5 -15   11.19    3.56   0 
   3   2  -4  310.34    7.97   0 
   3   2  -3  414.32    9.04   0 
   3   2  -2  243.10    6.99   0 
   3   2  -1    0.81    2.09   0 
   3   5  -7   86.62    5.16   0 
   3   2  -6  408.01    9.27   0 
   3   2  -5  541.79   10.51   0 
   3   2   0   80.82    4.32   0 
   3   5  -8    8.54    2.97   0 
   3   3 -11 1330.72   19.57   0 
   3   5  -9   44.53    4.14   0 
   3   2  -8   49.26    4.08   0 
   3   4 -12  777.28   14.75   0 
   3   2  -9  418.01    9.78   0 
   3   3 -12   98.39    6.28   0 
   3   5 -10   39.89    3.97   0 
   3   2 -10  136.46    6.06   0 
   3   3 -13   12.28    3.96   0 
   3   2 -11  109.18    5.65   0 
   3   4 -14  201.97    7.91   0 
   3   5 -12   19.85    3.33   0 
   3   2 -12  637.17   12.50   0 
   3   4 -15   48.67    4.84   0 
   4   4  -4   19.66    3.51   0 
   4   4  -3    3.88    2.98   0 
   4   3  -2   61.43    5.06   0 
   4   4  -6  122.57    6.30   0 
   4   4  -5   20.61    3.09   0 
   4   4  -1    4.76    2.43   0 
   4   3   0   71.61    4.86   0 
   4   4  -7  147.36    6.79   0 
   3   1  -7  273.50    7.62   0 
   4   4  -8   35.30    3.75   0 
   4   4  -9   75.19    5.26   0 
   3   1  -9  145.01    6.02   0 
   4   2  -3   28.64    3.84   0 
   3   2 -15  420.08   10.67   0 
   4   2  -6   83.37    5.64   0 
   4   2  -5   70.80    5.22   0 
   4   2  -4   69.03    4.75   0 
   4   2  -2   98.01    5.39   0 
   4   2  -1   90.70    5.50   0 
   4   2   0    2.03    2.80   0 
   4   4 -11  153.45    6.75   0 
   3   1 -10  177.49    6.42   0 
   4   2  -7  414.72   11.16   0 
   3   1 -11  855.59   14.00   0 
   4   2  -8   28.24    3.67   0 
   3   2 -16  480.41   11.39   0 
   4   2  -9  138.85    6.78   0 
   4   2 -10  189.59    8.24   0 
   4   4 -13  133.13    6.22   0 
   4   1  -4  273.85    9.11   0 
   4   1  -3    4.66    3.17   0 
   4   1  -6  419.18   11.29   0 
   4   1  -5   19.27    3.21   0 
   4   1  -2  449.50   11.04   0 
   4   1  -1   59.13    4.86   0 
   4   1   0  139.26    6.56   0 
   4   1  -7  197.26    7.91   0 
   4   1   1   57.88    4.86   0 
   3   1 -15    9.46    3.90   0 
   4   1  -9   44.49    5.11   0 
   4   2 -14  580.12   13.93   0 
   5   3  -5    0.31    3.24   0 
   5   3  -4   33.48    4.37   0 
   5   3  -3   75.81    5.54   0 
   5   3  -1   31.43    4.54   0 
   5   3  -7   12.69    3.77   0 
   4   2 -15  370.66   11.43   0 
   5   3  -8    4.12    2.66   0 
   5   2  -5   18.44    4.29   0 
   5   2  -4   46.97    5.20   0 
   5   2  -2   84.97    6.13   0 
   4   1 -12  597.08   14.47   0 
   5   2  -7  103.39    6.84   0 
   5   2  -6  122.40    7.23   0 
   5   2  -1  178.59    8.00   0 
   5   3 -10    3.23    3.39   0 
   3   0 -10  228.14    7.78   0 
   4   2 -16   92.60    6.83   0 
   5   2  -8   18.25    4.39   0 
   4   1 -13  203.66    9.19   0 
   5   2  -9   59.72    5.88   0 
   3   0 -11 2077.93   22.31   0 
   5   2 -10  101.37    6.95   0 
   5   3 -12    9.55    3.71   0 
   3   0 -12    0.74    3.30   0 
   4   0  -6  158.89    7.91   0 
   4   0  -5  144.21    7.49   0 
   4   0  -4  576.73   13.59   0 
   4   0  -3  470.17   12.23   0 
   4   0  -2    0.43    3.38   0 
   4   0  -1  220.15    8.59   0 
   3   0 -13   33.49    4.71   0 
   4   0  -8  412.15   12.22   0 
   4   0  -7    9.13    3.86   0 
   4   0   0  797.19   15.43   0 
   5   1  -7    2.27    4.19   0 
   5   1  -6   87.73    6.22   0 
   4   0  -9  117.09    7.37   0 
   4   0   1  215.40    8.51   0 
   5   1  -8   95.51    7.01   0 
   3   0 -14   60.85    5.88   0 
   4   1 -16  219.41    9.62   0 
   5   1  -9   58.22    6.08   0 
   4   0 -10   81.02    6.10   0 
   5   1 -10  269.22   10.52   0 
   5   2 -14   20.99    4.93   0 
   4   0 -11  257.20   10.48   0 
   5   1 -11   53.18    6.02   0 
   5   2 -15   17.99    4.72   0 
   4   0 -12    3.04    3.52   0 
   5   1 -12  584.97   14.49   0 
   4   0 -13   86.92    7.41   0 
   5   1 -13   18.22    4.96   0 
   6   2  -4   33.22    4.55   0 
   6   2  -3   73.37    5.69   0 
   4   0 -14  123.39    8.32   0 
   5   0  -2   58.29    6.38   0 
   6   2  -2   23.08    4.27   0 
   5   0  -1   14.61    3.89   0 
   5   0   0   -1.66    4.13   0 
   5   0  -9    6.06    4.86   0 
   5   0  -8  637.72   16.51   0 
   5   0   1   17.24    4.90   0 
   3  -1  -9  123.43    6.79   0 
   4   0 -15   48.57    6.91   0 
   5   1 -15  150.60    8.07   0 
   3  -1 -10  148.45    7.53   0 
   4  -1  -4  241.59   10.19   0 
   4  -1  -3    1.66    3.98   0 
   6   1  -4  101.51    6.66   0 
   6   1  -3   14.58    4.25   0 
   4  -1  -7  190.65    9.61   0 
   4  -1  -6  388.30   12.85   0 
   4  -1  -5   15.77    3.88   0 
   4  -1  -1   51.88    5.82   0 
   5   0 -11   55.71    6.99   0 
   6   1  -7   17.28    4.46   0 
   6   1  -6  119.92    7.12   0 
   6   1  -5  319.14   10.34   0 
   6   1  -2   38.06    4.98   0 
   6   1  -1  153.41    7.90   0 
   3  -1 -11  701.49   14.85   0 
   4  -1   0  126.45    7.64   0 
   5   0 -12  151.90    9.15   0 
   6   1  -8    8.05    4.14   0 
   3  -1 -12   84.37    6.44   0 
   4  -1  -9   42.90    6.34   0 
   4  -1   1   67.21    5.62   0 
   6   1  -9   88.64    6.45   0 
   4  -1 -10  488.25   15.05   0 
   5   0 -13   85.58    7.77   0 
   3  -1 -13  180.37    8.70   0 
   4  -1 -11  427.87   13.88   0 
   5   0 -14   44.23    6.54   0 
   4  -1 -12  562.31   16.37   0 
   5  -1  -6   86.97    7.97   0 
   6   0  -5   57.33    5.99   0 
   6   0  -4   74.41    6.49   0 
   6   0  -3    0.97    4.05   0 
   4  -1 -13  193.05   10.72   0 
   5  -1  -7    2.65    5.19   0 
   5   0 -15   17.17    5.77   0 
   6   0  -7  178.97    8.84   0 
   6   0  -6    2.88    4.13   0 
   6   0  -2   52.88    5.91   0 
   6   0  -1   14.77    4.82   0 
   5  -1  -8   93.93    7.65   0 
   6   0  -8  245.77    9.92   0 
   6   0   0  229.24    9.87   0 
   4  -1 -14  254.42   11.92   0 
   6   0  -9   39.39    5.46   0 
   5  -1 -10  264.39   12.18   0 
   5  -1 -11   52.71    7.42   0 
   3  -2  -1    1.00    3.76   0 
   5  -1 -12  577.18   16.77   0 
   3  -2  -8   43.82    6.01   0 
   3  -2  -7  947.95   18.88   0 
   4  -2  -5   58.08    7.29   0 
   4  -2  -4   58.63    7.16   0 
   4  -2  -3   23.26    5.89   0 
   4  -2  -2   87.69    7.97   0 
   5  -1 -13   16.95    6.17   0 
   3  -2   1    0.29    3.78   0 
   4  -2  -7  359.98   14.20   0 
   4  -2  -6   74.92    7.07   0 
   4  -2  -1   84.49    7.05   0 
   4  -2   0    2.63    4.93   0 
   3  -2  -9  396.26   12.74   0 
   4  -2  -8   29.31    6.68   0 
   4  -2   1   78.11    7.55   0 
   3  -2 -10  118.46    8.36   0 
   3  -2   3  365.51   11.88   0 
   4  -2  -9  131.37    9.79   0 
   4  -2   2   83.05    7.68   0 
   5  -1 -14  237.35   11.18   0 
   6  -1  -6  124.45    8.27   0 
   6  -1  -5  313.00   11.67   0 
   6  -1  -4  100.62    7.52   0 
   6  -1  -3   20.31    5.09   0 
   6  -1  -2   35.37    5.84   0 
   6  -1  -1  144.09    8.72   0 
   3  -2 -11   99.96    8.02   0 
   4  -2   3   26.07    5.89   0 
   6  -1  -7   16.44    5.11   0 
   6  -1   0   23.92    5.47   0 
   5  -2  -4   40.44    7.07   0 
   5  -2  -3   44.08    7.11   0 
   6  -1  -8    6.38    4.58   0 
   5  -2  -7   94.33    8.89   0 
   5  -2  -6  127.77    9.66   0 
   5  -2  -5   17.41    5.20   0 
   5  -2  -2   79.79    7.48   0 
   5  -2  -1  185.84   10.82   0 
   5  -2   0   53.64    7.30   0 
   5  -2   1  174.10   10.58   0 
   3  -2 -13  310.44   12.84   0 
   5  -2  -9   67.50    8.17   0 
   5  -2   2   80.20    8.18   0 
   5  -2 -10   98.75    8.89   0 
   4  -2 -14  491.72   16.34   0 
   5  -2 -11  503.33   16.06   0 
   5  -2 -12   78.15    8.19   0 
   5  -2 -13   87.51    8.35   0 
   6  -2  -4   33.10    5.71   0 
   6  -2  -3   68.08    6.80   0 
   6  -2  -2   24.38    5.41   0 
   6  -2  -1   31.32    5.78   0 
   3  -3  -5  163.83   10.42   0 
   3  -3  -4   44.50    6.85   0 
   3  -3  -3   60.43    7.32   0 
   3  -3  -2   57.26    7.30   0 
   3  -3  -1  187.22   10.63   0 
   4  -3  -3  172.99   10.54   0 
   4  -3  -2   47.63    7.47   0 
   4  -3  -1  134.55   10.14   0 
   6  -2   0   21.26    5.35   0 
   3  -3  -7  511.83   16.82   0 
   3  -3   0   11.75    5.42   0 
   3  -3   1  189.39   10.51   0 
   4  -3   0   60.48    6.95   0 
   4  -3   1  127.16    9.83   0 
   6  -2   1   26.42    5.42   0 
   3  -3  -8  977.91   22.71   0 
   3  -3   2   56.47    7.17   0 
   4  -3   2   52.69    7.59   0 
   3  -3  -9   55.67    8.15   0 
   3  -3   3   65.81    7.45   0 
   4  -3  -9  139.84   10.98   0 
   4  -3   3  177.26   10.95   0 
   3  -3 -10 1058.86   23.60   0 
   4  -3 -10  160.53   11.30   0 
   5  -3  -5   -1.29    5.59   0 
   5  -3  -4   24.75    6.52   0 
   5  -3  -3   71.82    7.92   0 
   5  -3  -2  144.70   10.01   0 
   5  -3  -1   25.83    6.56   0 
   2  -3  -5  193.80    9.85   0 
   2  -3  -4   96.95    7.55   0 
   2  -3  -3   15.55    5.02   0 
   2  -3  -2   60.05    6.48   0 
   2  -3  -1  247.66   10.67   0 
   3  -3   4   43.55    5.77   0 
   5  -3  -7   10.61    5.80   0 
   5  -3  -6   41.26    6.99   0 
   5  -3   0  103.46    8.76   0 
   5  -3   1   28.75    6.55   0 
   2  -3  -6    4.28    4.85   0 
   2  -3   0  256.34   10.82   0 
   4  -3 -11  305.46   14.03   0 
   5  -3  -8    2.71    5.91   0 
   5  -3   2  140.95    9.72   0 
   2  -3  -7  168.25    9.42   0 
   5  -3  -9   65.77    7.57   0 
   5  -3   3   69.13    7.84   0 
   2  -3   2   56.25    5.51   0 
   3  -3 -12   90.16    9.39   0 
   4  -3 -12   28.67    7.67   0 
   2  -3  -9    9.56    5.66   0 
   2  -3   3   13.47    3.92   0 
   5  -3 -10    0.96    5.59   0 
   2  -3   4  102.55    7.75   0 
   4  -3 -13  133.33   10.34   0 
   2  -3 -10  181.67    9.94   0 
   2  -3   5  194.05    9.64   0 
   2  -3 -11   55.33    7.95   0 
   4  -4  -4   13.43    6.25   0 
   4  -4  -3    3.94    6.16   0 
   4  -4  -2   54.96    7.99   0 
   4  -4  -1    5.83    5.75   0 
   3  -4  -3   12.09    6.51   0 
   3  -4  -2  284.62   13.75   0 
   3  -4  -1   40.77    7.53   0 
   3  -4   0  177.78   11.39   0 
   4  -4  -5   17.82    6.57   0 
   4  -4   0    2.36    5.53   0 
   4  -4   1    4.19    5.78   0 
   3  -4   1   38.43    7.19   0 
   3  -4   2  286.67   13.43   0 
   4  -4  -7  145.39   10.43   0 
   4  -4   2   58.36    7.85   0 
   3  -4   3   17.11    6.41   0 
   4  -4  -8   32.36    7.25   0 
   4  -4   3    6.14    5.91   0 
   4  -4  -9   63.28    7.81   0 
   4  -4   4   19.15    6.45   0 
   3  -4  -9    6.63    7.22   0 
   5  -4   0    0.55    4.99   0 
   2  -4  -5  739.34   20.20   0 
   2  -4  -4  174.11   10.94   0 
   2  -4  -2  489.99   16.19   0 
   2  -4  -1  283.42   12.54   0 
   2  -4   0  148.93   10.18   0 
   3  -4 -10  119.96   10.27   0 
   4  -4 -10   69.97    8.17   0 
   2  -4  -6  537.91   17.59   0 
   2  -4   1  274.38   12.25   0 
   2  -4   2  473.11   16.13   0 
   2  -4  -7  125.63    9.95   0 
   2  -4   3  415.64   15.14   0 
   3  -4 -11  344.79   14.44   0 
   2  -4   4  153.19   10.19   0 
   2  -4   5  714.36   19.05   0 
   2  -4   6  491.46   15.90   0 
   1  -4  -4   11.35    5.55   0 
   1  -4  -3  623.80   17.25   0 
   1  -4  -2  156.38    9.67   0 
   1  -4  -1   46.80    6.60   0 
   1  -4   0   13.14    5.41   0 
   1  -4  -5  739.06   18.64   0 
   1  -4   1   44.90    5.61   0 
   1  -4   2  143.67    9.19   0 
   3  -5  -2   82.67    8.10   0 
   3  -5  -1  157.40   10.05   0 
   1  -4  -6  144.54    9.35   0 
   1  -4   3  601.75   16.73   0 
   3  -5  -5   22.87    6.29   0 
   3  -5  -4    6.62    5.95   0 
   3  -5  -3   90.73    7.58   0 
   3  -5   0   18.31    4.78   0 
   3  -5   1  157.49    9.96   0 
   4  -5  -2   33.67    5.85   0 
   4  -5  -1   34.28    5.66   0 
   4  -5   0    5.49    4.65   0 
   1  -4  -7   55.68    7.30   0 
   1  -4   4   10.00    5.20   0 
   3  -5  -6   64.63    7.70   0 
   3  -5   2   77.93    7.12   0 
   3  -5   3   83.95    7.84   0 
   4  -5   1   45.30    5.94   0 
   4  -5   2   32.53    5.49   0 
   1  -4  -8   61.79    7.44   0 
   1  -4   5  680.97   17.54   0 
   3  -5  -7   74.16    7.72   0 
   3  -5   4    5.21    5.22   0 
   2  -5  -3   62.69    7.97   0 
   2  -5  -2  165.55   10.75   0 
   2  -5  -1  159.38   10.56   0 
   2  -5   0  566.75   17.57   0 
   3  -5   5   18.93    5.57   0 
   1  -4  -9   82.67    7.99   0 
   1  -4   6  132.24    8.13   0 
   2  -5  -5   16.60    6.52   0 
   2  -5   1  153.43   10.20   0 
   2  -5   2  165.10   10.33   0 
   3  -5  -8    7.64    5.53   0 
   1  -4   7   48.42    6.51   0 
   2  -5  -6    9.09    6.23   0 
   2  -5   3   57.72    7.53   0 
   3  -5  -9   37.79    6.44   0 
   1  -4 -10  252.77   11.27   0 
   2  -5  -7  225.29   11.67   0 
   2  -5   4  238.29   11.66   0 
   2  -5   5   16.23    5.64   0 
   3  -5 -10   28.88    5.70   0 
  -1  -4  13  151.30    8.48   0 
   0  -6  10    4.93    3.37   0 
  -1  -5   9   79.51    6.92   0 
   0  -6   9    0.27    3.35   0 
   1  -6  13   15.65    3.16   0 
  -1  -5   8  156.95    8.87   0 
  -1  -4  12  386.96   12.76   0 
  -1  -5   7  186.19    9.62   0 
   1  -6  12   58.70    4.63   0 
  -1  -5   6   46.71    6.38   0 
  -1  -4  11   80.21    7.04   0 
   0  -6   7    6.67    4.21   0 
   0  -4  16   58.70    6.23   0 
   1  -5  16  202.00    8.48   0 
  -1  -5   5    4.63    5.14   0 
   0  -6   6  179.65    8.39   0 
   0  -5  13   79.45    6.86   0 
  -1  -5   2  395.26   13.00   0 
  -1  -5   4  371.49   12.93   0 
   0  -6   4   48.95    6.31   0 
   0  -6   5   38.26    5.34   0 
   2  -6  12   24.16    3.43   0 
  -1  -4   9   82.69    7.31   0 
   0  -6   0  115.85    7.49   0 
   0  -6   2  387.27   11.97   0 
   0  -6   3  764.93   15.97   0 
   0  -5  12    7.72    4.83   0 
   0  -4  15   81.51    6.42   0 
   1  -6  10    6.93    3.66   0 
   1  -5  15   32.95    5.16   0 
   2  -6  11  172.35    6.70   0 
  -1  -4   8   62.59    6.60   0 
   0  -5  11   11.73    5.23   0 
   0  -4  14  243.23   10.85   0 
   0  -5  10  109.74    8.35   0 
   2  -6  10   83.33    5.42   0 
   1  -6   7    1.74    4.08   0 
   0  -5   9   81.73    7.11   0 
   1  -6   6   16.59    4.79   0 
   2  -6   9   32.47    4.30   0 
   0  -5   8  152.36    9.87   0 
   0  -4  12  168.47    9.75   0 
   1  -6   5  106.20    7.44   0 
   1  -5  12   83.45    7.47   0 
   2  -6   8  166.59    7.69   0 
   0  -5   7  377.94   14.19   0 
   0  -4  11   64.40    7.17   0 
   0  -5   6  175.94   10.62   0 
   1  -6   2  124.00    8.03   0 
   1  -6   3   27.24    5.60   0 
   1  -5  11  159.70    9.63   0 
   2  -6   7   66.14    5.75   0 
   0  -5   5    2.30    5.61   0 
   0  -4  10   71.27    7.46   0 
   1  -6  -3   26.85    5.68   0 
   1  -6  -2  120.75    8.31   0 
   1  -6   0  582.69   14.96   0 
   1  -6   1   34.57    6.30   0 
   2  -6   6    8.53    4.28   0 
   3  -6   6   44.43    4.30   0 
   0  -5   4  574.29   17.37   0 
   1  -6  -1   39.29    6.03   0 
   2  -5  12  348.99   12.45   0 
   0  -5   3   41.11    7.11   0 
   1  -4  13  170.20   10.05   0 
   2  -6   5   42.87    5.40   0 
   3  -6   5   51.79    4.80   0 
   1  -5   9   77.03    8.08   0 
   2  -6   4   11.79    4.69   0 
   0  -5   0   -1.07    5.82   0 
   0  -5   1  219.17   11.82   0 
   0  -4   8  147.13    9.58   0 
   2  -6   3    5.68    4.44   0 
   3  -6   4   61.05    5.00   0 
   0  -5  -2  398.44   14.69   0 
   1  -5   8  163.49   10.49   0 
   1  -4  12  402.24   14.46   0 
   2  -6   2   53.41    6.08   0 
   3  -6   3   89.00    5.86   0 
   2  -6  -5   37.41    5.69   0 
   2  -6   1   30.01    5.45   0 
   3  -6   2  135.12    6.81   0 
   1  -5   7  183.95   11.18   0 
   1  -4  11   82.18    7.99   0 
   2  -6  -4   10.32    4.75   0 
   2  -6  -3    7.38    4.64   0 
   2  -6  -2   51.78    6.04   0 
   2  -6  -1   28.03    5.38   0 
   2  -6   0   72.51    6.59   0 
   3  -6   1   26.34    4.38   0 
   2  -5   9  119.18    8.89   0 
   3  -6   0   47.29    5.01   0 
   1  -5   6   43.25    6.24   0 
   3  -6  -3   70.99    5.37   0 
   3  -6  -2  110.66    6.33   0 
   1  -5   5    4.81    6.18   0 
   1  -4  10  256.99   12.34   0 
   3  -5   9   43.25    6.02   0 
   2  -5   8   79.78    7.23   0 
   1  -5   4  394.09   14.95   0 
   1  -4   9   82.16    8.21   0 
   2  -5   7  208.36   11.42   0 
   3  -5   8    9.14    5.20   0 
   1  -5   3  801.65   21.40   0 
   4  -5   6  103.64    6.93   0 
   1  -5   2  439.05   16.47   0 
   2  -5   6   10.47    6.04   0 
   3  -5   7   80.66    7.62   0 
   1  -5   1  762.79   21.10   0 
   1  -4   8   63.94    6.77   0 
   4  -5   5   37.32    5.33   0 
   1  -5   0    1.64    6.54   0 
   2  -5   5   18.17    6.48   0 
   2  -4  10  187.24   11.12   0 
   3  -5   6   69.41    7.51   0 
   1  -5  -2  436.15   16.48   0 
   1  -5  -1  779.94   21.21   0 
   1  -4   7   61.27    7.48   0 
   4  -5   4    9.16    4.39   0 
   1  -5  -6   38.96    8.02   0 
   1  -5  -5    3.60    7.05   0 
   1  -5  -4  393.02   15.69   0 
   1  -5  -3  853.03   21.96   0 
   3  -5   5   22.67    6.15   0 
   1  -4   6  143.42    9.92   0 
   2  -5   3   63.01    8.29   0 
   2  -4   9  162.00   10.47   0 
   4  -5   3   46.42    5.94   0 
   2  -5   2  176.52   10.68   0 
   2  -4   8  572.60   17.98   0 
   4  -5   2   36.03    5.57   0 
   4  -5   1   41.70    5.76   0 
   4  -5   0    6.36    4.55   0 
   2  -4   7  118.51    8.96   0 
   2  -5  -3   60.59    8.55   0 
   3  -5 -12   14.30    5.76   0 
   4  -5  -2   30.92    5.40   0 
   2  -5  -7  209.12   12.25   0 
   2  -5  -6    5.82    6.88   0 
   2  -5  -5   17.46    7.47   0 
   2  -5  -4  269.26   13.81   0 
   3  -4   7    4.80    6.13   0 
   4  -5  -9   54.59    5.38   0 
   4  -5  -3   45.06    6.14   0 
   3  -5 -11    1.20    5.28   0 
   4  -5  -8   48.17    5.68   0 
   4  -5  -6   90.20    6.94   0 
   4  -5  -5   29.58    5.36   0 
   4  -5  -4    8.22    4.88   0 
   3  -5 -10   33.24    6.47   0 
   3  -5  -9   39.46    6.85   0 
   3  -5  -8    9.29    6.18   0 
   3  -5  -7   73.36    8.13   0 
   3  -5  -6   57.67    7.74   0 
   3  -5  -5   23.80    6.71   0 
   3  -5  -4    8.41    6.12   0 
   3  -4   6   62.35    7.07   0 
   3  -4   5   26.80    6.84   0 
   5  -4   0    1.27    4.38   0 
   3  -4   4  480.37   17.01   0 
   5  -4  -1  101.42    7.54   0 
   2  -4   2  494.25   17.00   0 
   5  -4  -2   41.61    5.90   0 
   2  -4   1  271.61   13.22   0 
   3  -4   3   18.70    6.77   0 
   4  -4   2   57.91    7.77   0 
   5  -4  -4   70.47    6.60   0 
   2  -4   0  149.56   10.73   0 
   3  -4   2  286.23   13.23   0 
   4  -4   1    3.90    5.69   0 
   5  -4  -5    4.82    4.53   0 
   2  -4  -1  291.42   13.67   0 
   3  -4   1   40.67    7.67   0 
   4  -4 -16  157.75    8.02   0 
   4  -4   0    1.29    5.61   0 
   5  -4 -10    4.54    3.89   0 
   5  -4  -9  101.81    6.90   0 
   5  -4  -8   64.14    6.08   0 
   5  -4  -7   33.57    5.31   0 
   5  -4  -6    9.61    4.39   0 
   2  -4  -2  476.61   16.40   0 
   3  -4   0  192.79   12.13   0 
   4  -4 -15  284.01   10.64   0 
   4  -4  -1    5.96    5.68   0 
   3  -4  -1   48.51    8.26   0 
   4  -4  -2   62.36    8.14   0 
   2  -4  -4  170.65   11.24   0 
   4  -4 -14   62.09    6.88   0 
   4  -4  -3    3.47    6.13   0 
   2  -4 -11   99.41   10.16   0 
   3  -4 -15   34.12    6.96   0 
   3  -4  -2  293.59   13.62   0 
   4  -4 -13  124.04    8.64   0 
   2  -4 -10  171.67   11.74   0 
   2  -4  -9  150.47   11.39   0 
   2  -4  -8  576.58   18.63   0 
   2  -4  -7  123.42    9.41   0 
   3  -4 -14  146.67   10.28   0 
   3  -4  -3   15.66    6.95   0 
   4  -4 -12   47.66    7.06   0 
   3  -4  -5   25.94    7.29   0 
   4  -4 -11  136.72    9.45   0 
   4  -4  -9   59.17    7.90   0 
   4  -4  -8   28.29    6.94   0 
   3  -4 -12  619.53   19.01   0 
   3  -4  -6   58.82    8.73   0 
   3  -4 -11  321.47   14.70   0 
   3  -4 -10  103.59   10.11   0 
   3  -4  -9    4.10    6.87   0 
   3  -4  -7    7.36    5.23   0 
   3  -3   3   68.13    7.96   0 
   5  -3  -2  136.26    9.53   0 
   5  -3 -16    7.84    3.97   0 
   4  -3   1  127.74    9.12   0 
   5  -3  -3   63.72    6.74   0 
   4  -3   0   64.47    8.15   0 
   5  -3  -4   31.23    6.33   0 
   5  -3 -14   53.01    5.93   0 
   5  -3  -6   41.66    6.60   0 
   5  -3  -5    1.08    5.09   0 
   4  -3  -1  138.19   10.37   0 
   5  -3 -13   12.64    4.92   0 
   5  -3 -12    8.84    4.91   0 
   5  -3  -7   13.57    5.66   0 
   5  -3 -11   75.06    7.17   0 
   5  -3 -10    2.22    4.92   0 
   5  -3  -9   61.70    7.11   0 
   5  -3  -8    4.93    4.06   0 
   6  -2 -12   20.55    3.93   0 
   6  -2 -11   97.12    6.04   0 
   6  -2 -10   18.73    4.20   0 
   6  -2  -9   73.19    5.96   0 
   4  -3 -18    6.33    5.55   0 
   4  -3  -2   50.87    7.60   0 
   4  -3  -3  186.41   11.50   0 
   3  -3  -2   62.84    7.80   0 
   4  -3 -17   49.87    6.91   0 
   4  -3  -4  180.18   11.40   0 
   4  -3 -16  176.06   10.42   0 
   4  -3  -5  100.22    9.41   0 
   3  -3  -3   60.38    6.68   0 
   4  -3 -15  145.66   10.06   0 
   3  -3 -17    1.51    6.66   0 
   3  -3  -4   41.23    7.07   0 
   4  -3  -8  465.66   16.96   0 
   4  -3  -7  263.07   13.26   0 
   5  -2 -19  137.02    7.09   0 
   3  -3 -16  166.92   11.24   0 
   3  -3  -5  155.56   10.44   0 
   4  -3 -12   29.79    7.39   0 
   4  -3 -11  300.84   14.08   0 
   4  -3 -10  144.95   10.75   0 
   4  -3  -9  130.99   10.40   0 
   3  -3 -15  429.74   16.21   0 
   3  -3  -6   72.14    8.31   0 
   3  -3 -14  103.90    9.95   0 
   3  -3  -7  456.66   16.12   0 
   4  -2 -22   52.50    6.02   0 
   3  -3 -13   11.37    5.46   0 
   3  -3 -12   80.27    9.05   0 
   3  -3 -11  977.50   23.42   0 
   3  -3 -10  915.70   22.61   0 
   3  -3  -9   52.64    7.88   0 
   5  -2 -17  115.62    7.46   0 
   5  -2  -5   16.41    6.03   0 
   6  -1 -14   28.33    4.33   0 
   6  -1 -13   15.31    3.97   0 
   5  -2 -16   61.65    6.48   0 
   5  -2  -6  117.54    9.04   0 
   6  -1 -12   12.69    4.19   0 
   6  -1 -11   38.57    5.08   0 
   4  -2 -21   11.73    5.41   0 
   5  -2 -15   18.05    5.35   0 
   5  -2  -7   84.02    8.12   0 
   5  -2 -14   18.78    5.40   0 
   5  -2 -13   93.77    8.00   0 
   5  -2 -12   74.05    7.53   0 
   5  -2  -8   15.65    5.84   0 
   4  -2 -20   49.95    7.02   0 
   4  -2  -2   82.83    8.12   0 
   5  -1 -21   68.53    5.23   0 
   4  -2 -19  107.10    8.63   0 
   4  -2  -3   26.57    5.26   0 
   4  -2  -4   60.29    7.53   0 
   6   0 -15   77.95    5.55   0 
   4  -2 -18   22.88    5.52   0 
   4  -2  -5   68.17    7.71   0 
   6   0 -14   10.83    3.97   0 
   3  -2 -20   15.59    6.92   0 
   4  -2  -6   74.60    8.11   0 
   5  -1 -19  128.75    7.40   0 
   4  -2 -16   91.56    8.93   0 
   4  -2  -7  354.90   14.14   0 
   3  -2 -19  193.98   11.37   0 
   4  -2 -15  321.94   13.95   0 
   4  -2 -14  496.53   16.88   0 
   4  -2  -9  126.16    9.64   0 
   4  -2  -8   27.80    6.57   0 
   5  -1 -18   21.57    4.90   0 
   3  -2 -18   35.20    7.31   0 
   4  -2 -13  257.48   12.71   0 
   4  -2 -12  169.02   10.84   0 
   4  -2 -11  430.45   15.81   0 
   4  -2 -10  158.32   10.36   0 
   4  -1 -23   19.69    5.03   0 
   5  -1 -17  104.35    7.47   0 
   5  -1 -16   73.39    6.81   0 
   5  -1  -7    2.25    5.26   0 
   5   0 -22   11.17    3.68   0 
   3  -2 -17  132.27   10.03   0 
   4  -1 -22   19.74    5.37   0 
   5  -1 -15  142.78    8.85   0 
   5  -1  -8   84.36    7.97   0 
   3  -2 -16  412.05   15.32   0 
   5  -1 -12  562.89   16.35   0 
   5  -1 -10  253.15   11.65   0 
   5  -1  -9   54.24    6.76   0 
   3  -2 -15  365.54   14.37   0 
   3  -2 -14  556.22   16.99   0 
   5   0 -21   12.32    3.94   0 
   3  -2 -13  298.01   12.84   0 
   3  -2 -12  560.94   16.55   0 
   4  -1 -21   29.13    6.04   0 
   4   0 -25   26.11    4.32   0 
   5   0 -20    4.27    4.10   0 
   4  -1 -20  233.71   11.20   0 
   5   0 -19   25.47    4.72   0 
   3  -1 -22   51.84    8.12   0 
   4   0 -24   42.75    5.27   0 
   5   0 -18   70.45    6.32   0 
   5   0 -17    1.72    4.20   0 
   4  -1 -17   12.53    5.87   0 
   4  -1  -6  385.37   13.27   0 
   5   0 -16    5.64    4.50   0 
   5   1 -21   80.57    5.69   0 
   3  -1 -21    3.29    6.11   0 
   4  -1 -16  225.99   11.56   0 
   4  -1 -15  251.98   11.94   0 
   4  -1  -8  839.12   19.24   0 
   4  -1  -7  184.39    9.86   0 
   4   0 -23   65.97    6.15   0 
   5   0 -15   17.25    4.95   0 
   4  -1 -14  234.80   11.69   0 
   4  -1 -13  177.80   10.35   0 
   4  -1 -10  486.05   15.30   0 
   4  -1  -9   40.54    6.33   0 
   5   0 -12  143.82    8.79   0 
   5   0 -11   51.29    6.49   0 
   5   0 -10  279.27   11.53   0 
   5   1 -20   13.11    4.12   0 
   3  -1 -20   25.55    6.84   0 
   4  -1 -11  391.69   13.64   0 
   4   0 -22   57.45    6.28   0 
   3  -1 -19  382.66   14.16   0 
   3   0 -25  143.91    8.25   0 
   4   1 -25   85.85    5.92   0 
   5   1 -19  156.19    7.93   0 
   4   0 -21   55.73    6.33   0 
   5   2 -20   18.69    3.55   0 
   3  -1 -18   56.31    7.46   0 
   3  -1 -17  186.95   10.44   0 
   3   0 -24   -0.51    4.93   0 
   3   1 -27    3.42    4.13   0 
   4   1 -24  140.19    7.57   0 
   5   1 -17  114.48    6.99   0 
   5   2 -19  159.52    6.93   0 
   3  -1 -16   70.41    7.43   0 
   5   1 -16   69.89    5.92   0 
   3  -1 -15    9.34    5.20   0 
   4   0 -19   19.11    5.47   0 
   5   1 -14  257.27   10.69   0 
   5   2 -18   90.67    5.95   0 
   3   0 -23    4.25    5.51   0 
   4   0 -18    9.67    5.28   0 
   4   1 -23   20.94    4.92   0 
   5   2 -17  121.00    6.81   0 
   4   0 -17    0.03    4.43   0 
   4   0 -16  371.56   13.21   0 
   4   1 -22   16.86    4.95   0 
   4   2 -24   29.37    4.20   0 
   5   2 -16   71.54    5.79   0 
   3   0 -22   33.86    6.40   0 
   4   0 -15   47.46    6.37   0 
   5   2 -15   20.56    4.53   0 
   4   0 -14  109.29    8.10   0 
   4   0 -13   83.72    7.29   0 
   4   0  -9  115.55    7.81   0 
   4   0  -8  383.35   12.46   0 
   4   1 -21   33.60    5.69   0 
   3   0 -21  248.64   11.49   0 
   3   1 -25   36.19    5.55   0 
   4   0 -12   -0.41    3.21   0 
   4   0 -10   81.85    6.37   0 
   4   2 -23   74.24    5.65   0 
   3   0 -20   32.83    6.27   0 
   4   2 -22   67.37    5.76   0 
   3   0 -19  497.91   14.96   0 
   3   1 -24   22.09    5.03   0 
   3   2 -26   42.64    5.01   0 
   4   1 -19   10.86    4.85   0 
   4   3 -22    1.48    2.85   0 
   2   0 -22    2.80    5.55   0 
   4   1 -18   30.38    5.66   0 
   3   0 -18  539.57   15.36   0 
   4   1 -17   12.48    4.72   0 
   4   2 -21   12.78    4.23   0 
   3   0 -17   15.46    5.05   0 
   3   2 -25   46.73    5.50   0 
   4   3 -21   41.62    4.35   0 
   2   0 -21  156.19    8.91   0 
   4   1 -16  220.28    9.75   0 
   4   1 -15  257.93   10.74   0 
   4   2 -20   51.65    5.73   0 
   3   0 -16   11.09    3.83   0 
   3   1 -22   53.63    6.42   0 
   3   3 -25   44.28    4.20   0 
   4   1 -14  244.62   10.52   0 
   4   2 -19  116.88    7.58   0 
   4   3 -20   19.19    3.89   0 
   2   0 -20   18.56    5.38   0 
   3   0 -15  319.24   11.05   0 
   4   1 -13  181.03    9.09   0 
   4   1 -12  543.82   14.52   0 
   4   1 -11  413.26   12.62   0 
   4   1 -10  468.72   13.17   0 
   4   4 -18   11.53    3.01   0 
   3   1 -21    3.85    4.45   0 
   3   2 -24    5.67    4.51   0 
   4   3 -19   26.62    4.30   0 
   2   1 -24   60.53    6.54   0 
   4   2 -17   13.01    4.84   0 
   2   2 -26    7.45    4.80   0 
   3   1 -20   25.50    5.21   0 
   3   2 -23   44.91    5.82   0 
   3   3 -24   95.92    5.78   0 
   4   2 -16   98.78    7.35   0 
   4   3 -18    7.71    3.80   0 
   4   2 -15  369.31   12.45   0 
   4   3 -17   54.16    5.30   0 
   3   1 -19  390.25   12.77   0 
   4   2 -14  543.77   14.78   0 
   2   3 -26   30.96    4.60   0 
   3   3 -23   53.05    5.16   0 
   2   2 -25   30.02    5.67   0 
   3   1 -18   61.57    6.25   0 
   3   4 -22   94.49    4.98   0 
   4   2 -12  171.46    8.47   0 
   4   3 -15  154.73    7.93   0 
   3   1 -17  182.33    8.88   0 
   2   3 -25   46.76    5.48   0 
   3   1 -16   54.26    5.80   0 
   3   2 -20   21.31    5.21   0 
   3   1 -15   10.55    4.21   0 
   3   5 -17   76.26    4.30   0 
   2   4 -24   53.17    4.43   0 
   3   1 -14  190.90    8.50   0 
   2   1 -20  118.47    7.52   0 
   3   3 -20    6.99    4.03   0 
   1   3 -26   22.66    4.43   0 
   3   2 -18   42.42    5.93   0 
   2   1 -19   81.85    6.43   0 
   2   4 -23  118.44    5.93   0 
   3   2 -17  139.08    8.36   0 
   3   4 -18   13.35    3.65   0 
   2   3 -23   27.50    5.05   0 
   3   2 -16  465.47   13.77   0 
   1   2 -24   89.04    6.90   0 
   3   4 -17   46.81    4.88   0 
   1   3 -25   63.51    5.79   0 
   2   5 -20   63.79    4.12   0 
   3   2 -15  414.71   12.54   0 
   3   3 -17    2.12    3.96   0 
   3   2 -14  641.87   15.40   0 
   3   4 -16   67.92    5.49   0 
   3   3 -16  187.55    8.59   0 
   3   4 -15   48.33    5.15   0 
   1   4 -24   49.91    4.47   0 
   2   4 -21   81.66    5.76   0 
   2   5 -19   70.00    4.46   0 
   3   2 -12  643.53   14.83   0 
   3   3 -15  517.97   13.89   0 
   1   3 -24   50.07    5.66   0 
   3   3 -14  127.01    7.59   0 
   2   5 -18   25.83    3.58   0 
   3   3 -13   12.11    4.18   0 
   1   2 -22   76.78    6.76   0 
   2   3 -20   40.57    5.52   0 
   3   3 -12   90.07    6.50   0 
   1   4 -23  170.28    7.25   0 
   1   5 -21   31.87    3.47   0 
   2   5 -17   29.14    3.78   0 
   2   4 -19   22.29    4.27   0 
   0   4 -24   60.95    4.74   0 
   2   3 -19  376.33   12.38   0 
   2   5 -16    7.06    3.09   0 
   1   4 -22  345.89   10.29   0 
   1   3 -22   35.85    5.59   0 
   2   5 -15    9.06    3.41   0 
   1   6 -15   12.97    2.63   0 
   0   4 -23   11.54    3.89   0 
   2   3 -17   81.56    6.72   0 
   2   5 -14  340.02    9.90   0 
   1   5 -19   12.18    3.31   0 
   2   4 -16   61.93    5.74   0 
   2   5 -13   50.89    4.83   0 
   0   5 -21    1.48    2.71   0 
   1   6 -14   94.06    4.64   0 
   2   3 -16 1049.43   19.50   0 
   1   5 -18   46.64    4.45   0 
   2   4 -15   23.23    4.65   0 
   0   4 -22    0.76    3.67   0 
   1   3 -20  143.72    8.38   0 
   1   6 -13   18.02    3.05   0 
   2   3 -15  732.87   16.21   0 
   0   3 -22  242.03   10.00   0 
   2   4 -14   85.90    6.47   0 
   0   6 -16    7.97    2.52   0 
   1   4 -19   90.72    6.76   0 
   1   5 -17   23.08    3.96   0 
   2   3 -14   75.33    5.66   0 
   1   3 -19  444.09   12.96   0 
   2   3 -13  523.01   13.42   0 
   2   4 -13   27.69    3.97   0 
  -1   4 -22  293.33    8.89   0 
   0   4 -21    2.15    3.84   0 
   2   4 -12  295.36   10.37   0 
   0   3 -21  210.33    9.59   0 
   0   5 -19    2.80    3.09   0 
   0   6 -15    6.50    2.59   0 
   1   4 -18  175.71    8.20   0 
   2   3 -12  103.19    6.18   0 
   2   4 -11  114.57    7.04   0 
  -1   5 -20   84.60    4.87   0 
   1   5 -15   34.04    4.61   0 
   0   6 -14  174.76    6.33   0 
   1   4 -17  141.66    8.02   0 
   0   3 -20  201.85    9.58   0 
   0   5 -18   48.78    4.79   0 
   1   3 -17  132.96    7.87   0 
  -1   4 -21  212.60    8.32   0 
   0   6 -13   15.17    3.13   0 
   1   4 -16  100.67    7.02   0 
  -1   5 -19   12.23    3.39   0 
  -1   6 -15   11.37    2.57   0 
   1   3 -16  226.46    9.57   0 
   0   5 -17  251.83    9.02   0 
   0   6 -12   37.00    3.81   0 
   1   4 -15  133.48    7.32   0 
   1   5 -12   73.59    5.92   0 
  -1   4 -20  367.36   11.17   0 
  -1   5 -18   49.00    4.66   0 
  -1   6 -14   79.95    4.52   0 
   0   5 -16  134.35    7.22   0 
   0   6 -11  100.58    5.52   0 
   1   3 -15  167.57    7.90   0 
   1   5 -11  151.29    7.61   0 
  -2   5 -18   19.17    3.66   0 
  -1   3 -20  117.39    7.76   0 
   0   4 -18    0.63    3.23   0 
   1   4 -14   50.37    4.98   0 
   0   3 -18   12.99    4.87   0 
   0   6 -10    4.92    3.16   0 
   1   5 -10  227.48    9.07   0 
  -1   6 -13   13.52    3.01   0 
   0   4 -17   68.40    6.32   0 
   0   6  -9    2.12    2.93   0 
   1   4 -13  153.20    7.77   0 
  -1   3 -19  371.01   12.10   0 
  -1   6 -12   48.64    4.15   0 
  -2   4 -19   15.48    4.22   0 
  -2   5 -17   23.60    3.67   0 
   0   4 -16   61.71    6.34   0 
   1   4 -11   73.75    6.14   0 
  -1   4 -18  161.52    8.57   0 
  -1   6 -11   99.66    5.52   0 
   0   5 -13   64.89    5.96   0 
  -2   6 -12   15.56    2.87   0 
  -2   5 -16    7.84    3.56   0 
  -1   3 -18  267.87   10.61   0 
  -1   5 -15   26.18    4.60   0 
  -1   6 -10    8.02    3.14   0 
   0   4 -15   92.50    7.08   0 
   0   5 -12    4.48    3.89   0 
  -2   4 -18  106.80    7.05   0 
  -2   6 -11  129.06    5.55   0 
  -1   4 -17  131.49    8.06   0 
  -3   5 -15    4.02    2.31   0 
  -3   5 -15    1.09    1.55   0 
  -1   6  -9   25.33    3.89   0 
   0   5 -11   12.26    4.26   0 
   1   4  -8   57.67    5.52   0 
  -2   5 -15    8.98    3.86   0 
  -2   6 -10   62.27    4.44   0 
  -1   3 -17  109.78    7.77   0 
  -1   6  -8   81.59    5.52   0 
  -1   6  -7    0.50    3.05   0 
   0   4 -13  191.14    9.13   0 
  -2  -1  28  326.37   12.94   0 
  -1  -1  32   29.65    5.01   0 
  -1  -2  29   64.30    7.59   0 
  -2  -1  29  150.56    9.16   0 
  -2   0  31  110.27    7.37   0 
  -3  -1  16   56.74    8.19   0 
  -3  -1  17  166.22   11.46   0 
  -3  -1  18   53.46    8.40   0 
  -3  -1  19  376.71   15.97   0 
  -3  -1  20   26.69    7.38   0 
  -3  -1  14  182.47   11.22   0 
  -3  -1  15    8.32    4.76   0 
  -3  -1  21    2.96    6.39   0 
  -3  -1  22   51.06    8.09   0 
  -2  -1  30   15.80    5.19   0 
  -1  -3  21  150.92   11.07   0 
  -1  -2  30   11.64    5.35   0 
  -3  -1  23   19.06    6.75   0 
  -1  -3  22   32.14    7.81   0 
  -2  -2  27   42.45    6.73   0 
  -2  -1  31   87.30    6.41   0 
  -1  -3  24   42.50    8.01   0 
  -3  -1  25   35.39    6.70   0 
  -3  -1  26  156.50    9.73   0 
  -2  -2  28   18.36    5.44   0 
  -1  -3  25   49.22    6.91   0 
  -3  -2  16  402.73   16.27   0 
  -3  -2  17  119.89    9.42   0 
  -3  -2  18   36.26    6.45   0 
  -3  -2  19  179.78   11.03   0 
  -3  -2  20   17.91    6.85   0 
  -3  -2  21  150.06   10.64   0 
  -3  -1  27    5.16    5.05   0 
  -2  -2  29   10.79    4.56   0 
  -2  -3  15  657.73   19.35   0 
  -2  -3  17   74.63    9.31   0 
  -2  -3  19  326.30   14.62   0 
  -2  -3  20   31.39    7.86   0 
  -3  -2  23   34.25    6.96   0 
  -3  -1  28   19.20    4.96   0 
  -2  -3  14   66.58    8.85   0 
  -3  -2  12  552.32   17.57   0 
  -3  -2  24    0.91    5.45   0 
  -2  -3  13  478.56   16.36   0 
  -2  -3  23   20.40    6.70   0 
  -3  -2  25   36.75    6.24   0 
  -3  -1  29  160.16    7.79   0 
  -2  -3  24  110.20    8.58   0 
  -2  -3  25   40.40    6.23   0 
  -4  -1  16  222.17   12.43   0 
  -4  -1  17    8.82    6.41   0 
  -4  -1  18   28.12    6.90   0 
  -4  -1  19    9.99    6.32   0 
  -4  -1  14  234.17   12.74   0 
  -4  -1  15  216.44   11.64   0 
  -4  -1  21   30.05    6.59   0 
  -3  -2  27    5.15    4.28   0 
  -4  -1  22   20.81    5.83   0 
  -4  -1  23   22.38    5.56   0 
  -3  -2  28  130.75    6.73   0 
  -4  -1  11  385.13   15.37   0 
  -4  -1  24  145.59    8.73   0 
  -3  -3  16  170.08   11.56   0 
  -3  -3  17    1.32    6.75   0 
  -3  -3  18  232.54   12.63   0 
  -3  -3  20    4.84    5.98   0 
  -4  -1  25   82.93    6.64   0 
  -3  -3  14  111.26   10.12   0 
  -3  -3  21   90.91    8.19   0 
  -4  -2  15  316.34   14.14   0 
  -4  -2  16   87.39    9.02   0 
  -4  -2  17    9.98    6.06   0 
  -4  -2  19  102.78    8.82   0 
  -3  -3  13   10.85    6.67   0 
  -3  -3  22   99.16    8.09   0 
  -4  -2  20   46.42    5.95   0 
  -4  -2  21   11.59    5.28   0 
  -4  -1   9   38.83    7.36   0 
  -4  -1  26  122.96    6.98   0 
  -3  -3  12   87.51    9.20   0 
  -3  -3  23   45.04    6.35   0 
  -4  -2  12  151.88   10.81   0 
  -4  -2  22   53.67    6.48   0 
  -4  -1   8  817.92   21.02   0 
  -3  -3  24   86.26    7.07   0 
  -4  -2  23   67.52    6.35   0 
  -3  -3  10 1059.01   24.05   0 
  -4  -1   7  190.86   11.29   0 
  -4  -2  10  152.11    9.98   0 
  -4  -2  24   25.55    4.67   0 
  -4  -2   9  118.67    9.81   0 
  -4  -2  25   93.40    6.00   0 
  -3  -3   8  945.10   22.34   0 
  -4  -2   8   24.94    5.57   0 
  -4  -3  15  141.81    9.99   0 
  -4  -3  16  168.39   10.17   0 
  -4  -3  17   50.56    6.82   0 
  -4  -3  18    4.79    5.23   0 
  -4  -3  19   24.75    5.45   0 
  -4  -3  12   31.93    7.23   0 
  -4  -3  13  133.37   10.15   0 
  -4  -2   6   76.11    8.42   0 
  -4  -3  21   39.96    5.27   0 
  -3  -3   5  158.96   10.22   0 
  -4  -3  10  154.10   10.79   0 
  -4  -3  22   -0.20    3.58   0 
  -4  -2   5   62.92    7.94   0 
  -3  -4  15   39.88    6.95   0 
  -3  -4  16   48.72    6.93   0 
  -3  -4  17   37.28    7.16   0 
  -5  -2  14   16.92    5.51   0 
  -5  -2  15   17.82    5.44   0 
  -5  -2  16   59.93    6.69   0 
  -5  -2  17  117.04    7.77   0 
  -4  -3   9  125.21    9.32   0 
  -4  -2   4   57.57    7.70   0 
  -3  -4  14  166.42   10.13   0 
  -3  -4  18    9.43    5.44   0 
  -5  -2  12   75.68    7.84   0 
  -5  -2  13   98.48    8.36   0 
  -5  -2  18   81.59    6.59   0 
  -4  -3   8  459.61   16.82   0 
  -3  -4  12  638.14   18.15   0 
  -5  -2  20   17.72    4.19   0 
  -4  -3   7  265.67   13.30   0 
  -4  -2   3   24.53    6.53   0 
  -3  -4  11  341.40   14.09   0 
  -3  -4  10  113.23    9.90   0 
  -4  -3   6  104.08    9.63   0 
  -5  -2   8   10.10    5.96   0 
  -4  -2   2   78.35    7.46   0 
  -4  -3   5  104.62    9.61   0 
  -3  -4   8  308.41   13.88   0 
  -5  -2   7   93.39    8.85   0 
  -4  -2   1   85.77    8.66   0 
  -3  -4   7    7.18    6.67   0 
  -5  -2   6  122.87    9.73   0 
  -4  -3   4  179.64   11.34   0 
  -5  -3  12    6.96    4.83   0 
  -5  -3  13   15.37    5.06   0 
  -5  -3  14   56.79    6.04   0 
  -5  -3  15   41.47    5.37   0 
  -5  -3  16   12.11    4.11   0 
  -3  -4   6   66.09    8.86   0 
  -5  -2   5   17.81    6.21   0 
  -4  -4  12   39.74    6.50   0 
  -4  -4  13  123.95    8.20   0 
  -4  -4  14   62.74    6.39   0 
  -4  -4  15  291.96   10.13   0 
  -4  -4  16  188.16    8.05   0 
  -4  -3   3  178.11   11.30   0 
  -4  -2   0    1.96    4.30   0 
  -5  -3  10    0.90    4.63   0 
  -5  -2   4   37.88    7.08   0 
  -4  -4  10   76.95    8.56   0 
  -4  -4  11  143.19    9.22   0 
  -3  -4   5   24.13    7.47   0 
  -5  -3   9   60.28    6.27   0 
  -4  -3   2   51.28    7.71   0 
  -4  -2  -1   85.64    8.93   0 
  -5  -3   8    5.98    4.12   0 
  -5  -2   3   48.65    7.86   0 
  -4  -4   8   31.29    7.72   0 
  -3  -4   4  493.55   16.91   0 
  -5  -3   7   10.77    5.42   0 
  -4  -3   1  130.62   10.18   0 
  -5  -3   6   35.67    6.64   0 
  -5  -2   2   80.82    8.93   0 
  -4  -4   7  153.57   10.15   0 
  -4  -2  -2   86.25    9.16   0 
  -3  -4   3   15.72    7.00   0 
  -5  -3   5   -0.22    5.10   0 
  -4  -4   6  118.33    9.59   0 
  -4  -3   0   67.00    8.46   0 
  -5  -2   1  172.66   11.32   0 
  -5  -3   4   31.88    6.61   0 
  -4  -2  -3   25.44    7.11   0 
  -5  -2   0   49.41    7.95   0 
  -4  -3  -1  133.07   10.06   0 
  -6  -2  10   19.14    4.65   0 
  -6  -2  11  106.08    6.52   0 
  -5  -3   3   63.29    6.88   0 
  -3  -4   1   44.73    8.14   0 
  -4  -3  -2   51.95    7.82   0 
  -4  -2  -4   61.44    7.50   0 
  -6  -2   7   94.87    7.09   0 
  -5  -2  -1  170.41   10.66   0 
  -3  -3  -4   37.14    6.97   0 
  -6  -2   6    4.95    4.55   0 
  -3  -4   0  191.10   11.60   0 
  -5  -4   9   90.84    6.47   0 
  -5  -2  -2   82.41    9.13   0 
  -4  -2  -5   66.98    7.73   0 
  -6  -2   5   13.79    5.04   0 
  -5  -4   8   59.13    5.77   0 
  -3  -4  -1   44.62    8.32   0 
  -6  -2   4   35.78    5.81   0 
  -5  -4   7   36.98    5.35   0 
  -5  -2  -3   39.78    7.76   0 
  -4  -3  -4  166.64   11.10   0 
  -6  -2   3   70.96    6.92   0 
  -5  -4   6    9.71    4.64   0 
  -5  -4   5    3.85    4.63   0 
  -6  -2   2   24.63    5.69   0 
  -5  -4   4   73.23    6.52   0 
  -5  -2  -4   38.89    7.70   0 
  -4  -3  -5  111.90    9.55   0 
  -3  -4  -3   18.08    7.42   0 
  -6  -3   5    4.46    3.72   0 
  -6  -2   1   29.04    5.77   0 
  -5  -4   3   30.19    5.41   0 
  -5  -2  -5   16.20    6.81   0 
  -5  -4   2   39.73    5.90   0 
  -4  -3  -6   90.50    9.04   0 
  -3  -3  -7  496.33   17.08   0 
  -6  -3   4   93.86    6.09   0 
  -6  -2   0   22.19    5.54   0 
  -4  -2  -8   24.75    5.96   0 
  -3  -4  -4  509.96   17.53   0 
  -6  -3   3   21.57    4.44   0 
  -5  -4   1   98.33    7.36   0 
  -5  -3  -4   29.45    6.35   0 
  -5  -2  -6  117.84   10.16   0 
  -6  -3   2   28.86    4.63   0 
  -6  -2  -1   28.62    4.87   0 
  -3  -3  -8 1032.26   24.55   0 
  -5  -4   0    0.37    4.46   0 
  -5  -3  -5    0.93    5.39   0 
  -3  -4  -5   28.05    7.95   0 
  -6  -3   1   17.00    4.29   0 
  -6  -2  -2   25.80    5.81   0 
  -5  -4  -1   96.74    7.82   0 
  -5  -2  -7   91.31    8.55   0 
  -4  -3  -8  468.95   17.00   0 
  -6  -3   0  132.28    7.15   0 
  -3  -3  -9   71.06    8.99   0 
  -6  -2  -3   64.63    6.84   0 
  -5  -4  -2   42.51    6.47   0 
  -5  -3  -6   37.69    6.58   0 
  -5  -2  -8   17.87    6.89   0 
  -4  -2 -10  156.02   10.64   0 
  -6  -3  -1   17.74    4.33   0 
  -4  -3  -9  119.18   10.28   0 
  -3  -2 -11   94.04    9.20   0 
  -6  -2  -4   32.79    6.13   0 
  -5  -3  -7   10.80    5.66   0 
  -3  -3 -10 1063.75   24.42   0 
  -6  -3  -2   27.93    4.68   0 
  -5  -4  -3   26.92    5.25   0 
  -4  -2 -11  419.43   16.91   0 
  -3  -4  -7   10.44    7.38   0 
  -4  -3 -10  141.49   11.05   0 
  -6  -3  -3   25.13    4.50   0 
  -5  -4  -4   68.81    6.48   0 
  -5  -3  -8    4.47    5.14   0 
  -4  -4  -7  143.72   10.11   0 
  -3  -3 -11 1034.26   23.93   0 
  -4  -2 -12  169.10   11.73   0 
  -3  -4  -8  316.35   14.61   0 
  -6  -3  -4   94.46    6.24   0 
  -5  -4  -5    5.67    4.65   0 
  -5  -3  -9   60.98    7.18   0 
  -4  -4  -8   36.78    7.09   0 
  -3  -4  -9    4.02    7.13   0 
  -5  -4  -6    8.18    4.53   0 
  -6  -3  -5    5.37    3.81   0 
  -5  -3 -10    0.44    4.97   0 
  -4  -4  -9   64.55    7.94   0 
  -4  -3 -12   32.02    7.76   0 
  -3  -4 -10  117.05   10.56   0 
  -3  -1 -14  179.62   11.39   0 
  -5  -4  -7   35.24    5.33   0 
  -5  -2 -12   77.79    8.34   0 
  -5  -3 -11   73.12    7.47   0 
  -4  -4 -10   76.42    8.07   0 
  -4  -3 -13  136.82   11.05   0 
  -3  -4 -11  347.89   15.32   0 
  -3  -1 -15    8.09    6.20   0 
  -5  -4  -8   61.49    5.81   0 
  -5  -2 -13  101.83    8.86   0 
  -2  -3 -13  533.86   18.64   0 
  -5  -3 -12    8.20    4.99   0 
  -4  -4 -11  149.86    9.64   0 
  -5  -4  -9   95.93    6.46   0 
  -3  -4 -12  681.02   20.19   0 
  -5  -2 -14   19.08    6.04   0 
  -4  -2 -16   88.89    9.67   0 
  -3  -1 -16   53.75    8.26   0 
  -2  -3 -14   81.61   10.33   0 
  -5  -3 -13   15.49    5.05   0 
  -4  -4 -12   39.09    6.48   0 
  -4  -3 -15  162.14   11.63   0 
  -5  -4 -10    5.92    4.02   0 
  -3  -2 -17  135.95   11.18   0 
  -5  -2 -15   15.52    5.89   0 
  -4  -2 -17   10.29    6.53   0 
  -3  -1 -17  170.82   11.66   0 
  -2  -2 -16   45.82    6.89   0 
  -5  -3 -14   53.89    6.32   0 
  -4  -4 -13  121.61    8.48   0 
  -4  -3 -16  179.84   11.74   0 
  -5  -2 -16   63.63    7.34   0 
  -3  -3 -17   -2.00    6.79   0 
  -3  -2 -18   32.63    6.62   0 
  -3  -1 -18   56.14    8.54   0 
  -2  -4 -13   29.26    9.52   0 
  -2  -3 -16 1079.05   27.17   0 
  -2  -2 -17  176.29   11.97   0 
  -5  -3 -15   39.54    5.60   0 
  -4  -4 -14   72.22    7.17   0 
  -4  -3 -17   58.27    8.09   0 
  -3  -4 -15   45.26    8.87   0 
  -5  -2 -17  133.77    8.84   0 
  -3  -3 -18  234.00   13.26   0 
  -3  -2 -19  176.50   12.25   0 
  -2  -4 -14   82.18   10.98   0 
  -2  -3 -17   81.08   10.31   0 
  -2  -2 -18  119.56   10.86   0 
  -5  -3 -16    9.50    4.29   0 
  -4  -4 -15  294.27   10.99   0 
  -4  -3 -18    8.58    6.06   0 
  -2  -1 -18   40.23    6.38   0 
  -3  -4 -16   63.02    8.13   0 
  -3  -2 -20   17.93    7.28   0 
  -2  -2 -19  101.84   10.54   0 
  -5  -2 -18   88.54    7.43   0 
  -4  -4 -16  195.29    8.78   0 
  -4  -2 -20   47.02    7.39   0 
  -3  -1 -20   23.66    7.10   0 
  -2  -4 -15   24.12    8.03   0 
  -5  -3 -17    7.16    3.80   0 
  -4  -3 -19   26.25    6.16   0 
  -3  -4 -17   42.84    7.44   0 
  -3  -2 -21  150.87   11.52   0 
  -2  -2 -20  378.40   16.86   0 
  -5  -2 -19  165.10    8.53   0 
  -3  -3 -20    5.08    5.00   0 
  -3  -1 -21    1.70    6.28   0 
  -2  -4 -16   63.95    9.31   0 
  -2  -3 -19  362.57   16.27   0 
  -4  -4 -17   61.93    5.86   0 
  -4  -3 -20   14.78    5.80   0 
  -4  -2 -21   12.12    5.60   0 
  -1  -2 -18  495.58   17.76   0 
  -3  -4 -18   13.67    6.22   0 
  -2  -2 -21  117.04   11.19   0 
  -1  -3 -17  138.29   11.97   0 
  -3  -3 -21   92.87    8.85   0 
  -3  -1 -22   44.52    7.82   0 
  -2  -3 -20   36.65    8.78   0 
  -5  -2 -20   16.78    4.63   0 
  -1  -2 -19 1023.62   24.92   0 
  -4  -3 -21   42.77    6.02   0 
  -2  -2 -22  135.35   11.64   0 
  -3  -4 -19   40.22    6.45   0 
  -3  -3 -22   98.09    8.51   0 
  -3  -2 -23   39.13    7.44   0 
  -3  -1 -23   17.12    6.66   0 
  -2  -4 -18  126.11   10.35   0 
  -2  -1 -22   44.34    8.22   0 
  -1  -1 -20  146.09   10.85   0 
  -4  -2 -23   73.56    7.14   0 
  -2  -2 -23  102.52   10.55   0 
  -4  -3 -22    1.07    3.90   0 
  -3  -4 -20   50.73    6.70   0 
  -3  -2 -24    2.21    5.73   0 
  -2  -4 -19   17.99    6.95   0 
  -2  -1 -23  115.67   10.46   0 
  -3  -3 -23   49.31    6.53   0 
  -1  -3 -20  140.81   12.32   0 
  -1  -1 -21   94.06    9.58   0 
  -2  -2 -24   45.91    8.31   0 
  -4  -2 -24   28.43    5.27   0 
  -2  -4 -20   85.78    9.36   0 
  -2  -3 -23   28.40    7.83   0 
  -2  -1 -24   52.33    8.61   0 
  -1  -2 -22   66.76    9.65   0 
  -3  -3 -24   86.37    7.13   0 
  -3  -2 -25   38.30    6.60   0 
  -3  -1 -25   29.19    6.87   0 
  -1  -3 -21  169.38   13.15   0 
  -2  -1 -25   30.22    7.63   0 
  -1  -2 -23  252.15   14.52   0 
  -1   0 -21   53.95    6.98   0 
  -4  -2 -25   91.83    6.54   0 
  -3  -2 -26   44.03    6.41   0 
  -2  -4 -21   74.64    7.98   0 
  -2  -3 -24  123.79    9.71   0 
  -1  -3 -22   31.22    9.07   0 
  -3  -3 -25   44.09    5.50   0 
  -3  -1 -26  147.32    9.63   0 
  -1   0 -22  406.73   16.28   0 
  -2  -2 -26    7.72    6.22   0 
  -1  -2 -24   78.83    9.94   0 
  -1  -1 -24  195.84   12.79   0 
  -2  -3 -25   41.55    6.73   0 
  -3  -2 -27    4.96    4.70   0 
  -3  -1 -27    6.92    5.22   0 
  -1   0 -23   77.46    8.94   0 
   0  -2 -21    4.25    7.15   0 
  -2  -2 -27   44.67    7.16   0 
  -2  -1 -27   73.97    8.34   0 
  -1  -2 -25   31.21    6.92   0 
  -1  -1 -25  144.82   11.42   0 
  -1  -3 -24   46.15    8.85   0 
  -2  -3 -26   28.67    5.46   0 
  -1  -1 -26  242.02   13.56   0 
   0  -3 -20  208.64   13.50   0 
   0  -2 -22   83.14   10.15   0 
   0  -1 -22 2055.01   35.15   0 
  -3  -2 -28  136.87    7.59   0 
  -3  -1 -28   20.78    5.35   0 
  -2  -2 -28   20.41    5.94   0 
  -2  -1 -28  322.84   13.42   0 
  -1  -3 -25   58.51    8.45   0 
  -1   0 -25  635.06   19.96   0 
   0  -3 -21  211.87   14.36   0 
   0  -2 -23  276.03   14.93   0 
   0  -1 -23 1519.94   30.90   0 
   0   0 -21    0.76    5.85   0 
  -1  -2 -27  243.59   12.99   0 
   0  -1 -24   -0.63    6.67   0 
  -3  -1 -29  153.17    7.86   0 
  -2  -1 -29  148.89    9.32   0 
   0  -3 -22  238.00   13.94   0 
   0  -2 -24  173.17   12.47   0 
  -2  -2 -29   11.80    4.99   0 
  -1  -1 -28   40.72    7.40   0 
   0   0 -23   -1.15    6.16   0 
  -1  -2 -28    1.42    6.02   0 
  -1   0 -27  136.19   10.24   0 
   0  -2 -25   -0.18    7.20   0 
   0  -1 -25   84.91    9.78   0 
   0   0 -24   95.92    9.64   0 
  -2  -1 -30   14.89    4.99   0 
  -1  -3 -27   68.72    7.50   0 
   0  -1 -26  337.17   15.54   0 
  -2  -2 -30  111.24    7.12   0 
  -1  -2 -29   68.04    7.45   0 
  -1  -1 -29   94.04    7.92   0 
   0  -3 -24   77.81    9.23   0 
   0   0 -25    1.39    6.33   0 
   1  -1 -20  145.33   10.73   0 
   1  -1 -21  112.75   10.23   0 
   0  -1 -27  219.80   12.86   0 
  -2  -1 -31   87.57    6.60   0 
  -1  -3 -28   32.14    5.62   0 
  -1  -1 -30  184.82   10.27   0 
  -1   0 -29  297.89   13.03   0 
   0  -3 -25    4.78    6.37   0 
   1  -2 -22   76.10    9.86   0 
   0   0 -27    1.27    6.04   0 
   1  -1 -23  475.50   17.89   0 
   1   0 -21   56.46    8.02   0 
  -1  -1 -31   21.38    5.32   0 
  -1   0 -30   50.20    6.71   0 
   0  -3 -26    5.98    6.78   0 
   0  -2 -28    2.41    6.15   0 
   1   0 -22  421.71   16.31   0 
   0  -1 -29   76.65    8.33   0 
   1  -1 -24  204.98   12.21   0 
  -1  -2 -31    2.68    4.26   0 
   1  -2 -24   91.31   10.18   0 
   1   0 -23   82.40    9.22   0 
   0  -2 -29   51.86    7.16   0 
   1  -1 -25  148.21   10.47   0 
  -1  -1 -32   28.79    4.91   0 
  -1   0 -31    0.93    4.82   0 
   0  -3 -27    8.38    5.24   0 
   0  -1 -30  151.56    9.64   0 
   0   0 -29    0.16    5.48   0 
   1  -2 -25   33.72    8.38   0 
   1   0 -24  793.31   21.64   0 
   1  -1 -26  256.83   12.96   0 
   1   0 -25  712.08   20.98   0 
   1   1 -20  151.34   10.27   0 
   0  -2 -30   66.55    7.00   0 
   1   1 -21   95.19    9.03   0 
   0  -1 -31   17.41    5.37   0 
   0   0 -30   49.65    6.90   0 
   1   0 -26  306.78   14.45   0 
   1   1 -22   94.83    9.07   0 
  -1   0 -32  154.37    7.98   0 
   0  -3 -28    1.32    3.52   0 
   0  -3 -28    0.31    2.38   0 
   1  -2 -27  305.93   13.42   0 
   1  -1 -28   47.92    7.68   0 
   1   0 -27  138.61   10.28   0 
   2  -1 -19   81.59    8.78   0 
   0  -2 -31    7.63    4.64   0 
   0   0 -31    0.36    4.49   0 
   1   1 -24  190.99   11.55   0 
   2  -1 -20  121.27   10.25   0 
   0  -1 -32   73.86    6.40   0 
   1  -2 -28    2.16    5.93   0 
   1  -1 -29  108.65    8.72   0 
   1   1 -25  146.33   10.33   0 
   2  -1 -22   51.61    8.20   0 
   2   0 -20   19.98    6.52   0 
   2   0 -19   39.44    7.09   0 
   0   0 -32   15.31    4.70   0 
   1   0 -29  294.96   12.67   0 
   2  -2 -21  120.37   10.55   0 
   2  -1 -23  134.55   10.67   0 
   2   0 -22    2.37    6.39   0 
   1  -2 -29   67.39    7.10   0 
   1  -1 -30  185.64    9.29   0 
   2  -2 -22  157.90   11.25   0 
   2  -1 -24   61.54    8.65   0 
   2   0 -23   86.25    8.94   0 
   1   0 -30   55.21    6.59   0 
   0  -1 -32   71.94    6.25   0 
   0   1 -29   80.47    8.29   0 
   1   0 -28  192.26   11.58   0 
   0   2 -23  266.81   13.41   0 
  -1   1 -30  195.12   10.14   0 
   0   2 -22   72.43    8.59   0 
   1  -1 -28   36.59    7.09   0 
  -1   0 -32  155.20    8.21   0 
   0   2 -21    4.75    6.25   0 
   1   1 -23  468.79   16.84   0 
   0  -1 -31   15.68    5.23   0 
   0   0 -30   47.21    7.07   0 
   0   2 -20  256.28   12.77   0 
   1   1 -22  106.22    9.81   0 
  -1   1 -29  110.51    8.71   0 
   0   1 -27  233.87   12.68   0 
   0   2 -19  175.38   10.88   0 
   1   1 -21  106.56    9.59   0 
   1   1 -20  162.21   10.72   0 
  -1   0 -31   -0.55    4.49   0 
   0   0 -29   -1.18    5.59   0 
   0   1 -26  345.06   15.18   0 
   1   0 -25  775.83   21.75   0 
  -2   0 -31  103.09    6.89   0 
  -1   1 -28   41.21    6.91   0 
   0  -1 -30  159.63    9.63   0 
   1  -1 -26  245.92   12.98   0 
   0   1 -25   81.90    9.22   0 
  -1   0 -30   49.99    6.06   0 
   0   1 -24    1.72    6.15   0 
  -2   0 -30   41.61    5.81   0 
  -1  -1 -31   22.55    5.25   0 
  -1   1 -26  248.08   12.06   0 
   0   0 -27    0.36    6.56   0 
   1  -1 -24  222.00   13.39   0 
  -2  -1 -31   83.80    6.18   0 
  -1   0 -29  292.06   12.86   0 
   0   1 -22 2054.08   33.33   0 
   1   0 -21   58.44    8.27   0 
  -1   1 -25  164.04   10.84   0 
   0  -1 -28   14.18    6.61   0 
   0   0 -26  928.68   23.73   0 
  -2   0 -29  100.71    7.22   0 
  -1  -2 -30   12.35    4.78   0 
  -1  -1 -30  166.51    9.04   0 
   0  -2 -28    4.42    6.03   0 
   0   1 -21  311.31   13.57   0 
  -1   1 -24  207.13   11.93   0 
  -2  -1 -30   17.25    4.93   0 
   0   0 -25    3.33    6.18   0 
   1  -1 -22  103.92    9.64   0 
  -3  -1 -29  148.57    7.52   0 
  -2   0 -28   11.94    5.40   0 
  -1  -1 -29  108.89    8.86   0 
  -1   0 -27  134.99   10.19   0 
  -1   1 -23  465.62   16.50   0 
   0  -2 -27   25.15    6.64   0 
   0   0 -24   95.57    9.54   0 
   1  -1 -21   98.19    9.44   0 
  -1  -3 -28   25.23    4.64   0 
  -1  -2 -29   66.77    6.96   0 
  -1   1 -22   96.95    8.87   0 
   0  -1 -26  361.19   15.40   0 
  -2  -1 -29  143.02    8.78   0 
  -2   0 -27  303.50   13.09   0 
  -1  -1 -28   43.24    7.24   0 
  -1   0 -26  304.59   14.22   0 
   0   0 -23    0.89    6.04   0 
  -3  -1 -28   17.99    4.88   0 
  -1   1 -21   95.74    8.10   0 
  -2  -2 -29   12.03    4.50   0 
  -1  -2 -28    1.40    5.39   0 
  -1   1 -20  152.63   10.03   0 
   0  -1 -25   87.99    9.42   0 
   0   0 -22  752.04   20.45   0 
  -2  -1 -28  313.27   12.77   0 
  -2   0 -26   73.25    7.40   0 
  -1   0 -25  645.48   19.35   0 
  -3  -2 -28  125.16    6.89   0 
  -1  -3 -27   74.65    6.80   0 
   0  -2 -25   -0.52    6.69   0 
   0  -1 -24    2.26    6.36   0 
   0   0 -21    1.98    5.62   0 
  -3  -1 -27    7.81    4.61   0 
  -1   0 -24  780.63   21.43   0 
  -2  -2 -28   18.60    5.29   0 
  -2  -1 -27   72.66    7.78   0 
  -1  -2 -27  260.47   12.42   0 
  -1  -1 -26  242.86   13.07   0 
   0  -2 -24  170.79   11.44   0 
  -3  -2 -27    4.27    4.16   0 
  -3  -1 -26  151.71    9.26   0 
  -2  -3 -27   62.44    5.94   0 
  -2   0 -24   75.50    8.45   0 
  -1  -3 -26   22.89    6.24   0 
  -1  -1 -25  136.86   10.47   0 
  -1   0 -22  400.55   15.47   0 
   0  -2 -23  267.51   13.52   0 
  -3  -3 -26   47.08    5.16   0 
  -3  -1 -25   28.41    6.03   0 
  -2   0 -23   82.00    7.67   0 
  -3  -2 -26   36.53    5.57   0 
  -2  -3 -26   31.28    5.68   0 
  -1  -3 -25   55.36    7.66   0 
  -1  -1 -24  204.28   12.42   0 
  -1   0 -21   51.17    7.37   0 
  -2  -2 -26    6.75    5.47   0 
  -2  -1 -25   32.33    6.89   0 
  -2   0 -22    1.05    5.66   0 
  -1  -2 -25   30.87    7.36   0 
   0  -2 -22   73.81    7.84   0 
  -3  -3 -25   42.87    5.53   0 
  -1  -1 -23  479.25   17.27   0 
  -2  -3 -25   42.30    6.48   0 
  -2  -1 -24   50.72    6.60   0 
  -2   0 -21  141.93    9.25   0 
  -1  -3 -24   47.07    7.64   0 
  -1  -2 -24   76.50    8.98   0 
   0  -2 -21    5.08    4.99   0 
  -3  -1 -23   14.81    5.97   0 
  -2   0 -20   16.93    6.09   0 
  -1  -1 -22   98.11    9.46   0 
  -3  -3 -24   91.48    7.29   0 
  -3  -2 -24    4.58    5.05   0 
  -2  -1 -23  113.75    9.03   0 
  -1  -2 -23  243.89   13.26   0 
  -4  -3 -22    0.29    3.79   0 
  -2  -2 -24   40.08    7.23   0 
   0  -2 -20  259.09   11.94   0 
  -3  -4 -22   57.67    4.80   0 
  -3  -1 -22   46.26    7.25   0 
  -2  -1 -22   47.50    7.56   0 
  -2   0 -19   41.03    5.75   0 
  -1  -1 -21  100.32    8.26   0 
  -3  -2 -23   36.22    6.61   0 
  -2  -4 -22   37.95    6.52   0 
  -1  -2 -22   74.14    8.82   0 
  -3  -3 -23   46.54    6.13   0 
  -2  -2 -23   95.46    9.21   0 
  -1  -3 -22   37.10    7.90   0 
  -1  -1 -20  152.75   10.11   0 
  -4  -3 -21   38.60    5.40   0 
  -3  -1 -21    3.38    4.20   0 
  -3  -4 -21   55.46    5.14   0 
  -3  -3 -22   97.03    8.22   0 
  -2  -4 -21   73.12    7.16   0 
  -2  -2 -22  140.57   10.57   0 
  -1  -3 -21  163.29   11.65   0 
  -4  -3 -20   13.57    4.68   0 
  -3  -1 -20   26.22    5.40   0 
  -3  -4 -20   52.99    5.53   0 
  -3  -2 -21  150.94   10.25   0 
  -3  -1 -19  335.96   14.22   0 
  -2  -2 -21  106.24    9.62   0 
  -4  -4 -18   11.63    3.69   0 
  -3  -3 -21   98.58    8.37   0 
  -2  -4 -20   82.00    7.89   0 
  -2  -3 -21  251.88   13.10   0 
  -2  -1 -19   70.44    7.95   0 
  -1  -3 -20  139.45   10.80   0 
  -3  -2 -20   18.35    6.24   0 
  -3  -4 -19   39.20    5.58   0 
  -3  -3 -20    5.49    5.40   0 
  -2  -2 -20  364.79   14.80   0 
  -2  -1 -18   44.89    6.91   0 
  -1  -4 -18  171.79   10.76   0 
  -1  -3 -19  445.86   16.82   0 
  -4  -4 -17   62.37    5.38   0 
  -4  -3 -18    6.33    4.96   0 
  -3  -5 -16    4.93    3.47   0 
  -2  -4 -19   18.21    6.03   0 
  -2  -3 -20   40.95    7.69   0 
  -3  -2 -19  182.39   11.22   0 
  -2  -5 -16    5.52    5.33   0 
  -3  -4 -18   10.83    4.70   0 
  -2  -2 -19  109.09    9.58   0 
  -4  -4 -16  198.58    8.68   0 
  -4  -3 -17   55.73    7.05   0 
  -2  -3 -19  364.44   15.60   0 
  -3  -5 -15    6.99    4.01   0 
  -3  -2 -18   30.09    6.80   0 
  -2  -5 -15    8.63    5.25   0 
  -2  -2 -18  114.35    9.48   0 
  -4  -4 -15  278.18   10.48   0 
  -4  -3 -16  177.54   10.35   0 
  -3  -4 -17   42.42    6.42   0 
  -2  -3 -18  773.44   21.67   0 
  -1  -4 -16  106.10    9.77   0 
  -1  -3 -17  139.05   10.47   0 
  -3  -5 -14   64.40    5.82   0 
  -4  -4 -14   65.93    6.34   0 
  -3  -4 -16   57.79    7.15   0 
  -3  -3 -17    2.30    5.71   0 
  -2  -5 -14  306.98   11.79   0 
  -1  -3 -16  233.88   12.21   0 
  -4  -5 -11  151.28    6.87   0 
  -2  -4 -16   65.30    8.09   0 
  -2  -3 -17   82.94    8.95   0 
  -3  -5 -13   17.51    4.76   0 
  -2  -2 -16   44.14    6.96   0 
  -3  -4 -15   39.98    6.76   0 
  -3  -3 -16  171.09   11.18   0 
  -2  -5 -13   53.26    6.94   0 
  -4  -5 -10   28.34    4.31   0 
  -2  -3 -16 1000.60   24.15   0 
  -1  -4 -14   56.02    8.19   0 
  -3  -5 -12   16.29    4.84   0 
  -2  -4 -15   20.42    6.59   0 
  -4  -4 -12   38.80    5.77   0 
  -4  -3 -13  125.90    9.46   0 
  -4  -5  -9   63.07    5.38   0 
  -2  -5 -12  336.37   12.86   0 
  -2  -3 -15  677.40   19.96   0 
  -2  -4 -14   89.39    9.25   0 
  -1  -4 -13  171.26   10.99   0 
  -4  -5  -8   55.24    5.34   0 
  -4  -3 -12   29.92    6.65   0 
  -3  -4 -13  178.22   10.19   0 
  -2  -5 -11  164.79    9.92   0 
  -3  -5 -10   32.16    5.70   0 
  -3  -2 -13  307.70   12.82   0 
  -2  -4 -13   25.22    7.13   0 
  -2  -3 -14   71.89    8.28   0 
  -4  -5  -7  317.98   10.51   0 
  -4  -4 -10   70.52    7.04   0 
  -4  -3 -11  298.36   13.50   0 
  -3  -3 -13   14.59    6.29   0 
  -3  -4 -12  577.41   17.32   0 
  -3  -5  -9   37.84    6.04   0 
  -4  -5  -6   85.78    5.90   0 
  -4  -4  -9   69.56    7.12   0 
  -4  -3 -10  139.01   10.11   0 
  -3  -3 -12   81.32    8.74   0 
  -2  -4 -12  301.65   13.40   0 
  -1  -4 -11   75.66    8.11   0 
  -3  -4 -11  303.62   12.88   0 
  -2  -6  -4    8.70    4.58   0 
  -4  -5  -5   28.81    4.93   0 
  -3  -6  -2  124.09    6.27   0 
  -3  -5  -8    9.67    5.19   0 
  -4  -3  -9  120.98    8.88   0 
  -3  -3 -11 1054.04   24.37   0 
  -2  -4 -11  125.12   10.02   0 
  -2  -3 -12   99.60    8.10   0 
  -4  -5  -4    8.55    4.28   0 
  -3  -4 -10  106.34    8.32   0 
  -2  -5  -8   86.51    8.41   0 
  -1  -4 -10  267.34   11.57   0 
  -4  -3  -8  483.07   16.82   0 
  -4  -5  -3   38.44    5.13   0 
  -3  -6   0   49.63    5.16   0 
  -2  -4 -10  175.07   11.02   0 
  -3  -5  -6   65.82    7.29   0 
  -3  -4  -9    4.71    4.12   0 
  -4  -5  -2   35.01    5.15   0 
  -4  -3  -7  278.16   13.28   0 
  -3  -6   1   24.97    4.13   0 
  -2  -6  -1   31.00    5.84   0 
  -1  -4  -9   81.42    7.65   0 
  -2  -4  -9  159.29   10.32   0 
  -4  -5  -1   41.10    5.36   0 
  -3  -6   2  132.73    6.58   0 
  -3  -5  -5   25.00    5.88   0 
  -3  -3  -9   59.24    6.92   0 
  -2  -5  -6    9.05    5.88   0 
  -2  -6   0   70.04    6.35   0 
  -1  -4  -8   67.66    7.85   0 
  -4  -5   0    5.44    4.10   0 
  -3  -6   3   85.86    5.55   0 
  -3  -5  -4    5.94    5.41   0 
  -3  -4  -7   10.13    5.63   0 
  -1  -5  -5    4.92    6.36   0 
  -3  -6   4   67.10    5.18   0 
  -3  -3  -8 1003.28   23.43   0 
  -2  -6   1   30.05    5.39   0 
  -2  -5  -5   19.67    6.59   0 
  -2  -4  -8  565.27   16.46   0 
  -4  -5   1   39.41    5.42   0 
  -4  -4  -3    4.14    3.87   0 
  -3  -4  -6   57.78    7.43   0 
  -2  -6   2   46.23    5.84   0 
  -1  -5  -4  397.54   14.70   0 
  -4  -5   2   33.87    5.08   0 
  -3  -3  -7  538.45   17.50   0 
  -2  -5  -4  272.13   12.79   0 
  -2  -4  -7  118.81    8.94   0 
  -4  -5   3   41.56    5.45   0 
  -4  -4  -2   60.00    7.10   0 
  -2  -6   3    6.48    4.66   0 
  -3  -4  -5   21.32    5.93   0 
  -2  -6   4   13.07    5.39   0 
  -1  -5  -3  839.65   20.29   0 
  -4  -5   4    9.59    3.47   0 
  -4  -4  -1    2.23    5.13   0 
  -3  -3  -6   83.77    8.55   0 
  -2  -5  -3   64.25    7.96   0 
  -2  -4  -6  501.88   15.72   0 
  -4  -5   5   31.60    4.89   0 
  -2  -6   5   42.25    5.59   0 
  -4  -5   6   90.69    6.56   0 
  -4  -4   0    1.57    4.88   0 
  -1  -5  -2  432.99   15.14   0 
  -4  -5   7  331.55   10.63   0 
  -3  -3  -5  175.81   10.88   0 
  -2  -6   6    6.41    4.29   0 
  -2  -4  -5  745.27   18.82   0 
  -4  -5   8   58.73    5.52   0 
  -4  -5   9   70.93    5.58   0 
  -4  -4   1    4.93    5.21   0 
  -3  -4  -3   17.74    6.02   0 
  -2  -6   7   62.03    5.89   0 
  -4  -5  10   34.34    4.62   0 
  -4  -5  11  176.17    7.25   0 
  -2  -6   8  149.48    7.40   0 
  -1  -5  -1  774.39   19.54   0 
  -4  -4   2   61.40    7.10   0 
  -3  -3  -4   45.21    7.22   0 
  -2  -6   9   25.05    4.56   0 
  -3  -4  -2  271.46   12.21   0 
  -1  -5   0    0.47    6.59   0 
  -3  -4  -1   36.43    6.80   0 
  -3  -3  -3   68.18    7.85   0 
  -2  -5   1  171.82   10.92   0 
  -3  -5   5   25.79    6.06   0 
  -3  -4   0  180.98   10.72   0 
  -2  -4  -2  482.44   15.59   0 
  -3  -5   6   69.08    7.28   0 
  -3  -5   7   80.61    7.65   0 
  -3  -4   1   38.66    6.92   0 
  -2  -5   3   61.54    8.12   0 
  -1  -5   2  450.15   15.63   0 
  -4  -4   8   29.88    4.97   0 
  -3  -5   8    9.37    5.17   0 
  -2  -4  -1  276.74   12.37   0 
  -4  -4   9   58.02    6.11   0 
  -4  -4  10   72.53    7.06   0 
  -3  -5   9   43.69    6.40   0 
  -3  -4   2  283.22   12.97   0 
  -2  -5   4  274.87   13.06   0 
  -1  -5   3  817.28   20.47   0 
  -4  -4  11  140.64    8.74   0 
  -3  -5  10   34.10    5.84   0 
  -3  -5  11    0.58    4.46   0 
  -3  -5  12   13.75    4.64   0 
  -3  -5  17   91.18    5.76   0 
  -3  -4   3   11.65    5.93   0 
  -2  -5   5   19.49    6.79   0 
  -2  -4   0  141.61    9.53   0 
  -3  -5  13   17.97    4.64   0 
  -3  -5  14   67.17    6.04   0 
  -3  -5  16    5.36    3.83   0 
  -1  -5   4  386.85   14.74   0 
  -3  -4   4  478.49   16.36   0 
  -2  -5   6    7.69    4.61   0 
  -2  -5   7  212.55   11.81   0 
  -1  -5   5    2.69    6.71   0 
  -3  -4   5   26.09    6.31   0 
  -3  -4   6   59.87    7.56   0 
  -2  -5   8   73.55    7.31   0 
  -2  -4   2  479.56   15.91   0 
  -1  -5   6   48.53    8.14   0 
  -3  -4   7    8.50    6.06   0 
  -3  -3   3   55.77    7.15   0 
  -2  -4   3  408.04   14.84   0 
  -3  -4   8  296.44   13.23   0 
  -2  -5  20   52.29    5.00   0 
  -3  -3   4   38.20    6.58   0 
  -2  -5  12  348.21   13.52   0 
  -2  -5  13   45.90    6.80   0 
  -2  -5  19   62.66    5.67   0 
  -1  -5   8  152.35   10.50   0 
  -3  -4   9    4.62    5.45   0 
  -3  -4  22   89.55    6.26   0 
  -2  -5  14  310.48   12.41   0 
  -2  -5  15    8.21    5.16   0 
  -2  -5  16    5.16    4.89   0 
  -2  -5  17   26.93    5.34   0 
  -2  -5  18   20.61    4.74   0 
  -2  -4   4  162.13   10.25   0 
  -1  -5   9   75.70    8.75   0 
  -3  -4  10  112.34    9.23   0 
  -3  -3   5  168.50   10.11   0 
  -1  -5  10  230.21   12.19   0 
  -3  -4  11  318.22   13.62   0 
  -3  -4  21   54.94    5.60   0 
  -2  -4   5  707.22   19.38   0 
  -3  -4  12  621.66   18.12   0 
  -3  -4  13  181.30   10.67   0 
  -3  -4  20   58.61    6.17   0 
  -3  -3   6   74.10    7.88   0 
  -1  -5  11  158.96   10.60   0 
  -1  -5  21   26.51    4.54   0 
  -3  -4  16   59.80    6.95   0 
  -3  -4  17   41.42    6.26   0 
  -3  -4  18   12.14    5.01   0 
  -3  -4  19   42.75    5.83   0 
  -2  -4   6  529.32   17.15   0 
  -1  -5  20   79.33    6.15   0 
  -3  -3   7  480.55   15.82   0 
  -1  -5  14   16.36    6.38   0 
  -1  -5  19   12.34    5.02   0 
  -2  -4   7  113.22    9.48   0 
  -1  -5  15   28.80    6.61   0 
  -1  -5  16  211.75   10.78   0 
  -1  -5  17   24.84    6.08   0 
  -1  -5  18   47.47    6.35   0 
   0  -5  19    1.47    4.63   0 
  -3  -3   8  937.15   21.60   0 
   0  -5  15   43.19    6.86   0 
  -3  -3   9   51.91    7.24   0 
  -2  -4  25    4.41    3.48   0 
  -2  -4   9  147.75   10.63   0 
  -3  -3  10  981.28   22.34   0 
  -2  -4  10  169.15   11.06   0 
  -2  -4  24   49.23    5.28   0 
  -3  -3  11 1001.57   22.77   0 
  -3  -3  12   83.81    8.53   0 
  -2  -4  11  106.68    8.64   0 
  -2  -4  23  101.95    7.12   0 
  -1  -4   7   57.51    7.86   0 
  -3  -3  13   10.45    6.16   0 
  -2  -4  12  273.45   12.80   0 
  -2  -4  13   26.26    7.00   0 
  -2  -4  22   29.01    5.39   0 
  -3  -3  14  102.09    8.21   0 
  -2  -4  14   77.55    8.72   0 
  -2  -4  20   76.79    7.67   0 
  -2  -4  21   73.68    7.15   0 
  -1  -4   8   64.32    8.12   0 
  -2  -4  15   19.26    5.31   0 
  -2  -4  16   59.48    8.10   0 
  -2  -4  17  108.72    9.38   0 
  -2  -4  19   17.74    5.91   0 
  -1  -4  26   43.45    5.13   0 
  -2  -3  28    4.56    3.68   0 
  -1  -4   9   79.16    8.46   0 
  -1  -4  10  263.65   13.08   0 
  -1  -4  25  129.77    7.62   0 
  -2  -3  27   64.18    5.98   0 
  -1  -4  24   42.59    6.01   0 
  -1  -4  11   82.64    7.99   0 
   0  -4  26   52.64    5.41   0 
  -2  -3  26   30.98    5.49   0 
  -1  -4  12  382.07   15.45   0 
  -1  -4  23  139.18    8.86   0 
  -1  -4  13  158.20   11.10   0 
  -1  -4  14   55.86    8.43   0 
  -1  -4  22  266.52   11.93   0 
   0  -4  10   66.97    8.57   0 
   0  -4  25   43.64    5.79   0 
  -2  -3  25   39.51    6.16   0 
  -1  -4  16  101.01    9.68   0 
  -1  -4  19   83.66    8.84   0 
  -1  -4  21  197.85   10.53   0 
   0  -4  11   58.73    8.25   0 
  -2  -3  24  113.70    8.61   0 
  -1  -4  17  136.59   10.68   0 
  -1  -4  18  162.89   11.24   0 
  -1  -3  29   15.10    4.23   0 
   0  -4  24   58.09    6.63   0 
  -2  -3  12   91.35    8.68   0 
  -2  -3  23   20.88    6.02   0 
   0  -4  12  148.33   10.79   0 
   0  -4  23    8.12    5.79   0 
  -2  -3  13  467.62   16.38   0 
   0  -4  13  205.04   12.29   0 
   0  -4  22   -0.17    5.92   0 
  -2  -3  14   68.59    8.29   0 
  -2  -3  15  632.01   19.14   0 
  -2  -3  21  244.05   12.47   0 
  -1  -3  28   37.20    5.44   0 
   0  -4  14  235.82   13.07   0 
   0  -4  21    2.08    6.27   0 
   1  -4  21  200.88   10.34   0 
  -2  -3  16  905.18   22.79   0 
  -2  -3  17   69.50    8.58   0 
  -2  -3  18  758.07   21.08   0 
  -2  -3  19  315.75   14.27   0 
  -2  -3  20   34.24    6.24   0 
   0  -4  15   88.20    8.50   0 
   0  -4  16   56.73    8.91   0 
   0  -4  17   65.34    9.32   0 
   0  -4  18   -0.57    6.84   0 
   0  -4  19 1072.64   24.46   0 
   1  -4  20  336.09   13.20   0 
  -1  -3  27   75.00    7.15   0 
   3   0  20   30.87    5.73   0 
   3   2  25   37.67    4.71   0 
   4   1  21   26.37    5.06   0 
   5   2  18   76.59    5.01   0 
   4   0  17    0.51    5.11   0 
   4   2  23   58.22    4.75   0 
   2   0  22    5.85    4.97   0 
   3   0  21  221.82   10.36   0 
   4   0  18    7.16    5.17   0 
   4   1  22   15.94    4.45   0 
   3   2  26   35.75    4.58   0 
   4   2  24   22.87    3.67   0 
   3  -1  15    6.46    5.16   0 
   3   0  22   29.13    5.96   0 
   3   1  25   30.59    5.30   0 
   4   0  19   18.68    5.59   0 
   5   1  18   22.71    5.07   0 
   2   0  23   89.23    7.72   0 
   3  -1  16   64.77    7.50   0 
   3   0  23    2.68    4.99   0 
   2  -1  18   46.03    5.60   0 
   2   0  24   80.47    7.82   0 
   3  -1  17  183.49    9.97   0 
   3   1  26  157.45    8.42   0 
   4   1  24  133.04    7.45   0 
   4   2  25   79.10    4.71   0 
   5   1  19  136.17    6.98   0 
   2  -1  19   72.90    7.53   0 
   3  -1  18   56.22    7.51   0 
   4  -1  12  585.85   16.72   0 
   4   0  21   54.57    6.83   0 
   4  -1  13  198.38   11.19   0 
   5   0  15   14.72    6.21   0 
   5   1  20   12.14    3.92   0 
   2   0  25  629.85   17.46   0 
   3  -1  19  369.85   14.63   0 
   3   1  27    4.49    4.09   0 
   4   0  22   59.66    6.92   0 
   3  -1  20   27.94    6.83   0 
   3   0  25  152.83    9.37   0 
   4  -1  15  266.78   12.69   0 
   4   1  25   78.50    5.89   0 
   5   0  16    5.99    5.55   0 
   2  -1  21  187.34   10.91   0 
   4   0  23   69.91    6.89   0 
   3  -1  21    2.45    5.71   0 
   4  -1  17   11.69    6.74   0 
   2  -1  22   47.25    6.33   0 
   3   0  26   37.68    6.14   0 
   3   1  28   21.44    4.63   0 
   4  -1  18   31.52    7.47   0 
   4   1  26  118.61    6.39   0 
   5   0  18   69.30    6.67   0 
   3  -1  22   49.73    7.53   0 
   4   0  24   54.63    6.30   0 
   2  -1  23  126.61    9.77   0 
   5   0  19   22.90    5.18   0 
   3  -1  23   15.29    6.19   0 
   3   0  27  180.30    9.32   0 
   4  -1  20  275.11   12.80   0 
   2  -1  24   61.28    7.90   0 
   3   1  29  153.39    7.26   0 
   5   0  20    4.37    4.86   0 
   3  -2  13  327.49   13.99   0 
   4  -1  21   35.73    7.10   0 
   2  -2  16   51.68    6.58   0 
   2  -1  25   38.22    6.99   0 
   3  -2  14  617.15   18.81   0 
   3  -2  15  396.90   15.92   0 
   2  -2  18  109.36    9.71   0 
   3  -2  16  463.16   17.17   0 
   3   0  28   48.44    5.16   0 
   4  -1  22   21.12    6.16   0 
   4   0  26   38.50    5.02   0 
   5   0  21    9.29    4.29   0 
   2  -2  19  105.05    9.65   0 
   3  -2  17  142.92   11.02   0 
   3  -1  25   32.91    5.56   0 
   3  -2  18   37.56    7.83   0 
   4  -1  23   24.23    6.08   0 
   1  -2  18  489.31   16.59   0 
   2  -2  20  370.55   15.11   0 
   3  -1  26  144.23    9.33   0 
   3   0  29  114.75    7.05   0 
   1  -2  19  940.95   22.77   0 
   2  -2  21  115.53   10.19   0 
   2  -1  27   79.04    8.15   0 
   3  -2  20   20.20    7.53   0 
   1  -2  20  299.23   13.37   0 
   2  -2  22  149.02   10.22   0 
   3  -1  27    5.60    4.66   0 
   4  -2  14  572.40   18.21   0 
   1  -2  21  221.32   12.57   0 
   2  -2  23  105.02    9.90   0 
   4  -2  16  104.19    9.77   0 
   4  -1  25   85.50    6.69   0 
   1  -2  22   61.19    8.32   0 
   4  -2  18   26.08    7.38   0 
   2  -2  24   46.75    7.68   0 
   3  -2  23   43.33    7.28   0 
   3  -1  28   22.03    5.07   0 
   4  -2  19  116.76    9.53   0 
   4  -1  26  117.85    6.83   0 
   3  -2  24    5.14    5.46   0 
   4  -2  20   51.29    7.35   0 
   1  -2  24   75.15    8.85   0 
   4  -2  21   13.37    6.22   0 
   2  -2  26    7.01    5.76   0 
   2  -3  14   70.92    9.27   0 
   4  -2  22   67.28    7.13   0 
   2  -3  12   98.56    9.73   0 
   2  -3  17   72.34    9.47   0 
   3  -2  26   39.68    6.26   0 
   2  -3  18  724.31   21.46   0 
   2  -2  27   46.19    5.92   0 
   3  -3  14  132.31   11.39   0 
   3  -3  15  508.26   18.61   0 
   4  -2  23   70.75    6.69   0 
   1  -3  15  165.36   11.31   0 
   1  -3  16  209.40   12.50   0 
   2  -3  20   38.00    8.21   0 
   3  -3  12   88.34   10.12   0 
   3  -3  13   14.54    6.14   0 
   3  -3  16  181.56   11.51   0 
   3  -3  17    1.64    7.15   0 
   1  -3  17  102.48    8.95   0 
   1  -3  18  284.16   14.35   0 
   2  -3  21  253.28   13.58   0 
   2  -2  28   18.86    5.62   0 
   3  -3  11 1190.98   25.70   0 
   3  -3  18  243.71   12.68   0 
   3  -2  27    5.11    4.50   0 
   4  -2  24   25.15    4.86   0 
   1  -3  19  367.54   16.03   0 
   1  -3  20  118.42    9.51   0 
   1  -3  21  146.99   11.17   0 
   2  -2  29   11.08    4.82   0 
   3  -2  28  150.26    7.61   0 
   1  -3  22   33.33    7.64   0 
   1  -3  23   51.28    7.87   0 
   2  -3  24  124.45    9.36   0 
   3  -3  23   52.80    6.88   0 
   0  -3  15    4.07    6.28   0 
   0  -3  16  128.90   10.31   0 
   0  -3  17   74.46    8.84   0 
   2  -3  25   38.30    6.46   0 
   0  -3  18   14.76    6.86   0 
   0  -3  19   98.24    9.53   0 
   2  -2  30  113.23    6.82   0 
   3  -3  24   93.60    7.45   0 
   4  -3  18    5.91    5.82   0 
   2  -3  26   32.39    5.83   0 
   3  -3  25   42.89    6.12   0 
   4  -3  20   10.13    5.44   0 
   1  -3  26   22.99    6.11   0 
   2  -3  27   67.25    6.45   0 
   1  -3  27   80.35    7.40   0 
   2  -4  13   25.54    7.92   0 
   2  -4  14   72.92    9.66   0 
   2  -4  15   20.87    7.87   0 
   2  -4  16   55.41    8.92   0 
   2  -4  17  105.38   10.27   0 
   1  -4  15  132.48   11.05   0 
   1  -4  16   95.14    9.93   0 
   2  -4  12  293.28   14.90   0 
   2  -4  19   20.65    6.97   0 
   2  -3  28    5.09    4.17   0 
   1  -4  12  389.23   16.28   0 
   1  -4  13  158.77   11.70   0 
   1  -4  14   55.12    7.51   0 
   1  -4  17  132.31   10.10   0 
   1  -4  19   83.08    9.07   0 
   2  -4  11  111.59   11.00   0 
   2  -4  20   86.54    8.67   0 
   1  -4  11   76.18    9.30   0 
   2  -4  10  187.58   12.53   0 
   2  -4  21   72.30    7.82   0 
   1  -4  10  260.04   13.67   0 
   1  -4  21  207.97   11.65   0 
   2  -4   9  166.47   11.83   0 
   2  -4  22   34.41    6.27   0 
   3  -4  14  183.66   11.22   0 
   3  -4  15   41.97    7.42   0 
   3  -4  16   60.09    7.93   0 
   3  -4  17   41.23    7.28   0 
   1  -4   9   80.46    9.21   0 
   1  -4  22  282.99   12.60   0 
   3  -4  19   42.53    6.58   0 
   2  -4  23  109.30    7.79   0 
   3  -4  20   55.51    6.40   0 
   0  -4  13  198.73   12.22   0 
   0  -4  14  225.39   12.89   0 
   0  -4  15   95.79    9.61   0 
   0  -4  16   59.34    8.46   0 
   0  -4  17   61.04    8.46   0 
   0  -4  18    0.18    6.05   0 
   2  -4  24   51.50    5.75   0 
   3  -4  21   55.81    5.84   0 
   0  -4  12  154.53   11.18   0 
   0  -4  19 1077.24   24.43   0 
   1  -4   7   52.22    8.17   0 
   1  -4  24   44.64    6.10   0 
   0  -4  11   54.50    6.96   0 
   0  -4  10   65.59    7.30   0 
   1  -4  25  141.48    8.14   0 
   2  -4  25    4.78    3.77   0 
   0  -4   9  265.61   12.49   0 
   0  -4  22    0.74    5.19   0 
   0  -4   8  139.27   10.25   0 
   0  -4  23    9.61    5.43   0 
   1  -4  26   44.81    5.10   0 
  -1  -4  13  153.23   10.60   0 
  -1  -4  14   56.46    7.90   0 
  -1  -4  15  129.41   10.03   0 
  -1  -4  12  369.66   14.90   0 
   1  -5  15   30.88    6.89   0 
   1  -5  16  198.93   10.90   0 
  -1  -4  10  234.47   12.07   0 
   1  -5  12   76.85    8.91   0 
   1  -5  17   21.09    4.90   0 
   2  -5  13   49.53    7.32   0 
   2  -5  14  309.36   12.45   0 
   2  -5  15    8.75    5.54   0 
   2  -5  16    7.75    5.33   0 
   2  -5  17   28.57    5.67   0 
  -1  -4   9   81.44    8.34   0 
   1  -5  11  156.27   10.91   0 
   1  -5  19   13.43    4.83   0 
   2  -5  12  332.88   13.25   0 
   2  -5  18   22.33    5.05   0 
   1  -5  10  232.61   12.75   0 
   1  -5  20   86.59    6.79   0 
   2  -5  19   64.48    5.68   0 
  -1  -4   8   61.92    7.53   0 
   0  -5  13   72.08    8.17   0 
   0  -5  16  133.98    9.37   0 
   0  -5  17  242.32   11.26   0 
   1  -5   9   79.29    9.08   0 
   1  -5  21   30.54    4.83   0 
   2  -5  10   19.73    7.01   0 
  -1  -4   7   59.30    7.47   0 
   0  -5  12    8.61    6.07   0 
   0  -5  18   46.72    6.40   0 
   1  -5   8  159.82   11.25   0 
   1  -5  22  173.71    7.47   0 
   0  -5  10  100.90    9.25   0 
   0  -5  11   11.96    4.89   0 
   0  -5  19    2.05    4.51   0 
  -1  -4   6  132.48    9.29   0 
   0  -5   9   85.00    8.85   0 
   0  -5  20   16.89    3.95   0 
   1  -5   7  189.63   11.88   0 
   0  -5   8  143.28   10.51   0 
   0  -5  21    1.58    3.98   0 
   1  -5   6   45.54    8.03   0 
   0  -5  22   22.25    4.19   0 
   1  -5   5    6.58    6.60   0 
   0  -5   6  168.89   11.15   0 
  -1  -5  12   70.68    7.82   0 
  -1  -5  15   25.32    4.90   0 
  -1  -5  16  213.45   10.26   0 
  -1  -5  17   25.13    5.62   0 
   1  -5   4  393.63   14.88   0 
  -1  -5  10  231.30   11.82   0 
  -1  -5  11  158.23    9.53   0 
  -1  -5  18   48.17    5.89   0 
   0  -5   5   -1.03    5.85   0 
  -1  -5   9   79.49    8.17   0 
   1  -5   3  873.19   20.82   0 
  -1  -5   7  173.73   10.66   0 
   0  -5   3   41.79    7.44   0 
   1  -5   2  431.17   14.91   0 
  -1  -5   6   39.68    5.99   0 
  -1  -5   5    4.59    5.53   0 
   0  -5   2  401.34   14.89   0 
   1  -6  13   15.48    4.41   0 
   1  -6  14   73.42    5.49   0 
  -2  -4   5  717.59   17.87   0 
   1  -6  11  103.22    6.47   0 
   1  -6  12   52.82    5.21   0 
   1  -5   1  786.16   18.96   0 
  -2  -4   4  154.88    9.44   0 
   0  -6  11   97.61    6.71   0 
   0  -6  12   42.21    5.21   0 
   0  -6  14  172.13    7.58   0 
   0  -6  15    6.81    3.46   0 
   0  -5   1  208.55   11.23   0 
   1  -6  10    7.65    4.47   0 
   0  -6  10    4.85    4.39   0 
   0  -6  16   10.95    3.31   0 
   1  -6   9   27.00    5.11   0 
  -2  -4   3  422.77   14.14   0 
   1  -6   8  103.31    6.94   0 
   1  -5   0    3.44    6.17   0 
  -2  -5   9  109.06    8.12   0 
  -1  -5   2  394.61   14.46   0 
   0  -6   8    0.46    4.34   0 
   0  -5   0    1.26    5.63   0 
   1  -6   7    2.93    5.12   0 
  -2  -5   8   76.69    7.25   0 
  -2  -4   2  493.91   15.01   0 
   0  -6   7    7.52    4.88   0 
  -2  -5   7  215.85   10.55   0 
  -1  -5   1  726.59   18.81   0 
   0  -6   6  177.97    9.09   0 
   0  -5  -1  222.74   11.10   0 
   1  -6   6   17.06    5.01   0 
  -2  -5   6   10.04    5.04   0 
  -2  -4   1  278.26   11.59   0 
  -1  -6  10    9.98    4.01   0 
  -1  -6  11  113.58    6.78   0 
  -1  -6  12   63.38    5.35   0 
  -1  -6  13   16.62    3.84   0 
  -1  -6  14   94.01    5.67   0 
  -2  -5   5   16.69    5.44   0 
  -1  -6   9   28.34    4.79   0 
  -1  -6  15   14.83    3.37   0 
  -1  -5   0    3.44    5.21   0 
   0  -6   5   36.16    5.77   0 
   1  -6   5   94.36    6.85   0 
  -2  -4   0  143.81    8.77   0 
  -1  -6   8  104.80    6.95   0 
   0  -6   4   55.52    6.34   0 
  -2  -5   4  258.59   10.90   0 
  -1  -6   7    2.47    3.99   0 
   1  -6   4   92.99    6.80   0 
  -2  -5   3   58.19    6.75   0 
  -2  -4  -1  263.88   11.01   0 
  -1  -5  -1  749.04   18.68   0 
   0  -6   3  760.80   16.79   0 
  -1  -6   5  108.30    7.32   0 
   0  -5  -3   43.81    6.92   0 
  -2  -5   2  170.14    9.00   0 
  -1  -6   4  108.76    7.33   0 
   0  -6   2  392.52   12.33   0 
  -2  -5   1  168.39    9.44   0 
  -2  -4  -2  482.39   14.38   0 
  -1  -6   3   29.17    5.08   0 
   0  -6   1  854.99   17.21   0 
   0  -5  -4  582.16   15.64   0 
  -2  -5   0  599.28   16.17   0 
  -2  -4  -3  384.04   12.90   0 
  -1  -6   2  129.08    7.67   0 
  -1  -5  -3  802.54   18.78   0 
  -2  -6   8  183.86    7.50   0 
  -2  -6   9   32.10    4.21   0 
  -2  -6  10   83.65    5.28   0 
  -2  -6  11  176.19    6.73   0 
  -2  -6  12   24.05    3.61   0 
   0  -6   0  150.69    8.20   0 
  -2  -6   7   64.90    5.20   0 
  -2  -5  -1  160.33    9.11   0 
  -1  -6   1   39.66    5.49   0 
  -2  -6   6    7.25    3.50   0 
  -2  -4  -4  154.16    8.76   0 
   0  -5  -5    1.91    5.05   0 
  -2  -6   5   41.67    4.77   0 
  -2  -5  -2  168.22    9.27   0 
   0  -6  -1  781.19   15.91   0 
  -2  -6   4   15.23    3.95   0 
  -1  -5  -5    2.69    4.80   0 
  -1  -4  -7   52.78    5.77   0 
  -2  -6   3    5.57    3.50   0 
  -2  -5  -3   66.52    6.59   0 
  -2  -4  -5  672.88   16.20   0 
  -3  -4  -1   39.54    5.74   0 
  -2  -6   2   54.09    5.06   0 
  -2  -4  -6  484.18   14.00   0 
  -1  -6  -2  140.70    7.61   0 
  -1  -5  -6   45.80    6.14   0 
  -3  -4  -2  281.81   11.07   0 
  -2  -6   1   31.47    4.38   0 
  -2  -5  -4  249.84   10.55   0 
  -5  -3 -12    7.80    5.15   0 
  -4  -2 -17   12.19    5.63   0 
  -4  -1 -18   33.07    7.70   0 
  -4   0 -18   10.12    6.76   0 
  -3  -1 -18   55.03    9.05   0 
  -5  -2 -15   16.51    6.21   0 
  -6  -1 -13   19.05    5.06   0 
  -3  -3 -13    9.74    8.57   0 
  -3  -2 -16  466.12   18.87   0 
  -6  -2 -11   91.02    6.51   0 
  -5  -3 -11   73.45    7.50   0 
  -5  -1 -16   72.22    8.21   0 
  -4  -2 -16   93.72   10.10   0 
  -4   0 -17    0.12    6.67   0 
  -3   0 -17   11.40    6.88   0 
  -5  -2 -14   17.85    6.73   0 
  -4  -1 -17   11.31    5.87   0 
  -6  -1 -12   15.03    5.13   0 
  -4  -3 -12   31.54    8.05   0 
  -3  -3 -12   90.27   10.67   0 
  -3  -2 -15  415.09   17.82   0 
  -6  -2 -10   15.46    4.68   0 
  -5  -3 -10    0.69    5.64   0 
  -5  -1 -15  162.50   11.05   0 
  -4  -2 -15  333.73   15.85   0 
  -3  -1 -16   52.03    8.58   0 
  -3   0 -16    9.83    6.74   0 
  -5  -2 -13   98.13    9.42   0 
  -4  -1 -16  222.88   13.58   0 
  -4   0 -16  361.59   15.29   0 
  -6  -1 -11   36.40    5.89   0 
  -4  -3 -11  303.79   14.70   0 
  -3  -3 -11 1208.36   27.02   0 
  -6  -2  -9   72.15    6.44   0 
  -5  -3  -9   66.76    7.79   0 
  -5  -1 -14  262.79   13.74   0 
  -3  -2 -14  623.42   20.23   0 
  -5  -2 -12   78.64    9.05   0 
  -4  -1 -15  262.62   14.65   0 
  -4   0 -15   50.83    8.54   0 
  -3  -1 -15    7.60    5.22   0 
  -6  -2  -8   14.89    4.91   0 
  -6  -1 -10    0.31    5.12   0 
  -4  -3 -10  163.10   12.05   0 
  -3  -3 -10 1114.95   25.71   0 
  -5  -3  -8    5.89    6.12   0 
  -4  -2 -13  269.27   14.65   0 
  -3  -2 -13  327.91   15.29   0 
  -5  -2 -11  483.79   17.61   0 
  -4  -1 -14  237.03   14.24   0 
  -4   0 -14  111.94   10.44   0 
  -3  -1 -14  184.77   12.14   0 
  -6  -2  -7   95.39    7.39   0 
  -6  -1  -9  108.94    8.56   0 
  -5  -3  -7   12.04    6.61   0 
  -4  -3  -9  149.13   11.78   0 
  -3  -3  -9   63.23    9.47   0 
  -5  -1 -12  563.32   19.56   0 
  -5   0 -12  146.07   11.00   0 
  -6  -2  -6    9.22    5.01   0 
  -4   0 -13   79.71    9.42   0 
  -5  -3  -6   34.30    7.54   0 
  -4  -3  -8  527.74   18.64   0 
  -5  -1 -11   49.05    8.50   0 
  -5   0 -11   56.55    8.71   0 
  -6  -2  -5   14.49    5.25   0 
  -5  -3  -5    1.06    6.53   0 
  -4  -1 -12  536.33   19.55   0 
  -4  -3  -7  278.19   14.42   0 
  -4   0 -12    0.76    4.76   0 
  -6  -2  -4   37.37    6.19   0 
  -5  -1 -10  272.71   14.38   0 
  -5   0 -10  292.75   14.52   0 
  -6  -1  -6  134.15    9.73   0 
  -5  -3  -4   32.72    7.10   0 
  -5  -2  -8   17.90    7.14   0 
  -6  -2  -3   67.08    7.12   0 
  -4  -3  -6  111.66   10.53   0 
  -4  -1 -11  400.68   16.53   0 
  -4   0 -11  239.66   13.37   0 
  -6  -1  -5  356.27   14.32   0 
  -5  -3  -3   73.49    8.50   0 
  -5  -2  -7   89.46    9.52   0 
  -5  -1  -9   58.69    7.97   0 
  -5   0  -9    8.34    6.80   0 
  -4  -2  -9  140.97   11.57   0 
  -6  -2  -2   20.77    5.48   0 
  -4  -3  -5  118.05   10.77   0 
  -6  -1  -4  107.56    9.12   0 
  -5  -3  -2  138.30   10.21   0 
  -5  -1  -8   91.39   10.11   0 
  -4  -1 -10  480.88   18.29   0 
  -4   0 -10   75.56    9.01   0 
  -6  -2  -1   30.91    6.01   0 
  -6   0  -4   75.66    8.11   0 
  -5  -2  -6  127.60   10.55   0 
  -5   0  -8  582.71   19.34   0 
  -4  -2  -8   28.65    7.87   0 
  -5  -3  -1   24.23    7.04   0 
  -4  -3  -4  196.15   12.61   0 
  -6  -2   0   21.29    5.80   0 
  -6   0  -3    2.05    5.63   0 
  -5  -2  -5   14.32    6.71   0 
  -5  -1  -7    3.85    6.86   0 
  -4  -1  -9   38.18    8.11   0 
  -5  -3   0  102.72    9.09   0 
  -5   0  -7  429.87   16.79   0 
  -4  -2  -7  401.07   16.13   0 
  -4   0  -9  116.06    9.13   0 
  -6  -2   1   32.28    6.15   0 
  -6   0  -2   54.76    6.54   0 
  -5  -3   1   26.07    7.07   0 
  -5  -2  -4   43.15    8.03   0 
  -5  -1  -6   90.73   10.30   0 
  -4  -1  -8  842.30   22.99   0 
  -6  -2   2   25.26    5.88   0 
  -5   0  -6  185.61   11.41   0 
  -4  -3  -2   59.58    8.84   0 
  -4  -2  -6   77.74    8.88   0 
  -6  -2   3   67.68    7.11   0 
  -6   0  -1   13.52    5.89   0 
  -5  -3   2  137.45    9.92   0 
  -5  -2  -3   44.89    7.89   0 
  -6  -1   0   28.15    6.82   0 
  -5  -1  -5   91.32    9.04   0 
  -5   0  -5  409.64   16.46   0 
  -4  -1  -7  192.83   12.19   0 
  -6   0   0  209.95   11.21   0 
  -5  -3   3   74.90    8.45   0 
  -4  -3  -1  145.26   11.38   0 
  -4  -2  -5   63.51    8.25   0 
  -4   0  -7    4.87    6.26   0 
  -6  -1   1  154.39   10.33   0 
  -5  -1  -4  355.06   16.36   0 
  -6  -1   2   34.73    6.78   0 
  -6   0   1   14.47    5.89   0 
  -5  -3   4   25.11    6.64   0 
  -5   0  -4   60.02    8.74   0 
  -4  -3   0   74.57   10.36   0 
  -6  -2   7   93.25    7.19   0 
  -5  -3   5   -0.38    5.73   0 
  -4  -2  -4   60.54    8.03   0 
  -6  -2   8   13.36    4.75   0 
  -6  -2   9   74.82    6.25   0 
  -6  -1   3   18.18    6.20   0 
  -6   0   2   49.67    6.28   0 
  -5  -3   6   39.06    7.96   0 
  -5  -1  -3   24.18    7.82   0 
  -6  -2  10   18.46    4.58   0 
  -6   0   3    2.32    5.44   0 
  -5   0  -3   41.99    7.68   0 
  -4  -3   1  148.12   11.31   0 
  -6  -1   4  107.60    8.90   0 
  -5  -3   7   10.05    6.27   0 
  -5  -1  -2   76.96    9.66   0 
  -4  -2  -3   28.12    6.74   0 
  -4  -1  -5   19.72    5.57   0 
  -6  -1   5  339.28   13.64   0 
  -6   0   4   77.70    7.87   0 
  -5  -3   8    4.04    5.99   0 
  -5   0  -2   53.51    8.25   0 
  -4  -3   2   56.46    8.98   0 
  -6  -1   6  120.12    8.96   0 
  -6   0   5   57.29    7.04   0 
  -5  -3   9   64.45    7.29   0 
  -5  -3  10    1.66    5.40   0 
  -6  -1   7   13.55    5.60   0 
  -5  -3  11   66.66    6.87   0 
  -5  -2   2   80.40    9.00   0 
  -5  -1  -1   42.17    7.10   0 
  -4  -3   3  186.86   12.63   0 
  -4  -2  -2   83.48    7.66   0 
  -6   0   6    2.45    5.23   0 
  -5   0  -1   21.84    7.09   0 
  -6  -1   8    8.69    4.37   0 
  -6  -1   9  102.06    7.99   0 
  -6   0   7  179.36    9.99   0 
  -5  -2   3   48.51    8.19   0 
  -5  -1   0   54.42    9.04   0 
  -4  -2  -1   86.04    8.69   0 
  -6  -1  10    2.34    4.78   0 
  -6   0   8  261.25   11.39   0 
  -5   0   0    0.98    6.43   0 
  -4  -3   4  185.71   11.79   0 
  -6  -1  11   36.17    5.66   0 
  -6  -1  12   12.72    4.90   0 
  -6  -1  13   17.47    4.77   0 
  -6  -1  14   27.34    4.82   0 
  -6   0   9   40.51    6.34   0 
  -5  -2   4   42.86    7.90   0 
  -5  -1   1   39.13    8.22   0 
  -6   0  10    8.65    5.16   0 
  -6   0  11   32.75    5.69   0 
  -4  -3   5  112.79   10.24   0 
  -4  -2   0    2.49    6.15   0 
  -6   0  12    7.37    4.53   0 
  -6   0  13    4.08    4.33   0 
  -6   0  14   10.79    4.39   0 
  -6   0  15   81.79    6.07   0 
  -5  -2   5   19.89    7.31   0 
  -5  -1   2   75.06    9.45   0 
  -5   0   1   16.72    5.41   0 
  -5  -2   6  127.53   10.17   0 
  -4  -3   6  107.15    9.91   0 
  -5  -1   3   22.93    7.55   0 
  -5   0   2   58.06    8.28   0 
  -4  -3   7  276.96   13.49   0 
  -4  -2   1   84.74    8.56   0 
  -5  -2   7  100.92    9.54   0 
  -5  -2   8   17.52    7.03   0 
  -5  -1   4  355.46   15.98   0 
  -5   0   3   38.45    7.75   0 
  -4  -2   2   86.35    8.79   0 
  -4  -3   9  133.07   10.40   0 
  -5  -1   5   86.63    9.66   0 
  -5   0   4   54.62    8.33   0 
  -5  -2  11  501.42   16.72   0 
  -5  -2  19  144.03    7.31   0 
  -4  -3  10  153.71   10.61   0 
  -4  -2   3   23.56    5.57   0 
  -5  -2  12   78.73    8.48   0 
  -5  -2  13   98.96    8.63   0 
  -5  -2  17  123.33    8.30   0 
  -5  -1   6   84.30    8.46   0 
  -4  -3  11  287.41   13.13   0 
  -5  -2  14   18.63    6.15   0 
  -5  -2  15   17.53    5.81   0 
  -5  -2  16   67.75    7.00   0 
  -5  -1   7    2.43    6.72   0 
  -4  -2   4   63.35    8.25   0 
  -5   0   6  176.62   10.70   0 
  -5  -1   8   90.88    8.78   0 
  -4  -2   5   61.08    8.28   0 
  -5  -1   9   61.24    8.66   0 
  -5  -1  10  263.85   13.84   0 
  -5   0   8  578.40   18.55   0 
  -4  -2   6   82.19    8.82   0 
  -5  -1  11   53.64    8.43   0 
  -5  -1  21   82.17    6.27   0 
  -5   0   9    6.95    6.43   0 
  -5  -1  12  567.80   18.67   0 
  -5  -1  20   13.98    4.99   0 
  -5   0  10  293.93   13.92   0 
  -4  -2   7  375.91   15.33   0 
  -5  -1  14  254.19   12.95   0 
  -5  -1  15  151.47   10.39   0 
  -5  -1  16   71.92    7.97   0 
  -5  -1  17  109.72    8.59   0 
  -5  -1  18   25.68    6.08   0 
  -5   0  11   48.76    7.74   0 
  -5   0  22   13.53    4.33   0 
  -5   0  12  137.26   10.33   0 
  -5   0  21   10.29    4.69   0 
  -4  -2   8   24.81    7.12   0 
  -5   0  13   74.72    8.43   0 
  -5   0  19   27.83    5.71   0 
  -5   0  20    6.13    4.76   0 
  -4  -2   9  132.50   10.66   0 
  -4  -1   5   15.67    6.67   0 
  -5   0  15   15.36    6.27   0 
  -5   0  16    6.16    5.69   0 
  -5   0  17    1.45    5.25   0 
  -4  -2  10  173.82   11.59   0 
  -4  -2  23   63.75    6.33   0 
  -4  -1   6  368.57   15.14   0 
  -4  -2  12  168.53   11.91   0 
  -4  -2  22   56.00    6.51   0 
  -4  -1   7  194.00   11.87   0 
  -4  -2  13  273.04   14.04   0 
  -4  -2  14  506.61   17.93   0 
  -4  -2  20   53.96    8.22   0 
  -4  -2  21    9.89    5.74   0 
  -4  -2  16   96.05    9.91   0 
  -4  -2  18   23.62    7.06   0 
  -4  -2  19  112.30    9.45   0 
  -4  -1   8  831.03   22.05   0 
  -4  -1  26  116.28    6.85   0 
  -4   0   7    7.66    6.41   0 
  -4  -1   9   40.57    6.60   0 
  -4  -1  25   81.59    6.71   0 
  -4  -1  10  474.95   17.59   0 
  -4   0   8  374.99   15.35   0 
; 
_shelx_hkl_checksum   50365 
  
