# Supplementary material for: Nitrogen Insertion via Asymmetric Condensation and Chirality Transfer: A Stereodivergent Entry to Cyanocyclopropanes
Source: Angew Chem Int Ed Engl. 2025 Apr 14;64(24):e202503056. doi: 10.1002/anie.202503056 (PMC12144887; doi:10.1002/anie.202503056)
Supplement: Supplementary file 2 — Supporting Information [file ANIE-64-e202503056-s001.zip › anie202503056-sup-0004-jha156.cif]

 
data_jha156 
  
_audit_creation_method            'SHELXL-2019/3' 
_shelx_SHELXL_version_number      '2019/3' 
_chemical_name_systematic         ? 
_chemical_name_common             ? 
_chemical_melting_point           ? 
_chemical_formula_moiety          'C10 H8 Cl N' 
_chemical_formula_sum 
 'C10 H8 Cl N' 
_chemical_formula_weight          177.62 
  
loop_ 
 _atom_type_symbol 
 _atom_type_description 
 _atom_type_scat_dispersion_real 
 _atom_type_scat_dispersion_imag 
 _atom_type_scat_source 
 'C'  'C'   0.0181   0.0091 
 'International Tables Vol C Tables 4.2.6.8 and 6.1.1.4' 
 'H'  'H'   0.0000   0.0000 
 'International Tables Vol C Tables 4.2.6.8 and 6.1.1.4' 
 'Cl'  'Cl'   0.3639   0.7018 
 'International Tables Vol C Tables 4.2.6.8 and 6.1.1.4' 
 'N'  'N'   0.0311   0.0180 
 'International Tables Vol C Tables 4.2.6.8 and 6.1.1.4' 
  
_space_group_crystal_system       orthorhombic 
_space_group_IT_number            19 
_space_group_name_H-M_alt         'P 21 21 21' 
_space_group_name_Hall            'P 2ac 2ab' 
  
_shelx_space_group_comment 
; 
The symmetry employed for this shelxl refinement is uniquely defined 
by the following loop, which should always be used as a source of 
symmetry information in preference to the above space-group names. 
They are only intended as comments. 
; 
  
loop_ 
 _space_group_symop_operation_xyz 
 'x, y, z' 
 '-x+1/2, -y, z+1/2' 
 '-x, y+1/2, -z+1/2' 
 'x+1/2, -y+1/2, -z' 
  
_cell_length_a                    5.6996(2) 
_cell_length_b                    8.3011(3) 
_cell_length_c                    18.4450(9) 
_cell_angle_alpha                 90 
_cell_angle_beta                  90 
_cell_angle_gamma                 90 
_cell_volume                      872.69(6) 
_cell_formula_units_Z             4 
_cell_measurement_temperature     120(2) 
_cell_measurement_reflns_used     6700 
_cell_measurement_theta_min       5.85 
_cell_measurement_theta_max       69.04 
  
_exptl_crystal_description        needle 
_exptl_crystal_colour             colorless 
_exptl_crystal_density_meas       ? 
_exptl_crystal_density_method     ? 
_exptl_crystal_density_diffrn     1.352 
_exptl_crystal_F_000              368 
_exptl_transmission_factor_min    ? 
_exptl_transmission_factor_max    ? 
_exptl_crystal_size_max           0.210 
_exptl_crystal_size_mid           0.080 
_exptl_crystal_size_min           0.070 
_exptl_absorpt_coefficient_mu     3.354 
_shelx_estimated_absorpt_T_min    0.539 
_shelx_estimated_absorpt_T_max    0.799 
_exptl_absorpt_correction_type    integration 
_exptl_absorpt_correction_T_min   0.6300 
_exptl_absorpt_correction_T_max   0.8089 
loop_
    _exptl_crystal_face_index_h
    _exptl_crystal_face_index_k
    _exptl_crystal_face_index_l
    _exptl_crystal_face_perp_dist
   1   0   0  0.1070
  -1   0   0  0.1070
   0   1  -2  0.0390
   0  -1   2  0.0390
   0  -1  -2  0.0340
   0   1   2  0.0340

_exptl_absorpt_process_details    
;
STOE X-Red32, absorption correction by Gaussian integration, analogous to
P. Coppens, "The Evaluation of Absorption and Extinction in Single-Crystal
Structure Analysis", published in
F. R. Ahmed (Editor), "Crystallographic Computing",
Munksgaard, Copenhagen (1970), 255 - 270
;
_exptl_absorpt_special_details    ? 
_diffrn_ambient_temperature       120(2) 
_diffrn_radiation_wavelength      1.54178 
_diffrn_radiation_type            CuK\a 
_diffrn_source                    'microfocus tube' 
_diffrn_measurement_device_type   'STOE STADIVARI' 
_diffrn_measurement_method        'rotation method, \w scans' 
_diffrn_detector_area_resol_mean  13.33 
_diffrn_reflns_number             5146 
_diffrn_reflns_av_unetI/netI      0.0361 
_diffrn_reflns_av_R_equivalents   0.0231 
_diffrn_reflns_limit_h_min        -6 
_diffrn_reflns_limit_h_max        6 
_diffrn_reflns_limit_k_min        -9 
_diffrn_reflns_limit_k_max        9 
_diffrn_reflns_limit_l_min        -21 
_diffrn_reflns_limit_l_max        21 
_diffrn_reflns_theta_min          5.845 
_diffrn_reflns_theta_max          68.292 
_diffrn_reflns_theta_full         67.679 
_diffrn_measured_fraction_theta_max   0.984 
_diffrn_measured_fraction_theta_full  0.989 
_diffrn_reflns_Laue_measured_fraction_max    0.984 
_diffrn_reflns_Laue_measured_fraction_full   0.989 
_diffrn_reflns_point_group_measured_fraction_max   0.967 
_diffrn_reflns_point_group_measured_fraction_full  0.973 
_reflns_number_total              1533 
_reflns_number_gt                 1433 
_reflns_threshold_expression      'I > 2\s(I)' 
_reflns_Friedel_coverage          0.631 
_reflns_Friedel_fraction_max      0.941 
_reflns_Friedel_fraction_full     0.949 
  
_reflns_special_details 
; 
 Reflections were merged by SHELXL according to the crystal 
 class for the calculation of statistics and refinement. 
  
 _reflns_Friedel_fraction is defined as the number of unique 
 Friedel pairs measured divided by the number that would be 
 possible theoretically, ignoring centric projections and 
 systematic absences. 
; 
  
_computing_data_collection        'X-Area WinXpose 2.0.28 (Stoe & Cie, 2020)' 
_computing_cell_refinement        'X-Area Recipe 2.0.2 (Stoe & Cie, 2020)' 
_computing_data_reduction         'X-Area Integrate 2.5.18.0 (STOE, 2020)' 
_computing_structure_solution     'SHELXT-2014 (Sheldrick, 2015)' 
_computing_structure_refinement 'SHELXL-2019/2 (Sheldrick, 2019)' 
_computing_molecular_graphics     'Platon (Spek, 2009)' 
_computing_publication_material   ? 
_refine_special_details           ? 
_refine_ls_structure_factor_coef  Fsqd 
_refine_ls_matrix_type            full 
_refine_ls_weighting_scheme       calc 
_refine_ls_weighting_details 
'w=1/[\s^2^(Fo^2^)+(0.0244P)^2^] where P=(Fo^2^+2Fc^2^)/3' 
_atom_sites_solution_primary      dual 
_atom_sites_solution_secondary    ? 
_atom_sites_solution_hydrogens    geom 
_refine_ls_hydrogen_treatment     constr 
_refine_ls_extinction_method      none 
_refine_ls_extinction_coef        . 
_refine_ls_abs_structure_details 
; 
 Flack x determined using 529 quotients [(I+)-(I-)]/[(I+)+(I-)] 
 (Parsons, Flack and Wagner, Acta Cryst. B69 (2013) 249-259). 
; 
_refine_ls_abs_structure_Flack    -0.016(11) 
_chemical_absolute_configuration  ad
_refine_ls_number_reflns          1533 
_refine_ls_number_parameters      109 
_refine_ls_number_restraints      0 
_refine_ls_R_factor_all           0.0244 
_refine_ls_R_factor_gt            0.0230 
_refine_ls_wR_factor_ref          0.0506 
_refine_ls_wR_factor_gt           0.0505 
_refine_ls_goodness_of_fit_ref    0.953 
_refine_ls_restrained_S_all       0.953 
_refine_ls_shift/su_max           0.000 
_refine_ls_shift/su_mean          0.000 
  
loop_ 
 _atom_site_label 
 _atom_site_type_symbol 
 _atom_site_fract_x 
 _atom_site_fract_y 
 _atom_site_fract_z 
 _atom_site_U_iso_or_equiv 
 _atom_site_adp_type 
 _atom_site_occupancy 
 _atom_site_site_symmetry_order 
 _atom_site_calc_flag 
 _atom_site_refinement_flags_posn 
 _atom_site_refinement_flags_adp 
 _atom_site_refinement_flags_occupancy 
 _atom_site_disorder_assembly 
 _atom_site_disorder_group 
C1 C 0.5795(4) 0.4458(3) 0.56599(11) 0.0192(5) Uani 1 1 d . . . . . 
H1 H 0.538395 0.407525 0.612837 0.023 Uiso 1 1 calc R U . . . 
C2 C 0.4305(4) 0.4155(3) 0.50788(12) 0.0202(5) Uani 1 1 d . . . . . 
H2 H 0.288613 0.357417 0.514750 0.024 Uiso 1 1 calc R U . . . 
C3 C 0.4925(4) 0.4717(3) 0.43976(11) 0.0192(5) Uani 1 1 d . . . . . 
C4 C 0.7008(4) 0.5543(3) 0.42874(11) 0.0222(5) Uani 1 1 d . . . . . 
H4 H 0.743687 0.589566 0.381563 0.027 Uiso 1 1 calc R U . . . 
C5 C 0.8449(4) 0.5847(3) 0.48727(11) 0.0211(5) Uani 1 1 d . . . . . 
H5 H 0.986125 0.643402 0.480155 0.025 Uiso 1 1 calc R U . . . 
C6 C 0.7873(4) 0.5308(2) 0.55687(11) 0.0185(5) Uani 1 1 d . . . . . 
C7 C 0.9550(4) 0.5648(3) 0.61666(11) 0.0203(5) Uani 1 1 d . . . . . 
H7 H 1.113296 0.600148 0.599496 0.024 Uiso 1 1 calc R U . . . 
C8 C 0.8801(4) 0.6424(3) 0.68899(12) 0.0194(5) Uani 1 1 d . . . . . 
H8 H 0.994497 0.720391 0.710439 0.023 Uiso 1 1 calc R U . . . 
C9 C 0.9616(4) 0.4688(3) 0.68553(13) 0.0236(6) Uani 1 1 d . . . . . 
H9A H 1.117462 0.443118 0.706223 0.028 Uiso 1 1 calc R U . . . 
H9B H 0.841940 0.383566 0.691935 0.028 Uiso 1 1 calc R U . . . 
C10 C 0.6370(4) 0.6766(3) 0.70255(12) 0.0222(5) Uani 1 1 d . . . . . 
Cl11 Cl 0.30628(10) 0.43806(7) 0.36631(3) 0.02534(15) Uani 1 1 d . . . . . 
N12 N 0.4426(4) 0.7054(3) 0.71423(11) 0.0298(5) Uani 1 1 d . . . . . 
  
loop_ 
 _atom_site_aniso_label 
 _atom_site_aniso_U_11 
 _atom_site_aniso_U_22 
 _atom_site_aniso_U_33 
 _atom_site_aniso_U_23 
 _atom_site_aniso_U_13 
 _atom_site_aniso_U_12 
C1 0.0197(12) 0.0194(12) 0.0186(11) 0.0002(11) 0.0007(8) 0.0018(12) 
C2 0.0181(11) 0.0187(13) 0.0237(12) -0.0020(10) 0.0010(9) -0.0005(10) 
C3 0.0196(12) 0.0208(13) 0.0172(11) -0.0037(9) -0.0027(9) 0.0037(10) 
C4 0.0245(11) 0.0233(12) 0.0188(11) 0.0021(10) 0.0039(9) 0.0040(13) 
C5 0.0176(12) 0.0211(13) 0.0246(12) 0.0015(10) 0.0019(9) 0.0002(10) 
C6 0.0183(11) 0.0171(12) 0.0200(11) -0.0017(9) 0.0005(9) 0.0046(10) 
C7 0.0156(11) 0.0227(12) 0.0227(12) -0.0012(11) 0.0005(8) -0.0001(11) 
C8 0.0180(12) 0.0226(13) 0.0175(12) -0.0013(10) -0.0023(9) -0.0017(10) 
C9 0.0238(12) 0.0231(14) 0.0239(12) 0.0004(10) -0.0040(9) 0.0006(11) 
C10 0.0276(15) 0.0223(13) 0.0166(12) -0.0021(10) -0.0012(10) -0.0035(11) 
Cl11 0.0286(3) 0.0278(3) 0.0196(3) -0.0013(3) -0.0056(2) -0.0003(3) 
N12 0.0227(12) 0.0355(13) 0.0313(13) -0.0028(10) 0.0031(9) 0.0003(10) 
  
_geom_special_details 
; 
 All esds (except the esd in the dihedral angle between two l.s. planes) 
 are estimated using the full covariance matrix.  The cell esds are taken 
 into account individually in the estimation of esds in distances, angles 
 and torsion angles; correlations between esds in cell parameters are only 
 used when they are defined by crystal symmetry.  An approximate (isotropic) 
 treatment of cell esds is used for estimating esds involving l.s. planes. 
; 
  
loop_ 
 _geom_bond_atom_site_label_1 
 _geom_bond_atom_site_label_2 
 _geom_bond_distance 
 _geom_bond_site_symmetry_2 
 _geom_bond_publ_flag 
C1 C6 1.389(3) . ? 
C1 C2 1.390(3) . ? 
C1 H1 0.9500 . ? 
C2 C3 1.386(3) . ? 
C2 H2 0.9500 . ? 
C3 C4 1.386(3) . ? 
C3 Cl11 1.744(2) . ? 
C4 C5 1.380(3) . ? 
C4 H4 0.9500 . ? 
C5 C6 1.399(3) . ? 
C5 H5 0.9500 . ? 
C6 C7 1.487(3) . ? 
C7 C9 1.500(3) . ? 
C7 C8 1.542(3) . ? 
C7 H7 1.0000 . ? 
C8 C10 1.436(3) . ? 
C8 C9 1.516(3) . ? 
C8 H8 1.0000 . ? 
C9 H9A 0.9900 . ? 
C9 H9B 0.9900 . ? 
C10 N12 1.154(3) . ? 
  
loop_ 
 _geom_angle_atom_site_label_1 
 _geom_angle_atom_site_label_2 
 _geom_angle_atom_site_label_3 
 _geom_angle 
 _geom_angle_site_symmetry_1 
 _geom_angle_site_symmetry_3 
 _geom_angle_publ_flag 
C6 C1 C2 121.3(2) . . ? 
C6 C1 H1 119.4 . . ? 
C2 C1 H1 119.4 . . ? 
C3 C2 C1 118.8(2) . . ? 
C3 C2 H2 120.6 . . ? 
C1 C2 H2 120.6 . . ? 
C4 C3 C2 121.2(2) . . ? 
C4 C3 Cl11 119.13(16) . . ? 
C2 C3 Cl11 119.68(17) . . ? 
C5 C4 C3 119.05(19) . . ? 
C5 C4 H4 120.5 . . ? 
C3 C4 H4 120.5 . . ? 
C4 C5 C6 121.3(2) . . ? 
C4 C5 H5 119.3 . . ? 
C6 C5 H5 119.3 . . ? 
C1 C6 C5 118.3(2) . . ? 
C1 C6 C7 123.72(19) . . ? 
C5 C6 C7 118.0(2) . . ? 
C6 C7 C9 122.9(2) . . ? 
C6 C7 C8 122.91(18) . . ? 
C9 C7 C8 59.75(15) . . ? 
C6 C7 H7 113.6 . . ? 
C9 C7 H7 113.6 . . ? 
C8 C7 H7 113.6 . . ? 
C10 C8 C9 119.4(2) . . ? 
C10 C8 C7 120.0(2) . . ? 
C9 C8 C7 58.76(15) . . ? 
C10 C8 H8 115.6 . . ? 
C9 C8 H8 115.6 . . ? 
C7 C8 H8 115.6 . . ? 
C7 C9 C8 61.49(15) . . ? 
C7 C9 H9A 117.6 . . ? 
C8 C9 H9A 117.6 . . ? 
C7 C9 H9B 117.6 . . ? 
C8 C9 H9B 117.6 . . ? 
H9A C9 H9B 114.7 . . ? 
N12 C10 C8 179.0(3) . . ? 
  
loop_ 
 _geom_torsion_atom_site_label_1 
 _geom_torsion_atom_site_label_2 
 _geom_torsion_atom_site_label_3 
 _geom_torsion_atom_site_label_4 
 _geom_torsion 
 _geom_torsion_site_symmetry_1 
 _geom_torsion_site_symmetry_2 
 _geom_torsion_site_symmetry_3 
 _geom_torsion_site_symmetry_4 
 _geom_torsion_publ_flag 
C6 C1 C2 C3 0.1(3) . . . . ? 
C1 C2 C3 C4 1.1(3) . . . . ? 
C1 C2 C3 Cl11 -178.99(17) . . . . ? 
C2 C3 C4 C5 -1.8(3) . . . . ? 
Cl11 C3 C4 C5 178.24(17) . . . . ? 
C3 C4 C5 C6 1.4(3) . . . . ? 
C2 C1 C6 C5 -0.5(3) . . . . ? 
C2 C1 C6 C7 -179.1(2) . . . . ? 
C4 C5 C6 C1 -0.2(3) . . . . ? 
C4 C5 C6 C7 178.4(2) . . . . ? 
C1 C6 C7 C9 20.8(3) . . . . ? 
C5 C6 C7 C9 -157.8(2) . . . . ? 
C1 C6 C7 C8 -52.0(3) . . . . ? 
C5 C6 C7 C8 129.4(2) . . . . ? 
C6 C7 C8 C10 3.6(4) . . . . ? 
C9 C7 C8 C10 -108.2(2) . . . . ? 
C6 C7 C8 C9 111.8(3) . . . . ? 
C6 C7 C9 C8 -111.8(2) . . . . ? 
C10 C8 C9 C7 109.2(2) . . . . ? 
  
_refine_diff_density_max    0.127 
_refine_diff_density_min   -0.147 
_refine_diff_density_rms    0.035 
  
_shelx_res_file 
; 
TITL jha156  in P2(1)2(1)2(1) 
    jha156.res 
    created by SHELXL-2019/3 at 15:31:25 on 16-Jan-2025 
CELL  1.54178   5.6996   8.3011  18.4450  90.000  90.000  90.000 
ZERR    4.000   0.0002   0.0003   0.0009   0.000   0.000   0.000 
LATT -1 
SYMM 1/2-X, -Y, 1/2+Z 
SYMM -X, 1/2+Y, 1/2-Z 
SYMM 1/2+X, 1/2-Y, -Z 
SFAC C H CL N 
UNIT 40 32 4 4 
OMIT 0 0 2 
L.S. 4 
BOND $H 
FMAP 2 
PLAN -10 .5 -.5 
TEMP -153 
SIZE 0.070  0.080  0.210 
ACTA 
CONF 
WGHT    0.024400 
FVAR       0.86398 
C1    1    0.579490    0.445779    0.565985    11.00000    0.01973    0.01943 = 
         0.01855    0.00023    0.00070    0.00179 
AFIX  43 
H1    2    0.538395    0.407525    0.612837    11.00000   -1.20000 
AFIX   0 
C2    1    0.430465    0.415540    0.507883    11.00000    0.01809    0.01868 = 
         0.02375   -0.00199    0.00096   -0.00055 
AFIX  43 
H2    2    0.288613    0.357417    0.514750    11.00000   -1.20000 
AFIX   0 
C3    1    0.492528    0.471700    0.439759    11.00000    0.01955    0.02077 = 
         0.01719   -0.00372   -0.00272    0.00369 
C4    1    0.700778    0.554336    0.428739    11.00000    0.02450    0.02332 = 
         0.01884    0.00211    0.00393    0.00395 
AFIX  43 
H4    2    0.743687    0.589566    0.381563    11.00000   -1.20000 
AFIX   0 
C5    1    0.844905    0.584707    0.487275    11.00000    0.01760    0.02107 = 
         0.02459    0.00149    0.00189    0.00024 
AFIX  43 
H5    2    0.986125    0.643402    0.480155    11.00000   -1.20000 
AFIX   0 
C6    1    0.787272    0.530822    0.556872    11.00000    0.01834    0.01707 = 
         0.02005   -0.00172    0.00046    0.00463 
C7    1    0.955012    0.564834    0.616656    11.00000    0.01564    0.02271 = 
         0.02266   -0.00122    0.00049   -0.00006 
AFIX  13 
H7    2    1.113296    0.600148    0.599496    11.00000   -1.20000 
AFIX   0 
C8    1    0.880143    0.642441    0.688992    11.00000    0.01803    0.02261 = 
         0.01754   -0.00132   -0.00229   -0.00172 
AFIX  13 
H8    2    0.994497    0.720391    0.710439    11.00000   -1.20000 
AFIX   0 
C9    1    0.961629    0.468814    0.685527    11.00000    0.02380    0.02311 = 
         0.02389    0.00036   -0.00396    0.00058 
AFIX  23 
H9A   2    1.117462    0.443118    0.706223    11.00000   -1.20000 
H9B   2    0.841940    0.383566    0.691935    11.00000   -1.20000 
AFIX   0 
C10   1    0.636996    0.676582    0.702548    11.00000    0.02755    0.02233 = 
         0.01664   -0.00209   -0.00122   -0.00353 
CL11  3    0.306279    0.438058    0.366313    11.00000    0.02862    0.02784 = 
         0.01957   -0.00133   -0.00559   -0.00027 
N12   4    0.442565    0.705397    0.714228    11.00000    0.02266    0.03546 = 
         0.03126   -0.00278    0.00308    0.00030 
HKLF 4 
  
  
  
  
REM  jha156  in P2(1)2(1)2(1) 
REM wR2 = 0.0506, GooF = S = 0.953, Restrained GooF = 0.953 for all data 
REM R1 = 0.0230 for 1433 Fo > 4sig(Fo) and 0.0244 for all 1533 data 
REM 109 parameters refined using 0 restraints 
  
END 
  
WGHT      0.0243      0.0000 
  
REM Highest difference peak  0.127,  deepest hole -0.147,  1-sigma level  0.035 
Q1    1   0.5472  0.3821  0.5380  11.00000  0.05    0.13 
Q2    1   0.7172  0.4559  0.5608  11.00000  0.05    0.13 
Q3    1   0.5601  0.5486  0.4389  11.00000  0.05    0.10 
Q4    1   0.2931  0.7672  0.7033  11.00000  0.05    0.10 
Q5    1   0.5878  0.2665  0.3193  11.00000  0.05    0.10 
Q6    1   0.9164  0.6440  0.6415  11.00000  0.05    0.10 
Q7    1   0.5323  0.3387  0.3757  11.00000  0.05    0.10 
Q8    1   0.6260  0.4750  0.4361  11.00000  0.05    0.10 
Q9    1   0.4603  0.4648  0.4787  11.00000  0.05    0.10 
Q10   1   1.0318  0.7319  0.4542  11.00000  0.05    0.10 
; 
_shelx_res_checksum   90103 
  
_shelx_hkl_file 
; 
  -3   4   1  142.05   19.56   0 
  -1   5   0   58.44   12.50   0 
   0   3  -1  426.15   13.37   0 
  -2   3  -1  200.69   13.37   0 
  -1   6   2  348.43   24.32   0 
  -2   2  -1  340.96   12.06   0 
  -2   5   1   88.72   18.11   0 
   0   2  -1 2965.91   25.20   0 
   0   5   1  326.65   18.45   0 
  -3   5   3   81.00   24.81   0 
  -2   4   0   47.92   13.41   0 
  -3   3   1  189.25   16.49   0 
  -3   4   2   36.93   18.79   0 
  -1   6   3   57.96   16.76   0 
  -1   4   0 2473.07   36.59   0 
  -3   2   1   89.50   11.77   0 
  -2   5   2  181.27   18.16   0 
  -1   2  -1 4856.84   35.03   0 
  -1   6   4  146.43   19.07   0 
  -2   4   1  440.54   18.94   0 
   0   3   0    0.25    6.08   0 
  -3   3   2  320.85   18.95   0 
  -3   4   3  135.08   17.99   0 
  -2   5   3  561.64   27.11   0 
  -1   6   5  318.62   25.63   0 
  -2   2   0  194.95   10.07   0 
  -1   3   0   26.21    7.43   0 
  -1   4   1 1545.27   29.45   0 
  -1   5   3  170.94   17.40   0 
  -3   4   4  155.24   19.26   0 
  -2   1   0    6.56    4.35   0 
  -2   4   2  908.63   25.49   0 
  -2   5   4  480.25   24.17   0 
  -3   2   2   14.09   11.06   0 
   0   2   0 9686.12   44.35   0 
  -3   4   5  142.20   22.95   0 
  -2   5   5  108.86   17.91   0 
  -1   4   2  204.47   14.28   0 
  -1   5   4  322.34   19.07   0 
  -2   4   3   14.71   13.30   0 
  -2   5   6  168.55   22.31   0 
  -3   4   6  325.13   26.83   0 
  -1   5   5  277.33   20.21   0 
   0   1   0   -0.15    1.93   0 
  -3   3   4  108.21   16.46   0 
  -2   2   1  379.32   12.72   0 
  -3   4   7   66.07   22.75   0 
  -2   4   4   77.89   14.86   0 
  -1   4   3  176.82   14.36   0 
  -1   5   6   -2.69   13.50   0 
  -1   1   0  365.27    7.59   0 
   0   3   2  700.13   16.26   0 
  -2   4   5  263.77   17.68   0 
   0   4   4   33.93    9.28   0 
  -1   3   2  650.08   16.53   0 
  -1   4   4  228.15   14.34   0 
  -1   5   8   56.44   16.60   0 
  -3   1   3 1455.25   22.83   0 
  -3   2   4   69.28   13.48   0 
  -3   3   6  681.05   27.83   0 
  -1   5   9   92.33   21.37   0 
   0   2   1 2976.51   24.73   0 
  -1   2   1 4820.53   34.73   0 
  -2   2   2  944.77   18.43   0 
  -1   4   5  416.78   19.21   0 
  -3   3   7  225.73   22.88   0 
  -2   4   7   41.10   17.54   0 
  -2   3   4  349.91   15.80   0 
   0   3   3 1154.92   20.76   0 
  -3   2   5  418.94   19.85   0 
  -3   3   8  181.09   23.55   0 
  -2   4   8   23.42   18.30   0 
  -1   3   3 1285.48   23.33   0 
  -1   4   6   20.38   10.78   0 
  -3   1   4  619.37   18.80   0 
  -3   3   9  151.44   21.27   0 
  -2   3   5  586.08   20.11   0 
  -2   4  10   20.55   17.39   0 
  -1   4   7  693.51   24.03   0 
  -3   2   6  349.44   20.11   0 
  -2   2   3  138.77    9.48   0 
  -1   3   4  210.95   11.83   0 
  -1   4   8  267.65   18.26   0 
  -2   3   6  313.08   18.09   0 
  -1   4   9   75.98   18.22   0 
   0   2   2 4007.85   29.54   0 
  -3   2   7  117.81   15.71   0 
  -2   1   2 2191.02   22.84   0 
  -1   4  10    4.41   17.85   0 
  -1   4  11  510.05   26.33   0 
  -3   2   8  353.04   23.60   0 
  -2   2   4   71.16    9.87   0 
  -2   3   7 1051.64   28.13   0 
  -1   1   1  678.31   10.67   0 
  -3   2   9  155.51   22.29   0 
  -2   3   9  207.98   18.11   0 
  -1   3   6  418.24   17.53   0 
  -2   3  10   54.77   16.38   0 
  -2   3  11  280.35   22.63   0 
  -1   2   3  263.70    9.76   0 
  -2   1   3  668.86   14.41   0 
  -1   3   7  136.71   12.59   0 
   0   2   3   37.27    4.86   0 
  -3   1   8   50.87   16.63   0 
   0   3   8  112.37   13.32   0 
  -3   1   9   89.42   20.08   0 
  -1   2   4  105.18    7.60   0 
  -1   3  10   44.50   13.39   0 
  -1   3  11   10.25   13.56   0 
  -3   1  10  145.42   22.60   0 
  -3   1  11  223.47   25.83   0 
  -2   2   7  723.69   21.73   0 
  -2   2   8  173.09   15.84   0 
  -2   1   4  501.51   14.06   0 
  -2   2   9  288.79   19.41   0 
  -1   1   2  606.31   10.74   0 
   0   2   4 1874.54   22.94   0 
  -2   2  10  110.28   17.65   0 
  -2   2  11   45.12   18.40   0 
  -2   2  12  396.99   24.76   0 
  -1   2   5   42.14    7.04   0 
  -3   0   7  132.94   17.02   0 
  -1   2   6  522.02   16.71   0 
  -3   0   8   74.75   16.32   0 
  -2   1   5  143.77    9.63   0 
  -3   0  10  650.32   28.80   0 
  -3   0  11   42.52   22.75   0 
  -1   2  13  274.28   23.92   0 
  -2   1   6  947.98   21.37   0 
  -1   2   8  503.15   18.23   0 
  -1   2  11  170.88   17.95   0 
   0   1   2   10.76    2.49   0 
   0   2   6   30.72    7.61   0 
  -2   1  13  214.60   21.77   0 
  -1   1   3 1060.92   15.30   0 
  -1   2  10  246.38   16.36   0 
  -2   0   3  366.20    9.70   0 
  -2   1  12   21.06   18.51   0 
  -2   1   8   54.03   12.37   0 
   0   2  11  197.07   17.55   0 
  -2   1   9  668.58   22.51   0 
   0   2   9   30.08    9.56   0 
   0   2  10  672.26   21.95   0 
  -1   1  14   85.37   20.90   0 
  -1   1   4 1807.22   21.64   0 
  -2   0   4  844.45   15.61   0 
  -2   0  13   37.32   21.37   0 
  -1   1   5  327.58   11.24   0 
   0   1   3  498.79    9.49   0 
   0   1  14    2.17   15.64   0 
  -2   0  12   79.35   20.19   0 
  -1   1   6  809.12   17.82   0 
  -1   1  11  383.70   19.17   0 
   0   1  13   77.10   18.00   0 
  -2   0  11   49.99   14.51   0 
  -1   1   7  282.17   13.08   0 
  -1   1   9  317.81   16.38   0 
  -1   1  10  226.97   15.06   0 
  -2   0   6    9.55    8.54   0 
   0   1  12  878.40   27.95   0 
  -2   0   7 1621.12   27.81   0 
  -2   0   8  429.47   18.13   0 
  -2   0   9  402.59   18.16   0 
  -1   0  14 1381.97   39.36   0 
   0   1  11   80.02   13.80   0 
  -2  -1   2 2151.67   16.77   0 
  -2  -1  13  233.93   22.42   0 
  -1   0  13   56.28   15.56   0 
   0   1   5 1427.63   19.52   0 
   0   1  10  597.70   19.91   0 
  -2  -1  12   23.50   19.68   0 
  -1   0  12  241.93   19.67   0 
   0   0  14 1282.11   35.38   0 
   0   1   6 2965.38   30.04   0 
   0   1   7 1693.94   25.23   0 
   0   1   8  653.80   17.66   0 
  -2  -1  11  169.99   19.71   0 
  -1   0   2 4053.13   22.28   0 
  -2  -1  10  445.05   22.01   0 
  -1  -1  14   64.75   20.69   0 
   0   0  13   -1.16   13.30   0 
  -2  -1   9  644.96   22.80   0 
   0   0  12 1115.48   30.09   0 
  -2  -2  12  366.94   27.08   0 
  -1  -1  13  468.12   25.87   0 
  -1   0   9   -2.67    9.64   0 
  -2  -1   8   62.31   10.67   0 
  -2  -1   7  114.50   11.87   0 
  -1   0   3 1071.81   13.69   0 
  -1   0   8  115.38   11.27   0 
   0  -1  14    3.23   17.97   0 
  -2  -2  11   39.33   18.90   0 
  -2  -1   5  138.52    9.14   0 
  -2  -1   6  946.36   19.91   0 
  -1  -1  12  305.06   21.04   0 
  -1   0   7    4.61    7.22   0 
  -1   0   4  708.65   12.89   0 
  -1   0   6  573.45   14.62   0 
  -1   0   5 1209.53   18.11   0 
   0  -1  13   61.15   15.08   0 
  -1  -2  13  289.92   24.33   0 
  -2  -3  11  284.56   25.48   0 
  -2  -2   9  266.32   19.07   0 
  -1  -1  10  270.31   17.02   0 
   0   0   8   91.46    9.26   0 
  -2  -2   8  205.51   15.87   0 
  -2  -3  10   44.81   16.45   0 
  -1  -1   9  350.32   16.70   0 
   0   0   7    1.04    5.65   0 
  -1  -2  11  113.62   16.77   0 
  -2  -3   9  220.26   20.17   0 
  -2  -2   6  195.88   12.43   0 
   0   0   6  247.95    9.86   0 
  -2  -4  10   14.56   18.79   0 
   0  -2  12    9.29   14.70   0 
   0  -1  10  598.46   19.87   0 
  -2  -3   8  239.42   18.60   0 
  -2  -2   5  270.62   12.22   0 
  -1  -2  10  239.53   17.05   0 
  -1  -1   7  238.19   11.78   0 
   0  -3  13   16.24   19.55   0 
   0   0   5    0.54    3.94   0 
  -2  -2   4   75.27    7.75   0 
  -1  -3  11    8.54   17.02   0 
   0   0   4  273.83    7.85   0 
  -2  -3   7 1028.52   26.19   0 
  -2  -2   3  130.59    8.09   0 
  -1  -1   6  741.10   16.31   0 
   0  -2  11  192.46   17.31   0 
  -1  -2   9  151.42   12.82   0 
  -2  -4   8   45.64   19.32   0 
   0  -3  12   31.49   15.52   0 
   0   0   3    3.32    2.34   0 
  -1  -4  11  515.41   26.78   0 
  -1  -3  10   48.39   15.74   0 
  -1  -1   5  268.82    9.47   0 
   0  -1   8  644.92   17.51   0 
  -1  -2   8  488.95   17.18   0 
   0  -2  10  696.51   22.36   0 
   0  -3  11  549.22   25.23   0 
  -1  -4  10   14.05   18.54   0 
  -1  -3   9  669.50   22.95   0 
   0  -1   7 1719.54   25.07   0 
  -2  -4   6  255.80   19.30   0 
  -1  -2   7  446.99   16.04   0 
   0  -2   9   33.35   11.49   0 
   1  -3  11    7.07   13.76   0 
   0  -4  11   10.39   15.00   0 
  -2  -3   4  287.45   13.35   0 
  -1  -1   3  917.03   12.90   0 
   0  -3  10  122.32   14.33   0 
  -1  -4   9   98.67   16.24   0 
  -1  -3   8  406.19   18.74   0 
  -2  -4   5  225.33   17.28   0 
  -1  -5   9   60.62   21.08   0 
   0  -1   6 2882.86   29.59   0 
   1  -2   9  166.87   13.14   0 
  -1  -2   6  495.88   14.58   0 
   1  -3  10   32.42   12.67   0 
  -1  -4   8  252.08   19.85   0 
   0  -3   9   46.40   11.41   0 
  -2  -4   4   79.15   15.40   0 
  -1  -5   8   78.99   20.43   0 
  -1  -3   7  134.26   11.85   0 
   1  -4  10    4.69   17.15   0 
   0  -4   9 1788.82   39.09   0 
   0  -1   5 1404.15   19.11   0 
   1  -3   9  563.28   22.91   0 
   0  -2   7  261.78   12.43   0 
  -1  -4   7  769.80   24.57   0 
   0  -5   9    2.15   15.86   0 
   0  -3   8  101.09   13.18   0 
  -1  -5   7  184.18   21.58   0 
   1  -4   9   84.92   15.57   0 
   1  -5   9   97.01   18.28   0 
   1  -2   7  466.16   16.72   0 
  -1  -6   6  543.40   31.13   0 
   0  -5   8    2.40   17.91   0 
   0  -4   8  386.04   19.76   0 
  -1  -4   6   20.32   10.86   0 
   0  -2   6   37.45    6.86   0 
  -1  -5   6    3.96   13.89   0 
   0  -3   7  222.41   13.48   0 
   1  -4   8  257.78   17.73   0 
  -1  -6   5  329.05   26.93   0 
   1  -5   8   49.44   16.30   0 
   0  -5   7  147.41   19.44   0 
   0  -4   7  902.49   25.98   0 
  -1  -2   3  271.96    9.13   0 
   1  -3   7  117.94   11.94   0 
   1  -2   6  540.39   15.48   0 
   0  -2   5 1478.08   22.45   0 
  -1  -3   4  196.38   11.33   0 
   0  -6   6   50.02   20.96   0 
   1  -4   7  734.36   25.45   0 
  -1  -6   4  138.07   23.13   0 
   1  -5   7  212.04   19.02   0 
   1  -1   4 1780.14   20.15   0 
   0  -5   6   63.25   16.76   0 
   0  -4   6  417.44   19.60   0 
   0  -1   3  528.21    9.80   0 
  -1  -5   4  351.10   20.70   0 
  -1  -4   4  268.12   14.40   0 
   1  -3   6  442.17   16.82   0 
  -1  -6   3   52.64   21.25   0 
   0  -6   5   48.60   17.23   0 
   1  -2   5   51.80    7.96   0 
   0  -3   5   82.30    9.15   0 
   1  -5   6    0.50   13.49   0 
   1  -4   6   15.51   13.00   0 
  -1  -3   3 1101.94   20.04   0 
  -1  -2   2 2855.78   23.93   0 
   0  -2   4 1970.51   24.04   0 
   0  -5   5   60.06   13.37   0 
   0  -4   5 1411.37   29.86   0 
   1  -6   5  329.07   25.97   0 
  -1  -5   3  190.29   15.96   0 
  -1  -6   2  344.67   24.94   0 
   0  -6   4  192.51   20.09   0 
   1  -5   5  292.74   20.47   0 
   1  -4   5  393.58   19.08   0 
   0  -5   4  249.93   17.05   0 
   1  -6   4  139.24   19.21   0 
   1  -2   4   92.68    8.23   0 
  -1  -6   1  316.02   24.59   0 
  -1  -5   2   27.23   13.90   0 
   0  -6   3  106.08   20.38   0 
   0  -4   4   35.13   11.25   0 
   0  -1   2    9.44    3.03   0 
  -1  -3   2  569.74   14.08   0 
  -1  -4   2  214.59   13.43   0 
   1  -6   3   55.75   19.37   0 
   1  -4   4  224.32   15.69   0 
  -1  -6   0    7.10   16.18   0 
   0  -3   3 1174.98   21.17   0 
  -1  -4   1 1507.44   26.25   0 
   1  -6   2  348.35   22.74   0 
   1  -5   3  201.35   16.13   0 
  -1  -3   1  731.48   15.37   0 
   0  -5   2  206.73   16.99   0 
   1  -2   3  272.70    9.98   0 
  -1  -5   0   80.69   14.83   0 
   1  -6   1  283.25   23.49   0 
   1  -3   3 1273.65   23.10   0 
   0  -6   0  511.14   26.04   0 
  -1  -4   0 2483.44   32.37   0 
   0  -5   1  341.94   17.72   0 
   0  -3   2  698.40   15.97   0 
   2  -6   0   77.92   18.10   0 
   1  -6   0    6.86   17.45   0 
   2  -5   1   94.32   17.43   0 
  -1  -6  -3   60.61   16.99   0 
  -1  -2   0 2091.12   18.21   0 
   1  -4   2  223.89   13.61   0 
   0  -6  -1  218.37   19.53   0 
   1  -5   1  797.00   26.03   0 
   0  -1   1   45.37    2.93   0 
  -1  -4  -5  400.78   17.75   0 
   0  -6  -9  542.71   30.42   0 
   0  -6  -8 1030.82   37.65   0 
   1  -6  -4  123.94   20.83   0 
   0  -6  -7  129.03   24.27   0 
   0  -5  -3  992.90   27.20   0 
   0  -4  -1   29.92    9.77   0 
   0  -3   0    0.47    5.39   0 
   2  -6  -3   16.90   16.23   0 
   0  -6  -6   59.94   18.47   0 
   1  -4   1 1504.10   28.87   0 
  -1  -5  -7  219.25   23.14   0 
  -1  -4  -4  214.56   13.35   0 
   0  -6  -5   66.19   20.27   0 
   2  -6  -2  237.06   21.09   0 
   1  -5   0   84.03   15.00   0 
   1  -3   2  662.53   17.35   0 
  -1  -5  -6    2.74   16.81   0 
   0  -4   0   10.61    9.69   0 
   0  -2   1 2814.81   25.09   0 
  -1  -4  -3  169.05   13.22   0 
   0  -6  -4  175.26   19.25   0 
   2  -6  -1  196.68   22.71   0 
  -1  -5  -5  280.06   20.70   0 
   0  -6  -3  106.51   19.41   0 
   1  -7  -4  280.77   24.52   0 
   1  -5   1  764.71   24.63   0 
   1  -4   2  229.30   13.70   0 
  -1  -5  -4  329.22   20.87   0 
  -1  -4  -2  214.11   13.52   0 
   0  -6  -2  364.02   23.57   0 
   0  -4   1   36.03    8.92   0 
   1  -7  -3   57.21   19.87   0 
   1  -6   0    9.33   16.28   0 
  -1  -3  -1  800.35   16.58   0 
   0  -7  -5   15.47   20.00   0 
   1  -7  -2  139.63   24.67   0 
   0  -7  -4   62.16   23.93   0 
   0  -6  -1  231.02   21.46   0 
   1  -5   2   23.64   11.71   0 
  -1  -6  -5  345.26   26.47   0 
  -1  -4  -1 1549.33   28.12   0 
   0  -3   2  687.93   16.43   0 
   1  -6   1  287.90   22.53   0 
   0  -2   2 3992.57   30.87   0 
   1  -7  -1   79.89   19.50   0 
  -1  -6  -4  169.18   23.20   0 
   0  -7  -3   38.18   19.41   0 
   0  -4   2   -0.58    8.11   0 
   0  -6   0  528.33   24.73   0 
  -1  -3   0   24.65    7.74   0 
   0  -7  -2  229.74   23.03   0 
  -1  -6  -3   63.62   17.74   0 
  -1  -4   0 2491.22   35.24   0 
   0  -7  -1   18.04   20.97   0 
   0  -6   1  214.73   21.34   0 
   0  -3   3 1183.25   21.77   0 
   1  -7   1   57.45   22.61   0 
   0  -7   0   -4.68   20.88   0 
   1  -6   3   62.57   15.65   0 
   1  -5   4  320.60   20.12   0 
  -1  -7  -4  245.98   29.41   0 
  -1  -6  -1  304.94   24.55   0 
  -1  -4   1 1444.66   28.16   0 
   0  -6   2  353.17   23.51   0 
   0  -2   3   39.61    5.29   0 
   1  -7   2  137.48   20.62   0 
   0  -7   1   18.97   20.94   0 
  -1  -6   0   10.99   18.87   0 
   0  -4   4   43.66   11.82   0 
   1  -6   4  143.50   21.05   0 
  -1  -7  -2  147.29   27.25   0 
   0  -6   3   92.65   18.64   0 
   0  -3   4  575.64   17.08   0 
  -1  -4   2  200.46   13.21   0 
   0  -5   4  234.67   16.96   0 
   1  -7   3   53.49   19.46   0 
  -1  -7  -1   65.45   25.85   0 
  -1  -6   1  313.06   24.53   0 
  -1  -5   2   29.95   14.31   0 
  -1  -3   2  581.50   16.54   0 
  -1  -2   1 4850.59   33.54   0 
   0  -6   4  172.00   21.45   0 
  -1  -7   0  226.59   28.05   0 
   0  -7   3   33.58   23.00   0 
  -1  -4   3  125.10   12.12   0 
   0  -5   5   78.79   13.86   0 
   0  -2   4 1905.32   23.77   0 
  -2  -5  -2  171.09   20.02   0 
  -1  -5   3  200.75   16.65   0 
   0  -3   5   91.11    9.48   0 
  -1  -7   1   69.75   21.58   0 
  -1  -3   3 1161.21   22.76   0 
   0  -6   5   45.23   18.92   0 
  -2  -5  -1   91.51   17.93   0 
  -2  -4  -1  449.21   18.70   0 
  -1  -6   3   58.10   20.10   0 
   0  -7   4   51.56   19.25   0 
  -1  -7   2  156.91   26.27   0 
  -1  -5   4  357.74   20.06   0 
  -1  -4   4  270.74   15.50   0 
   0  -5   6   62.18   14.01   0 
  -2  -6  -1  190.90   25.23   0 
  -2  -4   0   55.18   13.37   0 
  -2  -3  -1  147.42   10.70   0 
  -1  -6   4  146.07   22.04   0 
  -1  -3   4  186.39   12.26   0 
   0  -7   5   27.50   18.69   0 
   0  -6   6   50.44   17.09   0 
   0  -2   5 1495.23   22.69   0 
  -1  -7   3   50.88   21.10   0 
  -2  -6   0   69.98   23.28   0 
  -2  -5   1   56.96   17.92   0 
  -2  -4   1  447.02   19.39   0 
  -1  -5   5  259.67   18.84   0 
  -2  -3   0  131.16   10.99   0 
   0  -5   7  140.27   16.51   0 
  -2  -6   1  183.39   25.53   0 
   0  -6   7  117.45   22.15   0 
  -2  -5   2  203.53   20.82   0 
  -2  -4   2  875.44   25.39   0 
  -1  -5   6    0.55   16.10   0 
  -1  -3   5  632.93   18.78   0 
   0  -3   7  204.61   14.47   0 
  -2  -3   1  205.79   12.66   0 
   0  -2   6   32.16    8.37   0 
   0  -1   4  783.06   13.24   0 
  -2  -5   3  611.42   27.94   0 
  -1  -6   6  566.93   28.58   0 
  -1  -2   4  117.51    8.96   0 
   0  -5   8    2.66   13.70   0 
   0  -6   8  975.73   34.24   0 
  -2  -6   3   33.98   19.57   0 
  -2  -3   2  151.49   12.43   0 
  -2  -5   4  432.23   25.11   0 
  -2  -6   4  206.13   26.40   0 
   0  -3   8  123.12   14.01   0 
  -1  -2   5   81.57    9.33   0 
   0  -5   9    6.82   15.11   0 
  -2  -3   3  797.41   21.25   0 
   0  -4   9 1849.91   38.06   0 
   0  -2   7  250.92   12.16   0 
  -2  -5   5  130.16   18.39   0 
  -1  -6   8   72.58   22.57   0 
  -1  -5   8   65.75   16.92   0 
   0  -1   5 1444.80   19.31   0 
  -2  -6   5  163.86   22.97   0 
  -2  -4   5  245.77   19.45   0 
  -2  -5   6  206.07   23.80   0 
  -2  -2   1  345.79   11.60   0 
  -1  -1   3  904.10   14.79   0 
  -2  -6   6   44.29   20.46   0 
  -1  -5   9   57.37   17.31   0 
  -2  -2   2  891.39   18.04   0 
  -1  -6   9   11.74   18.50   0 
   0  -2   8   19.43    8.32   0 
  -2  -3   5  547.81   19.55   0 
   0  -1   6 2881.47   29.11   0 
  -2  -6   7  259.29   28.40   0 
  -2  -4   7   40.00   17.02   0 
  -2  -2   3  137.22   10.62   0 
  -1  -5  10   29.47   20.66   0 
  -1  -2   7  480.40   16.66   0 
  -1  -1   4 1596.31   20.78   0 
  -1  -3   9  697.76   24.90   0 
  -2  -5   8  121.77   22.94   0 
  -1  -4  10    5.38   13.82   0 
  -2  -2   4   66.69   10.19   0 
  -2  -4   8   43.41   15.14   0 
  -2  -3   7 1057.12   29.25   0 
  -1  -1   5  274.45   10.41   0 
   0  -1   7 1662.92   24.48   0 
  -1  -5  11   36.22   19.00   0 
  -3  -5   4  115.36   25.73   0 
  -2  -5   9  457.78   27.51   0 
  -2  -2   5  281.10   13.75   0 
  -1  -4  11  524.97   28.19   0 
  -1  -3  10   65.88   13.55   0 
  -3  -4   3  124.05   20.68   0 
  -2  -4   9  163.13   22.28   0 
  -3  -5   5  349.45   30.16   0 
  -3  -4   4  118.11   21.21   0 
  -2  -3   8  242.31   17.71   0 
  -1  -1   6  734.86   16.85   0 
  -2  -5  10   25.54   22.73   0 
  -2  -2   6  208.06   13.38   0 
  -3  -5   6  599.43   34.15   0 
  -3  -4   5  148.44   22.82   0 
  -1  -3  11   17.22   16.20   0 
  -2  -4  10   14.91   16.92   0 
  -1  -4  12  159.74   20.28   0 
  -1  -1   7  224.06   12.54   0 
  -3  -4   6  309.71   26.19   0 
  -2  -2   7  801.56   23.13   0 
  -1  -2  10  232.92   17.50   0 
  -3  -5   7  226.99   29.05   0 
  -3  -3   3  349.52   19.99   0 
  -2  -4  11   78.47   22.10   0 
  -1  -3  12  116.89   19.62   0 
  -3  -4   7   39.85   23.01   0 
  -2  -3  10   57.22   15.40   0 
  -2  -1   2 2087.99   23.37   0 
  -2  -1   3  715.51   15.90   0 
  -1  -4  13   43.40   21.80   0 
  -1  -1   8 2690.35   35.70   0 
  -2  -1   4  452.63   14.46   0 
  -1  -2  11  117.03   16.32   0 
  -3  -4   8  253.01   27.89   0 
  -3  -3   6  678.55   28.01   0 
   0   0   5    0.65    4.33   0 
  -2  -4  12  359.64   29.29   0 
  -2  -2   9  263.74   17.53   0 
  -2  -1   5  144.92   11.20   0 
  -1  -1   9  354.41   16.99   0 
  -3  -3   7  271.91   24.16   0 
  -3  -4   9  256.26   28.37   0 
  -2  -1   6  923.47   21.72   0 
  -1  -2  12  310.48   21.36   0 
   0   0   6  261.32    9.76   0 
  -3  -3   8  169.72   23.39   0 
  -3  -2   4   70.59   13.66   0 
  -2  -3  12  113.37   19.43   0 
  -2  -1   7  114.40   11.50   0 
  -3  -2   2    8.53   10.71   0 
  -1   0   5 1216.69   19.48   0 
  -3  -3   9  150.07   21.42   0 
  -3  -2   6  358.78   21.29   0 
  -2  -2  11   47.88   14.74   0 
  -2  -1   8   74.03   11.48   0 
  -1  -2  13  268.76   22.31   0 
  -2  -3  13  142.31   24.81   0 
  -1  -1  11  376.39   20.35   0 
  -1   0   6  544.51   14.44   0 
  -3  -2   7   85.56   15.45   0 
  -2  -1   9  623.92   23.64   0 
  -1   0   7    2.01    7.71   0 
  -3  -2   8  307.46   23.28   0 
  -3  -3  11  138.18   22.52   0 
  -3  -2   9  218.10   23.22   0 
  -1  -1  12  294.84   18.71   0 
  -1   0   8  116.57   10.25   0 
  -2  -2  13  115.04   22.45   0 
  -2  -1  11  142.93   18.03   0 
  -1   0   9    4.39    8.39   0 
  -3  -2  10  110.97   19.82   0 
  -2   0   5  574.91   17.01   0 
  -1   0  10  155.91   14.86   0 
  -3  -1   4  571.79   19.68   0 
  -3  -1   5  506.65   20.52   0 
  -2  -2  14  449.88   27.49   0 
  -2  -1  12   31.30   17.75   0 
  -2   0   6    2.67    7.64   0 
  -2   0   7 1658.13   30.37   0 
  -2   0   3  339.07   11.42   0 
  -2   0   8  418.88   18.62   0 
  -3  -1   3 1447.03   25.62   0 
  -3  -1   8   48.42   14.52   0 
  -1   0  11   78.16   12.68   0 
  -3  -2  12   20.67   18.83   0 
  -2  -1  13  238.56   23.30   0 
  -3  -1   2  260.00   13.86   0 
  -2   0  10  458.27   20.88   0 
  -1   0  12  236.49   17.26   0 
  -2  -1  14   70.73   21.97   0 
  -3  -1  11  197.95   21.72   0 
  -2   0  11   46.74   13.62   0 
  -4  -2   8  168.90   28.39   0 
  -3  -1  12  147.25   21.38   0 
  -2   0  12   72.26   15.46   0 
  -1   1   7  279.39   13.61   0 
  -4  -2   9  117.69   27.13   0 
  -1   1   5  322.01   11.76   0 
  -1   1   8 2887.93   37.21   0 
  -3  -1  13   21.12   22.78   0 
  -3   0   7  140.83   17.59   0 
  -3   0   8   70.98   16.76   0 
  -2   0  13   28.18   19.15   0 
  -3   0   5  269.06   16.87   0 
  -1   1   4 1734.82   22.37   0 
  -3   0  10  633.66   29.43   0 
  -3   0   4    0.83   11.11   0 
  -2   0  14  144.27   20.60   0 
  -2   1   6  963.05   23.30   0 
  -1   1  11  376.73   18.82   0 
  -2   1   9  664.44   23.07   0 
  -4  -1   7   51.37   22.44   0 
  -4  -1   8   15.18   23.18   0 
  -3   0  12  100.07   23.05   0 
  -2   1   5  121.98   10.16   0 
  -1   1   3 1043.30   16.00   0 
  -4  -1   9  513.39   33.29   0 
  -3   0   3  239.71   13.88   0 
  -2   0  15  153.75   21.69   0 
  -2   1  11  142.73   16.14   0 
  -3   0  13  397.72   29.61   0 
  -2   1   4  500.41   14.98   0 
  -2   1  12   17.21   14.83   0 
  -2   1  13  232.18   23.00   0 
  -3   0   2   40.40    9.58   0 
  -2   1   3  686.13   16.47   0 
  -3   1   8   53.50   16.83   0 
  -3   1   9   83.14   18.61   0 
  -3   1  10  158.10   18.83   0 
  -2   1  14   88.78   18.97   0 
  -3   1  11  233.05   22.06   0 
  -4   0   7  441.83   28.40   0 
  -4   0   8    3.42   19.15   0 
  -4   0   9   46.79   21.70   0 
  -4   0  10  234.97   29.63   0 
  -3   1   5  466.32   20.17   0 
  -3   1  12  136.71   20.78   0 
  -4   0   6  153.96   22.72   0 
  -3   1  13   26.28   22.56   0 
  -1   2   7  465.33   16.64   0 
  -1   2  11  158.77   17.54   0 
  -3   1   4  624.04   20.59   0 
  -2   2   8  178.56   15.07   0 
  -2   2   9  298.37   18.29   0 
  -2   2  10  102.35   16.98   0 
  -1   2   6  521.17   16.93   0 
  -2   2  11   30.11   14.12   0 
  -2   2   6  180.80   13.09   0 
  -2   2  12  415.35   23.95   0 
  -1   2   5   43.97    8.77   0 
  -2   2  13  143.98   22.05   0 
  -3   1   3 1492.69   27.34   0 
  -2   2   5  244.56   13.55   0 
  -2   2  14  404.18   28.37   0 
  -4   1   8   16.72   23.24   0 
  -4   1   9  568.77   33.03   0 
  -3   2   9  154.43   18.97   0 
  -3   2  11  241.74   26.09   0 
  -2   1   1   21.80    5.81   0 
  -1   2   4   96.25    7.63   0 
  -3   2  12   30.74   22.21   0 
  -2   2   4   69.70    9.34   0 
  -4   1   6   42.75   21.28   0 
  -3   1   2  305.66   14.31   0 
   0   2   5 1501.64   21.69   0 
  -2   2   3  147.46   11.49   0 
  -1   2   3  257.69   10.19   0 
  -1   3   9  587.14   23.39   0 
  -1   3  10   38.23   15.39   0 
  -2   3   8  255.37   19.84   0 
  -2   3   9  234.73   18.41   0 
  -2   3  10   55.64   15.18   0 
  -2   3  11  290.28   21.89   0 
  -2   3   7 1053.64   29.76   0 
  -2   3  12   83.00   18.40   0 
  -1   3   7  123.83   13.89   0 
   0   2   4 1959.67   23.61   0 
  -2   3  13  139.92   20.49   0 
  -4   2   9  117.20   26.67   0 
  -1   3   6  439.96   17.11   0 
  -4   2   8  211.65   27.28   0 
  -3   1   1   28.56   10.59   0 
  -3   3   9  176.69   23.35   0 
  -3   3  10  838.43   33.00   0 
  -3   3  11  169.42   24.80   0 
  -2   1   0    6.86    4.76   0 
  -2   2   2  955.02   19.40   0 
  -1   2   2 2597.37   27.29   0 
  -3   2   3  174.57   15.38   0 
  -3   3   8  165.34   19.76   0 
  -3   3   7  249.34   20.03   0 
  -1   3   5  804.40   20.88   0 
  -4   2   6  215.34   25.46   0 
  -3   3   6  681.76   28.23   0 
  -2   3   4  335.65   17.10   0 
   0   2   3   36.67    5.04   0 
  -1   3   4  228.68   12.35   0 
  -3   2   2   12.06   11.76   0 
  -3   3   5  205.45   17.92   0 
  -2   2   1  386.93   13.21   0 
  -2   4   9  173.24   19.38   0 
  -2   4  10   30.88   16.73   0 
  -2   4  11   77.13   18.89   0 
  -2   4  12  344.90   27.76   0 
  -2   3   3  790.25   21.48   0 
  -1   2   1 4776.16   35.03   0 
  -1   4   9  104.77   15.35   0 
  -2   4   7   47.22   14.25   0 
  -1   3   3 1222.17   23.69   0 
  -1   4   8  278.47   18.31   0 
  -3   4   9  229.90   26.74   0 
  -1   4   7  687.86   23.98   0 
  -4   3   7   52.24   22.05   0 
  -2   4   6  266.16   18.55   0 
  -4   3   6   94.87   25.12   0 
  -3   2   1   81.35   12.00   0 
  -3   3   3  335.46   20.42   0 
  -2   3   2  175.97   13.36   0 
   0   2   2 3936.14   29.97   0 
  -2   4   5  287.49   18.29   0 
   0   3   4  565.98   16.56   0 
  -3   4   6  357.84   26.09   0 
  -2   2   0  191.68   10.22   0 
  -1   3   2  660.90   17.73   0 
  -4   3   5  368.44   28.71   0 
  -3   4   5  156.75   22.25   0 
  -2   4   4   91.97   13.55   0 
  -2   5  10   40.42   22.02   0 
  -1   2   0 2005.87   22.37   0 
  -1   4   4  226.88   15.94   0 
  -2   3   1  143.21   10.95   0 
  -2   5   8   98.75   21.86   0 
  -2   5   9  460.72   26.76   0 
   0   3   3 1166.31   21.63   0 
  -3   4   4  155.01   20.75   0 
  -2   4   3   20.82   11.35   0 
  -3   2   0  261.29   14.05   0 
  -2   5   7  682.35   29.19   0 
  -1   3   1  799.52   18.70   0 
  -1   5   8   66.53   16.17   0 
  -2   5   6  161.93   21.72   0 
  -1   4   3  179.59   13.21   0 
  -1   5   7  194.23   20.31   0 
  -3   3   1  215.22   17.16   0 
  -3   4   3  134.97   20.50   0 
   0   2   1 2839.02   24.87   0 
  -2   5   5  121.72   19.78   0 
  -1   5   6   -0.18   12.58   0 
  -4   4   5   29.53   26.01   0 
  -3   5   6  631.22   33.00   0 
  -2   2  -1  360.00   11.93   0 
  -2   3   0  128.99   11.64   0 
  -1   4   2  214.75   13.56   0 
   0   4   4   30.30    9.39   0 
  -3   4   2   44.08   17.93   0 
  -3   5   5  342.71   28.37   0 
  -2   5   4  498.47   24.12   0 
  -1   3   0   23.88    6.84   0 
  -3   3   0    9.78   13.14   0 
  -1   2  -1 4942.53   34.11   0 
  -1   5   4  340.58   19.37   0 
  -3   5   4  123.32   21.51   0 
  -2   5   3  589.33   25.19   0 
  -2   6   7  345.91   28.14   0 
  -1   4   1 1493.29   28.63   0 
  -3   4   1  140.22   16.68   0 
  -2   3  -1  209.29   12.76   0 
  -2   6   6   40.84   22.42   0 
  -1   5   3  165.71   15.62   0 
   0   3   1  408.39   12.92   0 
  -3   5   3   65.57   19.52   0 
  -1   6   7  187.74   20.89   0 
  -3   4   1  158.47   18.89   0 
  -1   4   3  173.32   14.14   0 
  -2   5   6  181.52   18.22   0 
  -2   5   7  679.33   29.38   0 
  -2   5  10   31.12   19.54   0 
  -4   4   3   56.12   23.02   0 
  -3   5   8   85.18   21.68   0 
  -3   5   9  261.96   25.07   0 
  -3   5  10  430.94   26.35   0 
  -2   5   8  102.46   17.71   0 
  -2   5   9  403.47   24.25   0 
  -2   4   2  882.22   25.07   0 
  -1   4   4  219.71   14.12   0 
  -3   4   2   38.93   17.32   0 
   0   3   5   79.20    9.18   0 
  -4   4   4  123.12   20.89   0 
  -1   4   5  407.92   17.90   0 
  -1   4   6   22.42   12.78   0 
  -4   4   5   23.80   18.82   0 
  -3   3   0    5.65   14.29   0 
  -3   4   3  140.88   19.74   0 
  -2   3   0  121.92   11.02   0 
  -1   4   9   87.15   16.33   0 
  -3   4  13   11.00   20.28   0 
  -1   4   8  262.61   17.56   0 
  -4   4   7    8.90   19.44   0 
  -4   4   9    6.16   21.85   0 
  -2   4   4   81.90   13.06   0 
  -1   3   2  653.82   16.88   0 
  -2   4  12  373.21   23.81   0 
  -3   4  11   52.16   20.69   0 
  -2   4  11   82.41   17.45   0 
  -3   4  10   26.89   20.17   0 
  -2   3   1  155.07   12.36   0 
  -2   4   6  235.88   17.57   0 
  -2   4  10   24.38   14.82   0 
  -3   3   1  198.33   16.15   0 
  -3   4   7   62.38   17.14   0 
  -2   4   7   43.62   13.60   0 
  -2   4   9  190.60   18.37   0 
  -4   3   3    5.34   20.49   0 
  -1   3   4  221.78   13.38   0 
  -4   3   4 1312.76   37.81   0 
  -3   3  14   24.11   16.62   0 
  -2   3   2  162.17   12.92   0 
  -4   3  11   28.99   20.70   0 
  -3   3   2  294.67   17.24   0 
  -4   3   5  363.08   27.75   0 
  -3   3  13   44.91   20.77   0 
  -4   3   6  110.06   23.92   0 
  -4   3   9  125.23   24.65   0 
  -4   3  10  225.28   23.38   0 
  -2   3   3  764.65   21.99   0 
  -1   3   6  424.18   16.95   0 
  -1   3   8  444.78   20.15   0 
  -5   2   7   24.15   25.31   0 
  -4   3   7   46.81   19.08   0 
  -3   3   3  322.92   18.50   0 
  -3   3  12    8.89   16.76   0 
  -2   3  12   88.05   17.39   0 
  -3   2   0  256.28   14.31   0 
  -3   3  11  186.06   20.74   0 
  -2   3  11  270.62   20.78   0 
  -3   3   5  196.47   19.39   0 
  -2   3   5  577.16   21.60   0 
  -3   3   6  655.56   27.05   0 
  -3   3   8  178.47   21.33   0 
  -3   3   9  168.40   18.91   0 
  -2   3   6  325.75   18.93   0 
  -2   3   7 1081.58   29.62   0 
  -2   3   8  252.52   19.45   0 
  -2   3   9  229.28   17.91   0 
  -3   2  14   44.26   18.76   0 
  -4   2   3  216.68   21.56   0 
  -4   2  11  390.17   25.71   0 
  -3   2   1   91.13   12.92   0 
  -3   2  13  216.83   24.31   0 
  -4   2  10   34.73   22.19   0 
  -4   2   9  111.89   22.67   0 
  -5   1   7  106.16   27.13   0 
  -5   1   8   40.62   21.80   0 
  -4   2   5   30.82   17.04   0 
  -4   2   7   75.13   21.92   0 
  -4   2   8  211.82   25.68   0 
  -3   2  12   37.93   17.14   0 
  -4   1  13   64.22   22.02   0 
  -3   2   2   18.94   12.39   0 
  -3   2  11  236.97   21.27   0 
  -2   2   2  951.31   20.20   0 
  -1   2   5   50.89    9.32   0 
  -3   1  14   25.10   20.36   0 
  -3   2   3  171.40   15.77   0 
  -3   2  10  116.92   20.41   0 
  -1   2   6  541.09   16.78   0 
  -4   1  12  191.58   21.73   0 
  -2   2  10  103.06   16.68   0 
  -3   2   4   67.62   14.70   0 
  -3   2   9  170.70   18.03   0 
  -2   2   3  141.67   10.49   0 
  -3   1  13   20.24   20.41   0 
  -3   2   5  418.27   21.18   0 
  -3   2   7  112.65   17.75   0 
  -2   2   9  301.04   18.10   0 
  -4   1   2  201.38   20.32   0 
  -2   2   4   65.54    9.49   0 
  -2   2   8  186.15   14.91   0 
  -5   0   8   12.56   25.35   0 
  -2   2   6  179.08   13.32   0 
  -5   0   6   15.39   25.18   0 
  -5   0   7    5.54   24.40   0 
  -4   1   3   33.58   17.64   0 
  -4   1   9  563.22   30.20   0 
  -3   1  12  141.40   19.41   0 
  -4   0  12   38.60   21.81   0 
  -4   1   4  154.54   18.39   0 
  -4   1   6   35.54   19.86   0 
  -4   1   7   61.48   21.08   0 
  -3   0  14   12.40   19.62   0 
  -3   1  11  199.36   21.92   0 
  -3   1  10  156.82   20.24   0 
  -2   1  11  138.57   17.69   0 
  -3   0  13  418.65   27.33   0 
  -3   1   1   33.12   10.69   0 
  -5  -1   8   40.91   25.80   0 
  -2   1  10  450.90   22.08   0 
  -4   0  10  216.21   22.88   0 
  -5  -1   6   67.91   26.45   0 
  -3   0  12   99.24   20.59   0 
  -3   1   8   55.87   13.81   0 
  -1   1   8 2810.64   36.79   0 
  -4  -1  12  167.02   22.07   0 
  -4   0   9   56.32   18.27   0 
  -3  -1  14   30.14   17.79   0 
  -3   1   7  361.40   19.56   0 
  -3   1   6  181.75   15.35   0 
  -1   1   7  278.35   12.80   0 
  -3   0  11   50.35   18.53   0 
  -2   1   8   58.57   11.20   0 
  -4  -1  11  534.95   28.58   0 
  -4   0   2   65.85   17.43   0 
  -4   0   7  483.85   26.05   0 
  -2   1   7  113.25   13.08   0 
  -4   0   3   12.72   17.22   0 
  -4   0   4  139.70   20.84   0 
  -3  -1  13   28.64   16.64   0 
  -2   1   6  945.82   23.43   0 
  -5  -2   7   36.91   22.58   0 
  -4  -1  10   13.69   21.04   0 
  -3   0  10  608.27   26.01   0 
  -2   0  11   44.97   15.74   0 
  -2   1   5  123.20   11.77   0 
  -5  -2   6  112.99   27.55   0 
  -3  -1  12  147.70   21.51   0 
  -4  -2  11  416.53   29.04   0 
  -4  -1   9  538.35   28.25   0 
  -3  -2  13  230.50   23.82   0 
  -3   0   8   71.52   16.21   0 
  -2   0  10  447.63   20.31   0 
  -4  -1   8   16.63   16.95   0 
  -3  -1  11  173.37   21.14   0 
  -4  -2  10   16.18   21.43   0 
  -3   0   7  144.85   17.03   0 
  -2   0   9  384.99   19.41   0 
  -5  -3   5   30.38   26.57   0 
  -4  -3  11   25.00   19.36   0 
  -4  -1   6   40.02   17.57   0 
  -3  -2  12   28.05   20.46   0 
  -3  -1  10  157.76   20.04   0 
  -3   0   6  107.66   13.38   0 
  -4  -2   9  124.84   20.99   0 
  -3  -3  13   29.84   18.54   0 
  -3   0   1  287.19   14.47   0 
  -3   0   5  281.13   17.52   0 
  -2   0   8  418.71   18.96   0 
  -4  -1   3   50.80   19.34   0 
  -4  -1   4  130.71   18.20   0 
  -3   0   2   44.48   11.27   0 
  -3   0   4    2.10   11.49   0 
  -2  -1  11  156.75   16.04   0 
  -4  -3  10  224.02   23.87   0 
  -4  -2   8  178.75   24.30   0 
  -3   0   3  238.10   13.97   0 
  -3  -2  11  235.66   21.12   0 
  -2   0   7 1663.95   30.03   0 
  -3  -3  12   20.12   19.62   0 
  -1   0   7    4.75    6.98   0 
  -4  -3   9  115.21   20.61   0 
  -3  -1   8   56.30   13.66   0 
  -2  -1  10  411.59   19.89   0 
  -2   0   6    1.91    9.66   0 
  -4  -2   6  219.22   25.23   0 
  -4  -3   8  126.91   23.93   0 
  -3  -4  12  129.75   22.66   0 
  -3  -1   7  401.43   21.85   0 
  -2   0   5  564.10   17.45   0 
  -4  -4   9    3.23   19.13   0 
  -4  -2   5   20.04   20.16   0 
  -2  -1   9  653.77   23.64   0 
  -2   0   4  836.99   19.18   0 
  -4  -3   7   41.59   18.65   0 
  -3  -2   9  205.46   18.72   0 
  -3  -1   6  171.63   15.11   0 
  -4  -4   8  101.57   20.52   0 
  -4  -2   1  118.53   20.01   0 
  -4  -2   2  111.54   20.48   0 
  -4  -3   6  122.41   23.80   0 
  -3  -5  11  243.07   24.43   0 
  -3  -3  10  860.39   31.97   0 
  -2  -1   8   63.56   11.27   0 
  -2  -2  10   82.44   14.15   0 
  -4  -3   5  379.37   28.28   0 
  -3  -1   4  566.15   20.32   0 
  -4  -5   7   33.94   19.73   0 
  -3  -4  10   27.17   17.27   0 
  -3  -3   9  155.04   20.63   0 
  -3  -1   3 1482.39   29.79   0 
  -2  -1   7  127.93   13.46   0 
  -4  -4   6   24.81   19.80   0 
  -4  -3   4 1401.54   39.89   0 
  -3  -5  10  450.96   28.56   0 
  -3  -2   7   94.65   14.97   0 
  -4  -5   6   31.62   24.74   0 
  -4  -3   3   11.58   22.25   0 
  -3  -1   0  315.01   14.84   0 
  -2  -2   9  244.28   16.81   0 
  -4  -4   5    9.38   19.43   0 
  -4  -3   2   24.67   22.72   0 
  -3  -3   8  187.79   20.91   0 
  -3  -2   6  322.36   20.61   0 
  -4  -5   5   33.63   23.89   0 
  -3  -4   9  266.52   22.81   0 
  -2  -1   6  926.73   22.41   0 
  -4  -4   4  106.74   22.10   0 
  -3  -5   9  243.99   25.63   0 
  -1  -1   7  225.07   12.65   0 
  -4  -5   4  574.64   33.38   0 
  -4  -4   3   52.53   24.99   0 
  -2  -2   8  185.54   16.25   0 
  -3  -4   8  272.24   25.09   0 
  -2  -1   5  143.15   10.81   0 
  -4  -5   3  132.68   27.53   0 
  -4  -4   2  404.60   28.64   0 
  -3  -6   8  130.86   23.66   0 
  -3  -2   4   76.49   14.69   0 
  -2  -3   9  218.03   19.31   0 
  -4  -4   0  248.56   29.33   0 
  -4  -4   1   79.13   22.48   0 
  -3  -5   8   81.68   19.60   0 
  -4  -5   2    0.43   22.07   0 
  -3  -4   7   51.25   19.72   0 
  -3  -3   6  688.89   27.05   0 
  -2  -2   7  795.11   24.10   0 
  -2  -1   4  443.18   15.56   0 
  -4  -5   0  212.20   30.39   0 
  -4  -5   1    1.66   26.16   0 
  -3  -2   3  156.12   14.09   0 
  -3  -6   7   51.81   19.06   0 
  -2  -4   9  160.74   20.04   0 
  -3  -3   5  205.81   17.99   0 
  -3  -2   2   15.09   10.68   0 
  -2  -3   8  237.97   17.32   0 
  -3  -4   6  301.57   22.20   0 
  -3  -2   1   84.25   14.03   0 
  -2  -5   9  427.97   27.04   0 
  -2  -2   6  215.23   13.86   0 
  -3  -6   6   73.51   23.21   0 
  -3  -5   6  614.71   32.02   0 
  -3  -3   4  108.37   17.66   0 
  -3  -2   0  237.00   15.83   0 
  -3  -2  -1   86.80   13.20   0 
  -3  -4   5  156.44   18.92   0 
  -2  -3   7 1059.87   28.57   0 
  -3  -6   5   52.77   19.39   0 
  -3  -5   5  352.85   27.64   0 
  -3  -3   3  361.03   19.99   0 
  -2  -6   8    9.48   19.72   0 
  -2  -5   8  138.73   21.32   0 
  -2  -2   5  270.04   14.33   0 
  -3  -3   2  281.61   20.19   0 
  -2  -7   7  283.76   23.76   0 
  -3  -6   4  158.16   22.10   0 
  -3  -5   4  121.78   23.21   0 
  -2  -4   7   34.77   13.70   0 
  -2  -3   6  330.24   19.12   0 
  -3  -3   1  212.15   18.71   0 
  -2  -6   7  271.20   25.19   0 
  -2  -2   4   65.90    9.69   0 
  -3  -7   2   18.20   20.34   0 
  -3  -6   3   67.38   23.78   0 
  -2  -7   6   87.68   22.68   0 
  -2  -5   7  678.99   28.67   0 
  -1  -2   6  478.26   16.49   0 
  -3  -5   3   76.04   18.08   0 
  -3  -3   0    2.88   14.99   0 
  -3  -7   1   82.87   22.66   0 
  -3  -6   2   40.37   23.31   0 
  -3  -4   2   37.64   15.57   0 
  -2  -4   6  288.29   20.84   0 
  -2  -3   5  552.71   21.60   0 
  -3  -7   0    2.30   25.45   0 
  -3  -3  -1  211.42   16.12   0 
  -2  -6   6   44.60   17.90   0 
  -2  -2   3  136.20   10.66   0 
  -3  -6   1  282.59   28.88   0 
  -2  -7   5   68.39   19.98   0 
  -2  -5   6  207.95   19.37   0 
  -3  -5   1   18.48   21.75   0 
  -3  -6   0   41.06   25.04   0 
  -3  -4   0  279.81   20.71   0 
  -2  -4   5  231.01   19.23   0 
  -2  -3   4  281.37   17.10   0 
  -2  -2   2  908.06   20.93   0 
  -3  -5   0   41.10   22.18   0 
  -3  -4  -1  148.42   21.15   0 
  -2  -7   4   18.68   18.38   0 
  -3  -6  -1  283.22   26.43   0 
  -3  -4  -2   37.41   19.08   0 
  -1  -3   6  390.83   17.45   0 
  -3  -6  -3   89.56   29.21   0 
  -3  -6  -2   29.94   22.32   0 
  -3  -5  -1   14.01   19.04   0 
  -3  -4  -3  158.20   22.02   0 
  -3  -5  -2  130.02   24.93   0 
  -2  -7   3   47.66   18.95   0 
  -2  -4   4   82.66   13.56   0 
  -2  -3   3  809.75   23.41   0 
  -3  -5  -3   69.91   24.85   0 
  -1  -4   6   20.57   13.29   0 
  -2  -7   2  526.30   29.55   0 
  -2  -6   3   13.91   19.34   0 
  -1  -5   6   -4.51   14.71   0 
  -2  -4   3   34.61   12.06   0 
  -2  -3   2  152.17   12.38   0 
  -1  -8   3   71.83   21.69   0 
  -1  -3   5  654.03   19.25   0 
  -2  -7   1  105.17   23.39   0 
  -2  -6   2  234.93   24.18   0 
  -1  -7   4  302.71   26.33   0 
  -1  -6   5  302.26   23.40   0 
  -2  -7   0   50.79   22.91   0 
  -1  -4   5  380.02   19.20   0 
  -2  -5   2  192.90   18.11   0 
  -2  -3   1  212.88   13.28   0 
  -1  -5   5  280.70   18.72   0 
  -2  -7  -1  110.27   24.71   0 
  -2  -6   1  186.69   20.58   0 
  -1  -8   1    3.96   18.10   0 
  -1  -7   3   70.90   18.36   0 
  -2  -7  -2  515.54   30.14   0 
  -2  -6   0   78.76   21.28   0 
  -2  -5   1   73.06   15.21   0 
  -2  -4   1  459.15   19.96   0 
  -2  -3   0  132.65   12.88   0 
  -2  -7  -3   52.34   24.49   0 
  -1  -8   0   -0.35   21.59   0 
  -1  -5   4  341.37   21.23   0 
  -2  -7  -5   79.95   26.85   0 
  -2  -7  -4   35.42   25.44   0 
  -2  -5   0   95.49   18.02   0 
  -1  -7   2  140.31   22.69   0 
  -1  -4   4  260.71   15.42   0 
  -2  -7  -6   65.44   23.82   0 
  -2  -4   0   59.96   12.28   0 
  -1  -6   3   51.08   17.67   0 
  -2  -6  -2  249.05   26.76   0 
  -1  -3   3 1170.24   24.00   0 
  -1  -8  -2  216.69   26.26   0 
  -2  -6  -3   21.05   19.04   0 
  -2  -4  -1  432.52   19.29   0 
  -2  -3  -2  172.16   13.65   0 
  -1  -5   3  205.89   16.67   0 
   0  -8   1    1.19   20.80   0 
  -2  -6  -4  263.09   27.62   0 
  -2  -5  -2  181.25   20.95   0 
  -1  -8  -3   75.93   20.83   0 
  -1  -6   2  346.78   22.10   0 
  -1  -4   3  128.70   12.49   0 
  -2  -6  -7  326.14   31.70   0 
  -2  -6  -6   42.87   26.80   0 
  -2  -6  -5  206.64   27.43   0 
  -2  -4  -2  876.00   26.63   0 
  -1  -7   0  241.89   22.71   0 
  -2  -3  -3  760.73   21.19   0 
  -2  -5  -4  506.61   27.39   0 
  -2  -4  -3    6.77   14.34   0 
  -1  -7  -1   70.38   21.66   0 
  -1  -5   2   38.09   12.49   0 
  -1  -3   2  580.06   17.47   0 
  -2  -3  -4  336.62   16.59   0 
  -1  -4   2  206.04   15.21   0 
  -2  -5  -5  122.91   19.44   0 
  -2  -4  -4   89.90   16.68   0 
  -1  -7  -2  148.26   24.05   0 
   0  -8  -1    5.14   16.90   0 
  -2  -4  -5  287.29   20.48   0 
  -2  -3  -5  560.21   19.53   0 
  -2  -4  -6  264.06   21.43   0 
  -1  -7  -3   54.85   19.04   0 
  -1  -5   1  770.06   25.48   0 
   0  -8  -2    7.22   18.01   0 
   0  -7   1   11.95   16.08   0 
  -1  -7  -4  261.93   26.74   0 
   0  -8  -3   46.08   21.81   0 
  -1  -7  -5  113.36   24.61   0 
  -1  -4   1 1458.41   28.95   0 
  -1  -3   1  739.83   18.20   0 
  -1  -7  -8  126.52   27.40   0 
  -1  -7  -6  116.13   26.22   0 
  -1  -5   0   70.81   15.33   0 
   0  -8  -4  226.24   23.69   0 
   0  -7   0   -0.29   15.79   0 
   0  -8  -5   47.76   22.73   0 
   0  -7  -1   24.73   19.38   0 
  -1  -6  -3   56.18   19.38   0 
  -1  -4   0 2419.93   36.83   0 
  -1  -3   0   27.88    7.60   0 
   0  -5   2  188.22   15.13   0 
   1  -8  -3   72.64   22.16   0 
  -1  -6  -4  147.47   21.63   0 
  -1  -6 -10  337.06   30.37   0 
  -1  -6  -5  328.06   26.70   0 
  -1  -5  -2   36.28   15.02   0 
   1  -8  -4   28.87   18.41   0 
  -1  -6  -9   28.88   23.97   0 
  -1  -6  -6  690.45   33.10   0 
  -1  -4  -1 1483.70   28.98   0 
   0  -7  -3   30.12   17.32   0 
  -1  -6  -8   69.08   24.13   0 
  -1  -6  -7  200.35   23.17   0 
   0  -4   2    3.22    8.49   0 
  -1  -5  -3  189.89   16.53   0 
   0  -7  -4   45.60   18.09   0 
   0  -5   1  358.71   18.16   0 
   0  -7  -5   20.78   18.29   0 
  -1  -5  -4  338.03   19.73   0 
  -1  -4  -2  208.04   13.62   0 
   0  -7  -9   20.57   23.55   0 
   0  -7  -7   92.70   23.11   0 
   1  -7  -2  168.53   22.38   0 
   0  -7  -8  127.02   22.62   0 
  -1  -5  -5  279.24   19.19   0 
   0  -5   0   -1.72   10.37   0 
  -1  -5 -10   23.04   23.10   0 
  -1  -5  -6    6.02   14.11   0 
  -1  -4  -3  168.20   13.14   0 
   0  -4   1   28.61    8.93   0 
   1  -7  -3   63.48   17.64   0 
  -1  -5  -9   84.93   19.72   0 
  -1  -5  -7  235.17   20.39   0 
  -1  -4  -4  224.82   16.02   0 
   0  -5  -1  334.93   18.95   0 
   0  -6 -12    3.17   24.74   0 
   1  -7  -5   80.86   18.76   0 
   0  -6  -5   49.90   19.46   0 
   1  -7  -6  129.64   23.14   0 
   0  -6 -11   98.46   26.08   0 
   0  -6  -6   41.01   18.81   0 
   0  -4   0    9.97    8.36   0 
   1  -7  -9   11.78   21.52   0 
   1  -7  -8  118.92   22.92   0 
   1  -7  -7   35.97   18.08   0 
  -1  -4  -6   14.87   13.62   0 
   0  -6 -10   13.10   22.61   0 
   0  -6  -7  100.71   21.90   0 
   0  -5  -2  213.56   15.64   0 
   2  -7  -5   68.95   22.45   0 
  -1  -4 -10   11.32   18.74   0 
  -1  -4  -8  294.36   20.60   0 
  -1  -4  -7  707.42   25.45   0 
  -1  -3  -4  218.27   12.72   0 
   2  -7  -6  102.02   21.75   0 
   2  -7  -7  309.13   25.82   0 
   0  -5  -3  975.36   27.30   0 
   0  -4  -1   30.86   10.71   0 
   1  -6  -3   64.53   15.17   0 
  -1  -3  -5  784.28   19.28   0 
   0  -5 -13   42.26   25.83   0 
   0  -5  -4  250.28   17.06   0 
   1  -6  -4  140.78   17.32   0 
  -1  -3  -6  452.81   17.10   0 
   1  -6 -12  116.07   24.50   0 
   1  -5  -1  793.12   24.36   0 
  -1  -3  -7  116.34   13.41   0 
   0  -5 -12   14.32   19.67   0 
   0  -5  -5   67.50   13.58   0 
   0  -4  -2    2.58   10.15   0 
   1  -6  -5  308.56   21.28   0 
  -1  -3  -9  566.04   21.71   0 
   0  -5 -11   86.03   23.84   0 
   0  -5  -6   59.97   16.41   0 
   1  -6 -11  277.75   25.52   0 
   1  -6  -6  553.37   26.27   0 
   0  -5 -10  116.09   22.93   0 
   0  -5  -9   -1.58   18.72   0 
   0  -5  -7  141.78   18.48   0 
   1  -6 -10  349.36   25.22   0 
   1  -6  -9   20.09   20.12   0 
   1  -6  -7  234.65   21.43   0 
   1  -5  -2   30.08   13.68   0 
   0  -4  -3 1231.64   25.87   0 
   2  -6  -5  150.75   18.24   0 
   1  -5 -14   34.30   23.97   0 
   1  -5  -3  193.92   17.38   0 
   2  -6 -11   15.41   20.23   0 
   2  -6  -6   31.28   18.88   0 
   0  -4 -13  474.13   29.42   0 
   0  -4  -4   36.78   11.41   0 
   2  -6 -10  105.65   20.14   0 
   2  -6  -9  277.12   25.91   0 
   2  -6  -8    8.66   20.41   0 
   2  -6  -7  291.28   22.55   0 
   1  -5 -13  234.85   24.26   0 
   1  -4  -1 1567.77   28.86   0 
   0  -4 -12   16.44   20.35   0 
   0  -4  -5 1388.03   28.51   0 
   1  -5 -12   52.80   22.02   0 
   1  -5  -5  279.02   19.91   0 
   0  -4  -6  407.61   19.20   0 
   1  -5 -11   45.67   18.30   0 
   1  -5  -6    0.27   12.08   0 
   1   0  10  153.37   10.73   0 
   2   0  11   46.79    9.14   0 
   3  -1   7  355.91   17.44   0 
   0   1  10  587.73   14.90   0 
   1  -1   1  696.92   10.32   0 
   2  -1   8   53.49    8.30   0 
   1  -1   6  807.72   16.84   0 
   3  -1   8   53.92   10.52   0 
   0   0   7   -0.03    2.72   0 
   1  -1   7  269.97   10.88   0 
   1   0  11   77.30    9.55   0 
   2  -1   9  686.77   21.63   0 
   0   0   8   93.44    6.01   0 
   1  -1   0  362.33    6.65   0 
   1  -1   8 2775.04   34.94   0 
   2  -1  10  461.15   19.67   0 
   0   1  11   76.22    8.26   0 
   1   0  12  261.63   15.29   0 
   1  -1   9  314.99   13.53   0 
   2  -1  11  163.76   14.55   0 
   2  -2   4   72.85    6.71   0 
   2  -2   5  230.79   11.17   0 
   1   0  13   52.58   11.22   0 
   0   0  10  157.97    9.01   0 
   2  -2   8  180.97   12.10   0 
   2  -2  10  101.10   12.48   0 
   0   0  11   -1.29    5.65   0 
   1  -2   5   46.88    5.69   0 
   1  -2   6  523.74   15.26   0 
   1  -1  12  343.35   17.70   0 
   0  -1   6 2809.24   26.74   0 
   1  -2   7  468.61   15.10   0 
   0  -1   5 1408.00   17.53   0 
   0  -1   7 1654.14   22.18   0 
   1  -2   8  489.46   16.39   0 
   0  -1   4  754.60   11.96   0 
   1  -2   3  272.75    9.18   0 
   1  -2   9  177.05   11.85   0 
   1  -1  13  449.77   20.95   0 
   0  -1   9  167.31    9.22   0 
   1  -2  10  230.31   14.05   0 
   0  -1   3  498.17    8.99   0 
   1  -2  11  164.57   13.65   0 
   2  -3   5  563.43   18.47   0 
   2  -3   6  325.27   14.95   0 
   2  -3   7 1035.21   27.01   0 
   0  -1  10  574.81   16.60   0 
   2  -3   8  241.54   14.85   0 
   2  -3   9  230.39   15.50   0 
   0  -1  11   76.63    8.87   0 
   1  -2   1 4893.09   32.87   0 
   1  -2  12  353.82   18.34   0 
   0  -1  12  887.04   23.29   0 
   1  -3   6  438.88   15.48   0 
   1  -3   7  118.53    9.46   0 
   1  -3   8  457.13   17.58   0 
   1  -3   5  781.49   19.30   0 
   1  -3   9  580.67   20.69   0 
   0  -2   7  250.54   10.45   0 
   0  -2   8   19.37    5.71   0 
   1  -3  10   43.43    9.15   0 
   0  -2   9   35.79    6.27   0 
   0  -2  10  668.72   19.92   0 
   1  -3   3 1251.73   22.10   0 
   2  -4   7   49.64   10.55   0 
   0  -2   4 1936.18   23.14   0 
   2  -4   6  248.06   14.96   0 
   0  -2  12   15.73    9.58   0 
   1  -3   2  635.45   15.32   0 
   0  -2   3   38.45    4.23   0 
   0  -1   1   45.67    2.45   0 
   1  -4   7  711.58   23.37   0 
   1  -4   8  277.05   16.61   0 
   0  -3   8  113.38   10.09   0 
   1  -4   6   18.09    6.64   0 
   0  -3   7  222.18   11.47   0 
   0  -3   9   50.28    7.99   0 
   0  -3  10  137.75   12.26   0 
   1  -4   5  396.83   16.42   0 
   0  -3   6   63.16    6.86   0 
  -1   0   8  115.17    5.26   0 
   0  -3   5   83.98    7.63   0 
   0  -2   2 4070.85   30.04   0 
   1  -4   4  213.91   11.77   0 
  -1   0   7    4.81    2.31   0 
   0  -3   4  557.19   15.22   0 
   1  -4   3  175.87   10.84   0 
  -1  -1   8 2658.88   27.14   0 
  -1  -1   7  227.43    7.90   0 
  -1  -1  10  264.27   11.19   0 
   0  -3   3 1135.20   20.34   0 
   0  -4   8  389.24   17.64   0 
   0  -2   1 2854.70   24.03   0 
  -1  -1   6  711.06   12.53   0 
   0  -4   6  401.62   16.86   0 
   1  -5   6   -0.96    7.54   0 
   1  -5   5  278.54   15.86   0 
  -1  -2   8  520.48   15.19   0 
  -1  -2   9  145.05    9.74   0 
   0  -4   5 1395.77   28.36   0 
   0  -1   0    1.33    1.15   0 
  -1  -2   7  469.43   13.68   0 
   0  -4   4   41.35    6.61   0 
  -1  -3   8  411.68   16.26   0 
  -1  -3  10   61.75   10.43   0 
  -1  -2   5   82.66    5.76   0 
   0  -2   0 9999.99   43.45   0 
  -1  -3   7  125.22    9.79   0 
  -1  -3  11   11.41   10.12   0 
   0  -5   6   60.72   11.08   0 
  -1  -3   6  389.40   14.43   0 
  -1  -1   4 1577.64   16.25   0 
   0  -4   2    4.42    5.42   0 
  -1  -2   4  109.79    6.37   0 
   0  -5   5   78.29   10.11   0 
  -1  -3   5  649.15   17.41   0 
   0  -5   4  257.88   14.74   0 
  -1  -4   8  260.64   16.08   0 
  -1  -4   9  104.67   13.10   0 
  -1  -4   7  804.44   24.01   0 
  -1  -3   4  201.18   10.18   0 
   0  -5   3 1022.17   26.58   0 
   0  -4   1   33.14    5.69   0 
  -1  -4   6   22.65    7.98   0 
  -1  -2   3  278.72    9.05   0 
  -1  -1   3  941.52   12.10   0 
  -1  -4   5  383.88   15.98   0 
   0  -5   2  202.11   13.19   0 
   0  -2  -1 2970.56   23.23   0 
  -1  -4   4  260.37   13.10   0 
  -1   0   4  697.11    6.44   0 
   0  -4   0    9.94    4.53   0 
   0  -3  -1  406.17   11.40   0 
  -1  -5   6    3.25    9.49   0 
  -1  -2   2 2743.97   26.26   0 
   0  -5   1  354.05   15.65   0 
  -1  -5   5  291.74   17.44   0 
  -1  -4   3  112.32    9.20   0 
  -1  -3   2  566.34   14.85   0 
   0  -1  -1   45.78    2.26   0 
  -1  -5   4  320.18   17.65   0 
  -1  -4   2  213.58   11.50   0 
  -1  -1   2  560.07    9.26   0 
  -1  -5   3  203.62   13.72   0 
  -1  -3   1  755.79   16.87   0 
  -1  -2   1 4802.92   34.33   0 
  -1  -4   1 1572.29   28.54   0 
  -1  -5   2   32.82    8.13   0 
   0  -2  -2 4107.87   27.19   0 
  -2  -3   7 1066.04   25.45   0 
  -2  -3   8  236.76   14.58   0 
  -2  -4   8   45.92   12.61   0 
  -2  -3   6  339.85   14.92   0 
  -1  -3   0   27.97    4.44   0 
  -2  -4   7   32.97    9.69   0 
  -2  -2   7  788.45   18.37   0 
  -1  -5   1  757.63   23.46   0 
  -1  -4   0 2411.03   35.12   0 
  -2  -4   6  271.09   15.72   0 
  -2  -3   5  541.46   17.57   0 
  -1  -2   0 2038.04   22.58   0 
  -2  -4   5  240.35   15.29   0 
  -2  -2   6  209.67    9.96   0 
  -1  -1   1  636.80    9.90   0 
  -1  -5   0   65.62    9.87   0 
  -2  -4   4   82.89   10.61   0 
  -2  -3   4  296.87   12.86   0 
  -2  -2   5  281.08   10.83   0 
  -1  -4  -1 1515.94   27.80   0 
  -1  -3  -1  794.55   17.19   0 
  -2  -3   3  796.63   20.09   0 
  -1   0   3 1044.89    7.30   0 
  -2  -2   4   72.63    6.51   0 
  -1  -5  -1  778.54   23.75   0 
  -2  -4   2  907.26   24.84   0 
  -1  -2  -1 4843.36   35.12   0 
  -2  -3   2  141.60    9.21   0 
  -1  -4  -2  206.45   11.62   0 
  -2  -5   2  179.64   14.28   0 
  -2  -4   1  438.01   17.82   0 
  -1  -5  -2   30.01    7.50   0 
  -1  -1   0  372.22    7.89   0 
   0  -1  -2   10.70    1.55   0 
  -2  -5   1   64.90   11.55   0 
  -2  -3   1  187.40   10.72   0 
  -2  -2   2  923.63   18.02   0 
  -2  -4   0   47.99    8.60   0 
  -2  -1   5  142.19    6.17   0 
  -2  -5   0   91.91   12.29   0 
  -1  -4  -3  182.84   10.65   0 
  -2  -3   0  129.99    9.47   0 
  -1  -2  -2 2614.94   26.51   0 
  -2  -2   1  351.36   11.63   0 
  -2  -1   4  452.58   10.19   0 
  -1  -3  -3 1245.51   22.02   0 
  -2  -4  -1  448.86   18.10   0 
  -2  -5  -1   86.99   11.13   0 
  -2  -3  -1  149.99   10.09   0 
  -2  -1   3  718.25   12.80   0 
  -1  -1  -1  673.05   10.90   0 
  -2  -4  -2  891.44   24.80   0 
  -2  -2   0  186.17    8.76   0 
  -3  -4   3  135.19   14.64   0 
  -3  -3   5  209.93   15.25   0 
  -1  -3  -4  222.82   10.50   0 
  -3  -4   2   33.04   11.19   0 
  -3  -3   4  118.09   11.90   0 
  -2  -3  -2  172.87   10.30   0 
  -3  -3   3  358.05   17.13   0 
  -2  -4  -3   15.75    7.83   0 
  -2  -2  -1  374.67   12.46   0 
  -3  -4   1  141.07   14.27   0 
  -3  -3   2  289.33   15.69   0 
  -2  -3  -3  764.07   20.71   0 
  -2  -1   1   36.70    4.18   0 
  -3  -4   0  284.41   17.17   0 
  -3  -3   1  225.75   14.13   0 
  -1  -3  -5  783.07   18.54   0 
  -1  -1  -2  600.38   10.90   0 
  -2  -4  -4   78.31    9.40   0 
  -2  -2  -2  982.87   20.09   0 
  -3  -2   4   71.90    8.40   0 
  -3  -3   0    8.44    8.13   0 
  -3  -2   3  170.32   10.82   0 
  -2  -3  -4  345.92   14.84   0 
  -2  -1   0    4.46    3.33   0 
  -3  -2   2   10.25    6.63   0 
  -2  -4  -5  280.51   16.06   0 
  -3  -3  -1  191.13   12.91   0 
  -2  -2  -3  135.59    8.46   0 
  -1   0   1  853.45    8.18   0 
  -3  -2   1   78.97    8.72   0 
  -1  -1  -3 1039.38   15.14   0 
  -3  -3  -2  308.06   15.88   0 
  -2  -3  -5  583.35   18.97   0 
  -3  -2   0  243.23   12.36   0 
  -2  -4  -6  247.28   15.62   0 
  -2  -2  -4   69.70    6.90   0 
  -3  -3  -3  319.34   17.13   0 
  -3  -2  -1   81.70    9.14   0 
  -2  -3  -6  342.17   15.33   0 
  -1  -2  -6  542.16   14.31   0 
  -1   0   0    0.46    1.32   0 
  -3  -3  -4  107.17   11.33   0 
  -2  -2  -5  228.32   11.27   0 
  -3  -1   3 1390.92   21.34   0 
  -3  -2  -3  172.04   12.16   0 
  -3  -1   2  247.86   10.44   0 
  -3  -3  -5  208.60   15.27   0 
  -3  -1   1   46.64    6.43   0 
  -2  -2  -6  181.59   11.18   0 
  -3  -1   0  308.08   12.35   0 
  -3  -2  -4   67.79    8.69   0 
  -2   0   2  142.24    5.09   0 
  -1  -1  -5  320.17    9.72   0 
  -1   0  -1  854.36   10.49   0 
  -3  -1  -1   31.24    6.52   0 
  -2   0   1 1571.64   16.94   0 
  -3  -2  -5  419.61   17.92   0 
  -3  -1  -2  285.72   12.90   0 
  -2  -2  -7  742.38   21.13   0 
  -4  -2   0  227.26   16.09   0 
  -2  -1  -5  133.28    8.35   0 
  -2   0   0   41.43    3.92   0 
  -1   0  -2 3989.29   25.07   0 
  -3  -2  -6  356.54   17.80   0 
  -2   0  -1 1562.82   19.59   0 
  -2  -2  -8  180.12   11.70   0 
  -2  -1  -6  938.67   21.24   0 
  -3  -1  -4  616.75   19.20   0 
  -2   0  -2  138.63    6.70   0 
  -3  -2  -7  109.39   11.61   0 
  -1   0  -3 1107.16   14.56   0 
  -1  -1  -7  291.94   10.79   0 
  -2  -1  -7  122.26    9.45   0 
  -1   0  -4  707.31   12.83   0 
  -4  -1  -1  418.15   18.68   0 
  -3  -1  -6  174.48   12.14   0 
  -3   0   0    1.41    4.48   0 
  -2   0  -4  848.98   17.41   0 
  -4  -1  -2  195.21   15.01   0 
  -3   0  -1  299.15   11.74   0 
  -3   0   2   35.12    5.18   0 
  -3   0  -2   32.06    6.39   0 
  -2  -1  -8   62.65    7.67   0 
  -4  -1  -3   29.05    9.48   0 
  -3  -1  -7  374.18   17.38   0 
  -2   0  -5  579.91   15.43   0 
  -1   0  -5 1200.05   17.82   0 
  -3  -1  -8   58.04    9.49   0 
  -2  -1  -9  649.05   20.45   0 
  -2   0  -6    7.51    4.35   0 
   0   0  -1   -0.11    0.32   0 
   0   0  -2    0.53    0.78   0 
  -3   0  -6  102.99    9.79   0 
  -1   0  -7    2.85    3.35   0 
   0   0  -3    1.39    1.27   0 
  -4   0  -3   17.55    9.79   0 
  -4   0  -2   73.09   11.12   0 
  -2   0  -8  402.98   15.44   0 
  -4   0  -4  127.66   13.86   0 
  -3   0  -8   63.43   10.62   0 
  -2   0  -9  373.43   15.76   0 
  -2   1  -2 2141.12   24.58   0 
  -2   1  -1   38.19    4.07   0 
   0   0  -4  300.12    6.46   0 
  -2   1  -4  437.59   13.21   0 
  -2   1   0    4.94    2.67   0 
  -3   1  -4  569.31   18.33   0 
  -3   1  -3 1424.38   26.28   0 
  -3   1  -2  249.07   11.11   0 
  -3   1  -1   42.74    6.22   0 
  -2   0 -10  458.66   18.72   0 
  -3   1  -5  481.57   17.96   0 
  -2   1  -6  914.39   20.96   0 
  -3   1   0  298.85   10.73   0 
  -2   1   1   22.35    2.99   0 
  -3   1  -6  172.68   11.93   0 
  -2   1  -7  120.32    9.53   0 
  -1   1  -3  894.06   14.07   0 
  -1   1  -2  571.15   10.26   0 
  -3   1  -8   41.30    9.94   0 
  -2   1  -8   73.96    8.09   0 
  -1   1  -1  617.34    9.60   0 
  -4   1  -3   46.30   10.94   0 
  -2   1  -9  649.05   20.98   0 
  -1   1  -7  229.40   10.17   0 
  -2   1   2 2087.66   15.78   0 
  -1   1   0  369.14    6.66   0 
  -2   1 -10  429.53   18.08   0 
  -1   1  -9  349.46   14.03   0 
  -2   1 -11  157.92   12.93   0 
  -3   2  -6  330.97   16.85   0 
  -3   2  -5  404.75   17.38   0 
  -3   2  -4   65.55    9.19   0 
  -2   2  -5  282.63   12.50   0 
  -2   2  -4   75.46    7.32   0 
  -3   2  -7   95.07   11.88   0 
  -3   2  -3  162.33   10.47   0 
  -2   2  -6  195.46   11.03   0 
  -2   2  -3  137.90    8.34   0 
  -3   2  -2    5.68    6.09   0 
  -2   2  -8  188.56   12.11   0 
  -3   2  -1   85.85    7.81   0 
  -2   2  -1  338.91   10.35   0 
  -2   2 -10   72.44   10.10   0 
  -3   2   0  245.51   10.39   0 
  -1   2  -7  463.76   15.21   0 
  -1   2  -6  486.08   14.40   0 
  -1   2  -5   69.87    5.85   0 
  -1   2  -8  489.73   16.51   0 
  -2   2   0  196.42    7.45   0 
   0   1  -4  794.57   12.36   0 
  -1   2  -9  138.94   10.06   0 
  -3   3  -6  682.93   24.46   0 
  -3   3  -5  221.62   14.89   0 
  -1   2  -2 2714.88   25.79   0 
  -3   3  -4  112.54   11.69   0 
  -2   3  -7 1006.79   26.41   0 
  -2   3  -6  343.15   15.69   0 
   0   1  -3  513.04    9.08   0 
  -2   3  -5  570.51   18.19   0 
  -3  -2   9  201.16   15.63   0 
  -2  -2  15   85.36   15.23   0 
   0   1   9  174.11   10.10   0 
  -3  -2  10  119.73   14.50   0 
  -2   0   7 1666.87   27.87   0 
  -2   0   8  433.15   16.09   0 
  -1  -1  16   29.37   12.61   0 
  -2   0   6    7.08    4.09   0 
  -2   0   9  398.44   16.31   0 
  -1   0  14 1354.90   35.38   0 
  -3  -2  11  248.55   18.63   0 
  -2  -1  14   77.34   12.40   0 
  -2   0   5  588.70   14.42   0 
   0   1  11   81.21    8.84   0 
  -2   0  11   45.67   10.03   0 
  -1   1   7  274.03   11.52   0 
  -1   1   8 2783.68   36.29   0 
  -1   1   9  322.92   14.31   0 
  -2  -1  15   79.98   14.34   0 
  -1   1   6  791.87   17.11   0 
  -1   1  10  244.47   13.58   0 
  -2   0   4  863.90   15.69   0 
  -2   0  12   82.06   10.88   0 
  -3  -2  13  231.85   19.78   0 
  -1   1   5  320.86   10.35   0 
  -3  -1   7  380.74   15.49   0 
  -3  -1   8   50.64    9.73   0 
  -3  -1   9   83.50   12.04   0 
  -3  -1  10  163.67   14.77   0 
  -2   0  13   34.78    9.81   0 
  -1   0  16   46.22   12.66   0 
  -1   1  12  331.67   16.76   0 
  -3  -1  11  188.23   16.28   0 
  -2   0  14  156.69   14.96   0 
  -1   1   4 1756.71   21.53   0 
  -1   1  13  434.53   19.79   0 
  -3  -1  12  142.66   16.32   0 
  -2   0  15  149.52   16.36   0 
  -1   1  14   75.61   11.25   0 
  -3  -1  13   25.80   11.87   0 
  -2   1   8   52.15    8.16   0 
  -2   1   9  680.56   21.56   0 
  -2   1  11  158.72   12.90   0 
  -1   1  15  313.02   18.63   0 
  -2   1  12   18.61    8.27   0 
   0   2   9   33.76    7.18   0 
  -3   0   9  249.32   15.38   0 
  -3   0  10  634.24   23.84   0 
  -2   1   6  964.20   20.70   0 
  -2   1  13  214.75   17.03   0 
  -1   1  16   51.77   12.75   0 
   0   2   8   19.22    5.20   0 
  -3   0   8   70.28   10.14   0 
  -3   0  11   42.55   12.34   0 
   0   2   7  253.93   10.81   0 
  -3   0   7  133.63   10.91   0 
  -3   0  12  104.77   15.08   0 
  -2   1  14   85.88   12.79   0 
  -1   2   8  501.37   17.13   0 
  -1   2   9  178.81   11.38   0 
  -1   2  11  157.09   12.17   0 
  -3   0  13  383.12   22.53   0 
  -2   1   5  136.57    8.27   0 
  -1   2   7  461.88   15.56   0 
  -1   2  12  315.56   16.91   0 
   0   2   6   34.44    5.41   0 
  -2   1  15   74.93   12.48   0 
  -1   2  13  278.87   16.74   0 
  -3   0   6  102.58    9.27   0 
  -3   0  14   18.60   13.42   0 
  -1   2   6  540.94   15.63   0 
  -2   1   4  505.06   13.30   0 
  -1   2  15  536.83   24.44   0 
  -3   0   5  283.42   12.11   0 
  -2   2  10  108.38   11.90   0 
  -2   2  11   33.13    9.95   0 
  -3   1  10  152.00   14.65   0 
  -3   1  11  216.12   17.39   0 
  -2   2   8  166.73   12.11   0 
  -2   2  12  422.25   20.79   0 
  -2   2  13  143.45   15.30   0 
  -1   2   5   48.48    5.52   0 
  -1   2  16  188.84   17.26   0 
  -3   1   9   92.56   10.92   0 
  -3   1  12  126.15   15.63   0 
  -3   1  13   36.92   12.10   0 
  -2   2   7  725.64   20.59   0 
  -2   2  14  433.51   22.30   0 
   0   2   4 1916.63   23.14   0 
  -2   2  15   88.88   14.67   0 
  -2   1   3  691.33   14.27   0 
  -2   2   6  179.92   10.99   0 
  -1   2   4  100.15    6.61   0 
  -1   3  11    3.85    8.16   0 
  -1   3  10   43.82    8.39   0 
  -1   3  12  108.96   11.90   0 
  -1   3  13  315.91   19.08   0 
  -3   1   6  196.01   12.10   0 
  -1   3   8  436.33   17.52   0 
  -1   3  14    1.06    8.55   0 
  -1   3   7  125.86   10.20   0 
  -1   3  15   55.92   11.61   0 
  -3   2  10  115.56   14.53   0 
  -3   2  11  238.75   18.58   0 
  -3   2  12   21.70   12.86   0 
  -2   3  11  288.42   18.66   0 
  -2   3  12   85.99   13.35   0 
  -3   1   5  468.74   15.76   0 
  -3   2   9  170.23   15.08   0 
  -3   2  13  211.14   17.60   0 
  -2   3   9  223.33   15.54   0 
  -2   3  10   53.63    9.85   0 
  -2   3  13  140.23   15.69   0 
  -1   2   3  265.85    9.37   0 
   0   3   6   63.23    7.26   0 
  -3   2   8  381.57   18.84   0 
  -2   3  14  129.53   14.81   0 
  -1   3   6  437.73   15.60   0 
  -2   1   2 2084.92   22.67   0 
  -2   2   4   70.38    6.63   0 
  -2   3   8  257.80   14.92   0 
  -1   3   5  791.56   19.71   0 
   0   3   5   82.05    7.46   0 
  -3   1   4  616.91   16.49   0 
  -3   2   6  372.46   16.91   0 
  -2   3   6  339.94   15.34   0 
  -1   4  10    3.31    8.94   0 
  -1   4  11  529.48   22.56   0 
  -1   4  12  175.66   14.87   0 
  -1   4  13   44.94   12.58   0 
  -2   2   3  138.58    8.41   0 
  -1   2   2 2620.75   26.85   0 
  -1   4   9   96.14   10.89   0 
  -1   4  14  288.93   19.45   0 
  -3   3  10  874.81   30.57   0 
  -3   3  11  171.15   17.23   0 
  -3   3  12    8.42   12.08   0 
  -1   3   4  240.63   10.95   0 
  -1   4   8  276.33   15.99   0 
  -3   3   9  161.23   16.07   0 
  -2   3   5  564.63   18.48   0 
  -2   4  11   69.56   13.20   0 
   0   3   4  569.16   15.02   0 
  -2   4  10   23.34    9.50   0 
  -2   4  13  215.60   17.60   0 
  -3   3   8  192.95   15.13   0 
  -2   4   9  174.26   14.51   0 
  -3   1   3 1453.20   22.66   0 
  -2   4   8   31.25    9.97   0 
  -3   3   7  253.77   16.01   0 
  -2   3   4  349.52   14.31   0 
  -1   3   3 1226.74   22.55   0 
  -1   4   6   18.13    6.54   0 
  -3   2   4   72.99    9.04   0 
  -2   4   7   58.16    9.64   0 
  -3   3   6  712.36   24.38   0 
   0   3   3 1188.98   20.60   0 
  -1   2   1 4733.55   34.94   0 
  -1   4   5  404.02   16.34   0 
  -3   4  10   21.49   12.80   0 
  -2   3   3  761.01   20.02   0 
  -1   5  10   27.27   11.20   0 
  -1   5  11   26.60    9.66   0 
  -1   5  12   49.03   11.65   0 
  -3   4   9  256.33   19.40   0 
  -1   5   9   85.98   12.95   0 
  -1   3   2  645.54   16.16   0 
  -1   5   8   56.35   11.09   0 
  -3   2   3  173.52   10.82   0 
  -3   4   8  264.53   18.40   0 
  -2   5  10   31.09   12.47   0 
  -2   5  11  213.79   17.32   0 
  -2   5   9  435.92   22.38   0 
  -1   5   7  217.58   15.70   0 
   0   4   4   36.91    7.03   0 
  -3   4   7   59.38   11.63   0 
  -2   5   8  106.04   14.39   0 
   0   3   2  721.12   15.84   0 
  -1   5   6    0.31    7.89   0 
  -2   5   7  702.33   26.58   0 
  -1   4   3  177.56   10.89   0 
  -3   2   2   19.19    6.42   0 
  -2   4   3   15.70    7.44   0 
  -1   2   0 2058.95   22.94   0 
  -1   3   1  798.56   17.64   0 
  -1   5   5  282.06   16.41   0 
   0   4   3 1244.26   24.89   0 
  -3   3   3  333.14   15.97   0 
  -3   4   5  162.51   15.15   0 
  -1   4   2  212.26   11.96   0 
  -3   5   8   79.10   13.63   0 
  -2   3   1  158.17    9.90   0 
  -2   5   5  114.95   12.54   0 
  -1   5   4  324.68   16.98   0 
  -1   6   9   15.97    9.95   0 
   0   3   1  423.49   12.41   0 
  -3   4   4  171.61   15.07   0 
  -3   5   7  215.01   18.63   0 
  -1   6   8   69.86   13.29   0 
  -2   2   0  203.68    8.83   0 
  -2   4   2  898.82   24.05   0 
  -3   3   2  316.68   15.26   0 
  -2   6   8    6.81   11.81   0 
  -1   6   7  182.23   15.42   0 
   0   4   2    0.42    4.37   0 
  -3   5   6  686.54   27.50   0 
  -1   3   0   26.32    5.42   0 
  -3   2   1   86.37    7.90   0 
  -3   4   3  142.15   13.90   0 
  -3   5   5  373.34   21.95   0 
  -2   5   3  587.62   22.65   0 
  -2   6   6   54.29   13.15   0 
  -2   3   0  127.88    8.59   0 
  -2   4   1  434.49   16.94   0 
  -1   6   5  312.85   18.29   0 
   0   4   1   38.55    6.58   0 
  -3   3   1  198.12   12.49   0 
  -3   4   2   37.88   10.35   0 
  -3   5   4  120.35   15.12   0 
  -2   6   5  182.92   15.99   0 
  -1   2  -1 4901.23   35.20   0 
   0   3   0    0.53    3.29   0 
  -2   5   2  181.74   13.65   0 
  -1   6   4  157.73   13.97   0 
  -1   4   0 2496.20   35.75   0 
  -3   5   3   81.69   14.00   0 
  -2   4   0   57.18    8.74   0 
  -1   3  -1  745.37   16.96   0 
  -1   6   3   55.07    9.92   0 
  -3   2   0  250.95   10.78   0 
  -3   4   1  144.44   13.28   0 
  -2   3  -1  199.56   10.55   0 
  -2   5   1   95.33   10.82   0 
  -2   6   3   14.61   10.63   0 
  -1   7   6   97.19   13.04   0 
   0   4   0   12.16    4.84   0 
  -3   3   0   14.21    7.33   0 
  -3   5   2  131.41   15.01   0 
  -1   6   2  364.55   19.12   0 
   0   5   1  341.83   15.21   0 
  -3   6   4  135.44   15.14   0 
  -1   4  -1 1525.20   28.07   0 
  -1   7   5  106.51   13.52   0 
   0   3  -1  398.80   12.08   0 
  -2   5   0   95.23   11.63   0 
  -3   4   0  298.20   16.37   0 
  -1   7   4  238.92   17.34   0 
  -3   5   1    8.26   10.93   0 
  -3   6   3   79.53   13.45   0 
  -1   2  -2 2783.34   26.69   0 
  -1   3  -2  568.91   15.17   0 
  -1   6   1  274.48   16.32   0 
  -1   7   3   51.30   12.36   0 
   0   4  -1   35.24    6.30   0 
   0   5   0    0.78    5.29   0 
  -2   2  -2  910.85   16.70   0 
  -2   3  -2  151.93    9.01   0 
  -2   7   3   53.08   13.12   0 
  -3   3  -1  212.15   12.11   0 
  -3   6   2   34.27   12.90   0 
  -2   5  -1   65.58   10.39   0 
  -1   4  -2  206.14   11.16   0 
  -3   5   0   41.16   11.73   0 
  -2   4  -2  881.42   23.32   0 
  -1   6   0    5.21    7.05   0 
  -1   7   2  138.71   15.05   0 
  -2   6   0   73.07   11.30   0 
  -3   5  -6  652.17   27.31   0 
  -3   6  -6   69.61   14.15   0 
  -3   7  -5  203.74   16.78   0 
  -2   3  -7 1011.77   26.98   0 
  -2   4  -8   45.88    9.42   0 
  -1   2  -7  458.50   15.20   0 
  -1   4  -9   97.08   11.61   0 
  -3   3  -4  117.69   11.18   0 
  -3   4  -5  141.08   14.55   0 
  -2   5  -8  114.77   14.11   0 
  -2   6  -8    5.44    9.18   0 
  -1   6  -9   14.67   10.31   0 
  -3   6  -5   53.85   13.49   0 
  -2   2  -5  268.74   12.53   0 
  -2   7  -7  286.18   19.54   0 
  -1   3  -8  416.01   16.71   0 
  -3   7  -4  275.45   19.53   0 
  -3   3  -3  341.71   16.54   0 
  -2   4  -7   30.76    9.76   0 
  -1   7  -8  109.36   13.29   0 
  -3   4  -4  126.57   13.98   0 
  -2   3  -6  334.58   15.51   0 
  -2   6  -7  267.09   19.19   0 
  -3   6  -4  178.92   16.45   0 
  -3   7  -3  211.42   18.23   0 
  -2   7  -6   77.80   13.77   0 
  -1   6  -8   60.89   12.50   0 
  -3   3  -2  293.23   15.01   0 
  -3   5  -4  124.59   14.13   0 
  -1   3  -7  121.02   10.24   0 
  -1   8  -6  302.55   19.10   0 
  -3   4  -3  128.15   13.69   0 
  -1   7  -7   33.62   11.64   0 
  -3   6  -3   65.36   14.21   0 
  -3   7  -2   10.59   10.58   0 
  -2   4  -6  254.81   15.37   0 
  -2   6  -6   52.26   12.53   0 
  -3   5  -3   92.49   14.48   0 
  -2   3  -5  563.23   18.90   0 
  -2   7  -5   74.00   13.88   0 
  -3   3  -1  206.59   12.97   0 
  -3   7  -1   90.76   15.70   0 
  -1   6  -7  228.57   17.33   0 
  -1   8  -5   90.25   13.67   0 
  -3   4  -2   35.75   10.80   0 
  -3   6  -2   44.74   14.05   0 
  -2   8  -3   21.18    9.99   0 
  -1   7  -6  122.77   14.95   0 
  -2   4  -5  231.96   15.08   0 
  -2   6  -5  158.86   16.22   0 
  -1   3  -6  388.84   15.07   0 
  -3   3   0    8.58    8.37   0 
  -3   7   0    3.58   11.12   0 
  -2   3  -4  298.56   14.22   0 
  -2   5  -5  117.22   13.61   0 
  -2   7  -4   23.08   10.32   0 
  -3   4  -1  137.35   13.64   0 
  -3   6  -1  304.52   20.93   0 
  -2   8  -2    7.86   11.15   0 
  -1   8  -4   30.64   11.82   0 
  -3   7   1   79.21   15.36   0 
  -1   4  -6   17.60    7.87   0 
  -1   6  -6  585.55   24.38   0 
  -2   6  -4  197.41   17.27   0 
  -2   7  -3   58.26   13.74   0 
  -1   5  -6    2.63    8.10   0 
  -1   7  -5   88.99   12.42   0 
  -3   6   0   45.20   12.42   0 
  -3   7   2   16.41   13.47   0 
  -2   4  -4   86.04    9.84   0 
  -2   8  -1   49.59   11.79   0 
  -3   4   0  304.03   17.29   0 
  -3   7   3  216.67   18.89   0 
  -2   5  -4  414.06   20.03   0 
  -1   3  -5  651.61   18.50   0 
  -1   8  -3   70.54   12.14   0 
  -3   6   1  267.78   20.51   0 
  -2   8   0   63.57   13.59   0 
  -2   6  -3   24.10   10.06   0 
  -2   7  -2  546.32   25.29   0 
  -1   7  -4  295.61   19.05   0 
  -3   4   1  142.30   13.69   0 
  -3   6   2   39.05   14.65   0 
  -1   4  -5  382.67   16.36   0 
  -1   8  -2  199.80   17.51   0 
  -2   4  -3   33.82    7.56   0 
  -2   5  -3  570.75   22.80   0 
  -2   6  -2  230.96   18.07   0 
  -2   7  -1  109.27   14.07   0 
  -3   4   2   36.94   11.05   0 
  -2   3  -2  162.54   10.13   0 
  -2   8   2    8.33   11.66   0 
  -1   3  -4  199.37   10.54   0 
  -1   7  -3   57.49   11.26   0 
  -1   8  -1    5.28    9.63   0 
  -2   5  -2  199.95   14.51   0 
  -2   7   0   43.03   11.51   0 
  -1   5  -4  345.67   17.67   0 
  -2   6  -1  198.39   17.13   0 
  -1   4  -4  266.27   13.58   0 
  -1   7  -2  163.90   15.38   0 
  -1   8   0    0.18    9.41   0 
  -2   3  -1  201.53   11.16   0 
  -2   5  -1   71.53   10.25   0 
  -1   8   1   -0.53   11.01   0 
  -2   7   2  549.87   25.71   0 
  -1   5  -3  204.63   14.21   0 
  -1   4  -3  115.72   10.22   0 
  -1   6  -2  332.29   19.18   0 
   0   4  -4   42.48    7.70   0 
   0   7  -2  214.99   16.93   0 
   0   8   0 1049.60   32.86   0 
  -2   7   3   47.29   13.96   0 
  -1   8   2  205.45   16.99   0 
   0   6  -3   90.04   11.02   0 
  -2   5   0   89.31   10.88   0 
  -2   6   1  175.64   15.58   0 
  -1   7   0  218.16   17.92   0 
  -2   4   0   51.88    9.15   0 
  -2   7   4   33.97   13.91   0 
  -1   8   3   79.03   14.27   0 
   0   8   1    4.35   10.84   0 
  -1   5  -2   33.55    7.79   0 
  -1   6  -1  290.36   18.00   0 
   0   7  -1   18.81   10.57   0 
  -2   5   1   95.55   12.35   0 
  -2   7   5   78.23   13.82   0 
  -1   8   4   27.74   12.27   0 
   0   5  -3  994.65   26.13   0 
  -2   7   6   75.02   15.34   0 
  -1   4  -2  202.54   11.62   0 
  -1   7   1   56.77   11.69   0 
   0   6  -2  335.42   17.75   0 
   0   8   2    9.92   10.56   0 
  -2   6   3   23.20   12.41   0 
  -2   7   7  340.59   21.85   0 
  -1   8   5   90.05   13.27   0 
   0   4  -3 1249.38   25.78   0 
  -2   4   1  440.21   17.11   0 
  -2   7   8    3.40   10.88   0 
  -1   6   0    7.42    9.32   0 
  -1   7   2  154.08   16.24   0 
  -1   8   6  335.91   20.80   0 
   0   7   0    0.93    8.33   0 
  -2   5   2  184.94   14.80   0 
  -1   5  -1  784.98   24.10   0 
   0   8   3   50.42   11.40   0 
   0   5  -2  195.50   13.12   0 
   0   6  -1  209.09   15.40   0 
  -1   7   3   65.85   13.66   0 
   0   7   1   15.97   10.87   0 
   0   8   4  220.39   17.23   0 
  -2   4   2  908.30   24.14   0 
  -2   5   3  581.88   23.25   0 
  -2   6   5  205.77   17.26   0 
  -1   4  -1 1521.95   28.79   0 
  -1   6   1  309.54   17.93   0 
  -2   6   6   51.70   14.29   0 
  -1   5   0   71.67   10.25   0 
   0   8   5   39.78   11.40   0 
   0   4  -2    0.63    4.69   0 
   0   7   2  221.84   17.48   0 
   0   8   6    1.63   10.95   0 
  -2   5   4  504.74   22.19   0 
  -2   6   7  325.48   20.73   0 
  -1   6   2  388.12   20.54   0 
  -1   7   5  123.45   15.58   0 
   0   6   0  505.76   21.12   0 
   0   8   7   45.36   12.29   0 
  -2   4   3   17.58    8.14   0 
  -2   6   8   11.92   11.52   0 
   0   5  -1  348.06   15.90   0 
  -2   5   5  119.05   14.08   0 
  -1   4   0 2407.02   35.90   0 
  -1   7   6  108.17   15.23   0 
   0   7   3   34.73   11.78   0 
  -1   5   1  772.48   23.84   0 
  -1   7   7   27.92   12.42   0 
  -2   4   4   92.10   10.75   0 
  -1   7   8  116.29   15.98   0 
   0   6   1  218.76   14.88   0 
  -1   7   9   28.73   12.69   0 
  -1   7  10   16.73   12.45   0 
   0   7   4   54.06   11.25   0 
   0   4  -1   32.82    6.03   0 
   0   5   0   -1.33    5.60   0 
  -1   5   2   23.44    7.34   0 
   0   6   2  351.49   18.90   0 
  -2   3   4  365.64   13.93   0 
  -2   4   5  281.22   14.77   0 
  -2   5   9  453.56   23.06   0 
  -2   5  10   41.56   14.21   0 
   0   7   6  149.80   15.10   0 
  -2   4   6  276.32   15.98   0 
  -1   5   3  177.96   13.61   0 
  -1   6   6  709.31   27.69   0 
   0   7   7   92.96   14.28   0 
   1   7   5   91.35   12.49   0 
   0   5   1  341.55   15.77   0 
   0   6   3   95.83   11.34   0 
  -2   3   5  565.79   17.12   0 
  -1   4   2  204.63   11.98   0 
  -1   6   7  180.09   17.07   0 
   0   4   0    9.97    4.99   0 
   0   7   8  147.26   15.14   0 
   0   7   9   22.58   12.18   0 
   1   7   6  114.91   13.33   0 
  -2   4   7   56.50   10.84   0 
  -1   5   4  327.53   17.34   0 
  -1   6   8   70.55   14.24   0 
   0   7  10   31.09   11.03   0 
   0   7  11    9.80    9.70   0 
  -2   4   8   31.75   10.84   0 
  -1   6   9   24.42   12.78   0 
  -1   6  12  111.69   16.07   0 
   0   6   4  175.61   14.14   0 
   1   7   7   39.24   10.49   0 
  -2   3   6  329.63   14.65   0 
  -2   4   9  191.08   16.73   0 
  -1   6  10  346.56   20.99   0 
  -1   6  11  258.72   18.81   0 
   0   5   2  188.21   12.96   0 
   1   7   8  105.18   12.92   0 
  -1   5   5  298.85   17.03   0 
   1   7   9   18.40    9.96   0 
   1   7  10   23.08   11.37   0 
  -1   4   3  167.49   10.67   0 
  -2   3   7 1053.52   24.38   0 
   0   4   1   35.88    6.12   0 
  -1   5   6    8.25    7.35   0 
   0   5   3  987.88   26.23   0 
   0   6   7  115.14   14.18   0 
  -1   4   4  216.16   12.07   0 
  -1   5   7  229.67   15.50   0 
  -1   5  14   36.40   13.85   0 
   0   6   8 1039.60   33.27   0 
  -1   5   8   61.99   12.06   0 
   0   6   9  533.80   25.30   0 
   0   6  13  455.54   22.65   0 
   1   6   6  555.10   23.72   0 
  -1   5  12   64.96   14.40   0 
  -1   5  13  252.27   18.51   0 
   0   6  10   10.99    9.65   0 
   0   6  12    3.12    9.39   0 
  -1   5  10   24.94   10.37   0 
  -1   5  11   29.96   12.56   0 
   1   6   7  223.51   16.40   0 
   0   5   5   72.01   10.43   0 
   1   6   8   60.80   12.72   0 
   1   6   9   15.78   11.15   0 
   1   6  13   60.36   12.88   0 
  -1   4   6   21.35    7.76   0 
   1   5   4  322.93   15.91   0 
   1   6  10  351.65   20.13   0 
   1   6  11  262.41   18.35   0 
   1   6  12  124.19   13.95   0 
   0   4   3 1244.81   25.49   0 
   0   5   6   60.66    9.34   0 
  -1   4   7  707.19   22.60   0 
  -1   4  15  358.65   21.38   0 
   0   5  15  501.37   24.16   0 
   0   5   7  150.35   12.81   0 
   1   5   5  281.41   15.41   0 
  -1   4   8  271.85   15.83   0 
  -1   4  14  309.51   20.62   0 
   0   5   8    7.61    9.11   0 
   0   5  14   38.53   12.90   0 
  -1   4   9  100.44   12.21   0 
  -1   4  13   47.71   13.97   0 
   0   4   4   36.79    6.48   0 
   0   5  13   28.38   12.33   0 
   1   5   6    4.32    7.98   0 
  -1   4  10    9.51    9.81   0 
  -1   4  12  178.83   16.46   0 
   0   5  10  114.53   12.98   0 
   0   5  11   98.29   13.02   0 
   0   5  12   16.30    9.75   0 
   1   4   3  118.08    9.11   0 
   1   5   7  174.74   14.38   0 
   1   5  15   11.04    9.57   0 
   1   5  14   32.12   11.91   0 
  -1   3   6  443.23   15.22   0 
   1   5   8   83.29   11.02   0 
   1   5  13  242.23   18.61   0 
   2   5  14   38.15   10.54   0 
   0   4  16    3.78   11.79   0 
   1   5  10   29.67   11.12   0 
   1   5  11   36.56   11.54   0 
   1   5  12   46.27   12.46   0 
   2   5  12   33.01   11.28   0 
   2   5  13   85.94   12.40   0 
  -1   3  15   59.19   14.43   0 
   0   4   6  401.13   16.27   0 
   1   4   4  247.44   12.52   0 
   2   5  11  211.60   16.06   0 
  -1   3   7  125.49    9.88   0 
   0   4  15  215.98   18.23   0 
  -1   3  14    0.24   11.78   0 
   0   4   7  907.22   24.96   0 
  -1   3   8  448.74   16.72   0 
   0   4  14   34.11   11.13   0 
  -1   3   9  600.07   19.99   0 
  -1   3  12  115.95   13.78   0 
   0   4   8  391.06   17.40   0 
   1   4  16   59.72   12.67   0 
  -1   3  10   40.91    8.47   0 
  -1   3  11   10.77    9.10   0 
   0   4   9 1807.59   36.97   0 
   0   4  10  299.89   17.63   0 
   0   4  12   19.04    9.29   0 
   0   3  17   15.97   11.05   0 
   1   4   6   17.52    6.34   0 
   1   4  15  376.48   21.74   0 
   2   4  15   10.35   10.72   0 
   0   3  16  255.97   19.05   0 
   1   4   7  777.89   23.40   0 
   1   4  14  320.14   19.65   0 
   2   4  14  318.99   20.11   0 
   0   3   5   82.07    7.20   0 
   1   4   8  241.59   14.50   0 
   1   4  13   45.32   10.88   0 
   2   4  13  200.60   17.10   0 
   1   4   9   90.78   10.59   0 
   1   4  10   13.73    9.20   0 
   1   4  12  168.91   14.93   0 
   2   4  12  375.82   21.08   0 
   0   2  18    1.68   12.10   0 
   1   3  17  474.98   23.30   0 
   2   4  10   13.84    8.12   0 
   2   4  11   88.48   11.93   0 
   0   3   6   63.58    6.89   0 
   0   3  14   70.26   12.11   0 
  -1   2   8  486.46   15.24   0 
  -1   2  12  352.36   17.45   0 
   0   2  17   16.87   12.39   0 
   1   3  16   16.32    9.93   0 
   2   3  16   37.17   11.96   0 
  -1   2   9  175.28   10.81   0 
  -1   2  11  159.07   12.53   0 
   0   3   8  110.08    9.99   0 
  -1   2  10  226.68   12.23   0 
   0   3   9   42.84    8.24   0 
   0   3  10  128.48   11.83   0 
   0   3  11  560.92   21.32   0 
   1   2  18   39.05   12.26   0 
   1   3  15   68.20   11.88   0 
   2   3  15    9.76   10.87   0 
   1   3  14    3.22    8.86   0 
   2   3  14  132.06   15.44   0 
   0   1  18   56.34   13.81   0 
   1   3  13  353.15   20.16   0 
   1   2  17    2.97    9.70   0 
   1   3   7  128.58   10.35   0 
   2   2  17  101.52   14.36   0 
   2   3  13  129.13   13.47   0 
  -1   1  14   77.18   12.74   0 
   1   3   8  426.67   17.31   0 
   1   3  11    9.00    8.65   0 
   2   3  12  124.63   13.19   0 
   1   3   9  681.15   21.91   0 
   1   3  10   52.07    8.74   0 
   2   3   9  222.32   14.77   0 
   2   3  10   51.10   10.47   0 
  -1   1  13  434.58   18.84   0 
   0   1  17   28.38   12.37   0 
   1   2  16  227.91   16.93   0 
   2   2  16    4.64   11.23   0 
   0   2  13  978.56   29.04   0 
   1   1  18  221.13   17.78   0 
  -1   1  12  347.45   16.19   0 
   1   2  15  567.95   25.29   0 
   0   0  18   49.99   13.81   0 
   0   1  16  424.81   22.44   0 
   0   2  12   17.33    8.60   0 
   2   2  15   81.19   12.03   0 
   0   2  11  198.89   13.38   0 
  -1   1  10  232.88   11.75   0 
   0   2  10  676.63   20.74   0 
   1   2  14  308.06   18.37   0 
   2   1  17   95.75   14.18   0 
   2   2  14  453.46   22.10   0 
   3   1  16  151.71   14.64   0 
   0   2   8   18.35    5.16   0 
   0   2   9   35.11    6.38   0 
   0   1  15    7.92    9.31   0 
   2   2  13  108.51   12.60   0 
   3   1  15  150.35   15.29   0 
   0   0  17    1.25   10.13   0 
   1   1  16   30.86   11.48   0 
   1   2  12  299.23   17.25   0 
   0   1  14    3.54    9.42   0 
   1   0  18   30.33   10.82   0 
   2   0  18  260.71   17.48   0 
   2   1  16  221.15   16.95   0 
   1   2  11  111.07   10.73   0 
   2   2  11   43.68    8.88   0 
   1   1  15  340.49   20.21   0 
   1   2  10  230.10   13.31   0 
   2   2  10   74.88   10.38   0 
   0   0  16 1929.86   41.62   0 
   0   1  13   67.65   10.95   0 
   1   2   7  462.95   15.18   0 
   1   2   8  509.59   16.83   0 
   2   1  15   85.34   12.38   0 
   2   2   8  199.03   12.09   0 
   2   2   9  250.09   13.94   0 
   3   0  16   32.26   11.52   0 
  -1   0  12  253.61   13.66   0 
   1   0  17   80.54   13.08   0 
   2   0  17   23.58   10.48   0 
   0  -1  17   23.88   12.47   0 
   0   1  12  837.54   24.40   0 
   2   1  14   75.67   12.89   0 
   1  -1  18  245.64   17.71   0 
   3   0  15   22.50   11.15   0 
  -1   0  11   72.73    8.65   0 
   0   1  11   78.57    9.54   0 
   2   0  16   22.31   11.18   0 
   1   1  13  464.97   20.35   0 
   2   1  13  227.38   15.84   0 
  -1   0  10  145.22    9.86   0 
   0   1  10  597.14   18.31   0 
   3  -1  16  165.53   15.70   0 
   3   0  14   16.51   10.62   0 
   0  -1  16  407.03   21.74   0 
   0   0  14 1358.10   33.33   0 
   1  -1  17   32.14   12.40   0 
   1   1  12  321.81   17.01   0 
   2  -1  17   84.37   13.65   0 
   2   1  12   33.78    9.66   0 
   0  -2  17   11.67   12.50   0 
   1  -2  18   18.95   10.36   0 
   1   0  15  661.44   26.35   0 
   2   0  15  141.57   14.42   0 
   1   1  11  374.85   17.00   0 
   2   1  11  148.97   12.91   0 
   0   0  13    0.09    8.18   0 
   0  -1  15    5.52   10.55   0 
   1   1  10  250.04   13.50   0 
   2  -1  16  232.60   18.12   0 
   2   0  14  156.81   14.40   0 
   2   1  10  425.92   17.87   0 
   1  -1  16   60.11   11.96   0 
   2  -2  17  116.49   14.79   0 
   2   1   9  617.90   20.44   0 
   0  -2  16 1123.02   32.84   0 
   0   0  12 1061.38   26.31   0 
   1  -2  17    6.69   10.03   0 
   1   1   9  337.00   14.39   0 
   3  -1  14   12.37   10.60   0 
   2   1   8   74.36    8.14   0 
   1   0  13   52.47    9.35   0 
   1   1   8 2791.65   35.89   0 
   2  -1  15   69.85   11.82   0 
   0  -1  14    2.88    7.74   0 
   1  -1  15  320.39   19.01   0 
   3  -2  15   39.67   10.46   0 
   0   0  11   -0.97    5.16   0 
   1  -3  17  508.02   22.90   0 
   1  -2  16  197.68   17.46   0 
   2  -2  16   10.00    9.55   0 
   2   0  12   76.60   10.27   0 
   3  -1  13   21.85    9.18   0 
   0  -3  16  231.08   18.31   0 
   0  -2  15  137.85   15.41   0 
   1   0  12  248.84   14.54   0 
   2  -1  14   88.90   12.18   0 
   3  -2  14   37.11   11.54   0 
   0  -1  13   62.33    9.50   0 
   0   0  10  150.40    9.57   0 
   2   0  11   46.45    8.55   0 
   3  -3  15    5.49    8.35   0 
   1   0  11   67.78    8.53   0 
   2  -3  16   51.45   11.10   0 
   2  -2  15   83.94   12.48   0 
   1  -3  16   15.88   10.46   0 
   0   0   9    1.24    4.08   0 
   3  -2  13  211.22   16.02   0 
   3   5   3   86.83   11.22   0 
   4   5   5   30.91    8.40   0 
   4   2  -3  202.54   14.16   0 
   5   4   3   35.14    9.20   0 
   6   2   3   74.31    9.83   0 
   3   4  -1  146.46   12.31   0 
   3   5   2  154.22   13.53   0 
   4   3  -2   28.20    7.45   0 
   4   4   0  241.99   16.41   0 
   5   3   0  268.48   17.08   0 
   3   2  -4   68.26    8.36   0 
   3   3  -3  313.94   16.07   0 
   5   4   2   22.81    8.30   0 
   2   5   2  196.26   12.11   0 
   3   5   1   12.79    7.97   0 
   4   4  -1   81.15   10.69   0 
   5   3  -1   39.64    9.17   0 
   4   3  -3    4.74    5.88   0 
   5   4   1   44.38    8.80   0 
   6   3   3  135.39   11.49   0 
   5   5   5   26.74    7.71   0 
   2   5   1   71.24    8.92   0 
   3   3  -4  115.28   10.78   0 
   3   5   0   47.03    9.49   0 
   4   4  -2  416.47   21.32   0 
   5   4   0  122.41   12.85   0 
   6   3   2   43.00    8.07   0 
   3   2  -5  442.25   17.78   0 
   5   5   4   37.43    7.76   0 
   3   4  -3  130.71   12.12   0 
   4   3  -4 1340.12   35.29   0 
   5   5   3   84.48   10.38   0 
   6   3   1    9.96    6.60   0 
   2   5   0   90.09    9.74   0 
   3   5  -1    5.07    7.41   0 
   5   4  -1   48.91    9.65   0 
   4   4  -3   63.01    9.80   0 
   4   6   5   18.18    7.85   0 
   5   3  -3   10.53    7.27   0 
   5   5   2  174.53   13.21   0 
   3   3  -5  205.04   13.76   0 
   4   5  -1    3.60    6.41   0 
   4   6   4   26.81    8.62   0 
   6   3   0  252.99   14.76   0 
   2   5  -1   97.43   10.13   0 
   3   2  -6  365.01   16.87   0 
   3   4  -4  158.52   13.25   0 
   3   5  -2  131.12   12.96   0 
   4   3  -5  351.32   18.96   0 
   4   6   3  170.52   13.79   0 
   5   4  -2   19.22    7.86   0 
   5   5   1   23.25    7.16   0 
   3   6   1  298.10   17.96   0 
   4   4  -4  119.80   12.28   0 
   4   5  -2    1.96    6.33   0 
   4   6   2  215.07   15.39   0 
   5   3  -4   37.48    8.02   0 
   5   5   0    0.97    6.35   0 
   6   3  -1   15.96    6.30   0 
   2   4  -4   84.69    8.72   0 
   2   5  -2  189.97   13.30   0 
   3   4  -5  146.09   13.00   0 
   4   6   1   36.01    9.15   0 
   5   5  -1   19.90    7.51   0 
   4   3  -6  100.26   11.10   0 
   4   5  -3  128.55   12.88   0 
   4   6   0    1.01    7.41   0 
   5   3  -5   25.90    7.49   0 
   3   5  -4  119.62   12.75   0 
   5   4  -4  246.38   15.73   0 
   5   5  -2  204.05   14.48   0 
   2   4  -5  261.15   14.75   0 
   2   5  -3  598.69   22.01   0 
   4   5  -4  553.49   24.60   0 
   4   6  -1   48.06    9.93   0 
   2   6   0   76.21   10.52   0 
   3   3  -7  237.68   14.86   0 
   3   4  -6  327.71   18.01   0 
   4   3  -7   43.58    9.06   0 
   5   4  -5   19.20    7.67   0 
   5   5  -3   78.49   10.21   0 
   2   5  -4  504.55   21.21   0 
   3   5  -5  352.80   19.92   0 
   4   6  -2  181.47   14.11   0 
   2   6  -1  184.58   13.90   0 
   4   5  -5   29.73    8.07   0 
   2   3  -7 1028.20   27.12   0 
   2   4  -6  248.50   14.62   0 
   3   4  -7   62.45   10.12   0 
   5   5  -4   30.21    7.92   0 
   2   6  -2  251.68   16.09   0 
   3   3  -8  175.31   13.36   0 
   4   4  -7   12.05    6.79   0 
   4   6  -3  165.57   13.63   0 
   5   4  -6   44.15    8.73   0 
   2   5  -5  113.87   11.94   0 
   3   5  -6  636.23   25.81   0 
   4   5  -6   41.01    9.32   0 
   2   4  -7   54.62    8.18   0 
   2   6  -3   19.67    8.68   0 
   3   4  -8  253.84   16.91   0 
   5   5  -5   19.32    6.48   0 
   2   3  -8  259.11   14.58   0 
   4   4  -8  109.56   11.84   0 
   5   4  -7   71.29    9.64   0 
   3   3  -9  158.25   13.00   0 
   3   5  -7  225.46   16.13   0 
   4   5  -7   55.18   10.13   0 
   2   6  -4  254.18   16.79   0 
   4   6  -5   10.50    6.64   0 
   5   5  -6  161.45   12.19   0 
   1   5  -4  311.54   15.39   0 
   2   4  -8   34.20    8.21   0 
   3   4  -9  247.37   16.34   0 
   3   6  -6   60.86   10.78   0 
   3   7  -2   16.28    8.38   0 
   4   4  -9    6.09    7.28   0 
   4   7  -2    6.72    6.38   0 
   2   3  -9  217.57   13.88   0 
   2   5  -7  663.98   25.16   0 
   2   6  -5  201.80   15.60   0 
   3   3 -10  793.47   27.17   0 
   4   5  -8  162.67   13.82   0 
   4   6  -6   57.40    9.47   0 
   5   4  -8  165.96   12.21   0 
   3   7  -3  220.57   15.20   0 
   5   5  -7    4.27    5.77   0 
   1   5  -5  284.29   14.85   0 
   2   4  -9  163.57   13.10   0 
   2   5  -8  110.28   12.19   0 
   2   3 -10   43.86    8.52   0 
   2   6  -6   47.62    9.34   0 
   3   5  -9  264.86   17.16   0 
   3   7  -4  257.52   15.49   0 
   4   4 -10   98.54   10.69   0 
   4   5  -9  148.75   13.05   0 
   4   6  -7   30.12    7.06   0 
   1   5  -6    0.91    6.26   0 
   3   7  -5  211.97   14.72   0 
   1   4  -8  255.70   14.80   0 
   1   6  -4  150.34   12.47   0 
   2   4 -10   22.81    7.01   0 
   2   5  -9  421.78   21.32   0 
   2   6  -7  323.07   18.59   0 
   3   6  -8  132.20   12.39   0 
   4   6  -8   65.14    9.07   0 
   1   5  -7  213.65   14.44   0 
   2   7  -4   31.96    9.52   0 
   3   4 -11   60.66    9.33   0 
   3   5 -10  447.95   21.35   0 
   2   3 -11  277.02   16.43   0 
   3   7  -6  134.03   12.20   0 
   4   4 -11   30.27    7.12   0 
   4   5 -10   82.81    9.61   0 
   1   6  -5  340.03   17.88   0 
   3   6  -9   41.91    8.87   0 
   1   4  -9   87.95   10.06   0 
   2   5 -10   27.05    8.90   0 
   2   7  -5   78.10   10.95   0 
   4   6  -9    2.43    5.59   0 
   1   5  -8   57.80    8.92   0 
   3   4 -12  135.69   12.76   0 
   3   5 -11  225.15   15.68   0 
   3   7  -7   62.47    9.40   0 
   1   2 -10  231.84   12.98   0 
   1   3 -10   44.59    7.36   0 
   1   6  -6  700.67   24.90   0 
   2   7  -6   59.05   10.30   0 
   4   5 -11    8.10    6.17   0 
   2   3 -12   83.79   10.05   0 
   2   6  -9  268.35   17.12   0 
   3   6 -10   68.09    9.78   0 
   1   4 -10    6.85    5.68   0 
   1   5  -9   87.93   11.22   0 
   1   6  -7  185.51   14.63   0 
   3   7  -8   62.46    8.94   0 
   2   4 -12  350.79   18.88   0 
   2   7  -7  324.97   18.11   0 
   3   5 -12   72.02   10.08   0 
   1   2 -11  150.05   11.50   0 
   1   3 -11    8.53    6.25   0 
   2   6 -10  103.35   12.33   0 
   3   4 -13    9.18    6.83   0 
   1   6  -8   72.36   11.21   0 
   2   3 -13  133.60   12.56   0 
   3   6 -11   27.74    7.47   0 
   4   5 -12   88.59    8.87   0 
   1   4 -11  510.99   21.79   0 
   1   5 -10   29.18    7.69   0 
   2   5 -12   19.96    8.36   0 
   3   7  -9   17.44    6.75   0 
   0   5  -6   57.49    8.67   0 
   0   4  -8  385.62   16.92   0 
   1   3 -12  101.51   11.17   0 
   1   6  -9   20.02    8.78   0 
   2   6 -11   22.16    7.99   0 
   3   5 -13    8.56    6.49   0 
   0   5  -7  165.11   12.63   0 
   1   2 -12  327.36   16.42   0 
   1   5 -11   24.01    8.57   0 
   2   7  -9  254.11   15.71   0 
   3   4 -14   76.17    9.95   0 
   3   6 -12   88.72    9.71   0 
   1   4 -12  168.22   13.62   0 
   2   5 -13   71.18   10.40   0 
   0   4  -9 1833.48   37.48   0 
   0   5  -8    5.42    6.84   0 
   1   3 -13  300.16   17.42   0 
   1   7  -7   29.35    9.40   0 
   2   4 -14  337.02   18.28   0 
   2   6 -12  250.19   15.59   0 
   2   7 -10  146.54   12.24   0 
   0   3 -10  115.35   10.21   0 
   3   5 -14   10.73    5.59   0 
   0   4 -10  289.56   16.17   0 
   0   5  -9    6.12    7.05   0 
   0   6  -6   53.19    9.62   0 
   1   4 -13   48.79    8.88   0 
   1   7  -8  117.13   12.63   0 
   1   6 -11  266.39   17.00   0 
   2   5 -14   48.48    8.35   0 
   0   3 -11  550.77   21.34   0 
   0   6  -7  129.52   12.77   0 
   2   4 -15    9.04    6.92   0 
   2   6 -13   26.04    6.82   0 
   2   7 -11    9.96    6.65   0 
   0   2 -11  209.39   12.90   0 
   0   4 -11   15.82    6.59   0 
   0   5 -10  115.18   12.49   0 
   1   3 -14    1.11    5.62   0 
   1   5 -13  254.05   16.65   0 
   1   7  -9   27.63    8.82   0 
   1   6 -12  119.46   12.75   0 
   0   3 -12   30.02    8.00   0 
   2   5 -15   19.39    7.22   0 
   0   2 -12   16.18    6.67   0 
   0   4 -12   21.60    8.02   0 
   0   6  -9  565.23   24.06   0 
   1   7 -10   18.93    7.19   0 
   2   6 -14   41.39    7.81   0 
   1   5 -14   34.58    7.97   0 
   2   4 -16   62.65    9.13   0 
   1   4 -15  368.15   19.20   0 
   1   6 -13   66.06    9.46   0 
   0   3 -13   14.11    6.51   0 
   0   4 -13  456.12   22.00   0 
   0   5 -12   15.35    8.04   0 
   1   7 -11   17.83    6.95   0 
   0   2 -13  953.81   28.17   0 
   2   5 -16   54.65    8.26   0 
  -1   4  -8  260.68   15.03   0 
   0   6 -11   86.31   12.09   0 
   1   3 -16   15.50    7.47   0 
   1   5 -15   16.23    6.65   0 
  -1   3  -9  665.12   22.31   0 
   0   3 -14   66.06   10.17   0 
   0   5 -13   34.09    9.31   0 
   1   4 -16   62.81    9.78   0 
   1   6 -14   73.81    9.36   0 
   1   7 -12  179.26   12.80   0 
  -1   4  -9  109.38   11.31   0 
  -1   5  -6    3.14    6.87   0 
   0   2 -14  209.96   14.66   0 
  -1   3 -10   54.32    8.63   0 
  -1   5  -7  184.55   13.77   0 
   0   6 -12    3.08    8.05   0 
  -1   4 -10   10.87    6.44   0 
  -1   5  -8   81.05   10.82   0 
   0   5 -14   38.42    9.08   0 
   1   5 -16   45.27    7.84   0 
   1   7 -13   24.90    7.04   0 
  -1   2 -10  236.04   13.38   0 
  -1   3 -11   13.72    7.04   0 
  -1   5  -9   69.14   10.75   0 
   0   3 -15  490.89   22.03   0 
   0   4 -15  196.49   15.32   0 
   1   6 -15  146.70   11.32   0 
   0   2 -15  139.62   12.79   0 
   0   6 -13  489.39   21.82   0 
   1   4 -17   26.63    6.88   0 
  -1   2 -11  114.82   10.41   0 
  -1   5 -10   36.16    9.55   0 
  -1   3 -12  117.78   11.61   0 
  -1   4 -12  167.79   14.50   0 
   0   3 -16  231.09   16.03   0 
   0   7 -11   10.38    7.76   0 
   1   5 -17  472.13   18.75   0 
  -1   2 -12  305.27   16.79   0 
  -1   5 -11   31.82    8.44   0 
   0   4 -16    4.50    6.81   0 
   0   6 -14  129.82   12.18   0 
  -1   3 -13  354.70   19.39   0 
  -1   1 -11  382.07   16.73   0 
  -1   4 -13   47.04    8.88   0 
  -1   6  -9   15.97    9.13   0 
   0   7 -12   13.34    7.31   0 
   1   4 -18   40.13    7.13   0 
  -1   2 -13  283.12   16.41   0 
   0   3 -17   21.19    7.79   0 
   0   5 -16   91.95   10.15   0 
  -1   1 -12  313.09   15.88   0 
  -1   3 -14    2.86    6.08   0 
   0   4 -17    9.76    6.88   0 
   0   6 -15    2.36    6.13   0 
  -1   2 -14  302.45   17.78   0 
  -1   6 -11  279.19   17.80   0 
  -1   1 -13  460.41   19.97   0 
  -1   4 -15  369.03   20.14   0 
  -1   5 -14   37.59    9.52   0 
  -1   6 -12  134.96   13.41   0 
   0   5 -17    3.53    5.21   0 
  -1   2 -15  545.89   23.37   0 
   0   3 -18    1.79    5.26   0 
   0   4 -18   25.79    7.18   0 
  -1   1 -14   67.14    9.09   0 
  -1   6 -13   63.18   10.20   0 
  -2   3  -9  212.05   14.72   0 
  -2   3  -8  247.18   15.04   0 
  -1   3 -16   15.37    6.80   0 
  -1   4 -16   66.23   10.21   0 
  -1   5 -15   19.90    8.02   0 
  -2   3 -10   48.76    9.58   0 
  -2   4  -9  182.82   15.10   0 
  -2   4  -8   50.00    9.92   0 
  -2   4  -7   40.40    9.40   0 
  -2   2  -9  241.68   14.38   0 
  -2   3 -11  289.30   17.82   0 
  -2   4 -10   14.83    7.51   0 
  -2   4  -6  288.56   15.94   0 
  -1   6 -14   81.43   10.41   0 
  -2   2 -10   72.55    8.97   0 
  -2   4 -11   92.99   11.62   0 
  -1   3 -17  472.83   21.46   0 
  -1   5 -16   35.18    8.29   0 
  -2   2 -11   41.24    7.79   0 
  -2   3 -12  121.36   12.41   0 
  -2   5  -8  144.61   14.10   0 
  -1   4 -17   25.91    7.76   0 
  -2   2 -12  389.16   19.86   0 
  -2   3 -13  119.80   13.19   0 
  -2   5 -10   36.32   10.42   0 
  -1   2 -17    4.72    5.59   0 
  -1   6 -15  149.61   11.75   0 
  -2   1  -9  614.44   20.96   0 
  -2   1 -11  147.40   12.35   0 
  -2   1 -10  410.77   17.89   0 
  -2   2 -13  100.48   11.29   0 
  -2   5 -12   40.35   10.37   0 
  -1   3 -18  141.56   12.27   0 
  -1   5 -17  468.41   18.73   0 
  -2   1 -12   27.58    7.79   0 
  -2   4 -14  340.33   19.67   0 
  -1   2 -18   30.90    8.11   0 
  -1   4 -18   46.96    7.56   0 
  -2   2 -14  437.07   21.36   0 
  -2   5 -13   88.97   11.88   0 
  -2   1 -13  209.52   14.70   0 
  -2   3 -15   10.08    6.74   0 
  -2   4 -15   10.11    7.45   0 
  -2   5 -14   42.93    9.48   0 
  -1   3 -19   15.19    6.53   0 
  -2   1 -14   69.90    9.64   0 
  -2   3 -16   38.32    9.05   0 
  -2   0 -11   46.00    7.97   0 
  -2   0 -10  457.61   18.36   0 
  -2   2 -16    0.77    7.16   0 
  -2   4 -16   56.32    9.34   0 
  -2   5 -15    7.50    7.08   0 
  -2   6 -12  265.91   15.84   0 
  -2   0 -12   77.32    9.73   0 
  -2   1 -15   80.87   10.38   0 
  -2   0 -13   32.88    8.13   0 
  -2   3 -17   45.87    8.92   0 
  -2   6 -13   19.23    7.66   0 
  -2   1 -16  219.98   15.68   0 
  -2   2 -17  109.74   11.84   0 
  -2   4 -17  117.84   11.04   0 
  -2   5 -16   52.59    8.29   0 
  -3   3 -10  854.20   30.92   0 
  -3   3  -9  156.42   14.80   0 
  -2   3 -18  122.83   11.19   0 
  -3   2 -10  110.68   12.45   0 
  -3   2  -9  188.83   14.80   0 
  -3   3 -11  162.11   14.78   0 
  -3   3  -8  199.55   15.59   0 
  -2   1 -17   98.96   11.35   0 
  -2   2 -18   91.47   10.40   0 
  -3   2 -12   28.26    9.30   0 
  -3   2 -11  233.56   16.43   0 
  -3   2  -8  328.68   17.91   0 
  -3   3 -13   37.66    9.62   0 
  -3   3  -7  262.29   16.93   0 
  -3   4 -12  142.06   14.56   0 
  -3   4 -11   65.22   10.94   0 
  -3   2  -7   90.37   10.54   0 
  -3   4  -7   57.77   10.76   0 
  -3   1 -11  172.75   14.46   0 
  -3   1 -10  154.02   13.55   0 
  -3   1  -9   80.13   10.30   0 
  -3   3 -14   10.72    7.06   0 
  -3   4 -13    7.83    7.31   0 
  -3   1 -12  130.14   12.69   0 
  -3   1  -8   49.53    8.50   0 
  -3   2 -14   33.96    8.42   0 
  -3   2  -6  348.59   16.79   0 
  -3   4 -14  101.95   11.79   0 
  -2   2 -19   45.71    8.11   0 
  -3   1 -13   21.37    7.59   0 
  -3   1  -7  390.02   17.86   0 
  -3   2 -15   54.37   10.03   0 
  -3   3 -15   11.78    6.43   0 
  -3   5 -11  248.24   16.84   0 
  -3   1 -14   27.84    8.91   0 
  -3   4 -15  222.92   14.70   0 
  -3   3 -16  110.95   11.30   0 
  -3   5 -13    5.45    7.25   0 
  -3   0 -11   47.12    9.19   0 
  -3   0  -9  257.03   15.73   0 
  -3   1 -15  143.47   12.98   0 
  -3   2 -16   42.22    8.31   0 
  -3   0 -13  380.26   20.08   0 
  -3   0 -12   98.58   11.12   0 
  -3   0  -8   63.84    9.13   0 
  -3   0  -7  131.40   11.15   0 
  -3   1 -16  171.29   13.96   0 
  -3   2 -17   86.28   10.28   0 
  -3   3 -17   46.04    7.51   0 
  -3   0 -15   20.95    8.06   0 
  -3   0  -6   95.63    9.57   0 
  -3   1 -17  113.07   10.80   0 
  -3   0 -16   36.16    8.49   0 
  -3  -1 -12  118.38   11.60   0 
  -3  -1 -11  199.33   14.24   0 
  -3  -1 -10  133.92   11.83   0 
  -3  -1  -9   89.80   10.31   0 
  -3  -1  -8   52.77    7.94   0 
  -3   1 -18  101.95    9.85   0 
  -4   2 -12  123.72   13.02   0 
  -4   2  -9  143.21   14.82   0 
  -4   3 -12  260.08   17.69   0 
  -4   3 -11   37.61    9.55   0 
  -4   3 -10  252.62   18.13   0 
  -4   2 -13   10.79    6.63   0 
  -4   2  -8  187.25   16.09   0 
  -4   3 -13   12.09    7.97   0 
  -4   1 -13   30.10    8.92   0 
  -4   1 -12  169.93   14.43   0 
  -4   1  -9  536.27   24.18   0 
  -4   2 -14   31.49    7.70   0 
  -4   2  -7   44.66   10.84   0 
  -4   3 -14   59.84    9.52   0 
  -4   4 -11   34.04    9.88   0 
  -4   4 -10  116.64   13.57   0 
  -3  -1  -6  183.48   12.36   0 
  -4   1  -8   24.15    7.93   0 
  -4   3  -7   55.82   11.46   0 
  -4   4 -12  116.25   12.01   0 
  -4   1 -14  105.48   11.28   0 
  -4   2  -6  227.03   16.76   0 
  -4   0 -12   26.70    8.80   0 
  -4   0 -10  199.06   15.81   0 
  -4   0  -9   55.86   10.25   0 
  -4   1 -15   22.71    7.70   0 
  -4   3  -6  137.55   13.96   0 
  -4   0 -13    4.92    6.16   0 
  -4   0  -8    0.03    7.21   0 
  -4   1  -6   46.20    9.70   0 
  -4   0 -14    2.37    6.75   0 
  -4   1 -16   18.61    6.72   0 
  -4   2  -5   29.89    9.22   0 
  -4   0  -7  438.91   21.02   0 
  -4   1  -5 1272.70   34.35   0 
  -4   0 -15  145.60   11.95   0 
  -4   0  -6  152.06   13.50   0 
  -3  -2  -7  117.22   10.36   0 
  -4  -1 -12  188.40   14.80   0 
  -4   2  -4   41.93    9.40   0 
  -4  -1 -13   64.43   10.17   0 
  -4   0 -16   22.72    6.38   0 
  -4   1  -4  135.38   12.79   0 
  -3  -2  -6  356.11   16.43   0 
  -4  -1 -14   98.12   10.93   0 
  -4  -1  -8   13.68    6.80   0 
  -4   0  -5  425.21   20.03   0 
  -4  -1  -7   59.82    9.30   0 
  -3  -2  -5  432.51   17.99   0 
  -4   0  -4  142.78   12.74   0 
  -4   2  -3  181.03   13.58   0 
  -4  -1  -6   33.66    7.82   0 
  -3  -2  -4   65.92    8.37   0 
  -5   1 -11  152.70   13.50   0 
  -5   2 -11   71.68   10.44   0 
  -5   2 -10   66.63   10.79   0 
  -5   2  -9   32.95    9.99   0 
  -4  -2 -11  394.51   19.58   0 
  -4  -2  -9  116.30   12.40   0 
  -4  -1  -5 1123.22   31.98   0 
  -5   1 -12   22.89    7.05   0 
  -5   1  -9  113.98   12.45   0 
  -5   2  -8  225.38   17.38   0 
  -4   0  -3   16.15    6.57   0 
  -4   2  -2  117.50   11.23   0 
  -5   1  -8   46.17    9.76   0 
  -4  -2  -7   69.77   10.29   0 
  -4  -1  -4  126.38   12.26   0 
  -4   1  -2  207.87   13.60   0 
  -5   0 -12   11.97    6.97   0 
  -5   0 -11   47.08    8.51   0 
  -5   0 -10   26.25    7.53   0 
  -5   0  -9   93.08   11.91   0 
  -5   1  -7  135.68   14.42   0 
  -5   2  -7   37.44   10.69   0 
  -5   0  -8   19.37    7.51   0 
  -4  -2  -6  192.05   14.31   0 
  -4   0  -2   79.76   10.12   0 
  -5   0  -7    8.86    7.88   0 
  -5   1  -6   72.26   11.30   0 
  -5   2  -6  129.73   14.02   0 
  -4  -1  -3   33.40    8.24   0 
  -4  -2  -5   32.06    7.59   0 
  -4   1  -1  454.10   19.03   0 
  -5  -1 -12   26.66    7.51   0 
  -5  -1 -11  154.69   12.57   0 
  -5  -1 -10   72.38    9.73   0 
  -5  -1  -9  122.89   12.61   0 
  -5   1  -5  159.90   15.30   0 
  -5   2  -5   90.44   12.79   0 
  -5  -1 -13   28.53    6.96   0 
  -5  -1  -8   38.37    8.50   0 
  -4  -2  -4   34.62    8.57   0 
  -5  -1  -7  100.11   11.64   0 
  -4   0  -1  108.68   10.49   0 
  -5  -1  -6   85.71   11.96   0 
  -5   2  -4  127.26   13.72   0 
  -4  -3  -7   45.61    9.26   0 
  -4  -2  -3  204.19   14.77   0 
  -5  -2 -10   62.33    9.53   0 
  -4  -3  -6   97.87   10.75   0 
  -4  -1  -1  424.51   19.36   0 
  -4   1   0  325.10   16.06   0 
  -3  -3  -3  311.81   15.33   0 
  -5  -2 -12  180.78   12.60   0 
  -5  -2 -11   74.75    9.16   0 
  -5  -2  -9   38.53    7.94   0 
  -4   0   0   18.06    7.29   0 
  -5  -2  -7   27.84    8.45   0 
  -5   0  -3  723.57   27.84   0 
  -4  -3  -5  343.50   18.35   0 
  -4  -2  -2  104.23   11.38   0 
  -5  -2  -6  118.45   12.81   0 
  -3  -3  -2  303.60   15.29   0 
  -5   1  -2   86.89   12.23   0 
  -4  -3  -4 1287.16   34.16   0 
  -5  -2  -5  110.39   12.63   0 
  -5   0  -2    5.13    8.31   0 
  -4  -1   0  323.16   16.81   0 
  -4  -3  -3    1.30    6.78   0 
  -4  -2  -1  150.31   12.39   0 
  -4   0   1  119.72   11.15   0 
  -5  -2  -4  129.63   12.85   0 
  -3  -3  -1  186.36   12.05   0 
  -5  -3  -9  104.73   10.45   0 
  -5  -3  -8   84.15   10.36   0 
  -5   1  -1  178.75   14.90   0 
  -5  -3  -7   23.13    6.79   0 
  -5   0  -1  459.12   22.01   0 
  -4  -3  -2   34.31    8.39   0 
  -4  -2   0  239.76   15.42   0 
  -4  -1   1  453.85   19.93   0 
  -6   0  -7   42.38    7.88   0 
  -5  -3  -6   85.80   10.31   0 
  -6   0  -6   10.27    7.29   0 
  -5  -3  -5   29.15    8.53   0 
  -5  -1  -1  145.24   14.22   0 
  -3  -3   0    8.81    5.70   0 
  -4  -3  -1   12.97    7.32   0 
  -4   0   2   82.19    9.84   0 
  -6   0  -5    5.31    6.38   0 
  -5  -3  -4   39.98    9.05   0 
  -5   0   0    1.49    6.84   0 
  -5   1   0   14.29    8.89   0 
  -5  -1   0   18.07    8.82   0 
  -4  -4  -3   64.01    9.85   0 
  -4  -2   1  133.36   11.75   0 
  -4  -1   2  208.54   14.22   0 
  -6  -1  -5  153.25   12.32   0 
  -6   0  -4   45.72    9.35   0 
  -5  -3  -3   13.78    7.82   0 
  -3  -3   1  218.55   13.29   0 
  -6  -1  -4   88.45   10.73   0 
  -4  -3   0  199.27   14.29   0 
  -6  -2  -6   45.97    8.05   0 
  -6   0  -3  204.01   14.64   0 
  -5  -3  -2  314.81   18.68   0 
  -5   0   1  474.59   22.24   0 
  -6  -2  -5   36.57    7.83   0 
  -5  -1   1  177.92   15.27   0 
  -4  -2   2  105.31   10.76   0 
  -4   0   3   17.57    6.52   0 
  -6  -1  -3   61.91    9.17   0 
  -5  -4  -5   21.89    7.38   0 
  -4  -3   1    8.47    7.08   0 
  -4  -1   3   57.18    9.25   0 
  -6  -2  -4   39.92    8.17   0 
  -6   0  -2    1.39    7.44   0 
  -5  -4  -4  251.33   15.85   0 
  -5  -3  -1   38.08    9.14   0 
  -4  -4  -1   73.75    9.84   0 
  -3  -3   2  288.63   14.74   0 
  -6  -1  -2  205.72   14.83   0 
  -6  -2  -3   72.30    9.82   0 
  -5  -4  -3   31.62    8.24   0 
  -5   0   2    7.48    7.12   0 
  -4  -2   3  174.25   13.73   0 
  -6   0  -1  193.79   14.04   0 
  -5  -3   0  267.89   17.58   0 
  -5  -1   2   85.02   11.25   0 
  -4  -4   0  231.96   15.43   0 
  -4  -3   2   30.31    7.51   0 
  -3  -4   1  122.76   11.12   0 
  -6  -2  -2  170.34   13.31   0 
  -6  -1  -1    5.39    7.43   0 
  -5  -4  -2   17.66    7.80   0 
  -4  -1   4  138.08   12.34   0 
  -4   0   4  145.92   12.04   0 
  -3  -2   4   69.11    8.35   0 
  -3  -3   3  345.39   16.32   0 
  -5  -3   1   35.75    9.30   0 
  -4  -4   1   75.52   10.00   0 
  -6  -3  -3  138.12   11.24   0 
  -6  -2  -1   95.47   10.88   0 
  -6  -1   0    5.73    7.29   0 
  -6   0   0   32.80    8.78   0 
  -5  -4  -1   49.79    8.63   0 
  -4  -3   3    4.43    6.83   0 
  -4  -2   4   40.48    8.78   0 
  -3  -4   2   33.23    7.65   0 
  -6  -3  -2   40.14    7.79   0 
  -5  -4   0  116.01   12.20   0 
  -4  -4   2  417.76   20.74   0 
  -3  -3   4  115.43   10.67   0 
  -6  -2   0   45.59    8.94   0 
  -5  -3   2  362.61   19.67   0 
  -4   0   5  418.62   18.49   0 
  -3  -2   5  399.74   17.25   0 
  -6  -3  -1   14.60    6.79   0 
  -6  -1   1    1.23    7.31   0 
  -4  -3   4 1436.82   36.99   0 
  -3  -4   3  127.15   11.61   0 
  -5  -4   1   46.34    9.36   0 
  -4  -2   5   18.93    8.05   0 
  -6  -2   1   98.67   10.98   0 
  -5  -3   3   12.10    7.92   0 
  -4  -4   3   61.69    9.49   0 
  -6  -3   0  260.11   14.91   0 
  -5  -2   4  125.34   12.76   0 
  -4  -5   1   -0.33    5.51   0 
  -5  -5  -1   19.94    6.54   0 
  -4  -1 -14  112.20   11.35   0 
  -2  -2 -16    7.85    5.82   0 
  -3  -1 -17  110.57   10.29   0 
  -2  -1 -18  262.55   15.36   0 
  -4   0 -16   23.68    6.61   0 
  -3  -2 -13  219.42   15.91   0 
  -2  -2 -15   77.63   10.67   0 
  -1  -2 -15  524.08   21.85   0 
  -4   1 -17  168.85   10.25   0 
  -3  -2 -12   31.30    8.01   0 
  -3   0 -18    5.31    5.56   0 
  -2  -2 -14  423.48   20.67   0 
  -2   0 -19   87.03    9.37   0 
  -2   1 -20   92.81    8.68   0 
  -4  -1 -11  528.10   22.45   0 
  -4   0 -15  154.82   12.18   0 
  -3  -2 -11  243.08   16.23   0 
  -3   1 -19  293.41   13.23   0 
  -2  -1 -17   80.47    9.75   0 
  -4  -1 -10   22.15    8.82   0 
  -3  -2 -10  103.74   10.99   0 
  -3  -1 -15  166.29   13.54   0 
  -4   0 -14    1.37    7.11   0 
  -4   1 -16   15.63    6.25   0 
  -3   0 -17  133.12   11.79   0 
  -2  -2 -12  404.95   19.27   0 
  -2  -1 -16  231.44   15.75   0 
  -2   2 -20   99.74    8.48   0 
  -1  -1 -16   56.41    8.98   0 
  -3  -1 -14   17.82    8.27   0 
  -3   2 -19   71.57    7.02   0 
  -2   1 -19   18.36    6.24   0 
  -3   1 -18   98.42    9.30   0 
  -2  -1 -15   67.94    9.73   0 
  -4   1 -15   22.00    7.28   0 
  -2   0 -17   20.46    7.70   0 
  -4   0 -12   37.52    9.64   0 
  -4   2 -16  154.51   10.66   0 
  -3  -1 -12  126.96   12.44   0 
  -3   1 -17  113.79   11.20   0 
  -2  -1 -14   79.41   10.18   0 
  -2   1 -18  274.30   15.92   0 
  -2   2 -19   44.74    6.95   0 
  -1  -1 -14   63.85    9.13   0 
  -4   1 -14  125.54   12.27   0 
  -3   0 -15   21.19    7.15   0 
  -4   3 -16   81.98    7.51   0 
  -3  -1 -11  230.46   15.49   0 
  -2  -1 -13  207.46   15.03   0 
  -2   0 -16   20.49    6.83   0 
  -2   3 -19  138.11   10.09   0 
  -4   0 -10  222.68   16.01   0 
  -4   2 -15  144.09   11.49   0 
  -3   3 -18   29.93    5.58   0 
  -3   0 -14   15.45    7.10   0 
  -2   1 -17   96.99   11.12   0 
  -3   2 -17   88.30    9.46   0 
  -2   0 -15  139.22   13.18   0 
  -2   2 -18   91.09    9.54   0 
  -4   3 -15   14.20    5.84   0 
  -4   1 -12  191.51   15.44   0 
  -4   2 -14   32.82    7.61   0 
  -3   1 -15  143.54   13.62   0 
  -4   4 -15    9.23    4.37   0 
  -3   3 -17   46.15    7.28   0 
  -2   0 -14  143.12   13.41   0 
  -2   1 -16  232.51   16.04   0 
  -2   3 -18  114.85   10.40   0 
  -3   0 -12  112.37   12.59   0 
  -3   2 -16   47.21    8.41   0 
  -3   4 -17    6.36    4.86   0 
  -2   4 -18   14.37    5.70   0 
  -4   3 -14   64.28    9.02   0 
  -4   1 -10   15.11    8.79   0 
  -3   0 -11   43.19    9.72   0 
  -3   1 -14   26.16    7.91   0 
  -2   0 -13   30.75    8.47   0 
  -4   4 -14   81.02    8.53   0 
  -3   3 -16  118.22   11.30   0 
  -2   1 -15   82.18   11.15   0 
  -4   1  -9  550.04   23.22   0 
  -4   2 -12  129.02   13.43   0 
  -3   2 -15   53.20    9.24   0 
  -2   3 -17   49.96    8.71   0 
  -4   3 -13   12.96    7.67   0 
  -3   1 -13   21.31    8.67   0 
  -3   4 -16   33.97    7.02   0 
  -3   5 -16   58.38    6.94   0 
  -2   2 -16    3.42    6.05   0 
  -2   4 -17  111.41   10.37   0 
  -2   5 -17   53.69    6.92   0 
  -4   2 -11  457.96   22.28   0 
  -4   5 -13    3.63    4.79   0 
  -2   1 -14   74.71   10.12   0 
  -4   4 -13   46.55    7.43   0 
  -3   2 -14   34.31    8.42   0 
  -2   2 -15   80.12   11.02   0 
  -2   3 -16   44.84    8.42   0 
  -2   6 -16   43.54    6.33   0 
  -4   2 -10   25.64    9.47   0 
  -3   4 -15  215.13   14.17   0 
  -3   5 -15   20.02    6.09   0 
  -2   1 -13  220.66   15.58   0 
  -4   4 -12  115.90   11.40   0 
  -3   1 -11  202.02   15.45   0 
  -3   2 -13  253.44   17.54   0 
  -2   4 -16   56.86    9.15   0 
  -4   2  -9  141.03   13.98   0 
  -4   3 -11   38.91    9.93   0 
  -4   5 -12   92.68    9.12   0 
  -3   3 -14   11.74    7.75   0 
  -2   5 -16   51.09    7.38   0 
  -3   6 -14   10.43    4.96   0 
  -2   2 -14  443.35   21.63   0 
  -2   3 -15    8.11    7.37   0 
  -4   2  -8  196.03   15.34   0 
  -4   6 -11   52.75    6.74   0 
  -3   1 -10  159.66   13.26   0 
  -4   3 -10  241.98   17.12   0 
  -4   4 -11   36.08    8.99   0 
  -3   2 -12   30.86    8.18   0 
  -3   4 -14   99.06   10.77   0 
  -3   5 -14   17.13    6.74   0 
  -2   6 -15   98.37    9.16   0 
  -4   5 -11    9.79    6.45   0 
  -3   3 -13   36.92    8.72   0 
  -2   2 -13  107.95   12.03   0 
  -2   5 -15    6.78    5.48   0 
  -2   7 -14   69.66    7.16   0 
  -4   3  -9  127.74   13.84   0 
  -4   6 -10   11.21    5.61   0 
  -2   3 -14  116.58   12.02   0 
  -3   4 -13    8.22    6.34   0 
  -3   6 -13  174.26   11.39   0 
  -3   7 -12   28.01    5.62   0 
  -4   5 -10   98.60   10.10   0 
  -3   3 -12   18.95    7.56   0 
  -3   5 -13    5.61    5.48   0 
  -4   3  -8  116.67   12.99   0 
  -3   2 -10  119.96   12.78   0 
  -2   2 -12  367.57   18.93   0 
  -2   4 -14  323.25   18.13   0 
  -2   6 -14   43.14    7.25   0 
  -4   4  -9    6.34    6.84   0 
  -4   6  -9    1.93    5.60   0 
  -2   3 -13  129.43   13.04   0 
  -4   3  -7   47.73   10.56   0 
  -4   5  -9  160.51   13.29   0 
  -3   3 -11  150.41   14.48   0 
  -3   4 -12  127.47   12.72   0 
  -2   7 -13   30.56    5.94   0 
  -4   7  -7   30.19    6.33   0 
  -3   7 -11  132.09    9.89   0 
  -4   4  -8  107.93   11.93   0 
  -4   6  -8   70.93    9.06   0 
  -2   4 -13  214.65   16.09   0 
  -4   5  -8  183.62   14.32   0 
  -2   3 -12  117.91   12.60   0 
  -2   6 -13   19.91    7.08   0 
  -4   4  -7   18.11    8.96   0 
  -3   4 -11   60.14    9.74   0 
  -3   6 -11   17.60    7.02   0 
  -3   8  -9   74.88    6.96   0 
  -2   5 -13   79.89   10.10   0 
  -4   6  -7   23.78    7.59   0 
  -4   7  -6    4.16    4.90   0 
  -3   5 -11  232.48   16.32   0 
  -2   7 -12   72.52    8.74   0 
  -3   7 -10  155.54   10.90   0 
  -4   4  -6   35.15   10.16   0 
  -4   7  -5  114.23    9.74   0 
  -2   4 -12  361.53   19.55   0 
  -4   6  -6   53.02    9.26   0 
  -3   3  -9  169.56   13.99   0 
  -3   4 -10   24.09    8.14   0 
  -3   8  -8   20.25    5.41   0 
  -2   3 -11  292.24   17.24   0 
  -2   5 -12   34.46    8.99   0 
  -4   5  -6   40.96   10.02   0 
  -3   5 -10  474.62   22.73   0 
  -3   6 -10   66.82    9.39   0 
  -2   8 -10   50.24    7.03   0 
  -4   7  -4   15.72    6.20   0 
  -3   7  -9   12.38    5.49   0 
  -2   7 -11    9.89    5.37   0 
  -4   6  -5   20.21    7.89   0 
  -3   3  -8  186.95   14.91   0 
  -2   4 -11   83.66   11.46   0 
  -4   5  -5   31.95    9.59   0 
  -3   8  -7   27.69    6.19   0 
  -2   6 -11   17.42    7.79   0 
  -3   5  -9  257.82   17.60   0 
  -2   5 -11  208.74   15.41   0 
  -4   6  -4   26.72    8.39   0 
  -3   7  -8   56.53    8.24   0 
  -2   7 -10  134.87   12.07   0 
  -2   8  -9   81.90    8.49   0 
  -2   9  -7   36.44    5.61   0 
  -3   4  -8  290.47   18.39   0 
  -1   4 -11  503.73   21.73   0 
  -3   6  -8  133.55   13.28   0 
  -3   8  -6   29.54    6.19   0 
  -2   4 -10   16.54    6.98   0 
  -3   7  -7   87.64   10.51   0 
  -2   5 -10   29.22    9.01   0 
  -2   8  -8   60.68    8.61   0 
  -2   9  -6  103.18    8.36   0 
  -3   4  -7   53.10    9.54   0 
  -3   8  -5   43.14    7.47   0 
  -3   5  -7  253.70   17.66   0 
  -2   4  -9  170.09   13.68   0 
  -2   6  -9  291.41   18.27   0 
  -1   6 -10  328.29   18.76   0 
  -3   4  -6  326.64   18.75   0 
  -3   8  -4   69.22    8.79   0 
  -2   5  -9  453.26   21.87   0 
  -2   8  -7  315.31   16.49   0 
  -2   9  -5   27.28    5.97   0 
  -1   5 -10   30.33    7.84   0 
  -1   7  -9   21.63    7.71   0 
  -1   8  -8   91.15   10.09   0 
  -3   5  -6  637.91   26.32   0 
  -3   6  -6   68.07   10.52   0 
  -1   9  -6   50.68    7.39   0 
  -3   8  -3  129.36   11.00   0 
  -2   6  -8   10.05    7.81   0 
  -2   5  -8  121.80   12.35   0 
  -2   8  -6   17.07    7.02   0 
  -2   9  -4   12.66    4.86   0 
  -1   6  -9   14.47    7.84   0 
  -3   6  -5   47.76   10.40   0 
  -3   8  -2   27.45    7.30   0 
  -2   7  -7  287.98   17.49   0 
  -1   5  -9   68.36    9.72   0 
  -3   5  -5  390.88   20.58   0 
  -1   7  -8  112.58   12.28   0 
  -1   8  -7  168.19   12.63   0 
  -2   9  -3   54.55    7.01   0 
  -1   9  -5    2.89    4.57   0 
  -3   6  -4  173.53   15.36   0 
  -3   8  -1   85.14    9.67   0 
  -2   6  -7  265.87   17.37   0 
  -2   8  -5   27.45    7.03   0 
  -3   5  -4  128.11   13.57   0 
  -2   7  -6   87.82   10.93   0 
  -1   6  -8   62.95    9.56   0 
  -3   8   0    4.36    6.31   0 
  -2   9  -2  171.34   11.09   0 
  -1   5  -8   71.26    9.63   0 
  -1   9  -4  126.16   10.57   0 
  -3   6  -3   70.41   11.51   0 
  -2   8  -4  117.79   12.02   0 
  -1   7  -7   37.76    8.26   0 
  -3   5  -3   88.42   11.83   0 
  -2   6  -6   44.30    8.99   0 
  -2   9  -1   97.31    9.39   0 
  -3   8   2   13.93    6.64   0 
  -2   7  -5   71.96   10.37   0 
  -3   6  -2   45.46   10.35   0 
  -3   7  -1   89.88   11.32   0 
  -3   8   3  100.39    9.46   0 
  -2   8  -3   22.75    7.99   0 
  -1   6  -7  221.71   15.45   0 
  -1   9  -3   21.58    6.11   0 
  -2   9   0   20.65    5.70   0 
  -1   7  -6  109.75   12.25   0 
  -3   5  -2  146.96   13.31   0 
  -2   6  -5  151.27   13.64   0 
  -2   7  -4   21.61    8.69   0 
  -3   6  -1  299.83   18.92   0 
  -2   9   1  102.36    9.13   0 
  -1   9  -2    5.44    5.77   0 
  -1   6  -6  578.45   24.14   0 
  -1   8  -4   31.17    7.78   0 
  -3   5  -1   12.88    8.34   0 
  -1   7  -5   91.80   11.78   0 
  -3   6   0   43.69   10.85   0 
  -2   6  -4  189.82   14.88   0 
  -2   7  -3   50.58    9.31   0 
  -2   9   3   40.77    6.86   0 
  -1   9  -1   47.42    8.07   0 
  -2   9   4    9.64    5.27   0 
  -3   5   0   38.51    9.77   0 
  -3   6   1  274.32   18.20   0 
  -2   9   5   32.09    5.50   0 
  -1   8  -3   72.94    9.85   0 
  -3   7   4  265.00   16.21   0 
  -2   6  -3   24.43    8.87   0 
  -2   7  -2  513.66   23.99   0 
  -1   6  -5  305.61   17.66   0 
  -1   7  -4  289.72   18.20   0 
  -1   9   0    7.61    5.26   0 
  -3   5   1    5.80    8.16   0 
  -3   6   2   38.38   10.20   0 
  -1   8  -2  189.49   14.46   0 
  -1   9   1   44.37    8.19   0 
  -2   7  -1   89.86   12.34   0 
  -3   6   3   81.96   12.16   0 
  -2   6  -2  239.53   16.86   0 
  -1   6  -4  139.87   13.16   0 
  -1   7  -3   58.34   10.41   0 
  -1   9   2    7.27    6.15   0 
   0   9   0   -0.10    4.86   0 
  -1   8  -1    4.57    7.49   0 
  -2   7   0   34.88    9.90   0 
  -2   8   3   30.88    8.76   0 
  -1   9   3   28.10    7.18   0 
   0   9   1    2.21    5.84   0 
  -2   6  -1  194.85   14.99   0 
  -2   8   4  161.45   13.47   0 
  -1   7  -2  147.97   13.87   0 
  -1   8   0    2.40    7.05   0 
  -1   9   4  150.53   11.63   0 
  -2   8   5   31.29    8.53   0 
  -1   6  -3   48.68    8.63   0 
  -1   9   5    7.59    5.63   0 
   0   8  -1    1.18    6.78   0 
   0   9   2   64.24    8.91   0 
  -2   8   6   17.12    7.35   0 
  -2   8   7  329.49   16.03   0 
  -2   8   8   37.86    7.33   0 
  -1   9   6   52.07    7.46   0 
  -1   9   7    3.07    4.90   0 
  -1   9   8  225.36   11.47   0 
  -2   6   0   78.36   10.61   0 
  -2   7   2  525.41   24.34   0 
  -1   8   1    1.30    5.93   0 
   0   9   3    0.60    5.64   0 
  -1   7  -1   64.28   10.04   0 
   0   8   0 1066.18   31.41   0 
   0   9   4    2.76    5.78   0 
  -2   6   1  175.81   14.90   0 
  -2   7   3   53.34   10.07   0 
  -1   7   0  201.85   15.69   0 
   0   9   5   14.92    5.61   0 
  -2   7   4   35.86    9.03   0 
  -1   8   3   73.38   10.14   0 
   0   8   1   -0.58    5.60   0 
   0   9   6  132.41   10.33   0 
  -2   6   2  255.94   17.25   0 
  -2   7   5   81.12   12.09   0 
   0   7  -1   19.68    7.42   0 
   0   9   7   48.69    6.98   0 
   0   9   8   29.40    6.19   0 
   0   9   9    1.52    3.79   0 
  -2   7   6   74.63   11.49   0 
  -1   7   1   56.27   10.37   0 
  -1   8   4   26.79    7.64   0 
   1   9   8  241.39   11.95   0 
  -2   7  10  139.57   12.22   0 
   0   8   2   12.17    6.69   0 
  -2   6   3   20.39    8.13   0 
  -2   7   9  248.40   15.52   0 
   0   7   0   -0.14    6.70   0 
  -1   7   2  147.60   13.99   0 
  -1   8  11   19.14    6.07   0 
   0   8   3   45.27    9.36   0 
  -2   6   4  254.41   17.36   0 
  -1   8   7  173.39   13.31   0 
  -1   8   8   74.79   10.03   0 
  -1   8  10  225.65   13.38   0 
   0   8   4  228.34   16.06   0 
  -2   6   5  198.39   15.89   0 
  -1   7   3   58.35    9.71   0 
   0   7   1   18.08    6.92   0 
   0   8   5   46.77    9.51   0 
  -2   6   6   51.85    9.80   0 
  -1   7   4  234.74   16.49   0 
   0   8  13    2.26    4.29   0 
  -2   6   7  325.39   19.43   0 
   0   7   2  226.32   15.57   0 
  -2   6   8   11.48    9.01   0 
  -2   6   9  272.96   17.36   0 
  -2   6  10  107.45   12.09   0 
  -1   7   5  113.80   12.35   0 
  -1   7  14   48.85    6.88   0 
   0   8  12  135.05    9.99   0 
   0   8   8  176.45   13.19   0 
   0   8   9   16.60    7.06   0 
   0   8  10   14.99    6.44   0 
   0   8  11    1.42    4.42   0 
  -1   7   6  107.57   12.20   0 
  -1   7  13   28.00    7.04   0 
   0   7   3   28.53    7.73   0 
   1   8   7  176.16   13.39   0 
  -1   6   3   60.20    9.24   0 
  -1   7   7   27.53    8.05   0 
  -1   7  12  187.46   13.25   0 
   1   8   8   93.66   10.42   0 
   1   8  12   70.58    7.30   0 
  -1   7   9   26.80    8.75   0 
  -1   7  11   18.58    7.84   0 
   0   7   4   49.83    9.83   0 
   1   8   9  122.29   10.52   0 
   1   8  10  251.86   14.19   0 
   1   8  11   17.67    5.39   0 
  -2   5   7  676.83   25.05   0 
  -1   6   4  146.33   12.95   0 
  -2   5   8  109.82   12.45   0 
   0   7   5   24.29    7.62   0 
   0   7  15   13.51    4.66   0 
  -2   5   9  459.87   21.37   0 
  -1   6   5  311.10   18.01   0 
  -1   6  15  133.44   10.99   0 
   0   7   6  149.61   13.94   0 
   0   7  14   70.34    8.43   0 
   0   7   7   86.67   11.01   0 
  -1   6  14   81.13   10.33   0 
   0   7   8  136.93   13.50   0 
   0   7  13    1.04    4.86   0 
   1   7   6  114.59   12.30   0 
   1   7  15   74.90    7.31   0 
   2   7  14   68.92    7.26   0 
  -1   6   7  186.70   14.80   0 
  -1   6  13   71.98   10.45   0 
   0   6  17    2.14    4.49   0 
   0   7   9   19.55    7.29   0 
   0   7  10   31.19    8.86   0 
   0   7  12   11.13    6.10   0 
  -1   6   8   66.35   10.27   0 
   0   6   4  161.08   13.25   0 
   1   7   7   30.79    8.72   0 
   1   7  14   43.41    6.70   0 
   2   7  13   32.50    6.58   0 
  -1   6   9   20.10    8.01   0 
  -1   6  10  327.71   19.42   0 
  -1   6  11  271.86   17.74   0 
  -1   6  12  126.52   12.37   0 
   1   7   8  109.92   12.19   0 
   1   7  13   19.80    6.79   0 
   1   7   9   24.65    8.04   0 
   1   7  11   10.81    6.94   0 
   1   7  12  176.27   13.12   0 
  -1   5  16   38.94    8.13   0 
   0   6   5   50.53    8.68   0 
   0   6  16   65.35    8.14   0 
   1   6  17   14.31    5.00   0 
   0   6   6   38.25    8.01   0 
   0   6  15    2.56    6.00   0 
  -1   5  15   15.88    7.71   0 
   0   6   7  114.05   12.36   0 
   1   6   5  296.82   17.42   0 
   0   5  18    0.67    4.92   0 
   0   6  14  133.93   12.59   0 
   1   6  16   32.30    6.67   0 
   2   6  16   49.75    6.43   0 
  -1   5  14   39.16    9.38   0 
   0   6   8 1022.01   31.89   0 
   1   6   6  568.10   23.40   0 
   0   6  10   10.34    8.00   0 
   0   6  11   89.80   11.96   0 
   0   6  12    2.39    7.37   0 
   2   6  15  103.27    9.51   0 
  -1   5   9   97.93   11.12   0 
  -1   5  10   29.27    9.27   0 
  -1   5  11   28.28    9.32   0 
  -1   5  12   60.37   10.90   0 
   1   6   7  213.13   15.50   0 
   1   6  15  153.80   11.50   0 
   0   5  17    6.11    6.10   0 
   1   6  14   80.88   10.27   0 
   2   6  14   45.68    7.81   0 
   1   6   8   63.36    9.56   0 
   2   5  18  202.41   10.59   0 
   2   6  13   18.69    7.07   0 
   1   5  18   17.07    5.08   0 
   1   6   9   13.66    6.83   0 
   1   6  10  330.88   19.23   0 
   1   6  11  269.48   17.46   0 
   1   6  12  118.70   12.47   0 
   0   5  16   89.90   10.00   0 
   1   5  17  478.13   18.60   0 
   2   5  17   62.32    7.32   0 
  -1   4  14  317.99   18.57   0 
   0   3  20   11.80    5.02   0 
   0   4  18   28.93    7.25   0 
   0   5  14   34.93    9.44   0 
  -1   4  13   49.46   10.24   0 
   0   5  13   32.33    9.29   0 
   1   5  16   36.57    7.99   0 
   2   5  16   55.72    8.21   0 
  -1   4  12  173.20   14.37   0 
   0   5   9    5.20    5.99   0 
   0   5  10  104.23   12.10   0 
   0   5  11   94.61   11.84   0 
   0   5  12   14.06    8.40   0 
   2   4  19   29.83    5.62   0 
  -1   4  11  508.04   21.28   0 
   0   4  17   10.00    7.23   0 
   2   5  15    7.15    5.61   0 
   1   5   8   68.51   10.02   0 
   1   5  14   34.95    8.18   0 
   0   3  19  100.27    9.68   0 
   0   4  16    6.77    7.45   0 
   1   4  18   43.71    7.80   0 
   1   5   9   59.78    9.87   0 
   1   5  13  240.90   16.73   0 
   2   4  18   12.63    5.75   0 
   2   5  13   75.94   10.54   0 
  -1   3  15   63.95   10.80   0 
   1   3  20  123.41    9.43   0 
   1   5  10   31.54    7.85   0 
   1   5  11   31.63    8.00   0 
   1   5  12   43.89    8.78   0 
   2   3  20   97.93    7.97   0 
   2   5  11  214.58   15.44   0 
   2   5  12   33.66    7.80   0 
  -1   3  14    0.33    8.00   0 
   0   2  20   58.27    7.73   0 
   0   4  15  211.48   15.57   0 
   1   4  17   24.88    7.57   0 
   2   4  17  111.06   10.62   0 
   0   3  18    0.97    6.63   0 
   0   4  14   23.99    9.00   0 
  -1   3  13  300.45   17.23   0 
   0   4  13  457.66   22.06   0 
   3   3  18   35.41    6.47   0 
   2   3  19  133.18   10.34   0 
   2   4  16   57.24    8.68   0 
   0   3  17   17.28    8.46   0 
   0   4  11   16.27    6.79   0 
   1   4  15  376.92   20.18   0 
   0   2  19  151.81   12.13   0 
   1   3  18  140.29   12.40   0 
   1   4  14  297.81   18.40   0 
   3   3  17   48.01    7.30   0 
   0   1  20  148.43   10.73   0 
   0   3  16  259.93   17.27   0 
   1   2  20   64.87    7.93   0 
   1   4  13   45.25    9.66   0 
   2   2  20  102.21    8.89   0 
   2   3  18  114.98   10.44   0 
   2   4  14  336.16   18.55   0 
   3   2  19   83.83    7.98   0 
   1   4  12  164.38   14.27   0 
   2   4  13  214.57   15.24   0 
   0   3  15  556.16   24.15   0 
   1   4  11  500.23   21.92   0 
   2   1  21   17.65    4.86   0 
   2   4  11   83.79   11.09   0 
   2   4  12  351.78   18.87   0 
   3   3  16  126.40   10.87   0 
   2   3  17   48.52    8.94   0 
   0   3  14   72.34   11.33   0 
   1   2  19  121.31   11.46   0 
   3   2  18   81.72    8.86   0 
   1   3  16   18.19    8.21   0 
   2   2  19   46.12    7.46   0 
   0   1  19   69.45    9.45   0 
   0   2  17   15.56    8.66   0 
   0   3  13   18.36    7.25   0 
   2   3  16   43.52    8.50   0 
   1   0  21   91.06    8.18   0 
   1   1  20   29.09    7.26   0 
   1   3  15   59.97   10.64   0 
   2   1  20   94.26    8.61   0 
   2   3  15    8.59    6.39   0 
   3   1  19  323.65   14.34   0 
   3   2  17   84.65    9.22   0 
   0   2  16 1143.33   33.23   0 
   1   3  14    3.98    7.29   0 
   2   2  18   95.74   10.26   0 
   0   1  18   67.44   10.29   0 
   2   3  14  130.31   12.48   0 
   1   2  17    2.89    7.28   0 
   1   3  13  331.87   18.25   0 
   2   3  13  131.97   13.06   0 
   3   2  16   47.69    8.08   0 
   0   2  15  146.15   13.08   0 
   1   3  12  113.63   11.34   0 
   2   1  19   24.54    7.09   0 
   2   3  12  118.89   12.18   0 
   3   1  18  108.43   10.17   0 
   0   0  19   -0.36    6.43   0 
   2   3  11  280.32   16.94   0 
   3   2  15   49.84    9.19   0 
   0   1  17   31.20    9.41   0 
   0   2  14  218.84   15.47   0 
   1   0  20  323.94   15.49   0 
   1   2  16  250.61   17.15   0 
   2   0  20   20.40    6.15   0 
   2   2  16    3.15    5.69   0 
   3   0  19   39.26    6.32   0 
   1   1  18  221.09   15.69   0 
   2   1  18  288.26   16.93   0 
   3   1  17  121.87   11.39   0 
   1   2  15  552.92   23.64   0 
   2   2  15   86.17   11.49   0 
   0  -1  19   73.24    9.41   0 
   0   0  18   52.07    9.63   0 
   0   1  16  399.14   20.32   0 
   1   0  19   23.52    7.03   0 
   1   2  14  307.38   18.06   0 
   2  -1  20  110.80    9.56   0 
   3   0  18    4.46    5.86   0 
   2   1  17  101.29   11.88   0 
   2   2  14  437.13   21.09   0 
   3  -1  19  306.76   14.03   0 
   0   1  15    8.68    7.88   0 
   1   2  13  278.75   16.82   0 
   2   2  13  115.94   12.14   0 
   0   0  17    0.10    7.75   0 
   3   1  15  137.36   12.83   0 
   1  -2  20   59.89    7.84   0 
   1   0  18   34.02    9.21   0 
   1   1  16   33.00    8.33   0 
   2  -2  20  109.83    8.95   0 
   2   1  16  233.86   16.56   0 
   2   2  12  384.69   19.38   0 
   3   0  17  135.66   11.97   0 
   0  -1  18   60.49   10.06   0 
   1  -3  20   99.89    8.38   0 
   1  -1  19   26.87    7.96   0 
   3  -2  19   66.21    6.97   0 
   2  -1  19   19.78    5.91   0 
   3  -1  18  110.32    9.90   0 
   3   1  14   24.54    7.51   0 
   0   0  16 1905.56   41.28   0 
   1   1  15  337.07   19.12   0 
   2   1  15   94.15   11.83   0 
   1   0  17   78.93   11.44   0 
   2   0  17   25.61    8.36   0 
   0  -1  17   30.16    9.19   0 
   1  -2  19  128.18   11.45   0 
   1   1  14   71.95    9.77   0 
   2  -2  19   37.70    7.32   0 
   2  -1  18  283.24   16.71   0 
   2   1  14   75.51   10.15   0 
   3  -2  18   95.87    9.34   0 
   3  -1  17  117.54   11.27   0 
   0   0  15    1.58    7.11   0 
   3   0  15   20.22    7.17   0 
   2   0  16   24.57    7.58   0 
   2   1  13  220.61   15.46   0 
   2  -3  19  140.68    9.95   0 
   3  -3  18   29.23    5.52   0 
   0  -1  16  406.25   19.96   0 
   3   0  14   15.89    6.74   0 
   0  -2  17   14.68    7.88   0 
   1  -1  17   36.30    8.66   0 
   2  -2  18   94.65   10.55   0 
   2  -1  17   90.02   10.70   0 
   2   0  15  142.32   13.65   0 
   3  -2  17   85.44    9.28   0 
   1   0  15  652.90   25.17   0 
   2  -3  18  109.35   10.48   0 
   2   0  14  138.22   13.19   0 
   3  -3  17   49.72    7.77   0 
   3  -1  15  162.50   13.22   0 
   0  -1  15    7.53    7.58   0 
   1  -5  18   12.69    4.82   0 
   1  -3  18  158.72   12.24   0 
   1  -1  16   58.44   10.36   0 
   1   0  14 1346.56   34.54   0 
   2  -1  16  241.30   16.22   0 
   3  -4  17    7.24    4.85   0 
   3  -2  16   45.29    8.67   0 
   1  -4  18   44.69    7.72   0 
   1  -2  17    7.43    7.98   0 
   2  -4  18   11.21    4.90   0 
   0  -2  16 1146.38   31.76   0 
   2   0  13   33.90    8.40   0 
   3  -1  14   12.31    7.28   0 
   2  -1  15   70.40   10.66   0 
   2  -3  17   40.74    8.54   0 
   3  -3  16  134.83   11.13   0 
   3  -2  15   41.21    8.79   0 
   3   6   2   46.33   10.41   0 
   5   5   1   22.17    6.99   0 
   3   5  -2  132.45   12.69   0 
   5   4  -2   22.93    7.23   0 
   6   4   2  235.05   13.13   0 
   3   6   1  308.09   19.24   0 
   4   4  -4  115.22   12.73   0 
   4   5  -2    3.09    6.32   0 
   5   5   0    3.06    6.69   0 
   2   6   2  255.03   16.57   0 
   6   4   1   61.43    8.05   0 
   3   5  -3   76.25   10.41   0 
   3   6   0   48.51   10.70   0 
   2   6   1  195.73   15.20   0 
   3   4  -5  151.26   12.96   0 
   4   5  -3  132.02   13.63   0 
   5   5  -1   19.61    6.66   0 
   5   6   5   86.23    8.27   0 
   5   6   6   19.62    5.48   0 
   4   4  -5   19.08    8.29   0 
   5   6   4   46.32    7.10   0 
   6   4   0    3.53    4.63   0 
   2   6   0   78.26   11.31   0 
   3   5  -4  113.05   12.70   0 
   3   6  -1  269.13   17.73   0 
   5   6   3   53.36    7.29   0 
   5   5  -2  216.60   14.34   0 
   5   6   2   10.80    5.96   0 
   3   4  -6  340.55   18.94   0 
   3   6  -2   42.18   10.21   0 
   4   5  -4  549.85   23.99   0 
   5   6   1   45.23    7.51   0 
   2   6  -1  175.85   14.81   0 
   3   5  -5  354.16   20.07   0 
   3   7   4  284.21   16.11   0 
   5   5  -3   87.39    9.73   0 
   5   6   0  160.49   11.64   0 
   3   6  -3   75.56   11.57   0 
   4   5  -5   23.97    8.58   0 
   4   7   4   19.12    6.55   0 
   4   7   5  122.91    9.81   0 
   2   6  -2  263.28   16.91   0 
   4   7   2    5.80    6.10   0 
   4   7   3   44.56    7.83   0 
   3   4  -7   60.07    9.50   0 
   5   5  -4   32.62    7.59   0 
   5   6  -1   44.30    7.07   0 
   3   5  -6  646.55   26.22   0 
   3   6  -4  128.29   13.81   0 
   4   7   1  130.38   10.82   0 
   2   6  -3   23.21    8.04   0 
   4   5  -6   43.20    9.17   0 
   4   7   0   84.59    9.86   0 
   5   6  -2   11.42    5.93   0 
   2   7   1  101.59   12.95   0 
   2   5  -6  170.48   14.29   0 
   3   6  -5   56.46   10.40   0 
   4   7  -1  138.55   11.75   0 
   5   5  -5   18.36    5.84   0 
   2   6  -4  257.65   17.06   0 
   2   7   0   43.01   10.22   0 
   3   4  -8  250.55   16.31   0 
   3   5  -7  211.23   15.99   0 
   4   6  -5   12.45    7.30   0 
   5   6  -3   48.26    7.51   0 
   4   5  -7   52.62    9.55   0 
   4   7  -2    8.75    6.36   0 
   2   7  -1  127.34   13.46   0 
   2   5  -7  678.45   26.07   0 
   2   6  -5  184.88   14.85   0 
   3   6  -6   53.83    9.42   0 
   5   6  -4   44.36    6.94   0 
   2   7  -2  527.24   23.41   0 
   3   5  -8   78.66   11.16   0 
   4   6  -6   59.33    8.78   0 
   4   7  -3   51.29    7.58   0 
   2   6  -6   46.78    9.74   0 
   2   7  -3   54.01   10.58   0 
   3   6  -7   43.32    9.46   0 
   4   7  -4   26.43    6.66   0 
   5   6  -5   74.60    7.91   0 
   2   5  -8  102.55   12.09   0 
   1   6  -4  153.36   13.09   0 
   2   4  -9  157.77   12.89   0 
   2   7  -4   31.91    9.22   0 
   3   5  -9  253.71   16.78   0 
   4   6  -7   29.79    6.92   0 
   2   6  -7  302.79   18.72   0 
   4   7  -5  154.92   11.25   0 
   3   6  -8  129.75   12.69   0 
   3   8   0    3.15    5.76   0 
   5   6  -6   18.94    5.33   0 
   1   6  -5  335.01   18.32   0 
   2   5  -9  420.31   21.09   0 
   2   7  -5   75.77   11.53   0 
   3   7  -6  144.86   12.67   0 
   3   8  -1   64.69    8.40   0 
   2   4 -10   22.06    8.09   0 
   3   8  -2   12.84    6.26   0 
   4   6  -8   67.24    8.37   0 
   1   6  -6  680.83   26.04   0 
   1   7  -2  147.60   13.49   0 
   2   6  -8   13.57    6.89   0 
   3   5 -10  423.43   20.19   0 
   4   7  -6   13.22    4.95   0 
   1   7  -3   56.35   10.36   0 
   2   7  -6   71.22   10.96   0 
   3   7  -7   61.18    9.34   0 
   5   6  -7   22.16    5.15   0 
   1   5  -8   56.45    8.89   0 
   1   7  -4  255.07   17.04   0 
   2   5 -10   31.90    7.88   0 
   2   8  -2    9.62    7.04   0 
   3   8  -4   70.84    8.40   0 
   4   6  -9    0.66    4.39   0 
   4   7  -7   40.20    6.68   0 
   2   7  -7  321.60   18.58   0 
   2   8  -3   29.57    7.83   0 
   3   5 -11  215.38   14.76   0 
   1   5  -9   82.32   10.93   0 
   3   6 -10   60.68    9.43   0 
   3   7  -8   62.24    8.28   0 
   1   7  -5  118.12   12.09   0 
   2   8  -4  148.90   12.32   0 
   3   8  -5   37.03    6.83   0 
   1   6  -8   68.53    9.98   0 
   2   5 -11  216.46   15.15   0 
   2   6 -10   94.58   11.44   0 
   4   6 -10   24.87    6.22   0 
   4   7  -8   78.19    7.55   0 
   1   7  -6  107.16   12.65   0 
   2   8  -5   34.37    7.96   0 
   3   7  -9   19.00    6.50   0 
   3   8  -6   24.41    5.92   0 
   1   5 -10   22.82    8.04   0 
   3   6 -11   26.26    7.20   0 
   1   6  -9   18.87    8.14   0 
   1   7  -7   30.06    8.29   0 
   2   5 -12   24.03    8.22   0 
   2   6 -11   19.19    7.64   0 
   2   8  -6   14.20    6.67   0 
   0   6  -6   47.30    9.68   0 
   3   7 -10  148.53   10.93   0 
   1   5 -11   21.36    7.27   0 
   1   6 -10  311.23   18.72   0 
   1   7  -8  118.03   12.75   0 
   2   7 -10  142.63   12.16   0 
   2   8  -7  343.85   15.88   0 
   3   6 -12   91.35    9.46   0 
   0   6  -7  120.78   12.18   0 
   3   8  -8   17.92    5.01   0 
   0   5  -9    3.15    6.96   0 
   1   8  -5   96.02   10.82   0 
   2   5 -13   68.83    9.37   0 
   2   8  -8   41.43    7.33   0 
   1   5 -12   55.74    9.17   0 
   1   6 -11  248.28   16.76   0 
   3   7 -11  123.63    9.25   0 
   0   7  -5   23.72    9.06   0 
   1   8  -6  362.87   17.66   0 
   2   7 -11   10.41    5.46   0 
   0   5 -10  101.80   11.79   0 
   1   4 -13   44.54    9.26   0 
   3   6 -13  178.77   11.46   0 
   3   8  -9   87.99    6.95   0 
   0   6  -9  533.64   23.93   0 
   0   7  -6  154.08   13.38   0 
   1   8  -7  160.70   12.71   0 
   2   6 -13   21.51    6.98   0 
   2   8  -9   76.26    7.91   0 
   0   4 -11   13.89    6.44   0 
   1   5 -13  235.97   16.02   0 
   1   6 -12  107.71   11.35   0 
   0   5 -11   87.63   11.47   0 
   0   7  -7   91.08   11.15   0 
   2   7 -12   75.06    8.36   0 
   0   6 -10   10.02    7.91   0 
   1   7 -11   17.34    7.17   0 
   1   8  -8   73.71    8.85   0 
   2   8 -10   40.77    6.54   0 
   0   4 -12   24.39    8.23   0 
   0   7  -8  150.69   13.41   0 
   1   5 -14   38.13    8.79   0 
   1   8  -9  131.77   10.95   0 
   2   6 -14   41.78    6.79   0 
   0   5 -12   13.86    6.88   0 
   0   6 -11   81.82   11.45   0 
   0   7  -9   19.58    8.48   0 
   2   7 -13   29.53    6.22   0 
   1   7 -12  179.77   12.66   0 
   2   8 -11   86.94    7.57   0 
   1   8 -10  219.87   12.76   0 
   0   3 -13   14.66    6.62   0 
   0   5 -13   31.23    8.83   0 
   0   6 -12    3.57    7.47   0 
   1   6 -14   71.94    9.06   0 
  -1   5  -9   66.33    9.80   0 
  -1   6  -7  239.54   16.88   0 
   2   6 -15   92.12    8.46   0 
  -1   6  -8   72.33   11.49   0 
   0   8  -7   41.90    8.45   0 
   2   7 -14   74.61    7.24   0 
  -1   5 -10   32.55    9.41   0 
   0   4 -14   29.79    7.56   0 
   0   7 -11    9.15    6.21   0 
   1   8 -11   15.98    5.15   0 
  -1   4 -11  511.86   22.80   0 
  -1   6  -9   13.28    8.83   0 
   0   5 -14   37.30    8.84   0 
   0   8  -8  166.47   12.53   0 
   1   6 -15  150.30   11.62   0 
  -1   5 -11   29.35    8.30   0 
  -1   6 -10  372.00   20.63   0 
   0   7 -12   11.34    5.98   0 
   0   8  -9   15.57    6.96   0 
   1   5 -16   38.55    7.14   0 
   1   7 -14   53.03    6.95   0 
   1   8 -12   73.01    7.27   0 
  -1   4 -12  158.87   14.24   0 
  -1   7  -7   45.05   10.05   0 
   0   4 -15  195.72   14.41   0 
   0   6 -14  134.43   12.35   0 
  -1   3 -12  110.43   11.29   0 
  -1   5 -12   42.91    9.83   0 
   0   8 -10   12.88    6.30   0 
  -1   6 -11  290.15   17.94   0 
  -1   7  -8  125.19   13.01   0 
   0   7 -13   -1.02    5.60   0 
   1   6 -16   46.31    7.23   0 
  -1   4 -13   48.77    9.81   0 
   1   7 -15   86.55    7.73   0 
  -1   3 -13  353.39   18.86   0 
  -1   5 -13  237.33   16.81   0 
   0   4 -16    3.88    6.45   0 
   0   6 -15    2.63    5.94   0 
   0   8 -11   -0.91    4.99   0 
   0   5 -16   91.13   10.45   0 
  -1   4 -14  312.10   18.86   0 
  -1   2 -13  287.10   16.93   0 
  -1   3 -14    2.26    7.03   0 
  -1   5 -14   32.05    8.80   0 
  -1   7 -11   11.51    7.40   0 
  -2   5  -7  695.97   26.63   0 
   0   6 -16   69.83    8.48   0 
   0   8 -12  128.99    9.00   0 
   1   6 -17   13.94    4.64   0 
  -2   4  -9  177.41   14.43   0 
  -2   5  -8  134.17   13.33   0 
  -2   5  -9  485.05   22.93   0 
  -1   3 -15   55.40    9.77   0 
  -1   4 -15  355.62   19.09   0 
  -1   6 -14   77.52   10.02   0 
  -1   7 -12  186.28   13.28   0 
   0   5 -17    4.85    4.86   0 
   0   7 -15   14.08    5.23   0 
  -2   5 -10   30.41    9.91   0 
  -2   4 -11   86.10   11.08   0 
  -2   6  -8    7.49    9.01   0 
  -2   3 -11  276.50   17.08   0 
  -2   5 -11  214.75   16.14   0 
  -1   7 -13   21.59    6.82   0 
   0   6 -17    0.24    4.38   0 
  -2   4 -12  359.29   20.01   0 
  -1   3 -16   15.15    7.68   0 
  -1   5 -16   38.79    8.04   0 
  -1   6 -15  146.88   11.68   0 
  -2   3 -12  117.26   12.22   0 
  -2   6 -10  108.58   12.10   0 
   0   5 -18    0.95    5.00   0 
  -2   4 -13  216.53   15.97   0 
  -1   7 -14   45.33    6.95   0 
  -2   3 -13  126.48   12.68   0 
  -2   5 -13   83.29   11.40   0 
  -1   4 -17   23.35    7.57   0 
  -1   8 -11   15.01    5.74   0 
  -2   2 -12  387.19   19.65   0 
  -2   4 -14  336.00   19.47   0 
  -2   6 -12  297.21   17.51   0 
  -1   6 -16   31.26    6.07   0 
  -2   3 -14  122.92   13.27   0 
  -2   2 -13  112.06   11.73   0 
  -2   6 -13   20.30    6.75   0 
  -2   7 -10  128.49   11.40   0 
  -2   2 -14  446.88   21.71   0 
  -2   3 -15    8.87    7.34   0 
  -1   4 -18   45.16    7.31   0 
  -1   6 -17   11.98    4.89   0 
  -2   5 -15    6.24    5.67   0 
  -2   6 -14   47.06    8.13   0 
  -2   7 -11    8.72    6.64   0 
  -1   5 -18   16.49    5.54   0 
  -2   4 -16   59.94    9.52   0 
  -2   1 -13  211.79   14.88   0 
  -2   2 -15   72.21    9.91   0 
  -2   3 -16   43.62    9.19   0 
  -2   7 -12   67.99    8.19   0 
  -3   3  -9  154.86   14.65   0 
  -3   3  -8  174.11   15.06   0 
  -3   4 -10   23.40    9.86   0 
  -3   4  -9  279.78   18.75   0 
  -3   4  -8  279.20   18.80   0 
  -3   4  -7   52.75   11.57   0 
  -2   5 -16   51.48    8.12   0 
  -3   3 -10  846.13   30.62   0 
  -3   4 -11   59.08   11.46   0 
  -2   7 -13   25.29    6.30   0 
  -3   3 -11  151.21   14.26   0 
  -2   2 -16    3.92    5.59   0 
  -2   4 -17  114.11   10.78   0 
  -3   2  -9  184.93   15.02   0 
  -3   3 -12   17.51    8.89   0 
  -2   3 -17   48.41    8.24   0 
  -3   2 -11  235.55   16.98   0 
  -3   2 -10  113.79   12.21   0 
  -3   4 -13    9.84    8.01   0 
  -3   5 -12   60.01   10.24   0 
  -2   5 -17   57.28    7.01   0 
  -2   6 -16   46.19    6.41   0 
  -3   3 -13   35.70    8.59   0 
  -3   2 -12   29.41    8.28   0 
  -3   4 -14   93.94   11.38   0 
  -3   5 -13    4.22    7.11   0 
  -3   6 -10   69.80   10.49   0 
  -2   3 -18  112.65   10.51   0 
  -2   4 -18   15.27    5.88   0 
  -3   2 -13  252.95   17.59   0 
  -3   3 -14   11.50    6.81   0 
  -3   6 -11   20.06    8.47   0 
  -3   1 -10  160.76   13.90   0 
  -3   5 -14   19.92    6.90   0 
  -2   5 -18  192.75   10.28   0 
  -3   1 -11  183.51   14.42   0 
  -3   2 -14   35.14    8.64   0 
  -3   4 -15  225.11   14.40   0 
  -3   6 -12   70.26    9.02   0 
  -3   1 -12  133.83   12.83   0 
  -3   1 -13   20.37    8.51   0 
  -3   2 -15   49.43    9.52   0 
  -3   6 -13  157.97   10.67   0 
  -3   3 -16  124.14   11.33   0 
  -3   4 -16   37.85    6.88   0 
  -3   1 -14   27.26    8.04   0 
  -3   0 -10  610.20   24.28   0 
  -3   2 -16   46.98    8.25   0 
  -3   5 -16   53.67    6.82   0 
  -3   0 -11   42.77    8.41   0 
  -3   1 -15  141.95   13.24   0 
  -3   3 -17   47.46    7.85   0 
  -3   4 -17    7.55    5.12   0 
  -3   0 -12   98.22   11.07   0 
  -4   3 -10  220.22   17.56   0 
  -4   3  -9  120.66   14.48   0 
  -3   0 -13  403.80   20.73   0 
  -3   2 -17   87.58    9.48   0 
  -4   3 -11   30.57    8.76   0 
  -4   3  -8  120.11   13.55   0 
  -4   4 -11   36.92    9.54   0 
  -4   4  -9    4.86    9.13   0 
  -4   4  -8  117.16   14.93   0 
  -4   2 -11  437.71   22.87   0 
  -4   2 -10   23.48    9.42   0 
  -4   2  -9  141.72   14.73   0 
  -4   2  -8  177.43   15.82   0 
  -4   3  -7   46.71   10.37   0 
  -4   4 -12  123.96   12.14   0 
  -4   4  -7   18.68   10.76   0 
  -3   3 -18   35.35    5.98   0 
  -4   2 -12  126.94   13.78   0 
  -4   2  -7   46.44   10.88   0 
  -4   3 -13   12.92    7.43   0 
  -4   3  -6  132.05   14.84   0 
  -3   2 -18   78.82    8.88   0 
  -4   4 -13   51.81    8.59   0 
  -4   1 -10   16.07    8.76   0 
  -4   2  -6  236.04   16.83   0 
  -4   3 -14   61.34    8.50   0 
  -4   3  -5  411.25   21.31   0 
  -3  -1 -10  141.44   13.08   0 
  -4   1 -12  185.56   15.58   0 
  -4   1 -11  508.44   23.76   0 
  -4   1  -8   21.09    8.05   0 
  -4   2 -14   27.44    8.08   0 
  -4   4 -14   83.94    8.88   0 
  -4   1  -7   57.85    9.93   0 
  -4   2  -5   22.72    8.46   0 
  -4   3 -15   14.00    6.21   0 
  -4   1 -13   34.29    8.13   0 
  -4   1  -6   47.05   10.30   0 
  -4   2 -15  143.01   11.93   0 
  -4   5 -13    3.49    4.81   0 
  -4   1 -14  115.05   12.08   0 
  -4   0 -11  530.02   24.26   0 
  -4   0 -10  216.23   16.63   0 
  -4   0  -9   57.72   10.69   0 
  -4   3 -16   98.02    8.70   0 
  -4   0 -12   29.48    9.20   0 
  -4   0  -8    1.90    6.09   0 
  -4   1 -15   26.66    7.54   0 
  -4   2 -16  158.24   11.17   0 
  -4   0 -13    5.81    7.49   0 
  -4   0  -7  447.27   21.57   0 
  -4   0  -6  152.75   14.05   0 
  -4   1 -16   17.60    5.89   0 
  -4   2 -17   21.07    5.47   0 
  -4   0 -15  155.89   12.10   0 
  -4  -1 -12  180.75   14.83   0 
  -4  -1 -11  512.20   23.07   0 
  -4  -1 -10   23.82    7.74   0 
  -4  -1  -9  531.98   23.74   0 
  -4  -1  -8   14.80    8.42   0 
  -4   1 -17  203.49   11.83   0 
  -4  -1  -7   54.59   10.22   0 
  -4   0 -16   23.29    6.85   0 
  -5   2 -11   63.20    9.79   0 
  -5   2 -10   64.85    9.85   0 
  -5   2  -9   37.47    8.69   0 
  -5   3 -11  143.64   11.66   0 
  -5   3 -10  146.68   12.57   0 
  -5   3  -9  107.62   12.43   0 
  -4  -1 -13   64.15    9.49   0 
  -5   1 -10   86.37   11.43   0 
  -5   2  -7   39.53   10.61   0 
  -5   3 -12   39.86    7.20   0 
  -4  -1 -14  105.70   11.45   0 
  -4  -1  -6   39.49    8.45   0 
  -5   1 -11  142.13   12.46   0 
  -5   1  -8   40.62   10.40   0 
  -5   3  -7   29.72    9.81   0 
  -4  -1  -5 1141.88   33.14   0 
  -5   1 -12   22.07    6.58   0 
  -5   1  -7  130.31   14.22   0 
  -5   2  -6  133.49   14.80   0 
  -5   3 -13    9.23    4.98   0 
  -5   1 -13   29.87    6.46   0 
  -5   2 -14   64.49    7.32   0 
  -5   0 -11   45.68    9.08   0 
  -5   1  -6   72.60   11.28   0 
  -5   2  -5   97.29   13.22   0 
  -4  -2 -11  397.86   20.21   0 
  -4  -2 -10   36.13    9.13   0 
  -4  -2  -9  124.99   13.06   0 
  -5   0 -12    8.38    6.66   0 
  -5   0  -8   18.04    7.34   0 
  -5   1 -14   16.19    5.24   0 
  -4  -2  -8  203.67   15.11   0 
  -5   0 -13  587.69   21.13   0 
  -5   0  -7    8.64    7.29   0 
  -5   1  -5  160.58   14.78   0 
  -4  -2  -7   67.20    9.94   0 
  -5   0  -6   18.86    9.00   0 
  -5   1 -15  128.11    8.79   0 
  -4  -2  -6  203.89   15.05   0 
  -5   0 -14    2.51    5.07   0 
  -5   0  -5    0.21    6.83   0 
  -4  -2  -5   31.43    7.94   0 
  -5  -1 -12   26.68    7.30   0 
  -5  -1 -11  162.85   12.82   0 
  -5  -1  -8   38.88    8.65   0 
  -5  -1  -7  101.29   12.54   0 
  -5   0 -15    0.34    4.22   0 
  -5   0  -4  227.88   17.53   0 
  -4  -2  -4   33.04    7.94   0 
  -5  -1 -13   33.46    6.65   0 
  -5  -1  -6   83.39   11.14   0 
  -5  -1  -5  141.73   14.38   0 
  -4  -3  -8  120.06   12.51   0 
  -4  -2  -3  191.38   14.81   0 
  -5  -1 -14   27.12    5.81   0 
  -5   0  -3  696.37   27.24   0 
  -4  -3  -7   46.82    9.58   0 
  -5   1  -2   85.20   12.09   0 
  -4  -3  -6  103.17   12.08   0 
  -5  -2 -11   76.65    9.60   0 
  -5  -2 -10   67.73    9.27   0 
  -5  -2  -8  200.93   14.84   0 
  -5  -2 -12  195.07   12.76   0 
  -5  -2  -7   23.06    7.66   0 
  -5   0  -2    7.49    8.71   0 
  -4  -3  -5  338.94   18.79   0 
  -5  -2  -6  116.96   12.34   0 
  -5  -1  -3  335.69   19.77   0 
  -5  -2 -13  222.70   12.37   0 
  -5  -2  -5  122.26   13.34   0 
  -6   1  -9   96.57    8.88   0 
  -6   1  -8   27.30    6.83   0 
  -5   0  -1  458.94   22.26   0 
  -6   0  -9   61.96    7.84   0 
  -6   0  -8   19.60    6.64   0 
  -5  -2  -4  137.55   13.39   0 
  -5  -1  -2   64.84   10.61   0 
  -4  -3  -3    5.62    7.19   0 
  -6   0  -7   47.73    8.37   0 
  -5  -3 -10  163.45   12.36   0 
  -5  -3  -9  110.29   11.16   0 
  -5  -3  -8   91.20   10.87   0 
  -5  -2  -3  496.92   23.80   0 
  -6   1  -5  157.88   12.35   0 
  -5  -3 -11  133.05   10.88   0 
  -5  -1  -1  143.43   14.34   0 
  -4  -3  -2   29.59    7.88   0 
  -6  -1  -9  111.92    9.34   0 
  -6  -1  -8   27.32    6.78   0 
  -5  -3  -6   87.94   10.64   0 
  -5   0   0    1.14    8.05   0 
  -5  -3  -5   29.24    7.83   0 
  -5  -2  -2  109.52   12.43   0 
  -4  -4  -5   20.59    8.14   0 
  -6  -1  -6   19.62    6.25   0 
  -6   0  -4   47.95    9.33   0 
  -4  -3  -1   13.62    6.69   0 
  -6  -1  -5  162.91   12.62   0 
  -5  -3  -4   39.94    8.56   0 
  -5  -1   0   11.19    7.46   0 
  -4  -4  -4  111.09   11.67   0 
  -5  -3  -3   12.49    8.08   0 
  -5  -2  -1  220.81   16.34   0 
  -6  -2  -9   12.10    4.98   0 
  -6  -2  -8   10.12    5.52   0 
  -6  -1  -4   90.06   10.58   0 
  -6   0  -3  204.54   14.31   0 
  -4  -4  -3   55.42    9.39   0 
  -4  -3   0  212.00   15.04   0 
  -6  -2  -7  101.95    9.05   0 
  -6  -2  -6   44.55    7.73   0 
  -6  -2  -5   36.58    7.66   0 
  -6  -1  -3   55.77    9.56   0 
  -5  -4  -8  170.23   12.39   0 
  -5  -4  -7   70.96    9.49   0 
  -5  -3  -2  321.09   18.66   0 
  -5  -2   0   60.52   10.12   0 
  -5  -1   1  172.63   14.38   0 
  -4  -4  -2  407.83   20.43   0 
  -6   0  -2    0.08    6.70   0 
  -5  -4  -6   43.97    7.97   0 
  -4  -3   1    8.45    7.38   0 
  -5  -4  -5   25.31    7.22   0 
  -5  -3  -1   35.19    9.47   0 
  -4  -4  -1   75.74   10.87   0 
  -6  -1  -2  218.98   14.66   0 
  -5  -2   1  231.17   16.85   0 
  -6  -2  -3   71.90    9.53   0 
  -5  -1   2   72.42   11.53   0 
  -6  -3  -8   14.00    4.92   0 
  -6  -3  -7   36.16    6.25   0 
  -5  -3   0  290.50   18.54   0 
  -4  -4   0  223.24   16.28   0 
  -4  -3   2   32.30    8.91   0 
  -6  -3  -6   45.05    6.54   0 
  -6  -1  -1    6.22    7.26   0 
  -6  -3  -5   49.33    6.94   0 
  -5  -4  -2   23.23    7.38   0 
  -5  -2   2  120.06   13.22   0 
  -4  -5  -3  114.56   11.50   0 
  -6  -3  -4   42.63    6.78   0 
  -5  -3   1   37.42    9.53   0 
  -4  -4   1   77.75   10.96   0 
  -6  -2  -1   98.10   10.81   0 
  -5  -4  -1   45.47    9.49   0 
  -5  -1   3  376.40   19.66   0 
  -4  -5  -2   -0.17    5.54   0 
  -4  -3   3    5.05    7.32   0 
  -4  -2   4   43.19    9.24   0 
  -6  -3  -3  144.55   10.91   0 
  -6  -1   0    5.60    7.15   0 
  -3   1  14   15.87    7.99   0 
  -2   1  13  226.67   15.39   0 
  -6   1  10    9.76    4.51   0 
  -5  -1  14   18.56    5.52   0 
  -5   2  11   80.53    9.44   0 
  -5   3   8   87.55    9.93   0 
  -4   3  10  226.83   15.69   0 
  -6   2   7   60.83    7.00   0 
  -4   2  12  102.30   11.96   0 
  -5   3   7   18.08    7.50   0 
  -3   2  12   28.28    7.91   0 
  -5   0  13  589.26   20.33   0 
  -5   1  12   28.37    6.41   0 
  -4   1  13   64.97   10.29   0 
  -4   3   9  131.61   12.78   0 
  -3   0  14   17.07    7.95   0 
  -3   3   9  176.14   14.55   0 
  -6   1   9  100.06    8.46   0 
  -5   2  10   67.48    9.14   0 
  -3   1  13   32.51    8.10   0 
  -5  -1  13   33.38    6.88   0 
  -4   3   8  122.37   13.03   0 
  -3   2  11  233.62   16.65   0 
  -6   0  10   29.99    5.51   0 
  -3   3   8  180.88   13.91   0 
  -6   1   8   25.48    6.24   0 
  -5   0  12   10.48    6.41   0 
  -5   1  11  163.59   12.68   0 
  -5   2   9   43.94    9.14   0 
  -4   0  13    5.65    5.93   0 
  -4   1  12  182.12   14.58   0 
  -4   3   7   43.83   10.22   0 
  -3   0  13  393.88   19.98   0 
  -3   1  12  124.45   12.37   0 
  -6  -1  10   11.94    4.83   0 
  -3   2  10  106.42   11.56   0 
  -6   0   9   70.66    8.02   0 
  -5  -1  12   25.68    7.11   0 
  -6   1   7   23.34    6.58   0 
  -5   1  10   69.01    9.49   0 
  -4   3   6  107.46   11.74   0 
  -5   0  11   51.02    8.45   0 
  -4   0  12   29.26    8.84   0 
  -4   1  11  528.56   23.82   0 
  -4   2   9  129.23   13.58   0 
  -3   0  12   97.91   11.63   0 
  -3   1  11  205.22   15.09   0 
  -5   2   7   29.62    9.38   0 
  -4   3   5  368.84   18.85   0 
  -6  -1   9   87.32    8.20   0 
  -6   0   8   18.08    5.54   0 
  -6   1   6   21.50    6.86   0 
  -6  -2   9    8.89    4.82   0 
  -5  -1  11  153.34   12.65   0 
  -4  -1  12  165.60   14.13   0 
  -4   2   8  218.87   16.47   0 
  -5  -2  11   71.06    9.33   0 
  -5   2   6  129.88   13.43   0 
  -4   1  10   25.67    8.02   0 
  -3   1  10  138.91   12.62   0 
  -6   1   5  149.43   11.76   0 
  -4   0  11  544.56   23.99   0 
  -3   0  11   43.03    9.05   0 
  -6  -3   8   12.78    4.99   0 
  -6  -1   8   29.63    6.05   0 
  -6  -2   8    6.57    5.07   0 
  -6   1   4   77.38    9.75   0 
  -5  -1  10   82.97   10.81   0 
  -5   2   5  125.23   13.26   0 
  -4   1   9  563.88   24.89   0 
  -4   2   7   68.19   10.47   0 
  -5   0   9   96.47   11.83   0 
  -4  -1  11  521.67   23.10   0 
  -6  -1   7   30.63    7.00   0 
  -6   0   6   14.74    6.23   0 
  -5  -2  10   67.42    9.62   0 
  -5   1   7  110.01   12.88   0 
  -5   2   4  135.18   13.58   0 
  -4   0  10  221.86   16.22   0 
  -4   2   6  212.83   15.30   0 
  -3   0  10  657.39   24.95   0 
  -6  -3   7   38.15    6.54   0 
  -6  -2   7  100.88    9.60   0 
  -4   1   8    9.56    8.32   0 
  -6   0   5    7.01    5.99   0 
  -5   0   8   19.25    7.73   0 
  -5   2   3  505.52   22.36   0 
  -6  -1   6   28.38    7.37   0 
  -5   1   6   85.38   11.34   0 
  -4  -1  10   17.20    7.26   0 
  -4   0   9   53.53   10.34   0 
  -4   2   5   30.43    8.93   0 
  -3  -1  10  157.63   13.16   0 
  -6  -3   6   57.47    7.72   0 
  -6   0   4   43.34    8.22   0 
  -4   1   7   64.16   10.74   0 
  -6  -4   5   15.12    5.27   0 
  -6  -1   5  158.63   12.65   0 
  -5  -1   8   43.02    8.85   0 
  -5   0   7    9.96    7.22   0 
  -5   1   5  149.05   14.63   0 
  -4  -1   9  546.71   24.21   0 
  -4   0   8    1.73    7.44   0 
  -5  -3   8   99.84   11.07   0 
  -6  -3   5   72.08    8.59   0 
  -6  -2   5   40.50    7.21   0 
  -6  -1   4   66.63    9.78   0 
  -5   0   6   17.93    8.82   0 
  -5   1   4  287.57   18.67   0 
  -4  -2   9  135.43   13.48   0 
  -4   1   6   37.77    8.49   0 
  -6  -4   4   85.31    8.35   0 
  -6   0   2   -1.33    6.47   0 
  -5  -1   7  128.06   12.87   0 
  -4   0   7  485.50   22.72   0 
  -6  -2   4   30.25    7.64   0 
  -6   0   1  201.45   14.68   0 
  -5  -2   7   36.60    9.25   0 
  -5   1   3  349.85   19.71   0 
  -4  -1   8   21.22    7.55   0 
  -6  -3   4   25.49    6.37   0 
  -5   0   5    1.81    6.83   0 
  -6  -4   3   55.33    7.49   0 
  -6   0   0   34.30    8.94   0 
  -5  -1   6   66.18   10.50   0 
  -5   1   2   65.84   11.48   0 
  -4  -2   8  175.76   14.67   0 
  -6   0  -1  195.40   14.32   0 
  -6  -3   3  136.42   11.01   0 
  -6   0  -2    1.64    7.60   0 
  -5  -2   6  123.89   13.30   0 
  -5   0   4  214.97   16.96   0 
  -4  -1   7   55.28   10.09   0 
  -4   0   6  153.72   13.45   0 
  -6  -4   2  243.10   13.10   0 
  -6  -1   1    0.05    6.93   0 
  -5  -3   6  104.78   11.34   0 
  -5  -1   5  142.21   14.51   0 
  -5   1   1  138.59   14.16   0 
  -6  -2   2  173.00   13.46   0 
  -6  -3   2   38.91    7.33   0 
  -5   0   3  693.29   28.03   0 
  -5   1   0   13.53    9.03   0 
  -4  -2   7   42.34    8.47   0 
  -6  -4   1   58.34    7.88   0 
  -6  -1   0    7.25    6.68   0 
  -5  -2   5   86.95   11.81   0 
  -4  -1   6   42.52    9.43   0 
  -6  -2   1  105.83   10.82   0 
  -6  -1  -1    7.55    7.54   0 
  -5  -3   5   31.31    8.02   0 
  -5  -1   4  268.39   17.99   0 
  -5   1  -1  169.02   14.89   0 
  -6  -3   1    8.57    5.60   0 
  -5   0   2    7.79    9.03   0 
  -6  -4   0    2.15    4.54   0 
  -6  -2   0   45.35    9.08   0 
  -6  -1  -2  225.13   15.49   0 
  -4  -2   6  221.86   16.06   0 
  -6  -3   0  263.42   15.39   0 
  -6  -1  -3   62.96   10.00   0 
  -5  -2   4  119.75   12.67   0 
  -5  -1   3  379.36   21.40   0 
  -6  -4  -1   51.52    7.67   0 
  -6  -1  -4   82.07   10.53   0 
  -5  -3   4   45.05    8.92   0 
  -5   0   1  456.41   23.11   0 
  -4  -1   5 1192.94   33.85   0 
  -6  -3  -1   14.07    6.95   0 
  -6  -1  -5  145.63   12.42   0 
  -6  -4  -2  238.88   13.22   0 
  -6  -2  -2  179.76   13.88   0 
  -5  -2   3  498.42   23.91   0 
  -5  -1   2   74.12   11.89   0 
  -6  -3  -2   39.24    8.09   0 
  -6  -2  -3   80.76   10.42   0 
  -5  -3   3   12.49    8.09   0 
  -5   0   0   -0.71    6.82   0 
  -4  -2   5   23.76    7.42   0 
  -6  -4  -3   52.31    7.04   0 
  -6  -2  -4   43.38    8.82   0 
  -4  -3   5  390.47   20.49   0 
  -6  -4  -4  107.74    9.02   0 
  -6  -3  -3  153.22   11.91   0 
  -6  -2  -6   44.85    8.33   0 
  -6  -2  -5   38.39    8.46   0 
  -5   0  -1  479.26   23.32   0 
  -6  -4  -5   26.03    5.57   0 
  -6  -3  -4   43.25    8.17   0 
  -5  -4   2   24.84    7.62   0 
  -5  -2   2  115.28   12.66   0 
  -5  -1   1  159.46   14.63   0 
  -6  -3  -7   31.78    6.52   0 
  -6  -3  -6   52.01    8.07   0 
  -6  -3  -5   52.28    8.29   0 
  -5  -3   2  345.04   19.53   0 
  -5   0  -2    7.27    8.79   0 
  -4  -2   4   41.69    9.32   0 
  -5  -1   0   15.26    8.88   0 
  -5  -5   0    0.12    6.29   0 
  -5  -4   1   43.66    9.52   0 
  -5   0  -3  698.20   27.16   0 
  -4  -3   4 1447.47   37.29   0 
  -5  -3   1   34.27    9.44   0 
  -5  -1  -1  133.66   14.55   0 
  -5   0  -4  237.58   17.28   0 
  -5  -5  -1   20.58    7.29   0 
  -5  -4   0  120.72   12.74   0 
  -5  -2   0   52.29    9.64   0 
  -5   0  -5    4.87    8.70   0 
  -4  -2   3  188.55   14.26   0 
  -5  -3   0  270.17   18.21   0 
  -5  -1  -2   71.08   11.75   0 
  -4  -3   3    5.30    6.35   0 
  -5  -6  -5   73.58    7.98   0 
  -5  -2  -1  215.55   16.92   0 
  -5  -5  -2  207.60   13.91   0 
  -5  -4  -1   51.83    9.86   0 
  -5  -6  -7   25.53    5.51   0 
  -5  -6  -6   19.91    5.22   0 
  -5  -3  -1   42.56    9.07   0 
  -5  -1  -3  362.25   20.72   0 
  -5  -5  -3   86.63    9.83   0 
  -5  -2  -2  104.78   13.13   0 
  -4  -3   2   27.16    8.29   0 
  -5  -3  -2  314.52   19.51   0 
  -5  -1  -4  302.10   19.01   0 
  -5  -5  -4   29.87    7.05   0 
  -5  -2  -3  506.29   24.54   0 
  -5  -1  -5  148.98   15.28   0 
  -5  -5  -5   21.50    7.25   0 
  -5  -3  -3    9.52    8.20   0 
  -5  -1  -6   88.56   13.04   0 
  -4  -4   1   72.96   11.02   0 
  -5  -5  -6  164.02   12.36   0 
  -5  -2  -4  133.84   14.57   0 
  -5  -1  -9  128.59   13.18   0 
  -5  -1  -7  118.70   13.97   0 
  -4  -3   1    6.27    6.20   0 
  -5  -5 -10  112.28    8.66   0 
  -5  -5  -7    7.43    5.96   0 
  -5  -3  -4   39.89    9.88   0 
  -5  -5  -9   19.39    5.23   0 
  -5  -5  -8   41.42    6.90   0 
  -5  -2  -5  117.62   13.12   0 
  -5  -4  -6   47.72    9.43   0 
  -5  -3  -5   28.40    9.44   0 
  -5  -2 -11   75.25   10.72   0 
  -5  -2  -6  132.42   14.46   0 
  -4  -4   0  225.64   15.74   0 
  -5  -4  -7   73.96   10.39   0 
  -5  -2 -10   72.25   11.59   0 
  -5  -2  -9   48.72   10.76   0 
  -5  -2  -7   25.23    9.70   0 
  -4  -3   0  209.91   15.15   0 
  -5  -4 -10  138.56   10.75   0 
  -5  -4  -9   85.75    9.85   0 
  -5  -4  -8  171.33   13.39   0 
  -5  -3 -11  131.22   11.27   0 
  -5  -3 -10  176.46   13.30   0 
  -5  -3  -9  112.97   12.32   0 
  -5  -3  -8   90.48   11.39   0 
  -4  -4  -1   74.85   11.00   0 
  -4  -3  -1   11.96    7.76   0 
  -4  -5  -3  120.55   12.61   0 
  -4  -4  -2  389.27   20.63   0 
  -4  -3  -2   32.20    9.05   0 
  -4  -6 -12   64.87    6.64   0 
  -4  -6  -7   32.73    7.71   0 
  -4  -6 -11   74.46    7.93   0 
  -4  -6 -10   24.03    6.30   0 
  -4  -6  -9    1.79    5.42   0 
  -4  -6  -8   66.45    8.85   0 
  -4  -5  -4  528.11   22.90   0 
  -4  -4  -3   55.56   10.27   0 
  -4  -2  -3  192.86   15.11   0 
  -4  -3  -3    3.18    7.36   0 
  -4  -5 -14  122.96    8.50   0 
  -4  -5  -5   20.64    7.49   0 
  -4  -5  -6   40.14    9.42   0 
  -4  -4 -15    8.46    5.05   0 
  -4  -4  -4  116.92   12.46   0 
  -4  -2 -15   99.83   10.17   0 
  -4  -2  -4   39.36    8.74   0 
  -4  -3  -4 1263.14   35.73   0 
  -4  -1  -6   42.55    9.21   0 
  -4  -5 -12   90.25    9.51   0 
  -4  -5  -7   51.94    9.11   0 
  -4  -4  -5   21.99    7.69   0 
  -4  -3 -15   14.89    6.13   0 
  -4  -1  -7   63.42   11.46   0 
  -4  -5 -11    8.06    6.21   0 
  -4  -5 -10   80.95   10.25   0 
  -4  -5  -9  157.41   13.34   0 
  -4  -4 -14   86.55    9.09   0 
  -4  -4  -6   48.25   10.06   0 
  -4  -3  -5  338.56   19.46   0 
  -4  -2 -14   24.68    8.51   0 
  -4  -1  -8   15.73    9.49   0 
  -4  -3 -14   81.13   10.11   0 
  -4  -2  -6  196.49   15.33   0 
  -4  -1 -10   23.72   10.54   0 
  -4  -1  -9  593.17   25.96   0 
  -4  -4 -13   44.02    7.77   0 
  -4  -4  -7   13.20    7.28   0 
  -4  -3  -6  101.43   12.02   0 
  -4  -2 -13   11.26    8.81   0 
  -4  -2  -7   69.47   11.73   0 
  -4  -4 -12  107.47   10.86   0 
  -4  -4 -11   33.31    8.71   0 
  -4  -4  -9    5.20    7.49   0 
  -4  -4  -8  116.29   12.59   0 
  -4  -3 -13   16.98    8.25   0 
  -4  -3  -7   41.29   10.27   0 
  -4  -2  -8  223.93   17.48   0 
  -4  -3  -8  117.24   13.98   0 
  -4  -2 -10   38.29   11.11   0 
  -4  -2  -9  127.73   14.83   0 
  -4  -3 -11   36.11    9.91   0 
  -4  -3  -9  118.50   13.30   0 
  -3  -6 -14    9.25    4.98   0 
  -3  -6 -12   92.10    9.74   0 
  -3  -5 -16   50.55    6.45   0 
  -3  -6 -11   26.00    6.44   0 
  -3  -6 -10   67.07    8.86   0 
  -3  -4 -17    7.44    5.15   0 
  -3  -5 -15   28.02    6.61   0 
  -3  -5  -6  637.10   24.86   0 
  -3  -3 -17   48.53    7.71   0 
  -3  -2 -17   81.30    9.39   0 
  -3  -5 -14   10.26    6.45   0 
  -3  -5  -7  200.62   15.38   0 
  -3  -4  -5  137.98   12.32   0 
  -3  -5 -13    7.18    5.75   0 
  -3  -5  -9  265.98   17.34   0 
  -3  -5  -8   74.12   10.16   0 
  -3  -2 -16   44.13    9.00   0 
  -2  -6 -16   47.36    6.43   0 
  -3  -5 -11  210.19   14.92   0 
  -3  -5 -10  420.52   20.61   0 
  -3  -4 -15  195.56   13.28   0 
  -3  -4  -6  324.76   18.11   0 
  -3  -3 -16  146.27   12.01   0 
  -2  -5 -18  184.52   10.03   0 
  -3  -4 -14   76.61   10.36   0 
  -3  -4  -7   56.77   10.17   0 
  -3  -3 -15    6.53    7.83   0 
  -3  -1 -14   18.43    9.79   0 
  -2  -6 -15   87.96    8.75   0 
  -2  -4 -19   24.04    5.33   0 
  -3  -4 -13    9.28    6.47   0 
  -3  -4  -9  244.46   17.13   0 
  -3  -4  -8  250.99   16.76   0 
  -3  -1 -13   35.82   11.19   0 
  -3  -4 -12  127.98   12.78   0 
  -3  -4 -11   57.16    9.68   0 
  -3  -4 -10   20.46    7.81   0 
  -3  -3 -14   24.87    8.01   0 
  -3  -2 -14   38.01   10.89   0 
  -3  -1 -12  138.32   15.21   0 
  -2  -6 -14   39.13    6.87   0 
  -2  -5 -17   74.07    8.09   0 
  -3  -3 -13   38.69   10.38   0 
  -3  -1 -11  230.32   17.27   0 
  -2  -6 -13   24.55    7.27   0 
  -3  -3 -12   10.73    7.47   0 
  -3  -3 -11  163.74   15.30   0 
  -3  -3 -10  797.32   29.60   0 
  -3  -3  -9  151.84   13.78   0 
  -3  -2 -12   30.22   10.47   0 
  -2  -4 -18   13.45    5.94   0 
  -3  -2 -11  233.95   17.23   0 
  -3  -2 -10  114.99   12.92   0 
  -2  -5 -16   52.98    8.07   0 
  -1  -6 -17   12.02    4.41   0 
  -2  -5 -15   17.81    7.10   0 
  -2  -3 -18  109.94   10.51   0 
  -2  -4 -17  104.31    9.93   0 
  -2  -2 -18   89.35   10.31   0 
  -1  -6 -16   42.78    6.51   0 
  -2  -5 -13   73.87   10.34   0 
  -2  -5  -8   98.24   10.93   0 
  -2  -4 -16   61.13    9.65   0 
  -2  -5 -12   20.11    7.27   0 
  -2  -5 -11  212.77   15.65   0 
  -2  -5 -10   32.56    8.68   0 
  -2  -5  -9  395.92   19.58   0 
  -2  -3 -17   43.30    8.21   0 
  -1  -6 -15  144.20   11.16   0 
  -1  -5 -18   17.36    4.94   0 
  -1  -3 -20  136.76    9.41   0 
  -1  -6 -14   68.26    9.05   0 
  -1  -4 -19  158.36   10.72   0 
  -2  -4 -14  323.47   18.93   0 
  -1  -5 -17  470.03   18.57   0 
  -1  -2 -20   53.73    7.38   0 
   0  -6 -17    2.15    4.37   0 
  -2  -4 -13  212.73   16.04   0 
  -2  -2 -16    9.35    8.42   0 
  -2  -1 -15   76.05   11.68   0 
   0  -5 -19  211.78   10.61   0 
  -2  -4 -11   68.17    9.85   0 
  -2  -4 -10   21.52    7.18   0 
  -2  -3 -14  136.77   13.86   0 
  -2  -2 -15   92.18   12.64   0 
  -1  -5 -16   42.08    7.57   0 
  -1  -3 -19   19.71    6.69   0 
  -1  -1 -19   21.90    7.59   0 
   0  -4 -20    2.80    4.22   0 
  -2  -3 -13  147.14   13.43   0 
  -2  -1 -14   93.98   11.83   0 
  -1  -2 -19  125.93   11.30   0 
  -2  -3 -12   76.03   10.39   0 
  -2  -3 -11  266.66   17.07   0 
  -1  -4 -17   31.22    8.03   0 
   0  -5 -18   -0.25    4.72   0 
  -2  -2 -13  140.58   13.57   0 
  -1  -5 -14   33.98    7.86   0 
  -1  -3 -18  161.64   13.13   0 
  -2  -2 -12  419.46   20.61   0 
  -1  -5 -12   48.73    9.39   0 
  -1  -4 -16   59.58    9.29   0 
   0  -4 -19   35.93    6.77   0 
  -1  -5 -11   22.09    7.09   0 
   0  -5 -17    6.18    4.94   0 
   0  -3 -20   15.61    5.06   0 
  -1  -4 -15  363.90   19.62   0 
   1  -4 -20   20.56    4.69   0 
   0  -2 -20   80.25    8.74   0 
  -1  -4 -14  282.26   17.69   0 
  -1  -3 -16   17.83    8.25   0 
  -1  -2 -17    7.45    7.58   0 
  -1  -1 -17   36.03    9.69   0 
   0  -5 -16   86.30    9.48   0 
   0  -4 -18   27.49    7.17   0 
   0  -1 -20  150.67   10.94   0 
   1  -5 -18   12.64    4.72   0 
   0  -3 -19  104.28   10.34   0 
  -1  -4 -13   44.97    8.69   0 
   1  -2 -21   22.84    5.17   0 
  -1  -4 -12  161.75   13.33   0 
  -1  -4 -11  481.04   21.36   0 
  -1  -3 -15   56.86    9.53   0 
  -1  -2 -16  206.64   15.95   0 
   1  -4 -19  142.02   10.06   0 
   1  -1 -21   34.98    5.61   0 
  -1  -1 -16   60.36   10.79   0 
   0  -5 -14   34.78    8.42   0 
   0  -4 -17    6.76    5.62   0 
   0  -2 -19  172.17   13.08   0 
   1  -5 -17  467.20   17.53   0 
   1  -3 -20  117.53    9.17   0 
  -1  -3 -14    0.21    5.91   0 
   0  -3 -18    1.19    6.47   0 
   0  -1 -19   75.26    9.79   0 
  -1  -3 -13  292.59   17.67   0 
   0  -5 -13   25.65    7.10   0 
  -1  -1 -15  335.06   18.55   0 
   0  -4 -16    3.62    5.94   0 
   1  -5 -16   35.53    6.78   0 
   2  -4 -19   28.20    5.23   0 
  -1  -3 -12  104.43   11.10   0 
  -1  -2 -14  308.46   18.04   0 
   1  -4 -18   43.71    7.11   0 
  -2  -7  -9  261.98   16.04   0 
  -2  -7  -5   76.81   10.47   0 
  -2  -7  -4   30.29    8.89   0 
  -1  -7   1   63.37    9.42   0 
  -2  -7 -10  143.75   12.04   0 
  -2  -6  -1  164.14   13.58   0 
  -1  -8  -1    0.98    6.68   0 
  -2  -7  -3   48.47    9.11   0 
  -2  -6   0   67.86   10.49   0 
  -2  -7 -11    9.87    6.46   0 
  -1  -9  -8  219.31   11.31   0 
  -1  -9  -6   55.82    7.06   0 
  -1  -9  -5    6.68    5.51   0 
  -1  -8   0    1.35    5.37   0 
  -2  -7  -1  116.29   12.84   0 
  -1  -9  -4  142.67   11.05   0 
  -2  -8  -7  329.29   16.49   0 
  -2  -8  -6   16.27    6.98   0 
  -2  -8  -5   31.56    8.10   0 
  -2  -6   1  185.71   14.79   0 
  -1  -9  -3   29.69    7.08   0 
  -2  -8  -8   43.98    7.23   0 
  -2  -8  -4  154.85   12.68   0 
  -2  -7   0   35.43    9.05   0 
  -3  -5  -7  234.66   17.45   0 
  -3  -5  -6  682.18   27.48   0 
  -3  -5  -5  348.45   20.36   0 
  -2  -8  -9   80.79    8.55   0 
  -2  -8  -3   31.66    7.53   0 
  -1  -9  -2    6.71    5.13   0 
  -3  -5  -4  120.58   13.77   0 
  -2  -6   2  234.45   16.18   0 
  -3  -6  -6   56.01   11.37   0 
  -3  -6  -5   63.48   11.56   0 
  -3  -5  -3   75.97   11.76   0 
  -2  -7   1   91.89   11.64   0 
  -1  -9  -1   42.38    7.11   0 
  -3  -6  -7   49.47   10.64   0 
  -3  -6  -4  138.41   14.56   0 
  -3  -6  -3   72.38   11.91   0 
  -3  -5  -2  130.42   13.00   0 
  -3  -5  -1    5.19    7.89   0 
  -2  -7   2  514.02   22.85   0 
  -2  -6   3   22.81    7.21   0 
  -3  -7  -6  155.62   13.33   0 
  -3  -7  -7   54.77    9.37   0 
  -3  -6  -1  263.79   17.68   0 
  -3  -5   0   39.36    9.70   0 
  -2  -9  -6   98.90    8.17   0 
  -2  -9  -5   39.10    6.58   0 
  -2  -9  -4   10.29    5.35   0 
  -3  -7  -8   64.33    9.63   0 
  -2  -9  -3   42.61    7.10   0 
  -2  -7   3   48.98    9.54   0 
  -2  -6   4  186.42   14.93   0 
  -3  -7  -2   17.81    7.33   0 
  -3  -6   0   45.55    9.29   0 
  -2  -9  -2  173.15   11.57   0 
  -3  -7  -1   77.98   11.35   0 
  -3  -5   1   10.92    6.87   0 
  -3  -6   1  288.79   18.28   0 
  -2  -9  -1  108.31    9.72   0 
  -3  -7   0    6.51    6.63   0 
  -3  -5   2  134.45   13.41   0 
  -2  -7   4   20.44    7.35   0 
  -3  -8  -6   24.95    6.34   0 
  -3  -8  -5   37.21    6.61   0 
  -3  -8  -4   69.68    8.38   0 
  -3  -8  -3  115.80   10.96   0 
  -3  -6   2   47.37   10.23   0 
  -2  -9   0   24.18    6.33   0 
  -2  -8   3   21.55    7.36   0 
  -3  -8  -7   27.37    6.38   0 
  -3  -8  -2   13.62    6.61   0 
  -3  -7   1   93.08   11.15   0 
  -3  -8  -1   66.81    9.19   0 
  -3  -5   3   77.93   11.35   0 
  -2  -9   1   95.63    9.17   0 
  -3  -7   2    9.81    7.78   0 
  -3  -6   3   67.65   10.94   0 
  -3  -8   0    3.06    5.91   0 
  -3  -5   4  118.17   13.08   0 
  -2  -9   2  177.18   11.53   0 
  -3  -8   1   91.06   10.17   0 
  -3  -7   3  216.55   15.45   0 
  -3  -6   4  170.59   14.90   0 
  -4  -5  -3  141.11   15.12   0 
  -4  -6  -5   10.80    8.53   0 
  -4  -6  -4   28.57    9.36   0 
  -4  -5  -2    1.55    7.49   0 
  -4  -5  -1    2.47    8.71   0 
  -3  -8   2   24.39    7.16   0 
  -4  -4  -3   67.29   11.28   0 
  -4  -4  -2  428.55   22.48   0 
  -3  -6   5   50.84   10.28   0 
  -3  -5   5  371.84   20.01   0 
  -4  -5   0  257.23   17.91   0 
  -4  -4  -1   83.99   12.74   0 
  -3  -4   5  136.88   12.57   0 
  -4  -7  -3   55.96    8.74   0 
  -4  -5   1    0.74    8.31   0 
  -4  -4   0  244.96   17.92   0 
  -3  -8   3  125.92   11.10   0 
  -4  -7  -5  143.82   10.63   0 
  -4  -7  -4   28.54    7.11   0 
  -4  -7  -2   10.83    5.99   0 
  -4  -7  -1  131.76   11.78   0 
  -3  -9   0  115.56    8.31   0 
  -3  -5   6  621.04   25.71   0 
  -4  -5   2    2.82    8.37   0 
  -4  -4   1   80.74   11.66   0 
  -3  -6   6   66.80   10.00   0 
  -3  -4   6  331.83   18.90   0 
  -4  -3  -1   14.75    8.92   0 
  -3  -8   4   74.62    8.97   0 
  -4  -7   1  119.31   11.34   0 
  -4  -5   3  136.96   14.15   0 
  -4  -4   2  425.88   22.10   0 
  -4  -3   0  219.91   16.25   0 
  -4  -3   1    9.75    8.32   0 
  -3  -7   6  136.49   11.95   0 
  -3  -5   7  238.85   16.34   0 
  -4  -4   3   60.41   10.41   0 
  -3  -8   5   41.78    7.56   0 
  -3  -6   7   57.01    9.33   0 
  -3  -4   7   47.81    9.61   0 
  -4  -5   4  583.55   25.30   0 
  -4  -3   2   27.07    9.49   0 
  -4  -7   3   43.28    8.08   0 
  -4  -4   4  116.73   13.53   0 
  -4  -8   0    1.08    3.76   0 
  -4  -5   5   31.37    9.31   0 
  -4  -3   3    7.58    8.21   0 
  -3  -5   8   86.10   10.77   0 
  -4  -8   1   38.74    6.10   0 
  -4  -7   4   16.75    6.70   0 
  -4  -6   5   20.62    8.11   0 
  -3  -4   8  272.19   17.52   0 
  -4  -4   5   18.84    7.54   0 
  -4  -8   2   18.49    4.82   0 
  -4  -5   6   41.23    9.67   0 
  -4  -3   4 1433.69   38.41   0 
  -4  -6   6   66.30   10.04   0 
  -3  -3   8  191.99   14.70   0 
  -4  -8   3   94.70    7.78   0 
  -4  -4   6   29.16    8.58   0 
  -4  -3   5  402.95   21.51   0 
  -3  -4   9  256.98   17.20   0 
  -4  -7   6   10.93    5.89   0 
  -4  -6   7   27.30    7.73   0 
  -4  -5   7   54.37    9.23   0 
  -5  -5  -1   19.10    8.45   0 
  -5  -5   0    0.18    7.42   0 
  -5  -5   1   26.79    8.54   0 
  -4  -4   7   16.32    7.38   0 
  -4  -3   6  117.24   12.43   0 
  -4  -2   4   40.30    9.71   0 
  -5  -6  -1   28.78    6.89   0 
  -5  -6   0  133.39   10.60   0 
  -3  -3   9  162.22   13.54   0 
  -5  -6   1   40.42    7.50   0 
  -5  -5   2  175.84   13.38   0 
  -4  -2   5   20.43    8.75   0 
  -5  -6   2    8.72    5.92   0 
  -5  -5   3   92.12   10.94   0 
  -4  -7   7   49.22    7.27   0 
  -4  -6   8   76.82    9.58   0 
  -4  -4   8  103.21   11.88   0 
  -4  -3   7   43.64    9.10   0 
  -5  -6   3   53.48    7.74   0 
  -5  -5   4   38.42    7.77   0 
  -5  -3   1   35.06   10.61   0 
  -4  -2   6  204.00   15.40   0 
  -3  -3  10  825.92   28.28   0 
  -5  -6   4   47.53    7.38   0 
  -5  -3   2  370.83   20.95   0 
  -4  -5   9  148.89   12.55   0 
  -4  -4   9    3.35    7.25   0 
  -4  -3   8  109.54   12.23   0 
  -3  -2   9  202.51   14.55   0 
  -5  -5   5   20.23    7.36   0 
  -5  -3   3   17.11    9.49   0 
  -4  -7   8   79.05    7.93   0 
  -4  -6   9    0.29    5.30   0 
  -4  -2   7   36.33    9.21   0 
  -5  -6   5   87.13    8.57   0 
  -5  -5   6  193.70   13.24   0 
  -5  -3   4   44.78    9.57   0 
  -4  -3   9  119.37   13.03   0 
  -5  -4   6   36.38    7.99   0 
  -5  -3   5   29.43    9.46   0 
  -4  -5  10   93.82   10.03   0 
  -4  -2   8  180.59   15.32   0 
  -3  -2  10  114.41   11.71   0 
  -5  -2   1  222.60   16.47   0 
  -4  -6  10    9.82    5.75   0 
  -5  -5   7   -0.13    5.27   0 
  -5  -4   7   74.04   10.05   0 
  -5  -2   2  116.97   13.31   0 
  -5  -2   3  516.74   23.98   0 
  -4  -1   6   42.44    8.57   0 
  -4  -3  10  234.75   16.16   0 
  -4  -2   9  135.72   13.65   0 
  -5  -6   7   21.24    5.33   0 
  -5  -2   4  122.61   13.04   0 
  -4  -5  11    9.98    6.31   0 
  -4  -4  11   33.72    8.39   0 
  -4  -1   7   50.18    9.89   0 
  -5  -5   8   34.74    6.85   0 
  -5  -4   8  176.85   13.24   0 
  -5  -2   5   93.11   12.64   0 
  -4  -3  11   31.64    8.86   0 
  -3  -1  10  160.66   13.61   0 
  -5  -3   8  101.50   11.53   0 
  -5  -2   6  122.53   12.88   0 
  -4  -2  10   23.46    7.71   0 
  -4  -1   8   25.08    7.73   0 
  -5  -5   9   24.30    5.96   0 
  -5  -4   9   89.97    9.92   0 
  -4  -4  12  110.99   10.93   0 
  -5  -2   7   37.54    9.76   0 
  -5  -1   2   76.75   11.49   0 
  -4  -1   9  516.94   23.72   0 
  -5  -3   9  111.44   11.65   0 
  -5  -1   3  376.27   20.32   0 
  -5  -1   4  284.31   18.41   0 
  -4  -2  11  439.60   21.64   0 
  -4   0   6  151.09   13.66   0 
  -3  -1  11  190.19   14.31   0 
  -5  -5  10  118.09    8.75   0 
  -5  -4  10  127.02   10.31   0 
  -5  -1   5  147.86   13.90   0 
  -4  -1  10   17.87    8.45   0 
  -4   0   7  477.46   22.36   0 
  -5  -3  10  155.37   12.42   0 
  -5  -1   6   66.66   11.37   0 
  -4  -2  12  122.93   12.08   0 
  -4   0   8    0.91    7.07   0 
  -5  -1   7  131.25   13.31   0 
  -4  -3  13   11.66    6.11   0 
  -4  -1  11  514.63   23.48   0 
  -5  -4  11   14.90    4.96   0 
  -6  -3   4   18.34    6.90   0 
  -5  -3  11  149.47   11.26   0 
  -5  -2  10   67.00    9.20   0 
  -5  -1   8   42.86    9.18   0 
  -4   0   9   55.53    9.33   0 
  -6  -3   5   53.91    7.82   0 
  -3   0  11   43.60    8.32   0 
  -5   0   4  212.58   16.28   0 
  -4  -1  12  181.35   14.36   0 
  -4   0  10  217.53   16.34   0 
  -5  -2  11   67.41    8.88   0 
  -5   0   5   -0.15    6.76   0 
  -4   1   6   39.05    9.47   0 
  -5  -3  12   39.83    6.67   0 
  -5   0   6   16.19    7.77   0 
  -3   0  12  109.42   11.54   0 
  -5  -1  10   88.91   10.61   0 
  -5   0   7    7.22    8.01   0 
  -4   0  11  539.62   23.94   0 
  -4   1   7   61.72    9.74   0 
  -6  -2   6   47.44    7.63   0 
  -5  -2  12  199.80   13.09   0 
  -4  -1  13   38.61    8.15   0 
  -4   1   8   15.27    8.42   0 
  -3   1  10  143.14   13.09   0 
  -5  -1  11  152.22   12.83   0 
  -5   0   8   14.17    7.59   0 
  -6  -2   7   95.88    9.01   0 
  -5  -3  13   10.32    5.02   0 
  -4   0  12   35.16    9.20   0 
  -4   1   9  539.10   24.08   0 
  -5   0   9  101.77   11.64   0 
  -3   1  11  211.69   15.36   0 
  -6  -2   8    5.50    4.96   0 
  -5  -2  13  229.57   12.85   0 
  -4  -1  14  115.72   11.05   0 
  -4   1  10   21.56    8.45   0 
  -5  -1  12   27.17    6.48   0 
  -6  -2   9    8.57    4.68   0 
  -6  -1   6   29.58    7.40   0 
  -5   1   4  289.22   17.86   0 
  -5   1   5  154.11   14.46   0 
  -4   0  13    5.10    5.92   0 
  -3   1  12  121.60   12.51   0 
  -6  -1   7   27.57    6.87   0 
  -5   0  11   50.84    9.04   0 
  -5   1   6   88.22   11.29   0 
  -5   1   7  113.75   12.92   0 
  -4   1  11  529.73   23.48   0 
  -5  -1  13   38.15    7.27   0 
  -4   2   5   34.46    9.05   0 
  -4   2   6  206.46   15.59   0 
  -3   2   9  166.50   13.80   0 
  -6  -1   8   32.67    6.70   0 
  -5  -2  14   70.48    7.40   0 
  -5   1   8   35.80    8.47   0 
  -4   2   7   75.14   11.08   0 
  -3   1  13   30.25    8.62   0 
  -5   0  12   11.19    6.48   0 
  -4   1  12  189.42   14.58   0 
  -3   2  10  108.20   11.98   0 
  -6  -1   9  105.30    8.64   0 
  -5  -1  14   19.46    5.66   0 
  -5   1  10   75.91   10.53   0 
  -4   1  13   71.02   10.27   0 
  -4   2   9  128.03   12.69   0 
  -3   2  11  244.79   16.63   0 
  -6  -1  10   11.83    4.72   0 
  -6   0   6    9.44    6.36   0 
  -4   0  15  150.86   12.05   0 
  -4   2  10   36.89    9.51   0 
  -5   0  13  589.82   20.41   0 
  -5   1  11  155.98   12.69   0 
  -4   2  11  410.66   20.98   0 
  -3   2  12   28.74    7.71   0 
  -4   1  14  110.82   10.88   0 
  -6   0   9   67.72    7.43   0 
  -5  -1  15  130.66    8.63   0 
  -5   0  14    2.16    4.77   0 
  -5   1  12   29.03    7.21   0 
  -5   2   5  131.12   13.03   0 
  -5   2   6  140.90   13.27   0 
  -5   2   7   29.27    9.24   0 
  -4   2  12  108.59   11.41   0 
  -3   2  13  217.45   15.32   0 
  -3   3   8  169.35   13.44   0 
  -6   0  10   27.19    5.45   0 
  -5   2   9   41.62    9.08   0 
  -3   3   9  153.88   12.94   0 
  -5   1  13   33.23    6.83   0 
  -4   1  15   23.14    6.26   0 
  -4   3   5  377.44   19.46   0 
  -4   3   6  106.87   11.68   0 
  -4   3   7   46.16    9.07   0 
  -4   3   8  121.00   12.89   0 
  -3   3  10  831.23   28.71   0 
  -4   3   9  118.17   12.73   0 
  -3   2  14   31.99    7.56   0 
  -5   0  15    0.26    3.98   0 
  -3   3  11  187.57   14.46   0 
  -6   1   8   23.02    6.22   0 
  -5   2  11   78.73    9.02   0 
  -4   2  14   24.78    7.22   0 
  -4   3  10  223.53   15.60   0 
  -5   1  14   24.49    5.35   0 
  -4   1  16   19.64    5.72   0 
  -3   3  12   13.77    7.52   0 
  -2   3  11  288.35   16.68   0 
  -5   2  12  184.82   12.09   0 
  -4   3  11   33.71    7.98   0 
  -3   3  13   36.96    8.59   0 
  -2   3  12   82.51   10.19   0 
  -4   2  15  130.14   10.36   0 
  -5   1  15  118.41    8.03   0 
  -5   2  13  206.77   11.70   0 
  -5   3   7   20.23    7.72   0 
  -5   3   8   87.76   10.48   0 
  -3   4   6  343.35   18.28   0 
  -5   3   9  106.91   10.63   0 
  -4   3  13   15.88    6.63   0 
  -3   3  14   18.73    7.52   0 
  -3   4   8  247.75   16.03   0 
  -3   4   9  231.33   15.92   0 
  -5   3  10  171.76   12.09   0 
  -3   4  10   24.63    8.07   0 
  -4   2  16  131.29    9.68   0 
  -4   4   6   48.72    9.94   0 
  -4   4   7   13.85    8.20   0 
  -4   4   8  115.33   12.40   0 
  -2   4   9  165.54   13.43   0 
  -4   3  14   77.34    8.50   0 
  -4   4   5   19.65    8.44   0 
  -4   4   9    2.86    6.73   0 
  -3   4  11   62.57    9.29   0 
  -2   4  10   23.37    7.88   0 
  -4   4   4  117.56   11.98   0 
  -5   3  12   50.51    6.96   0 
  -4   4  11   32.44    7.75   0 
  -3   4  12  127.96   11.80   0 
  -2   4  11   72.17    9.57   0 
  -4   3  15   16.85    5.63   0 
  -2   4  12  370.50   19.03   0 
  -4   4  12  105.79   10.31   0 
  -3   4  13    7.34    5.55   0 
  -5   3  13    9.93    4.41   0 
  -2   4  13  207.02   14.49   0 
  -4   4  13   40.10    7.06   0 
  -3   4  14   71.46    9.29   0 
  -5   4   7   61.98    8.63   0 
  -4   3  16   86.44    7.59   0 
  -5   4   9   79.98    8.25   0 
  -3   5   6  664.81   24.79   0 
  -3   5   7  209.42   14.65   0 
  -3   5   8   75.38    9.88   0 
  -3   5   9  260.12   16.43   0 
  -3   5  10  431.66   19.87   0 
; 
_shelx_hkl_checksum   48522 
  
