# Supplementary material for: Nitrogen Insertion via Asymmetric Condensation and Chirality Transfer: A Stereodivergent Entry to Cyanocyclopropanes
Source: Angew Chem Int Ed Engl. 2025 Apr 14;64(24):e202503056. doi: 10.1002/anie.202503056 (PMC12144887; doi:10.1002/anie.202503056)
Supplement: Supplementary file 2 — Supporting Information [file ANIE-64-e202503056-s001.zip › anie202503056-sup-0005-mar648.cif]

data_global
loop_
_publ_author_name
'Marlene Arnold'
'Jasmin Hammes'
'Mike Ong'
'Christian M\"uck-Lichtenfeld'
'Johannes M. Wahl'

_publ_requested_journal 'Angewandte Chemie int. Ed.'
 
#data_mar648 
data_6h  
_audit_creation_method            'SHELXL-2019/3' 
_shelx_SHELXL_version_number      '2019/3' 
_chemical_name_systematic         
;
(R,Z)-(((3-(2-chlorophenyl)cyclobutylidene)amino)oxy)diphenylphosphine oxide
;
_chemical_name_common             ? 
_chemical_melting_point           ? 
_chemical_formula_moiety          'C22 H19 Cl N O2 P' 
_chemical_formula_sum 
 'C22 H19 Cl N O2 P' 
_chemical_formula_weight          395.80 
  
loop_ 
 _atom_type_symbol 
 _atom_type_description 
 _atom_type_scat_dispersion_real 
 _atom_type_scat_dispersion_imag 
 _atom_type_scat_source 
 'C'  'C'   0.0181   0.0091 
 'International Tables Vol C Tables 4.2.6.8 and 6.1.1.4' 
 'H'  'H'   0.0000   0.0000 
 'International Tables Vol C Tables 4.2.6.8 and 6.1.1.4' 
 'Cl'  'Cl'   0.3639   0.7018 
 'International Tables Vol C Tables 4.2.6.8 and 6.1.1.4' 
 'N'  'N'   0.0311   0.0180 
 'International Tables Vol C Tables 4.2.6.8 and 6.1.1.4' 
 'O'  'O'   0.0492   0.0322 
 'International Tables Vol C Tables 4.2.6.8 and 6.1.1.4' 
 'P'  'P'   0.2955   0.4335 
 'International Tables Vol C Tables 4.2.6.8 and 6.1.1.4' 
  
_space_group_crystal_system       monoclinic 
_space_group_IT_number            4 
_space_group_name_H-M_alt         'P 21' 
_space_group_name_Hall            'P 2yb' 
  
_shelx_space_group_comment 
; 
The symmetry employed for this shelxl refinement is uniquely defined 
by the following loop, which should always be used as a source of 
symmetry information in preference to the above space-group names. 
They are only intended as comments. 
; 
  
loop_ 
 _space_group_symop_operation_xyz 
 'x, y, z' 
 '-x, y+1/2, -z' 
  
_cell_length_a                    17.7846(13) 
_cell_length_b                    8.5371(4) 
_cell_length_c                    26.505(2) 
_cell_angle_alpha                 90 
_cell_angle_beta                  106.358(6) 
_cell_angle_gamma                 90 
_cell_volume                      3861.3(5) 
_cell_formula_units_Z             8 
_cell_measurement_temperature     120(2) 
_cell_measurement_reflns_used     18838 
_cell_measurement_theta_min       2.59 
_cell_measurement_theta_max       69.30 
  
_exptl_crystal_description        neddle 
_exptl_crystal_colour             colorless 
_exptl_crystal_density_meas       ? 
_exptl_crystal_density_method     ? 
_exptl_crystal_density_diffrn     1.362 
_exptl_crystal_F_000              1648 
_exptl_transmission_factor_min    ? 
_exptl_transmission_factor_max    ? 
_exptl_crystal_size_max           0.690 
_exptl_crystal_size_mid           0.080 
_exptl_crystal_size_min           0.060 
_exptl_absorpt_coefficient_mu     2.671 
_shelx_estimated_absorpt_T_min    0.260 
_shelx_estimated_absorpt_T_max    0.856 
_exptl_absorpt_correction_type    integration 
_exptl_absorpt_correction_T_min   0.4134 
_exptl_absorpt_correction_T_max   0.7735 
_exptl_absorpt_process_details    ? 
_exptl_absorpt_special_details    ? 
_diffrn_ambient_temperature       120(2) 
_diffrn_radiation_wavelength      1.54186 
_diffrn_radiation_type            CuK\a 
_diffrn_source                    'microfocus tube' 
_diffrn_measurement_device_type   'STOE STADIVARI' 
_diffrn_measurement_method        'rotation method, \w scans' 
_diffrn_detector_area_resol_mean  13.33 
_diffrn_reflns_number             37837 
_diffrn_reflns_av_unetI/netI      0.1300 
_diffrn_reflns_av_R_equivalents   0.1130 
_diffrn_reflns_limit_h_min        -21 
_diffrn_reflns_limit_h_max        19 
_diffrn_reflns_limit_k_min        -10 
_diffrn_reflns_limit_k_max        10 
_diffrn_reflns_limit_l_min        -31 
_diffrn_reflns_limit_l_max        32 
_diffrn_reflns_theta_min          2.589 
_diffrn_reflns_theta_max          69.932 
_diffrn_reflns_theta_full         67.686 
_diffrn_measured_fraction_theta_max   0.976 
_diffrn_measured_fraction_theta_full  0.991 
_diffrn_reflns_Laue_measured_fraction_max    0.976 
_diffrn_reflns_Laue_measured_fraction_full   0.991 
_diffrn_reflns_point_group_measured_fraction_max   0.936 
_diffrn_reflns_point_group_measured_fraction_full  0.957 
_reflns_number_total              13674 
_reflns_number_gt                 6363 
_reflns_threshold_expression      'I > 2\s(I)' 
_reflns_Friedel_coverage          0.789 
_reflns_Friedel_fraction_max      0.889 
_reflns_Friedel_fraction_full     0.916 
  
_reflns_special_details 
; 
 Reflections were merged by SHELXL according to the crystal 
 class for the calculation of statistics and refinement. 
  
 _reflns_Friedel_fraction is defined as the number of unique 
 Friedel pairs measured divided by the number that would be 
 possible theoretically, ignoring centric projections and 
 systematic absences. 
; 
  
_computing_data_collection        'X-Area WinXpose 2.0.28 (Stoe & Cie, 2020)' 
_computing_cell_refinement        'X-Area Recipe 2.0.2 (Stoe & Cie, 2020)' 
_computing_data_reduction         'X-Area Integrate 2.5.18.0 (STOE, 2020)' 
_computing_structure_solution     'SHELXT-2014 (Sheldrick, 2015)' 
_computing_structure_refinement 'SHELXL-2019/2 (Sheldrick, 2019)' 
_computing_molecular_graphics     'Platon (Spek, 2009)' 
_computing_publication_material   ? 
_refine_special_details           ? 
_refine_ls_structure_factor_coef  Fsqd 
_refine_ls_matrix_type            full 
_refine_ls_weighting_scheme       calc 
_refine_ls_weighting_details 
'w=1/[\s^2^(Fo^2^)+(0.2000P)^2^] where P=(Fo^2^+2Fc^2^)/3' 
_atom_sites_solution_primary      dual 
_atom_sites_solution_secondary    ? 
_atom_sites_solution_hydrogens    geom 
_refine_ls_hydrogen_treatment     constr 
_refine_ls_extinction_method      none 
_refine_ls_extinction_coef        . 
_refine_ls_abs_structure_details 
; 
 Classical Flack method preferred over Parsons because s.u. lower. 
; 
_refine_ls_abs_structure_Flack    -0.01(6) 
_chemical_absolute_configuration  ? 
_refine_ls_number_reflns          13674 
_refine_ls_number_parameters      973 
_refine_ls_number_restraints      49 
_refine_ls_R_factor_all           0.2361 
_refine_ls_R_factor_gt            0.1450 
_refine_ls_wR_factor_ref          0.3989 
_refine_ls_wR_factor_gt           0.3428 
_refine_ls_goodness_of_fit_ref    1.166 
_refine_ls_restrained_S_all       1.166 
_refine_ls_shift/su_max           0.000 
_refine_ls_shift/su_mean          0.000 
  
loop_ 
 _atom_site_label 
 _atom_site_type_symbol 
 _atom_site_fract_x 
 _atom_site_fract_y 
 _atom_site_fract_z 
 _atom_site_U_iso_or_equiv 
 _atom_site_adp_type 
 _atom_site_occupancy 
 _atom_site_site_symmetry_order 
 _atom_site_calc_flag 
 _atom_site_refinement_flags_posn 
 _atom_site_refinement_flags_adp 
 _atom_site_refinement_flags_occupancy 
 _atom_site_disorder_assembly 
 _atom_site_disorder_group 
Cl1A Cl 0.1991(4) 0.3757(7) 0.7815(2) 0.0946(18) Uani 1 1 d . . . . . 
C1A C 0.0962(11) 0.208(2) 0.8152(7) 0.067(5) Uani 1 1 d D . . . . 
C2A C 0.1337(12) 0.220(2) 0.7751(7) 0.069(5) Uani 1 1 d D . . . . 
C3A C 0.1274(11) 0.116(2) 0.7363(8) 0.076(6) Uani 1 1 d D . . . . 
H3A H 0.156547 0.129068 0.711572 0.091 Uiso 1 1 calc R U . . . 
C4A C 0.0769(11) -0.011(2) 0.7331(8) 0.078(6) Uani 1 1 d D . . . . 
H4A H 0.071277 -0.086675 0.706012 0.093 Uiso 1 1 calc R U . . . 
C5A C 0.0347(14) -0.026(2) 0.7700(9) 0.090(7) Uani 1 1 d D . . . . 
H5A H -0.001654 -0.109822 0.767209 0.108 Uiso 1 1 calc R U . . . 
C6A C 0.0454(12) 0.074(2) 0.8082(8) 0.083(6) Uani 1 1 d D . . . . 
H6A H 0.017524 0.057678 0.833506 0.100 Uiso 1 1 calc R U . . . 
C7A C 0.1035(10) 0.327(2) 0.8583(8) 0.064(5) Uani 1 1 d . . . . . 
H7A H 0.096149 0.434406 0.842296 0.077 Uiso 1 1 calc R U . . . 
C8A C 0.0542(11) 0.314(2) 0.8966(8) 0.072(5) Uani 1 1 d . . . . . 
H8A H 0.014865 0.398577 0.893148 0.087 Uiso 1 1 calc R U . . . 
H8B H 0.030346 0.209678 0.897253 0.087 Uiso 1 1 calc R U . . . 
C9A C 0.1284(11) 0.340(2) 0.9401(8) 0.062(5) Uani 1 1 d . . . . . 
C10A C 0.1804(10) 0.326(2) 0.9044(7) 0.066(5) Uani 1 1 d . . . . . 
H10A H 0.210130 0.226763 0.908100 0.079 Uiso 1 1 calc R U . . . 
H10B H 0.214809 0.417792 0.905067 0.079 Uiso 1 1 calc R U . . . 
N11A N 0.1434(8) 0.3642(17) 0.9891(7) 0.058(4) Uani 1 1 d . . . . . 
O12A O 0.0684(6) 0.3612(13) 1.0041(5) 0.061(3) Uani 1 1 d . . . . . 
P13A P 0.0806(3) 0.3403(5) 1.0647(2) 0.0559(13) Uani 1 1 d . . . . . 
O14A O 0.1195(7) 0.1966(14) 1.0892(6) 0.075(4) Uani 1 1 d . . . . . 
C15A C -0.0180(11) 0.3532(19) 1.0644(7) 0.059(5) Uani 1 1 d . . . . . 
C16A C -0.0751(11) 0.450(2) 1.0285(8) 0.069(5) Uani 1 1 d . . . . . 
H16A H -0.059181 0.512476 1.003568 0.083 Uiso 1 1 calc R U . . . 
C17A C -0.1505(10) 0.455(2) 1.0293(8) 0.066(5) Uani 1 1 d . . . . . 
H17A H -0.186203 0.523776 1.006360 0.079 Uiso 1 1 calc R U . . . 
C18A C -0.1770(10) 0.357(2) 1.0643(9) 0.071(6) Uani 1 1 d . . . . . 
H18A H -0.230477 0.358032 1.064192 0.085 Uiso 1 1 calc R U . . . 
C19A C -0.1232(13) 0.260(3) 1.0988(10) 0.093(7) Uani 1 1 d . . . . . 
H19A H -0.140517 0.196942 1.122743 0.112 Uiso 1 1 calc R U . . . 
C20A C -0.0472(10) 0.2542(19) 1.0991(8) 0.061(4) Uani 1 1 d . . . . . 
H20A H -0.012567 0.184127 1.122311 0.073 Uiso 1 1 calc R U . . . 
C21A C 0.1314(10) 0.511(2) 1.0964(7) 0.053(4) Uani 1 1 d . . . . . 
C22A C 0.1834(12) 0.500(2) 1.1462(8) 0.074(5) Uani 1 1 d . . . . . 
H22A H 0.197363 0.399246 1.161425 0.089 Uiso 1 1 calc R U . . . 
C23A C 0.2155(12) 0.634(2) 1.1745(8) 0.075(5) Uani 1 1 d . . . . . 
H23A H 0.247634 0.626180 1.209769 0.089 Uiso 1 1 calc R U . . . 
C24A C 0.1996(11) 0.779(2) 1.1500(9) 0.067(5) Uani 1 1 d . . . . . 
H24A H 0.225191 0.869521 1.167490 0.080 Uiso 1 1 calc R U . . . 
C25A C 0.1478(12) 0.7930(19) 1.1014(10) 0.073(6) Uani 1 1 d . . . . . 
H25A H 0.135341 0.894415 1.086666 0.087 Uiso 1 1 calc R U . . . 
C26A C 0.1126(10) 0.6628(19) 1.0726(8) 0.060(5) Uani 1 1 d . . . . . 
H26A H 0.077239 0.673907 1.038500 0.072 Uiso 1 1 calc R U . . . 
Cl1B Cl 0.1854(4) 0.3775(7) 0.2744(2) 0.0972(19) Uani 1 1 d . . . . . 
C1B C 0.0987(11) 0.182(2) 0.3158(7) 0.063(5) Uani 1 1 d . . . . . 
C2B C 0.1312(12) 0.204(3) 0.2752(8) 0.073(5) Uani 1 1 d . . . . . 
C3B C 0.1260(10) 0.101(2) 0.2349(7) 0.063(5) Uani 1 1 d . . . . . 
H3B H 0.149982 0.123360 0.207930 0.075 Uiso 1 1 calc R U . . . 
C4B C 0.0833(13) -0.040(3) 0.2347(9) 0.087(6) Uani 1 1 d . . . . . 
H4B H 0.077486 -0.114005 0.207217 0.104 Uiso 1 1 calc R U . . . 
C5B C 0.0515(14) -0.065(2) 0.2743(9) 0.094(7) Uani 1 1 d . . . . . 
H5B H 0.023685 -0.159288 0.274831 0.112 Uiso 1 1 calc R U . . . 
C6B C 0.0576(12) 0.042(2) 0.3139(9) 0.081(6) Uani 1 1 d . . . . . 
H6B H 0.033460 0.019400 0.340854 0.098 Uiso 1 1 calc R U . . . 
C7B C 0.1062(10) 0.299(2) 0.3594(7) 0.057(4) Uani 1 1 d . . . . . 
H7B H 0.100131 0.406355 0.343836 0.068 Uiso 1 1 calc R U . . . 
C8B C 0.0595(11) 0.290(2) 0.3991(7) 0.066(5) Uani 1 1 d . . . . . 
H8C H 0.021266 0.376469 0.395763 0.079 Uiso 1 1 calc R U . . . 
H8D H 0.033830 0.187310 0.399609 0.079 Uiso 1 1 calc R U . . . 
C9B C 0.1293(10) 0.311(2) 0.4417(9) 0.058(5) Uani 1 1 d . . . . . 
C10B C 0.1837(12) 0.295(2) 0.4062(7) 0.071(5) Uani 1 1 d . . . . . 
H10C H 0.212624 0.194363 0.410009 0.085 Uiso 1 1 calc R U . . . 
H10D H 0.218923 0.385362 0.407384 0.085 Uiso 1 1 calc R U . . . 
N11B N 0.1486(9) 0.3356(17) 0.4906(7) 0.065(4) Uani 1 1 d . . . . . 
O12B O 0.0752(6) 0.3379(13) 0.5060(5) 0.062(3) Uani 1 1 d . . . . . 
P13B P 0.0871(3) 0.3225(5) 0.5669(2) 0.0581(13) Uani 1 1 d . . . . . 
O14B O 0.1279(7) 0.1829(14) 0.5925(5) 0.069(4) Uani 1 1 d . . . . . 
C15B C -0.0156(10) 0.3284(19) 0.5654(7) 0.056(4) Uani 1 1 d . . . . . 
C16B C -0.0704(10) 0.423(2) 0.5317(7) 0.064(5) Uani 1 1 d . . . . . 
H16B H -0.054455 0.496393 0.509854 0.077 Uiso 1 1 calc R U . . . 
C17B C -0.1457(11) 0.410(2) 0.5301(8) 0.067(5) Uani 1 1 d . . . . . 
H17B H -0.183102 0.475202 0.506760 0.081 Uiso 1 1 calc R U . . . 
C18B C -0.1706(11) 0.307(3) 0.5610(9) 0.080(6) Uani 1 1 d . . . . . 
H18B H -0.224959 0.297708 0.557714 0.096 Uiso 1 1 calc R U . . . 
C19B C -0.1177(12) 0.215(2) 0.5970(9) 0.077(6) Uani 1 1 d . . . . . 
H19B H -0.134225 0.146912 0.620255 0.092 Uiso 1 1 calc R U . . . 
C20B C -0.0412(10) 0.2249(19) 0.5977(7) 0.060(4) Uani 1 1 d . . . . . 
H20B H -0.003967 0.159381 0.620979 0.071 Uiso 1 1 calc R U . . . 
C21B C 0.1301(9) 0.5010(17) 0.5971(6) 0.039(3) Uani 1 1 d . . . . . 
C22B C 0.1721(12) 0.498(2) 0.6478(9) 0.078(6) Uani 1 1 d . . . . . 
H22B H 0.180694 0.400191 0.665646 0.093 Uiso 1 1 calc R U . . . 
C23B C 0.2053(14) 0.641(3) 0.6768(10) 0.090(7) Uani 1 1 d . . . . . 
H23B H 0.236247 0.636472 0.712386 0.108 Uiso 1 1 calc R U . . . 
C24B C 0.1898(11) 0.778(2) 0.6503(9) 0.064(5) Uani 1 1 d . . . . . 
H24B H 0.209005 0.873125 0.668058 0.077 Uiso 1 1 calc R U . . . 
C25B C 0.1478(11) 0.783(2) 0.5996(9) 0.066(5) Uani 1 1 d . . . . . 
H25B H 0.138518 0.880901 0.581972 0.079 Uiso 1 1 calc R U . . . 
C26B C 0.1173(11) 0.646(2) 0.5721(8) 0.065(5) Uani 1 1 d . . . . . 
H26B H 0.087784 0.652232 0.536152 0.079 Uiso 1 1 calc R U . . . 
Cl1C Cl 0.4073(4) 0.7656(7) 0.7461(3) 0.103(2) Uani 1 1 d . . . . . 
C1C C 0.4062(12) 0.507(3) 0.6913(9) 0.080(6) Uani 1 1 d . . . . . 
C2C C 0.4090(12) 0.556(3) 0.7366(9) 0.079(6) Uani 1 1 d . . . . . 
C3C C 0.4086(12) 0.473(3) 0.7836(12) 0.098(8) Uani 1 1 d . . . . . 
H3C H 0.412246 0.524674 0.815987 0.118 Uiso 1 1 calc R U . . . 
C4C C 0.4024(16) 0.315(4) 0.7777(11) 0.106(8) Uani 1 1 d . . . . . 
H4C H 0.400228 0.251578 0.806599 0.128 Uiso 1 1 calc R U . . . 
C5C C 0.3993(17) 0.245(4) 0.7282(15) 0.129(11) Uani 1 1 d . . . . . 
H5C H 0.392448 0.134613 0.724253 0.155 Uiso 1 1 calc R U . . . 
C6C C 0.4060(18) 0.332(3) 0.6866(13) 0.122(10) Uani 1 1 d . . . . . 
H6C H 0.410414 0.283106 0.655397 0.146 Uiso 1 1 calc R U . . . 
C7C C 0.4017(13) 0.588(2) 0.6428(9) 0.083(6) Uani 1 1 d . . . . . 
H7C H 0.407218 0.702431 0.650663 0.100 Uiso 1 1 calc R U . . . 
C8C C 0.4528(15) 0.548(2) 0.6061(8) 0.086(7) Uani 1 1 d . . . . . 
H8E H 0.493090 0.628635 0.606513 0.103 Uiso 1 1 calc R U . . . 
H8F H 0.477005 0.442902 0.612569 0.103 Uiso 1 1 calc R U . . . 
C9C C 0.3845(13) 0.5552(19) 0.5580(10) 0.073(6) Uani 1 1 d . . . . . 
C10C C 0.3290(12) 0.565(2) 0.5919(9) 0.080(6) Uani 1 1 d . . . . . 
H10E H 0.299305 0.467042 0.592314 0.097 Uiso 1 1 calc R U . . . 
H10F H 0.293422 0.656345 0.583880 0.097 Uiso 1 1 calc R U . . . 
N11C N 0.3706(10) 0.5582(18) 0.5092(7) 0.073(4) Uani 1 1 d . . . . . 
O12C O 0.4483(7) 0.5450(13) 0.4976(5) 0.067(3) Uani 1 1 d . . . . . 
P13C P 0.4349(3) 0.5218(5) 0.4368(2) 0.0662(14) Uani 1 1 d . . . . . 
O14C O 0.4001(8) 0.3704(17) 0.4133(6) 0.081(4) Uani 1 1 d . . . . . 
C15C C 0.5320(10) 0.550(2) 0.4362(7) 0.063(5) Uani 1 1 d . . . . . 
C16C C 0.5873(12) 0.651(3) 0.4714(9) 0.084(6) Uani 1 1 d . . . . . 
H16C H 0.572030 0.704525 0.498456 0.101 Uiso 1 1 calc R U . . . 
C17C C 0.6599(12) 0.672(2) 0.4672(9) 0.077(6) Uani 1 1 d . . . . . 
H17C H 0.694942 0.739347 0.491433 0.092 Uiso 1 1 calc R U . . . 
C18C C 0.6853(13) 0.598(3) 0.4275(10) 0.090(7) Uani 1 1 d . . . . . 
H18C H 0.736598 0.615235 0.424394 0.108 Uiso 1 1 calc R U . . . 
C19C C 0.6350(13) 0.501(3) 0.3941(10) 0.089(7) Uani 1 1 d . . . . . 
H19C H 0.651951 0.448454 0.367576 0.107 Uiso 1 1 calc R U . . . 
C20C C 0.5595(13) 0.475(2) 0.3971(9) 0.079(6) Uani 1 1 d . . . . . 
H20C H 0.525785 0.406485 0.372781 0.095 Uiso 1 1 calc R U . . . 
C21C C 0.3745(12) 0.682(2) 0.4046(8) 0.062(5) Uani 1 1 d . . . . . 
C22C C 0.3887(10) 0.836(2) 0.4243(8) 0.059(5) Uani 1 1 d . . . . . 
H22C H 0.428649 0.856296 0.455955 0.070 Uiso 1 1 calc R U . . . 
C23C C 0.3441(13) 0.958(2) 0.3970(9) 0.075(6) Uani 1 1 d . . . . . 
H23C H 0.353945 1.062852 0.409242 0.089 Uiso 1 1 calc R U . . . 
C24C C 0.2848(13) 0.926(2) 0.3514(9) 0.080(6) Uani 1 1 d . . . . . 
H24C H 0.253670 1.009830 0.333155 0.096 Uiso 1 1 calc R U . . . 
C25C C 0.2695(12) 0.774(3) 0.3317(9) 0.081(6) Uani 1 1 d . . . . . 
H25C H 0.228893 0.754488 0.300381 0.097 Uiso 1 1 calc R U . . . 
C26C C 0.3155(11) 0.653(3) 0.3594(8) 0.070(5) Uani 1 1 d . . . . . 
H26C H 0.305928 0.548241 0.346842 0.084 Uiso 1 1 calc R U . . . 
Cl1D Cl 0.5807(7) 1.0582(13) 0.7943(6) 0.197(5) Uani 1 1 d . . . . . 
N11D N 0.6483(9) 0.639(2) 0.9910(7) 0.071(4) Uani 1 1 d . . . . . 
O12D O 0.5704(6) 0.6370(14) 1.0016(5) 0.064(3) Uani 1 1 d . . . . . 
P13D P 0.5775(3) 0.6606(5) 1.0623(2) 0.0614(13) Uani 1 1 d . . . . . 
O14D O 0.6118(8) 0.8112(15) 1.0871(6) 0.076(4) Uani 1 1 d . . . . . 
C1D C 0.6200(16) 0.763(4) 0.8135(9) 0.126(11) Uani 1 1 d D . . . . 
C2D C 0.6081(15) 0.884(4) 0.7743(13) 0.159(12) Uani 1 1 d D . . . . 
C3D C 0.6024(15) 0.855(4) 0.7252(12) 0.131(11) Uani 1 1 d D . . . . 
H3D H 0.590784 0.935518 0.699309 0.157 Uiso 1 1 calc R U . . . 
C4D C 0.614(2) 0.698(5) 0.7125(13) 0.188(16) Uani 1 1 d D . . . . 
H4D H 0.610624 0.677286 0.676674 0.225 Uiso 1 1 calc R U . . . 
C5D C 0.6314(15) 0.568(4) 0.7471(10) 0.125(10) Uani 1 1 d D . . . . 
H5D H 0.641277 0.465208 0.737242 0.150 Uiso 1 1 calc R U . . . 
C6D C 0.632(2) 0.610(4) 0.7936(12) 0.174(13) Uani 1 1 d D . . . . 
H6D H 0.640945 0.527435 0.818799 0.208 Uiso 1 1 calc R U . . . 
C7D C 0.6317(13) 0.773(3) 0.8706(13) 0.119(10) Uani 1 1 d . . . . . 
H7D H 0.636471 0.887099 0.879846 0.143 Uiso 1 1 calc R U . . . 
C8D C 0.5694(11) 0.703(2) 0.8957(8) 0.072(5) Uani 1 1 d . . . . . 
H8G H 0.532825 0.781789 0.902942 0.086 Uiso 1 1 calc R U . . . 
H8H H 0.540652 0.612025 0.876450 0.086 Uiso 1 1 calc R U . . . 
C9D C 0.6350(11) 0.660(3) 0.9427(9) 0.070(5) Uani 1 1 d . . . . . 
C10D C 0.6965(10) 0.688(3) 0.9124(9) 0.090(7) Uani 1 1 d . . . . . 
H10G H 0.740611 0.756163 0.931055 0.108 Uiso 1 1 calc R U . . . 
H10H H 0.715499 0.590876 0.899702 0.108 Uiso 1 1 calc R U . . . 
C15D C 0.6302(12) 0.495(2) 1.0963(9) 0.064(5) Uani 1 1 d . . . . . 
C16D C 0.6880(12) 0.512(2) 1.1434(9) 0.071(6) Uani 1 1 d . . . . . 
H16D H 0.701562 0.614063 1.157162 0.086 Uiso 1 1 calc R U . . . 
C17D C 0.7251(12) 0.389(3) 1.1698(9) 0.079(6) Uani 1 1 d . . . . . 
H17D H 0.766800 0.405297 1.200813 0.095 Uiso 1 1 calc R U . . . 
C18D C 0.7034(13) 0.238(2) 1.1523(9) 0.079(6) Uani 1 1 d . . . . . 
H18D H 0.725656 0.150284 1.173363 0.095 Uiso 1 1 calc R U . . . 
C19D C 0.6497(10) 0.2169(19) 1.1047(8) 0.059(5) Uani 1 1 d . . . . . 
H19D H 0.639526 0.114492 1.090372 0.071 Uiso 1 1 calc R U . . . 
C20D C 0.6107(10) 0.3413(19) 1.0775(9) 0.065(5) Uani 1 1 d . . . . . 
H20D H 0.570163 0.324834 1.045886 0.078 Uiso 1 1 calc R U . . . 
C21D C 0.4765(12) 0.651(2) 1.0561(8) 0.073(5) Uani 1 1 d . . . . . 
C22D C 0.4232(11) 0.543(2) 1.0209(8) 0.069(5) Uani 1 1 d . . . . . 
H22D H 0.443695 0.471080 1.000682 0.083 Uiso 1 1 calc R U . . . 
C23D C 0.3483(13) 0.541(3) 1.0164(9) 0.081(6) Uani 1 1 d . . . . . 
H23D H 0.315295 0.470589 0.992198 0.097 Uiso 1 1 calc R U . . . 
C24D C 0.3153(14) 0.641(3) 1.0469(10) 0.094(7) Uani 1 1 d . . . . . 
H24D H 0.260624 0.640153 1.043250 0.113 Uiso 1 1 calc R U . . . 
C25D C 0.3657(15) 0.741(3) 1.0826(12) 0.113(9) Uani 1 1 d . . . . . 
H25D H 0.344772 0.807096 1.104228 0.135 Uiso 1 1 calc R U . . . 
C26D C 0.4440(13) 0.748(2) 1.0872(9) 0.087(7) Uani 1 1 d . . . . . 
H26D H 0.476624 0.818650 1.111525 0.104 Uiso 1 1 calc R U . . . 
  
loop_ 
 _atom_site_aniso_label 
 _atom_site_aniso_U_11 
 _atom_site_aniso_U_22 
 _atom_site_aniso_U_33 
 _atom_site_aniso_U_23 
 _atom_site_aniso_U_13 
 _atom_site_aniso_U_12 
Cl1A 0.131(5) 0.071(3) 0.102(4) -0.009(3) 0.065(4) -0.037(3) 
C1A 0.075(12) 0.057(10) 0.073(13) 0.014(9) 0.025(10) 0.020(9) 
C2A 0.090(14) 0.051(9) 0.069(13) 0.000(9) 0.029(11) -0.009(9) 
C3A 0.073(12) 0.070(12) 0.092(16) -0.012(11) 0.037(11) 0.000(10) 
C4A 0.056(11) 0.084(14) 0.075(14) -0.004(11) -0.011(10) 0.013(10) 
C5A 0.103(16) 0.060(12) 0.118(19) -0.013(13) 0.052(15) -0.010(11) 
C6A 0.092(15) 0.081(14) 0.087(16) -0.009(12) 0.041(12) -0.021(12) 
C7A 0.068(11) 0.051(9) 0.080(14) -0.007(9) 0.031(10) -0.012(9) 
C8A 0.069(12) 0.069(12) 0.084(14) -0.004(10) 0.030(11) -0.020(10) 
C9A 0.077(12) 0.058(11) 0.057(13) 0.003(9) 0.029(10) 0.006(9) 
C10A 0.060(10) 0.065(11) 0.089(15) 0.001(10) 0.047(10) 0.002(9) 
N11A 0.052(8) 0.049(7) 0.079(12) -0.004(8) 0.028(8) -0.007(7) 
O12A 0.054(6) 0.045(6) 0.086(10) -0.012(6) 0.023(6) 0.004(5) 
P13A 0.056(3) 0.046(2) 0.074(4) -0.002(2) 0.033(2) 0.001(2) 
O14A 0.074(8) 0.040(6) 0.117(12) 0.001(7) 0.036(8) 0.005(6) 
C15A 0.079(12) 0.040(8) 0.065(13) -0.005(8) 0.032(10) -0.001(8) 
C16A 0.076(12) 0.057(10) 0.093(15) -0.008(10) 0.055(11) -0.002(10) 
C17A 0.058(11) 0.048(9) 0.095(15) 0.000(9) 0.029(10) 0.013(8) 
C18A 0.053(10) 0.054(10) 0.119(18) -0.020(11) 0.045(11) -0.021(9) 
C19A 0.079(14) 0.072(13) 0.15(2) 0.016(15) 0.063(14) -0.006(12) 
C20A 0.059(10) 0.044(8) 0.089(13) -0.003(9) 0.035(9) 0.004(8) 
C21A 0.063(10) 0.063(10) 0.039(10) -0.006(9) 0.024(9) 0.008(9) 
C22A 0.085(13) 0.050(10) 0.089(16) -0.001(10) 0.028(12) -0.019(10) 
C23A 0.076(12) 0.068(12) 0.084(15) -0.001(11) 0.031(11) -0.009(10) 
C24A 0.068(12) 0.047(9) 0.094(16) -0.006(10) 0.038(12) -0.016(9) 
C25A 0.077(13) 0.031(8) 0.124(19) 0.009(10) 0.050(13) 0.013(8) 
C26A 0.053(9) 0.043(8) 0.095(14) 0.001(9) 0.040(9) 0.006(8) 
Cl1B 0.117(4) 0.084(3) 0.113(5) -0.019(3) 0.070(4) -0.042(3) 
C1B 0.074(11) 0.049(9) 0.064(12) 0.004(9) 0.017(9) 0.006(9) 
C2B 0.079(13) 0.087(14) 0.058(13) -0.008(11) 0.028(10) -0.003(11) 
C3B 0.056(10) 0.074(12) 0.066(13) -0.004(10) 0.031(9) -0.006(9) 
C4B 0.101(16) 0.082(14) 0.091(16) -0.020(12) 0.048(13) -0.001(12) 
C5B 0.13(2) 0.057(11) 0.108(18) -0.024(12) 0.061(16) -0.025(12) 
C6B 0.087(14) 0.062(11) 0.106(17) -0.002(12) 0.045(12) -0.013(11) 
C7B 0.064(10) 0.052(9) 0.060(12) -0.007(8) 0.026(9) -0.012(8) 
C8B 0.078(12) 0.057(10) 0.066(12) 0.005(9) 0.029(10) 0.010(10) 
C9B 0.062(11) 0.044(8) 0.065(14) 0.009(9) 0.011(10) -0.004(8) 
C10B 0.103(15) 0.064(11) 0.056(12) -0.009(9) 0.038(11) -0.010(11) 
N11B 0.070(10) 0.053(9) 0.083(13) 0.003(8) 0.038(9) -0.003(7) 
O12B 0.059(7) 0.063(7) 0.069(9) -0.009(6) 0.029(6) 0.004(6) 
P13B 0.061(3) 0.043(2) 0.077(4) -0.003(2) 0.030(3) 0.002(2) 
O14B 0.063(7) 0.047(6) 0.103(11) -0.005(7) 0.034(7) -0.007(6) 
C15B 0.058(10) 0.050(9) 0.068(13) -0.011(9) 0.029(9) -0.007(8) 
C16B 0.066(11) 0.046(9) 0.082(14) 0.002(9) 0.026(10) -0.001(9) 
C17B 0.073(12) 0.055(10) 0.086(14) -0.007(10) 0.042(11) -0.008(9) 
C18B 0.050(10) 0.069(12) 0.124(19) -0.029(13) 0.031(12) -0.005(10) 
C19B 0.074(13) 0.075(12) 0.095(16) 0.005(12) 0.047(12) -0.003(11) 
C20B 0.068(11) 0.049(9) 0.068(12) 0.003(8) 0.031(9) 0.001(8) 
C21B 0.047(8) 0.038(7) 0.040(10) -0.004(7) 0.025(7) -0.002(6) 
C22B 0.105(15) 0.039(9) 0.097(17) -0.008(10) 0.044(13) -0.034(10) 
C23B 0.108(17) 0.071(13) 0.103(18) -0.013(13) 0.046(14) -0.002(13) 
C24B 0.063(11) 0.047(9) 0.095(16) -0.006(10) 0.042(11) -0.018(9) 
C25B 0.068(12) 0.037(8) 0.111(18) -0.004(10) 0.054(12) 0.001(8) 
C26B 0.073(11) 0.056(10) 0.079(13) -0.003(10) 0.041(10) -0.016(10) 
Cl1C 0.109(4) 0.073(3) 0.142(5) -0.021(4) 0.061(4) -0.006(3) 
C1C 0.089(14) 0.103(16) 0.062(14) 0.023(13) 0.046(11) 0.015(13) 
C2C 0.084(14) 0.098(16) 0.058(14) 0.002(12) 0.025(11) 0.024(12) 
C3C 0.056(12) 0.087(17) 0.16(3) -0.010(17) 0.039(14) 0.006(12) 
C4C 0.12(2) 0.12(2) 0.086(19) 0.013(17) 0.044(16) -0.004(18) 
C5C 0.13(2) 0.085(18) 0.19(3) 0.02(2) 0.07(2) 0.019(16) 
C6C 0.15(3) 0.080(17) 0.14(2) 0.041(16) 0.05(2) -0.003(16) 
C7C 0.098(15) 0.053(10) 0.115(19) -0.012(11) 0.057(14) -0.012(10) 
C8C 0.15(2) 0.048(10) 0.072(15) -0.006(10) 0.051(15) -0.011(12) 
C9C 0.104(16) 0.033(8) 0.089(18) 0.010(10) 0.037(14) 0.002(9) 
C10C 0.074(13) 0.058(11) 0.122(18) 0.009(12) 0.048(13) 0.015(10) 
N11C 0.101(13) 0.058(9) 0.067(12) 0.010(8) 0.036(10) 0.014(9) 
O12C 0.065(7) 0.049(6) 0.093(10) 0.001(6) 0.033(7) -0.015(6) 
P13C 0.072(3) 0.052(2) 0.084(4) 0.001(3) 0.037(3) -0.004(2) 
O14C 0.084(9) 0.066(8) 0.098(11) 0.003(8) 0.035(8) 0.002(7) 
C15C 0.074(11) 0.047(9) 0.079(13) 0.005(9) 0.040(10) 0.014(9) 
C16C 0.068(13) 0.062(11) 0.117(19) -0.017(12) 0.018(12) 0.008(11) 
C17C 0.076(13) 0.056(11) 0.103(17) -0.007(11) 0.033(12) 0.000(10) 
C18C 0.075(13) 0.080(14) 0.13(2) 0.004(15) 0.058(14) -0.004(12) 
C19C 0.086(15) 0.071(13) 0.12(2) -0.004(14) 0.052(14) 0.005(12) 
C20C 0.098(16) 0.056(10) 0.094(16) -0.006(10) 0.044(13) 0.012(10) 
C21C 0.076(12) 0.059(11) 0.064(13) -0.002(10) 0.041(11) 0.001(10) 
C22C 0.049(9) 0.063(11) 0.066(13) -0.006(9) 0.020(9) -0.002(9) 
C23C 0.092(15) 0.038(9) 0.111(19) 0.004(10) 0.055(14) -0.001(10) 
C24C 0.087(15) 0.063(12) 0.090(17) 0.010(12) 0.027(13) 0.026(11) 
C25C 0.060(12) 0.093(16) 0.094(17) -0.007(14) 0.028(11) 0.009(12) 
C26C 0.059(11) 0.067(11) 0.090(16) -0.007(12) 0.030(11) 0.003(10) 
Cl1D 0.203(10) 0.119(7) 0.279(14) 0.007(8) 0.083(9) 0.024(7) 
N11D 0.060(9) 0.079(11) 0.085(13) 0.000(10) 0.035(9) 0.009(8) 
O12D 0.057(7) 0.056(7) 0.079(9) 0.006(6) 0.018(6) 0.001(6) 
P13D 0.066(3) 0.040(2) 0.086(4) 0.000(2) 0.033(3) 0.000(2) 
O14D 0.088(9) 0.051(7) 0.095(10) -0.003(7) 0.036(8) -0.008(7) 
C1D 0.101(19) 0.23(3) 0.048(14) -0.025(15) 0.018(14) 0.02(2) 
C2D 0.062(15) 0.26(3) 0.13(2) -0.02(2) -0.002(18) 0.03(2) 
C3D 0.064(14) 0.22(3) 0.11(2) 0.07(2) 0.018(16) -0.01(2) 
C4D 0.14(3) 0.25(4) 0.14(2) -0.03(2) -0.02(2) -0.03(3) 
C5D 0.097(18) 0.19(3) 0.093(19) -0.030(17) 0.036(16) 0.03(2) 
C6D 0.17(3) 0.24(3) 0.14(2) -0.09(2) 0.09(2) -0.02(3) 
C7D 0.085(16) 0.059(12) 0.23(3) 0.018(17) 0.08(2) 0.022(12) 
C8D 0.062(11) 0.080(13) 0.079(14) -0.011(11) 0.030(10) 0.012(10) 
C9D 0.075(13) 0.075(13) 0.067(14) -0.007(12) 0.033(11) 0.014(11) 
C10D 0.048(10) 0.107(18) 0.123(19) -0.010(15) 0.037(11) 0.007(12) 
C15D 0.065(12) 0.044(9) 0.090(16) -0.002(10) 0.034(11) -0.004(9) 
C16D 0.081(14) 0.056(11) 0.090(16) 0.009(11) 0.044(13) 0.016(11) 
C17D 0.069(13) 0.079(14) 0.086(16) 0.000(13) 0.018(11) 0.000(12) 
C18D 0.086(15) 0.062(12) 0.090(17) 0.025(12) 0.026(13) 0.002(11) 
C19D 0.052(10) 0.040(8) 0.091(16) 0.008(9) 0.031(10) 0.017(8) 
C20D 0.054(10) 0.043(9) 0.110(17) -0.004(9) 0.040(10) 0.001(8) 
C21D 0.090(13) 0.060(11) 0.069(13) 0.008(10) 0.023(11) 0.003(11) 
C22D 0.061(12) 0.044(9) 0.097(16) -0.013(10) 0.013(11) -0.004(9) 
C23D 0.083(15) 0.067(12) 0.096(16) -0.001(11) 0.031(12) 0.021(11) 
C24D 0.081(14) 0.072(13) 0.13(2) -0.009(14) 0.030(14) -0.013(13) 
C25D 0.096(18) 0.11(2) 0.17(3) 0.002(19) 0.084(18) 0.041(16) 
C26D 0.098(16) 0.059(11) 0.120(19) -0.001(12) 0.057(14) 0.029(11) 
  
_geom_special_details 
; 
 All esds (except the esd in the dihedral angle between two l.s. planes) 
 are estimated using the full covariance matrix.  The cell esds are taken 
 into account individually in the estimation of esds in distances, angles 
 and torsion angles; correlations between esds in cell parameters are only 
 used when they are defined by crystal symmetry.  An approximate (isotropic) 
 treatment of cell esds is used for estimating esds involving l.s. planes. 
; 
  
loop_ 
 _geom_bond_atom_site_label_1 
 _geom_bond_atom_site_label_2 
 _geom_bond_distance 
 _geom_bond_site_symmetry_2 
 _geom_bond_publ_flag 
Cl1A C2A 1.745(18) . ? 
C1A C2A 1.41(2) . ? 
C1A C6A 1.44(2) . ? 
C1A C7A 1.51(2) . ? 
C2A C3A 1.34(2) . ? 
C3A C4A 1.40(3) . ? 
C3A H3A 0.9500 . ? 
C4A C5A 1.40(3) . ? 
C4A H4A 0.9500 . ? 
C5A C6A 1.30(2) . ? 
C5A H5A 0.9500 . ? 
C6A H6A 0.9500 . ? 
C7A C8A 1.52(3) . ? 
C7A C10A 1.56(3) . ? 
C7A H7A 1.0000 . ? 
C8A C9A 1.50(3) . ? 
C8A H8A 0.9900 . ? 
C8A H8B 0.9900 . ? 
C9A N11A 1.27(2) . ? 
C9A C10A 1.50(2) . ? 
C10A H10A 0.9900 . ? 
C10A H10B 0.9900 . ? 
N11A O12A 1.496(17) . ? 
O12A P13A 1.569(13) . ? 
P13A O14A 1.467(13) . ? 
P13A C15A 1.754(18) . ? 
P13A C21A 1.794(19) . ? 
C15A C16A 1.44(3) . ? 
C15A C20A 1.45(2) . ? 
C16A C17A 1.35(2) . ? 
C16A H16A 0.9500 . ? 
C17A C18A 1.42(3) . ? 
C17A H17A 0.9500 . ? 
C18A C19A 1.39(3) . ? 
C18A H18A 0.9500 . ? 
C19A C20A 1.35(2) . ? 
C19A H19A 0.9500 . ? 
C20A H20A 0.9500 . ? 
C21A C22A 1.39(3) . ? 
C21A C26A 1.44(2) . ? 
C22A C23A 1.40(3) . ? 
C22A H22A 0.9500 . ? 
C23A C24A 1.39(3) . ? 
C23A H23A 0.9500 . ? 
C24A C25A 1.36(3) . ? 
C24A H24A 0.9500 . ? 
C25A C26A 1.39(3) . ? 
C25A H25A 0.9500 . ? 
C26A H26A 0.9500 . ? 
Cl1B C2B 1.77(2) . ? 
C1B C2B 1.37(3) . ? 
C1B C6B 1.40(3) . ? 
C1B C7B 1.50(2) . ? 
C2B C3B 1.36(3) . ? 
C3B C4B 1.42(3) . ? 
C3B H3B 0.9500 . ? 
C4B C5B 1.34(3) . ? 
C4B H4B 0.9500 . ? 
C5B C6B 1.37(3) . ? 
C5B H5B 0.9500 . ? 
C6B H6B 0.9500 . ? 
C7B C8B 1.52(2) . ? 
C7B C10B 1.57(3) . ? 
C7B H7B 1.0000 . ? 
C8B C9B 1.43(3) . ? 
C8B H8C 0.9900 . ? 
C8B H8D 0.9900 . ? 
C9B N11B 1.26(2) . ? 
C9B C10B 1.53(3) . ? 
C10B H10C 0.9900 . ? 
C10B H10D 0.9900 . ? 
N11B O12B 1.475(17) . ? 
O12B P13B 1.574(13) . ? 
P13B O14B 1.459(13) . ? 
P13B C21B 1.791(15) . ? 
P13B C15B 1.816(17) . ? 
C15B C16B 1.38(2) . ? 
C15B C20B 1.39(2) . ? 
C16B C17B 1.33(2) . ? 
C16B H16B 0.9500 . ? 
C17B C18B 1.36(3) . ? 
C17B H17B 0.9500 . ? 
C18B C19B 1.38(3) . ? 
C18B H18B 0.9500 . ? 
C19B C20B 1.36(2) . ? 
C19B H19B 0.9500 . ? 
C20B H20B 0.9500 . ? 
C21B C22B 1.34(2) . ? 
C21B C26B 1.39(2) . ? 
C22B C23B 1.47(3) . ? 
C22B H22B 0.9500 . ? 
C23B C24B 1.36(3) . ? 
C23B H23B 0.9500 . ? 
C24B C25B 1.34(3) . ? 
C24B H24B 0.9500 . ? 
C25B C26B 1.40(3) . ? 
C25B H25B 0.9500 . ? 
C26B H26B 0.9500 . ? 
Cl1C C2C 1.81(3) . ? 
C1C C2C 1.26(3) . ? 
C1C C7C 1.44(3) . ? 
C1C C6C 1.50(4) . ? 
C2C C3C 1.43(3) . ? 
C3C C4C 1.36(4) . ? 
C3C H3C 0.9500 . ? 
C4C C5C 1.43(4) . ? 
C4C H4C 0.9500 . ? 
C5C C6C 1.36(4) . ? 
C5C H5C 0.9500 . ? 
C6C H6C 0.9500 . ? 
C7C C8C 1.54(3) . ? 
C7C C10C 1.60(3) . ? 
C7C H7C 1.0000 . ? 
C8C C9C 1.49(3) . ? 
C8C H8E 0.9900 . ? 
C8C H8F 0.9900 . ? 
C9C N11C 1.25(3) . ? 
C9C C10C 1.51(3) . ? 
C10C H10E 0.9900 . ? 
C10C H10F 0.9900 . ? 
N11C O12C 1.502(19) . ? 
O12C P13C 1.572(14) . ? 
P13C O14C 1.492(15) . ? 
P13C C15C 1.748(18) . ? 
P13C C21C 1.80(2) . ? 
C15C C20C 1.42(2) . ? 
C15C C16C 1.44(3) . ? 
C16C C17C 1.34(3) . ? 
C16C H16C 0.9500 . ? 
C17C C18C 1.41(3) . ? 
C17C H17C 0.9500 . ? 
C18C C19C 1.35(3) . ? 
C18C H18C 0.9500 . ? 
C19C C20C 1.39(3) . ? 
C19C H19C 0.9500 . ? 
C20C H20C 0.9500 . ? 
C21C C26C 1.38(3) . ? 
C21C C22C 1.41(2) . ? 
C22C C23C 1.38(3) . ? 
C22C H22C 0.9500 . ? 
C23C C24C 1.39(3) . ? 
C23C H23C 0.9500 . ? 
C24C C25C 1.39(3) . ? 
C24C H24C 0.9500 . ? 
C25C C26C 1.40(3) . ? 
C25C H25C 0.9500 . ? 
C26C H26C 0.9500 . ? 
Cl1D C2D 1.70(3) . ? 
N11D C9D 1.25(2) . ? 
N11D O12D 1.489(18) . ? 
O12D P13D 1.591(13) . ? 
P13D O14D 1.494(14) . ? 
P13D C21D 1.76(2) . ? 
P13D C15D 1.79(2) . ? 
C1D C2D 1.44(3) . ? 
C1D C6D 1.45(3) . ? 
C1D C7D 1.47(4) . ? 
C2D C3D 1.30(3) . ? 
C3D C4D 1.41(3) . ? 
C3D H3D 0.9500 . ? 
C4D C5D 1.42(3) . ? 
C4D H4D 0.9500 . ? 
C5D C6D 1.28(3) . ? 
C5D H5D 0.9500 . ? 
C6D H6D 0.9500 . ? 
C7D C10D 1.54(3) . ? 
C7D C8D 1.56(3) . ? 
C7D H7D 1.0000 . ? 
C8D C9D 1.49(3) . ? 
C8D H8G 0.9900 . ? 
C8D H8H 0.9900 . ? 
C9D C10D 1.54(3) . ? 
C10D H10G 0.9900 . ? 
C10D H10H 0.9900 . ? 
C15D C16D 1.38(3) . ? 
C15D C20D 1.41(2) . ? 
C16D C17D 1.32(3) . ? 
C16D H16D 0.9500 . ? 
C17D C18D 1.39(3) . ? 
C17D H17D 0.9500 . ? 
C18D C19D 1.36(3) . ? 
C18D H18D 0.9500 . ? 
C19D C20D 1.36(2) . ? 
C19D H19D 0.9500 . ? 
C20D H20D 0.9500 . ? 
C21D C26D 1.40(3) . ? 
C21D C22D 1.46(3) . ? 
C22D C23D 1.30(3) . ? 
C22D H22D 0.9500 . ? 
C23D C24D 1.41(3) . ? 
C23D H23D 0.9500 . ? 
C24D C25D 1.40(3) . ? 
C24D H24D 0.9500 . ? 
C25D C26D 1.36(3) . ? 
C25D H25D 0.9500 . ? 
C26D H26D 0.9500 . ? 
  
loop_ 
 _geom_angle_atom_site_label_1 
 _geom_angle_atom_site_label_2 
 _geom_angle_atom_site_label_3 
 _geom_angle 
 _geom_angle_site_symmetry_1 
 _geom_angle_site_symmetry_3 
 _geom_angle_publ_flag 
C2A C1A C6A 111.8(16) . . ? 
C2A C1A C7A 124.5(16) . . ? 
C6A C1A C7A 123.5(16) . . ? 
C3A C2A C1A 125.5(17) . . ? 
C3A C2A Cl1A 119.2(15) . . ? 
C1A C2A Cl1A 115.1(13) . . ? 
C2A C3A C4A 118.3(18) . . ? 
C2A C3A H3A 120.8 . . ? 
C4A C3A H3A 120.8 . . ? 
C5A C4A C3A 119.6(19) . . ? 
C5A C4A H4A 120.2 . . ? 
C3A C4A H4A 120.2 . . ? 
C6A C5A C4A 120(2) . . ? 
C6A C5A H5A 120.2 . . ? 
C4A C5A H5A 120.2 . . ? 
C5A C6A C1A 125.2(19) . . ? 
C5A C6A H6A 117.4 . . ? 
C1A C6A H6A 117.4 . . ? 
C1A C7A C8A 120.8(15) . . ? 
C1A C7A C10A 117.3(15) . . ? 
C8A C7A C10A 91.2(14) . . ? 
C1A C7A H7A 108.7 . . ? 
C8A C7A H7A 108.7 . . ? 
C10A C7A H7A 108.7 . . ? 
C9A C8A C7A 87.3(14) . . ? 
C9A C8A H8A 114.1 . . ? 
C7A C8A H8A 114.1 . . ? 
C9A C8A H8B 114.1 . . ? 
C7A C8A H8B 114.1 . . ? 
H8A C8A H8B 111.3 . . ? 
N11A C9A C10A 132.0(18) . . ? 
N11A C9A C8A 134.0(17) . . ? 
C10A C9A C8A 93.9(16) . . ? 
C9A C10A C7A 86.1(14) . . ? 
C9A C10A H10A 114.3 . . ? 
C7A C10A H10A 114.3 . . ? 
C9A C10A H10B 114.3 . . ? 
C7A C10A H10B 114.3 . . ? 
H10A C10A H10B 111.4 . . ? 
C9A N11A O12A 108.9(14) . . ? 
N11A O12A P13A 113.4(10) . . ? 
O14A P13A O12A 117.5(7) . . ? 
O14A P13A C15A 113.6(8) . . ? 
O12A P13A C15A 98.0(7) . . ? 
O14A P13A C21A 111.0(8) . . ? 
O12A P13A C21A 107.0(7) . . ? 
C15A P13A C21A 108.8(8) . . ? 
C16A C15A C20A 116.3(16) . . ? 
C16A C15A P13A 123.8(13) . . ? 
C20A C15A P13A 119.8(14) . . ? 
C17A C16A C15A 121.6(17) . . ? 
C17A C16A H16A 119.2 . . ? 
C15A C16A H16A 119.2 . . ? 
C16A C17A C18A 120.5(18) . . ? 
C16A C17A H17A 119.7 . . ? 
C18A C17A H17A 119.7 . . ? 
C19A C18A C17A 118.8(16) . . ? 
C19A C18A H18A 120.6 . . ? 
C17A C18A H18A 120.6 . . ? 
C20A C19A C18A 122.0(19) . . ? 
C20A C19A H19A 119.0 . . ? 
C18A C19A H19A 119.0 . . ? 
C19A C20A C15A 120.7(19) . . ? 
C19A C20A H20A 119.7 . . ? 
C15A C20A H20A 119.7 . . ? 
C22A C21A C26A 119.4(17) . . ? 
C22A C21A P13A 120.1(14) . . ? 
C26A C21A P13A 120.2(14) . . ? 
C21A C22A C23A 121.0(19) . . ? 
C21A C22A H22A 119.5 . . ? 
C23A C22A H22A 119.5 . . ? 
C24A C23A C22A 118.7(19) . . ? 
C24A C23A H23A 120.7 . . ? 
C22A C23A H23A 120.7 . . ? 
C25A C24A C23A 121.1(18) . . ? 
C25A C24A H24A 119.5 . . ? 
C23A C24A H24A 119.5 . . ? 
C24A C25A C26A 121.8(17) . . ? 
C24A C25A H25A 119.1 . . ? 
C26A C25A H25A 119.1 . . ? 
C25A C26A C21A 117.8(18) . . ? 
C25A C26A H26A 121.1 . . ? 
C21A C26A H26A 121.1 . . ? 
C2B C1B C6B 114.7(18) . . ? 
C2B C1B C7B 123.4(17) . . ? 
C6B C1B C7B 121.9(17) . . ? 
C3B C2B C1B 125.3(19) . . ? 
C3B C2B Cl1B 116.5(15) . . ? 
C1B C2B Cl1B 118.2(15) . . ? 
C2B C3B C4B 117.8(17) . . ? 
C2B C3B H3B 121.1 . . ? 
C4B C3B H3B 121.1 . . ? 
C5B C4B C3B 118(2) . . ? 
C5B C4B H4B 120.9 . . ? 
C3B C4B H4B 120.9 . . ? 
C4B C5B C6B 122(2) . . ? 
C4B C5B H5B 118.9 . . ? 
C6B C5B H5B 118.9 . . ? 
C5B C6B C1B 121.6(19) . . ? 
C5B C6B H6B 119.2 . . ? 
C1B C6B H6B 119.2 . . ? 
C1B C7B C8B 123.6(15) . . ? 
C1B C7B C10B 117.5(15) . . ? 
C8B C7B C10B 89.0(13) . . ? 
C1B C7B H7B 108.3 . . ? 
C8B C7B H7B 108.3 . . ? 
C10B C7B H7B 108.3 . . ? 
C9B C8B C7B 90.9(15) . . ? 
C9B C8B H8C 113.5 . . ? 
C7B C8B H8C 113.5 . . ? 
C9B C8B H8D 113.5 . . ? 
C7B C8B H8D 113.5 . . ? 
H8C C8B H8D 110.8 . . ? 
N11B C9B C8B 138.9(18) . . ? 
N11B C9B C10B 127.5(17) . . ? 
C8B C9B C10B 93.6(16) . . ? 
C9B C10B C7B 85.3(14) . . ? 
C9B C10B H10C 114.4 . . ? 
C7B C10B H10C 114.4 . . ? 
C9B C10B H10D 114.4 . . ? 
C7B C10B H10D 114.4 . . ? 
H10C C10B H10D 111.6 . . ? 
C9B N11B O12B 106.3(15) . . ? 
N11B O12B P13B 114.2(11) . . ? 
O14B P13B O12B 116.8(7) . . ? 
O14B P13B C21B 113.1(8) . . ? 
O12B P13B C21B 107.7(7) . . ? 
O14B P13B C15B 113.5(8) . . ? 
O12B P13B C15B 97.5(8) . . ? 
C21B P13B C15B 106.7(7) . . ? 
C16B C15B C20B 118.3(16) . . ? 
C16B C15B P13B 123.6(14) . . ? 
C20B C15B P13B 118.0(14) . . ? 
C17B C16B C15B 119.5(17) . . ? 
C17B C16B H16B 120.2 . . ? 
C15B C16B H16B 120.2 . . ? 
C16B C17B C18B 122(2) . . ? 
C16B C17B H17B 119.1 . . ? 
C18B C17B H17B 119.1 . . ? 
C17B C18B C19B 120.8(18) . . ? 
C17B C18B H18B 119.6 . . ? 
C19B C18B H18B 119.6 . . ? 
C20B C19B C18B 117.2(19) . . ? 
C20B C19B H19B 121.4 . . ? 
C18B C19B H19B 121.4 . . ? 
C19B C20B C15B 122.1(18) . . ? 
C19B C20B H20B 118.9 . . ? 
C15B C20B H20B 118.9 . . ? 
C22B C21B C26B 117.8(15) . . ? 
C22B C21B P13B 118.6(12) . . ? 
C26B C21B P13B 123.5(13) . . ? 
C21B C22B C23B 122.3(18) . . ? 
C21B C22B H22B 118.8 . . ? 
C23B C22B H22B 118.8 . . ? 
C24B C23B C22B 117(2) . . ? 
C24B C23B H23B 121.5 . . ? 
C22B C23B H23B 121.5 . . ? 
C25B C24B C23B 121.2(19) . . ? 
C25B C24B H24B 119.4 . . ? 
C23B C24B H24B 119.4 . . ? 
C24B C25B C26B 121.4(18) . . ? 
C24B C25B H25B 119.3 . . ? 
C26B C25B H25B 119.3 . . ? 
C21B C26B C25B 120.3(18) . . ? 
C21B C26B H26B 119.9 . . ? 
C25B C26B H26B 119.9 . . ? 
C2C C1C C7C 132(2) . . ? 
C2C C1C C6C 114(2) . . ? 
C7C C1C C6C 114(2) . . ? 
C1C C2C C3C 131(3) . . ? 
C1C C2C Cl1C 117.6(19) . . ? 
C3C C2C Cl1C 111.2(17) . . ? 
C4C C3C C2C 114(3) . . ? 
C4C C3C H3C 122.9 . . ? 
C2C C3C H3C 122.9 . . ? 
C3C C4C C5C 120(3) . . ? 
C3C C4C H4C 119.8 . . ? 
C5C C4C H4C 119.8 . . ? 
C6C C5C C4C 121(3) . . ? 
C6C C5C H5C 119.3 . . ? 
C4C C5C H5C 119.3 . . ? 
C5C C6C C1C 119(3) . . ? 
C5C C6C H6C 120.7 . . ? 
C1C C6C H6C 120.7 . . ? 
C1C C7C C8C 124.2(19) . . ? 
C1C C7C C10C 121.6(18) . . ? 
C8C C7C C10C 85.5(16) . . ? 
C1C C7C H7C 107.7 . . ? 
C8C C7C H7C 107.7 . . ? 
C10C C7C H7C 107.7 . . ? 
C9C C8C C7C 92.7(19) . . ? 
C9C C8C H8E 113.2 . . ? 
C7C C8C H8E 113.2 . . ? 
C9C C8C H8F 113.2 . . ? 
C7C C8C H8F 113.2 . . ? 
H8E C8C H8F 110.5 . . ? 
N11C C9C C8C 140(2) . . ? 
N11C C9C C10C 130(2) . . ? 
C8C C9C C10C 90.4(19) . . ? 
C9C C10C C7C 90.0(17) . . ? 
C9C C10C H10E 113.6 . . ? 
C7C C10C H10E 113.6 . . ? 
C9C C10C H10F 113.6 . . ? 
C7C C10C H10F 113.6 . . ? 
H10E C10C H10F 110.9 . . ? 
C9C N11C O12C 106.7(17) . . ? 
N11C O12C P13C 109.7(10) . . ? 
O14C P13C O12C 117.5(8) . . ? 
O14C P13C C15C 114.3(8) . . ? 
O12C P13C C15C 97.4(8) . . ? 
O14C P13C C21C 109.8(9) . . ? 
O12C P13C C21C 106.7(8) . . ? 
C15C P13C C21C 110.4(9) . . ? 
C20C C15C C16C 115.6(18) . . ? 
C20C C15C P13C 119.3(16) . . ? 
C16C C15C P13C 125.0(14) . . ? 
C17C C16C C15C 122(2) . . ? 
C17C C16C H16C 119.2 . . ? 
C15C C16C H16C 119.2 . . ? 
C16C C17C C18C 121(2) . . ? 
C16C C17C H17C 119.3 . . ? 
C18C C17C H17C 119.3 . . ? 
C19C C18C C17C 118(2) . . ? 
C19C C18C H18C 120.9 . . ? 
C17C C18C H18C 120.9 . . ? 
C18C C19C C20C 122(2) . . ? 
C18C C19C H19C 118.9 . . ? 
C20C C19C H19C 118.9 . . ? 
C19C C20C C15C 121(2) . . ? 
C19C C20C H20C 119.6 . . ? 
C15C C20C H20C 119.6 . . ? 
C26C C21C C22C 120.3(19) . . ? 
C26C C21C P13C 118.8(15) . . ? 
C22C C21C P13C 120.9(16) . . ? 
C23C C22C C21C 119.5(18) . . ? 
C23C C22C H22C 120.3 . . ? 
C21C C22C H22C 120.3 . . ? 
C22C C23C C24C 119.3(18) . . ? 
C22C C23C H23C 120.3 . . ? 
C24C C23C H23C 120.3 . . ? 
C23C C24C C25C 122.0(19) . . ? 
C23C C24C H24C 119.0 . . ? 
C25C C24C H24C 119.0 . . ? 
C24C C25C C26C 118(2) . . ? 
C24C C25C H25C 121.0 . . ? 
C26C C25C H25C 121.0 . . ? 
C21C C26C C25C 121(2) . . ? 
C21C C26C H26C 119.6 . . ? 
C25C C26C H26C 119.6 . . ? 
C9D N11D O12D 106.1(15) . . ? 
N11D O12D P13D 112.0(10) . . ? 
O14D P13D O12D 117.3(8) . . ? 
O14D P13D C21D 111.2(9) . . ? 
O12D P13D C21D 96.3(8) . . ? 
O14D P13D C15D 111.6(9) . . ? 
O12D P13D C15D 106.9(8) . . ? 
C21D P13D C15D 112.7(9) . . ? 
C2D C1D C6D 113(2) . . ? 
C2D C1D C7D 131(3) . . ? 
C6D C1D C7D 116(3) . . ? 
C3D C2D C1D 123(3) . . ? 
C3D C2D Cl1D 122(3) . . ? 
C1D C2D Cl1D 114(2) . . ? 
C2D C3D C4D 116(3) . . ? 
C2D C3D H3D 121.9 . . ? 
C4D C3D H3D 121.9 . . ? 
C3D C4D C5D 127(3) . . ? 
C3D C4D H4D 116.3 . . ? 
C5D C4D H4D 116.3 . . ? 
C6D C5D C4D 111(3) . . ? 
C6D C5D H5D 124.7 . . ? 
C4D C5D H5D 124.7 . . ? 
C5D C6D C1D 129(3) . . ? 
C5D C6D H6D 115.3 . . ? 
C1D C6D H6D 115.3 . . ? 
C1D C7D C10D 125(2) . . ? 
C1D C7D C8D 120(2) . . ? 
C10D C7D C8D 89.3(19) . . ? 
C1D C7D H7D 106.7 . . ? 
C10D C7D H7D 106.7 . . ? 
C8D C7D H7D 106.7 . . ? 
C9D C8D C7D 88.1(17) . . ? 
C9D C8D H8G 114.0 . . ? 
C7D C8D H8G 114.0 . . ? 
C9D C8D H8H 114.0 . . ? 
C7D C8D H8H 114.0 . . ? 
H8G C8D H8H 111.2 . . ? 
N11D C9D C8D 140.2(17) . . ? 
N11D C9D C10D 126.7(19) . . ? 
C8D C9D C10D 91.8(16) . . ? 
C7D C10D C9D 87.2(15) . . ? 
C7D C10D H10G 114.1 . . ? 
C9D C10D H10G 114.1 . . ? 
C7D C10D H10H 114.1 . . ? 
C9D C10D H10H 114.1 . . ? 
H10G C10D H10H 111.3 . . ? 
C16D C15D C20D 117.6(19) . . ? 
C16D C15D P13D 121.4(14) . . ? 
C20D C15D P13D 120.9(17) . . ? 
C17D C16D C15D 122(2) . . ? 
C17D C16D H16D 119.2 . . ? 
C15D C16D H16D 119.2 . . ? 
C16D C17D C18D 121(2) . . ? 
C16D C17D H17D 119.7 . . ? 
C18D C17D H17D 119.7 . . ? 
C19D C18D C17D 119.1(19) . . ? 
C19D C18D H18D 120.5 . . ? 
C17D C18D H18D 120.5 . . ? 
C20D C19D C18D 120.5(18) . . ? 
C20D C19D H19D 119.7 . . ? 
C18D C19D H19D 119.7 . . ? 
C19D C20D C15D 120(2) . . ? 
C19D C20D H20D 120.0 . . ? 
C15D C20D H20D 120.0 . . ? 
C26D C21D C22D 116.8(19) . . ? 
C26D C21D P13D 119.7(17) . . ? 
C22D C21D P13D 123.5(16) . . ? 
C23D C22D C21D 122.0(19) . . ? 
C23D C22D H22D 119.0 . . ? 
C21D C22D H22D 119.0 . . ? 
C22D C23D C24D 121(2) . . ? 
C22D C23D H23D 119.4 . . ? 
C24D C23D H23D 119.4 . . ? 
C25D C24D C23D 118(2) . . ? 
C25D C24D H24D 121.0 . . ? 
C23D C24D H24D 121.0 . . ? 
C26D C25D C24D 122(2) . . ? 
C26D C25D H25D 119.0 . . ? 
C24D C25D H25D 119.0 . . ? 
C25D C26D C21D 120(2) . . ? 
C25D C26D H26D 120.0 . . ? 
C21D C26D H26D 120.0 . . ? 
  
loop_ 
 _geom_torsion_atom_site_label_1 
 _geom_torsion_atom_site_label_2 
 _geom_torsion_atom_site_label_3 
 _geom_torsion_atom_site_label_4 
 _geom_torsion 
 _geom_torsion_site_symmetry_1 
 _geom_torsion_site_symmetry_2 
 _geom_torsion_site_symmetry_3 
 _geom_torsion_site_symmetry_4 
 _geom_torsion_publ_flag 
C6A C1A C2A C3A -3(3) . . . . ? 
C7A C1A C2A C3A -179.3(19) . . . . ? 
C6A C1A C2A Cl1A -178.0(15) . . . . ? 
C7A C1A C2A Cl1A 6(2) . . . . ? 
C1A C2A C3A C4A 3(3) . . . . ? 
Cl1A C2A C3A C4A 177.5(15) . . . . ? 
C2A C3A C4A C5A 0(3) . . . . ? 
C3A C4A C5A C6A -3(3) . . . . ? 
C4A C5A C6A C1A 3(4) . . . . ? 
C2A C1A C6A C5A 0(3) . . . . ? 
C7A C1A C6A C5A 176(2) . . . . ? 
C2A C1A C7A C8A 173.4(19) . . . . ? 
C6A C1A C7A C8A -2(3) . . . . ? 
C2A C1A C7A C10A -77(2) . . . . ? 
C6A C1A C7A C10A 108(2) . . . . ? 
C1A C7A C8A C9A 131.9(17) . . . . ? 
C10A C7A C8A C9A 8.8(14) . . . . ? 
C7A C8A C9A N11A 171(2) . . . . ? 
C7A C8A C9A C10A -9.2(14) . . . . ? 
N11A C9A C10A C7A -172(2) . . . . ? 
C8A C9A C10A C7A 9.0(14) . . . . ? 
C1A C7A C10A C9A -134.8(16) . . . . ? 
C8A C7A C10A C9A -8.9(14) . . . . ? 
C10A C9A N11A O12A -177.9(17) . . . . ? 
C8A C9A N11A O12A 1(3) . . . . ? 
C9A N11A O12A P13A 163.1(12) . . . . ? 
N11A O12A P13A O14A -60.9(11) . . . . ? 
N11A O12A P13A C15A 177.2(10) . . . . ? 
N11A O12A P13A C21A 64.7(11) . . . . ? 
O14A P13A C15A C16A -158.1(14) . . . . ? 
O12A P13A C15A C16A -33.4(16) . . . . ? 
C21A P13A C15A C16A 77.6(16) . . . . ? 
O14A P13A C15A C20A 17.2(17) . . . . ? 
O12A P13A C15A C20A 141.9(14) . . . . ? 
C21A P13A C15A C20A -107.0(14) . . . . ? 
C20A C15A C16A C17A 4(3) . . . . ? 
P13A C15A C16A C17A 179.2(15) . . . . ? 
C15A C16A C17A C18A -3(3) . . . . ? 
C16A C17A C18A C19A 2(3) . . . . ? 
C17A C18A C19A C20A -1(3) . . . . ? 
C18A C19A C20A C15A 2(3) . . . . ? 
C16A C15A C20A C19A -3(3) . . . . ? 
P13A C15A C20A C19A -178.8(16) . . . . ? 
O14A P13A C21A C22A -18.4(16) . . . . ? 
O12A P13A C21A C22A -147.8(14) . . . . ? 
C15A P13A C21A C22A 107.3(15) . . . . ? 
O14A P13A C21A C26A 168.1(12) . . . . ? 
O12A P13A C21A C26A 38.7(14) . . . . ? 
C15A P13A C21A C26A -66.2(15) . . . . ? 
C26A C21A C22A C23A 2(3) . . . . ? 
P13A C21A C22A C23A -171.3(14) . . . . ? 
C21A C22A C23A C24A -5(3) . . . . ? 
C22A C23A C24A C25A 6(3) . . . . ? 
C23A C24A C25A C26A -4(3) . . . . ? 
C24A C25A C26A C21A 1(3) . . . . ? 
C22A C21A C26A C25A 0(2) . . . . ? 
P13A C21A C26A C25A 173.4(13) . . . . ? 
C6B C1B C2B C3B 0(3) . . . . ? 
C7B C1B C2B C3B 179.9(18) . . . . ? 
C6B C1B C2B Cl1B -179.3(15) . . . . ? 
C7B C1B C2B Cl1B 0(3) . . . . ? 
C1B C2B C3B C4B 0(3) . . . . ? 
Cl1B C2B C3B C4B 179.6(15) . . . . ? 
C2B C3B C4B C5B -1(3) . . . . ? 
C3B C4B C5B C6B 1(4) . . . . ? 
C4B C5B C6B C1B -1(4) . . . . ? 
C2B C1B C6B C5B 0(3) . . . . ? 
C7B C1B C6B C5B -179(2) . . . . ? 
C2B C1B C7B C8B 169.2(18) . . . . ? 
C6B C1B C7B C8B -11(3) . . . . ? 
C2B C1B C7B C10B -82(2) . . . . ? 
C6B C1B C7B C10B 97(2) . . . . ? 
C1B C7B C8B C9B 131.2(18) . . . . ? 
C10B C7B C8B C9B 8.3(14) . . . . ? 
C7B C8B C9B N11B 170(2) . . . . ? 
C7B C8B C9B C10B -8.6(15) . . . . ? 
N11B C9B C10B C7B -170.9(18) . . . . ? 
C8B C9B C10B C7B 8.3(14) . . . . ? 
C1B C7B C10B C9B -135.8(16) . . . . ? 
C8B C7B C10B C9B -7.8(13) . . . . ? 
C8B C9B N11B O12B 2(3) . . . . ? 
C10B C9B N11B O12B -178.9(16) . . . . ? 
C9B N11B O12B P13B 164.5(12) . . . . ? 
N11B O12B P13B O14B -58.1(12) . . . . ? 
N11B O12B P13B C21B 70.5(11) . . . . ? 
N11B O12B P13B C15B -179.3(10) . . . . ? 
O14B P13B C15B C16B -161.6(14) . . . . ? 
O12B P13B C15B C16B -38.0(16) . . . . ? 
C21B P13B C15B C16B 73.1(16) . . . . ? 
O14B P13B C15B C20B 14.3(17) . . . . ? 
O12B P13B C15B C20B 137.9(13) . . . . ? 
C21B P13B C15B C20B -111.0(14) . . . . ? 
C20B C15B C16B C17B -2(3) . . . . ? 
P13B C15B C16B C17B 174.4(14) . . . . ? 
C15B C16B C17B C18B 0(3) . . . . ? 
C16B C17B C18B C19B 3(3) . . . . ? 
C17B C18B C19B C20B -4(3) . . . . ? 
C18B C19B C20B C15B 3(3) . . . . ? 
C16B C15B C20B C19B 0(3) . . . . ? 
P13B C15B C20B C19B -176.2(15) . . . . ? 
O14B P13B C21B C22B -24.6(16) . . . . ? 
O12B P13B C21B C22B -155.3(13) . . . . ? 
C15B P13B C21B C22B 100.9(15) . . . . ? 
O14B P13B C21B C26B 160.6(13) . . . . ? 
O12B P13B C21B C26B 29.9(14) . . . . ? 
C15B P13B C21B C26B -73.9(15) . . . . ? 
C26B C21B C22B C23B -1(3) . . . . ? 
P13B C21B C22B C23B -176.0(15) . . . . ? 
C21B C22B C23B C24B 2(3) . . . . ? 
C22B C23B C24B C25B -2(3) . . . . ? 
C23B C24B C25B C26B 1(3) . . . . ? 
C22B C21B C26B C25B 0(2) . . . . ? 
P13B C21B C26B C25B 174.8(12) . . . . ? 
C24B C25B C26B C21B 0(3) . . . . ? 
C7C C1C C2C C3C 176(2) . . . . ? 
C6C C1C C2C C3C -3(4) . . . . ? 
C7C C1C C2C Cl1C 0(3) . . . . ? 
C6C C1C C2C Cl1C -178.6(18) . . . . ? 
C1C C2C C3C C4C -2(4) . . . . ? 
Cl1C C2C C3C C4C 174.2(19) . . . . ? 
C2C C3C C4C C5C 2(4) . . . . ? 
C3C C4C C5C C6C 3(5) . . . . ? 
C4C C5C C6C C1C -8(5) . . . . ? 
C2C C1C C6C C5C 8(4) . . . . ? 
C7C C1C C6C C5C -171(2) . . . . ? 
C2C C1C C7C C8C 134(3) . . . . ? 
C6C C1C C7C C8C -48(3) . . . . ? 
C2C C1C C7C C10C -118(3) . . . . ? 
C6C C1C C7C C10C 60(3) . . . . ? 
C1C C7C C8C C9C 135(2) . . . . ? 
C10C C7C C8C C9C 9.2(13) . . . . ? 
C7C C8C C9C N11C 168(2) . . . . ? 
C7C C8C C9C C10C -9.7(14) . . . . ? 
N11C C9C C10C C7C -168.8(19) . . . . ? 
C8C C9C C10C C7C 9.3(13) . . . . ? 
C1C C7C C10C C9C -136.9(19) . . . . ? 
C8C C7C C10C C9C -9.1(13) . . . . ? 
C8C C9C N11C O12C 3(3) . . . . ? 
C10C C9C N11C O12C 179.8(16) . . . . ? 
C9C N11C O12C P13C 171.3(11) . . . . ? 
N11C O12C P13C O14C -68.7(12) . . . . ? 
N11C O12C P13C C15C 168.9(10) . . . . ? 
N11C O12C P13C C21C 55.0(11) . . . . ? 
O14C P13C C15C C20C 26.6(18) . . . . ? 
O12C P13C C15C C20C 151.3(15) . . . . ? 
C21C P13C C15C C20C -97.8(16) . . . . ? 
O14C P13C C15C C16C -156.2(16) . . . . ? 
O12C P13C C15C C16C -31.4(18) . . . . ? 
C21C P13C C15C C16C 79.5(19) . . . . ? 
C20C C15C C16C C17C 0(3) . . . . ? 
P13C C15C C16C C17C -177.1(17) . . . . ? 
C15C C16C C17C C18C 1(3) . . . . ? 
C16C C17C C18C C19C -1(4) . . . . ? 
C17C C18C C19C C20C 1(4) . . . . ? 
C18C C19C C20C C15C 0(3) . . . . ? 
C16C C15C C20C C19C 0(3) . . . . ? 
P13C C15C C20C C19C 177.1(16) . . . . ? 
O14C P13C C21C C26C -10.7(17) . . . . ? 
O12C P13C C21C C26C -139.1(14) . . . . ? 
C15C P13C C21C C26C 116.2(16) . . . . ? 
O14C P13C C21C C22C 171.3(14) . . . . ? 
O12C P13C C21C C22C 42.9(16) . . . . ? 
C15C P13C C21C C22C -61.8(17) . . . . ? 
C26C C21C C22C C23C -2(3) . . . . ? 
P13C C21C C22C C23C 176.4(14) . . . . ? 
C21C C22C C23C C24C 2(3) . . . . ? 
C22C C23C C24C C25C -1(3) . . . . ? 
C23C C24C C25C C26C 0(3) . . . . ? 
C22C C21C C26C C25C 1(3) . . . . ? 
P13C C21C C26C C25C -177.0(15) . . . . ? 
C24C C25C C26C C21C 0(3) . . . . ? 
C9D N11D O12D P13D -163.4(14) . . . . ? 
N11D O12D P13D O14D 62.0(13) . . . . ? 
N11D O12D P13D C21D 179.8(12) . . . . ? 
N11D O12D P13D C15D -64.1(12) . . . . ? 
C6D C1D C2D C3D 5(4) . . . . ? 
C7D C1D C2D C3D 177(3) . . . . ? 
C6D C1D C2D Cl1D 171(2) . . . . ? 
C7D C1D C2D Cl1D -17(4) . . . . ? 
C1D C2D C3D C4D -5(5) . . . . ? 
Cl1D C2D C3D C4D -170(3) . . . . ? 
C2D C3D C4D C5D 0(6) . . . . ? 
C3D C4D C5D C6D 3(6) . . . . ? 
C4D C5D C6D C1D -2(5) . . . . ? 
C2D C1D C6D C5D -1(5) . . . . ? 
C7D C1D C6D C5D -174(3) . . . . ? 
C2D C1D C7D C10D -132(3) . . . . ? 
C6D C1D C7D C10D 39(4) . . . . ? 
C2D C1D C7D C8D 115(3) . . . . ? 
C6D C1D C7D C8D -74(3) . . . . ? 
C1D C7D C8D C9D 145(2) . . . . ? 
C10D C7D C8D C9D 14.3(17) . . . . ? 
O12D N11D C9D C8D 10(4) . . . . ? 
O12D N11D C9D C10D 173.5(19) . . . . ? 
C7D C8D C9D N11D 152(3) . . . . ? 
C7D C8D C9D C10D -14.3(17) . . . . ? 
C1D C7D C10D C9D -141(3) . . . . ? 
C8D C7D C10D C9D -13.8(17) . . . . ? 
N11D C9D C10D C7D -155(2) . . . . ? 
C8D C9D C10D C7D 14.5(18) . . . . ? 
O14D P13D C15D C16D 8.0(18) . . . . ? 
O12D P13D C15D C16D 137.5(15) . . . . ? 
C21D P13D C15D C16D -117.9(16) . . . . ? 
O14D P13D C15D C20D -176.0(15) . . . . ? 
O12D P13D C15D C20D -46.5(17) . . . . ? 
C21D P13D C15D C20D 58.1(18) . . . . ? 
C20D C15D C16D C17D 1(3) . . . . ? 
P13D C15D C16D C17D 177.3(16) . . . . ? 
C15D C16D C17D C18D -4(3) . . . . ? 
C16D C17D C18D C19D 7(3) . . . . ? 
C17D C18D C19D C20D -8(3) . . . . ? 
C18D C19D C20D C15D 5(3) . . . . ? 
C16D C15D C20D C19D -2(3) . . . . ? 
P13D C15D C20D C19D -178.0(14) . . . . ? 
O14D P13D C21D C26D -20(2) . . . . ? 
O12D P13D C21D C26D -142.6(17) . . . . ? 
C15D P13D C21D C26D 106.1(18) . . . . ? 
O14D P13D C21D C22D 162.1(16) . . . . ? 
O12D P13D C21D C22D 39.5(17) . . . . ? 
C15D P13D C21D C22D -71.8(19) . . . . ? 
C26D C21D C22D C23D 3(3) . . . . ? 
P13D C21D C22D C23D -178.6(18) . . . . ? 
C21D C22D C23D C24D -2(3) . . . . ? 
C22D C23D C24D C25D -1(4) . . . . ? 
C23D C24D C25D C26D 2(4) . . . . ? 
C24D C25D C26D C21D -1(4) . . . . ? 
C22D C21D C26D C25D -2(3) . . . . ? 
P13D C21D C26D C25D 180.0(18) . . . . ? 
  
_refine_diff_density_max    0.930 
_refine_diff_density_min   -0.501 
_refine_diff_density_rms    0.176 

# start Validation Reply Form
_vrf_PLAT084_6h
;
PROBLEM: High wR2 Value (i.e. > 0.25) ...................       0.40 Report
RESPONSE: very thin needle with tiny other crystals. It was not possible
to separate the major crystal from the others 
;
_vrf_PLAT234_6h
;
PROBLEM: Large Hirshfeld Difference C2C      --C3C      .       0.28 Ang.  
RESPONSE: very thin needle with tiny other crystals. It was not possible
to separate the major crystal from the others 
;
_vrf_PLAT241_6h
;
PROBLEM: High   'MainMol' Ueq as Compared to Neighbors of        C4D Check 
RESPONSE: very thin needle with tiny other crystals. It was not possible
to separate the major crystal from the others 
;
_vrf_PLAT242_6h
;
PROBLEM: Low    'MainMol' Ueq as Compared to Neighbors of        C5D Check 
RESPONSE: very thin needle with tiny other crystals. It was not possible
to separate the major crystal from the others 
;
_vrf_PLAT340_6h
;
PROBLEM: Low Bond Precision on  C-C Bonds ...............    0.03163 Ang.  
RESPONSE: very thin needle with tiny other crystals. It was not possible
to separate the major crystal from the others 
;
# end Validation Reply Form

  
_shelx_res_file 
; 
TITL mar648 in P2(1) 
    mar648.res 
    created by SHELXL-2019/3 at 13:44:33 on 24-Mar-2025 
CELL  1.54186  17.7846   8.5371  26.5047   90.000  106.358   90.000 
ZERR    8.000   0.0013   0.0004   0.0021    0.000    0.006    0.000 
LATT -1 
SYMM -X, 1/2+Y, -Z 
SFAC C H CL N O P 
UNIT 176 152 8 8 16 8 
OMIT -8 0 3 
OMIT -8 -2 3 
LIST 4 ! automatically inserted. Change 6 to 4 for CHECKCIF!! 
L.S. 5 
FMAP 2 
PLAN -10 .5 -.5 
TEMP -153 
BOND $H 
CONF 
ACTA 
RIGU 0.01 C1D > C6D 
SIZE 0.060  0.080  0.69 
WGHT    0.200000 
FVAR       0.18359 
CL1A  3    0.199119    0.375684    0.781537    11.00000    0.13074    0.07108 = 
         0.10174   -0.00890    0.06485   -0.03686 
SAME C1D > C6D 
C1A   1    0.096239    0.208231    0.815239    11.00000    0.07537    0.05654 = 
         0.07272    0.01436    0.02539    0.02020 
C2A   1    0.133657    0.219806    0.775087    11.00000    0.08965    0.05135 = 
         0.06881   -0.00026    0.02929   -0.00914 
C3A   1    0.127408    0.116397    0.736332    11.00000    0.07342    0.07027 = 
         0.09223   -0.01180    0.03746   -0.00050 
AFIX  43 
H3A   2    0.156547    0.129068    0.711572    11.00000   -1.20000 
AFIX   0 
C4A   1    0.076866   -0.011060    0.733118    11.00000    0.05646    0.08408 = 
         0.07482   -0.00396   -0.01072    0.01298 
AFIX  43 
H4A   2    0.071277   -0.086675    0.706012    11.00000   -1.20000 
AFIX   0 
C5A   1    0.034670   -0.026442    0.770012    11.00000    0.10312    0.06013 = 
         0.11826   -0.01316    0.05196   -0.01016 
AFIX  43 
H5A   2   -0.001654   -0.109822    0.767209    11.00000   -1.20000 
AFIX   0 
C6A   1    0.045432    0.074110    0.808222    11.00000    0.09179    0.08057 = 
         0.08725   -0.00863    0.04135   -0.02127 
AFIX  43 
H6A   2    0.017524    0.057678    0.833506    11.00000   -1.20000 
AFIX   0 
C7A   1    0.103505    0.327477    0.858343    11.00000    0.06827    0.05060 = 
         0.07952   -0.00699    0.03072   -0.01156 
AFIX  13 
H7A   2    0.096149    0.434406    0.842296    11.00000   -1.20000 
AFIX   0 
C8A   1    0.054187    0.314195    0.896638    11.00000    0.06936    0.06944 = 
         0.08354   -0.00353    0.03014   -0.01976 
AFIX  23 
H8A   2    0.014865    0.398577    0.893148    11.00000   -1.20000 
H8B   2    0.030346    0.209678    0.897253    11.00000   -1.20000 
AFIX   0 
C9A   1    0.128396    0.340267    0.940096    11.00000    0.07750    0.05776 = 
         0.05740    0.00251    0.02926    0.00641 
C10A  1    0.180402    0.326174    0.904362    11.00000    0.05999    0.06468 = 
         0.08905    0.00070    0.04710    0.00171 
AFIX  23 
H10A  2    0.210130    0.226763    0.908100    11.00000   -1.20000 
H10B  2    0.214809    0.417792    0.905067    11.00000   -1.20000 
AFIX   0 
N11A  4    0.143381    0.364176    0.989067    11.00000    0.05248    0.04899 = 
         0.07925   -0.00446    0.02790   -0.00672 
O12A  5    0.068360    0.361248    1.004097    11.00000    0.05402    0.04492 = 
         0.08576   -0.01238    0.02299    0.00359 
P13A  6    0.080564    0.340286    1.064683    11.00000    0.05643    0.04643 = 
         0.07360   -0.00208    0.03277    0.00099 
O14A  5    0.119497    0.196650    1.089245    11.00000    0.07429    0.03975 = 
         0.11702    0.00118    0.03608    0.00454 
C15A  1   -0.017989    0.353190    1.064405    11.00000    0.07855    0.04030 = 
         0.06450   -0.00517    0.03181   -0.00116 
C16A  1   -0.075094    0.450254    1.028455    11.00000    0.07609    0.05718 = 
         0.09256   -0.00760    0.05510   -0.00225 
AFIX  43 
H16A  2   -0.059181    0.512476    1.003568    11.00000   -1.20000 
AFIX   0 
C17A  1   -0.150488    0.454818    1.029314    11.00000    0.05814    0.04815 = 
         0.09492   -0.00045    0.02918    0.01285 
AFIX  43 
H17A  2   -0.186203    0.523776    1.006360    11.00000   -1.20000 
AFIX   0 
C18A  1   -0.177010    0.357208    1.064317    11.00000    0.05254    0.05411 = 
         0.11885   -0.01971    0.04521   -0.02078 
AFIX  43 
H18A  2   -0.230477    0.358032    1.064192    11.00000   -1.20000 
AFIX   0 
C19A  1   -0.123224    0.260439    1.098763    11.00000    0.07895    0.07180 = 
         0.14813    0.01621    0.06328   -0.00557 
AFIX  43 
H19A  2   -0.140517    0.196942    1.122743    11.00000   -1.20000 
AFIX   0 
C20A  1   -0.047226    0.254172    1.099095    11.00000    0.05942    0.04368 = 
         0.08915   -0.00275    0.03514    0.00375 
AFIX  43 
H20A  2   -0.012567    0.184127    1.122311    11.00000   -1.20000 
AFIX   0 
C21A  1    0.131432    0.511018    1.096355    11.00000    0.06337    0.06266 = 
         0.03871   -0.00567    0.02418    0.00757 
C22A  1    0.183364    0.499633    1.146211    11.00000    0.08503    0.04995 = 
         0.08892   -0.00113    0.02773   -0.01933 
AFIX  43 
H22A  2    0.197363    0.399246    1.161425    11.00000   -1.20000 
AFIX   0 
C23A  1    0.215544    0.634056    1.174526    11.00000    0.07646    0.06793 = 
         0.08434   -0.00139    0.03104   -0.00929 
AFIX  43 
H23A  2    0.247634    0.626180    1.209769    11.00000   -1.20000 
AFIX   0 
C24A  1    0.199587    0.778788    1.150048    11.00000    0.06837    0.04730 = 
         0.09398   -0.00639    0.03843   -0.01620 
AFIX  43 
H24A  2    0.225191    0.869521    1.167490    11.00000   -1.20000 
AFIX   0 
C25A  1    0.147766    0.792960    1.101376    11.00000    0.07669    0.03132 = 
         0.12363    0.00921    0.05021    0.01258 
AFIX  43 
H25A  2    0.135341    0.894415    1.086666    11.00000   -1.20000 
AFIX   0 
C26A  1    0.112565    0.662814    1.072647    11.00000    0.05348    0.04326 = 
         0.09513    0.00068    0.04049    0.00570 
AFIX  43 
H26A  2    0.077239    0.673907    1.038500    11.00000   -1.20000 
AFIX   0 
CL1B  3    0.185352    0.377469    0.274421    11.00000    0.11689    0.08423 = 
         0.11341   -0.01890    0.06998   -0.04175 
C1B   1    0.098664    0.182444    0.315805    11.00000    0.07436    0.04869 = 
         0.06422    0.00392    0.01678    0.00641 
C2B   1    0.131234    0.203822    0.275219    11.00000    0.07874    0.08709 = 
         0.05825   -0.00789    0.02794   -0.00326 
C3B   1    0.125952    0.101334    0.234933    11.00000    0.05629    0.07447 = 
         0.06572   -0.00384    0.03108   -0.00635 
AFIX  43 
H3B   2    0.149982    0.123360    0.207930    11.00000   -1.20000 
AFIX   0 
C4B   1    0.083318   -0.039501    0.234677    11.00000    0.10130    0.08168 = 
         0.09060   -0.01959    0.04785   -0.00077 
AFIX  43 
H4B   2    0.077486   -0.114005    0.207217    11.00000   -1.20000 
AFIX   0 
C5B   1    0.051463   -0.064534    0.274302    11.00000    0.13274    0.05696 = 
         0.10794   -0.02385    0.06129   -0.02463 
AFIX  43 
H5B   2    0.023685   -0.159288    0.274831    11.00000   -1.20000 
AFIX   0 
C6B   1    0.057632    0.041741    0.313946    11.00000    0.08667    0.06214 = 
         0.10615   -0.00213    0.04541   -0.01273 
AFIX  43 
H6B   2    0.033460    0.019400    0.340854    11.00000   -1.20000 
AFIX   0 
C7B   1    0.106243    0.298786    0.359397    11.00000    0.06416    0.05171 = 
         0.06043   -0.00659    0.02605   -0.01218 
AFIX  13 
H7B   2    0.100131    0.406355    0.343836    11.00000   -1.20000 
AFIX   0 
C8B   1    0.059452    0.290009    0.399085    11.00000    0.07845    0.05737 = 
         0.06592    0.00474    0.02869    0.00960 
AFIX  23 
H8C   2    0.021266    0.376469    0.395763    11.00000   -1.20000 
H8D   2    0.033830    0.187310    0.399609    11.00000   -1.20000 
AFIX   0 
C9B   1    0.129307    0.310749    0.441651    11.00000    0.06151    0.04405 = 
         0.06541    0.00869    0.01110   -0.00361 
C10B  1    0.183713    0.294772    0.406193    11.00000    0.10276    0.06369 = 
         0.05602   -0.00918    0.03767   -0.01033 
AFIX  23 
H10C  2    0.212624    0.194363    0.410009    11.00000   -1.20000 
H10D  2    0.218923    0.385362    0.407384    11.00000   -1.20000 
AFIX   0 
N11B  4    0.148620    0.335620    0.490579    11.00000    0.06973    0.05343 = 
         0.08315    0.00321    0.03845   -0.00306 
O12B  5    0.075152    0.337883    0.505997    11.00000    0.05944    0.06336 = 
         0.06883   -0.00926    0.02930    0.00435 
P13B  6    0.087055    0.322455    0.566919    11.00000    0.06129    0.04301 = 
         0.07665   -0.00299    0.03044    0.00249 
O14B  5    0.127887    0.182928    0.592519    11.00000    0.06340    0.04722 = 
         0.10335   -0.00480    0.03355   -0.00684 
C15B  1   -0.015632    0.328360    0.565363    11.00000    0.05832    0.05014 = 
         0.06756   -0.01064    0.02861   -0.00710 
C16B  1   -0.070353    0.422833    0.531720    11.00000    0.06563    0.04648 = 
         0.08240    0.00205    0.02574   -0.00078 
AFIX  43 
H16B  2   -0.054455    0.496393    0.509854    11.00000   -1.20000 
AFIX   0 
C17B  1   -0.145714    0.410112    0.530127    11.00000    0.07272    0.05537 = 
         0.08603   -0.00658    0.04152   -0.00803 
AFIX  43 
H17B  2   -0.183102    0.475202    0.506760    11.00000   -1.20000 
AFIX   0 
C18B  1   -0.170557    0.306731    0.560964    11.00000    0.05038    0.06903 = 
         0.12378   -0.02858    0.03124   -0.00482 
AFIX  43 
H18B  2   -0.224959    0.297708    0.557714    11.00000   -1.20000 
AFIX   0 
C19B  1   -0.117748    0.214602    0.596971    11.00000    0.07395    0.07503 = 
         0.09524    0.00492    0.04705   -0.00270 
AFIX  43 
H19B  2   -0.134225    0.146912    0.620255    11.00000   -1.20000 
AFIX   0 
C20B  1   -0.041231    0.224875    0.597686    11.00000    0.06773    0.04947 = 
         0.06848    0.00298    0.03081    0.00082 
AFIX  43 
H20B  2   -0.003967    0.159381    0.620979    11.00000   -1.20000 
AFIX   0 
C21B  1    0.130077    0.501038    0.597136    11.00000    0.04723    0.03802 = 
         0.03987   -0.00447    0.02535   -0.00235 
C22B  1    0.172075    0.497926    0.647802    11.00000    0.10529    0.03943 = 
         0.09729   -0.00832    0.04376   -0.03423 
AFIX  43 
H22B  2    0.180694    0.400191    0.665646    11.00000   -1.20000 
AFIX   0 
C23B  1    0.205313    0.640637    0.676771    11.00000    0.10757    0.07061 = 
         0.10295   -0.01300    0.04618   -0.00194 
AFIX  43 
H23B  2    0.236247    0.636472    0.712386    11.00000   -1.20000 
AFIX   0 
C24B  1    0.189803    0.778261    0.650350    11.00000    0.06331    0.04711 = 
         0.09534   -0.00623    0.04245   -0.01774 
AFIX  43 
H24B  2    0.209005    0.873125    0.668058    11.00000   -1.20000 
AFIX   0 
C25B  1    0.147794    0.782883    0.599608    11.00000    0.06752    0.03709 = 
         0.11116   -0.00411    0.05421    0.00056 
AFIX  43 
H25B  2    0.138518    0.880901    0.581972    11.00000   -1.20000 
AFIX   0 
C26B  1    0.117284    0.645984    0.572057    11.00000    0.07333    0.05594 = 
         0.07903   -0.00276    0.04083   -0.01605 
AFIX  43 
H26B  2    0.087784    0.652232    0.536152    11.00000   -1.20000 
AFIX   0 
CL1C  3    0.407284    0.765578    0.746093    11.00000    0.10938    0.07268 = 
         0.14197   -0.02096    0.06115   -0.00558 
C1C   1    0.406221    0.507178    0.691279    11.00000    0.08896    0.10275 = 
         0.06187    0.02304    0.04568    0.01513 
C2C   1    0.408982    0.556086    0.736593    11.00000    0.08408    0.09813 = 
         0.05765    0.00238    0.02539    0.02404 
C3C   1    0.408564    0.473444    0.783561    11.00000    0.05592    0.08660 = 
         0.15773   -0.01017    0.03903    0.00628 
AFIX  43 
H3C   2    0.412246    0.524674    0.815987    11.00000   -1.20000 
AFIX   0 
C4C   1    0.402444    0.315422    0.777696    11.00000    0.12017    0.12300 = 
         0.08565    0.01315    0.04440   -0.00414 
AFIX  43 
H4C   2    0.400228    0.251578    0.806599    11.00000   -1.20000 
AFIX   0 
C5C   1    0.399320    0.244731    0.728217    11.00000    0.12810    0.08457 = 
         0.18824    0.01608    0.06641    0.01851 
AFIX  43 
H5C   2    0.392448    0.134613    0.724253    11.00000   -1.20000 
AFIX   0 
C6C   1    0.405999    0.332065    0.686625    11.00000    0.15007    0.07954 = 
         0.13929    0.04093    0.04769   -0.00289 
AFIX  43 
H6C   2    0.410414    0.283106    0.655397    11.00000   -1.20000 
AFIX   0 
C7C   1    0.401696    0.587749    0.642810    11.00000    0.09801    0.05300 = 
         0.11497   -0.01184    0.05675   -0.01238 
AFIX  13 
H7C   2    0.407218    0.702431    0.650663    11.00000   -1.20000 
AFIX   0 
C8C   1    0.452841    0.548163    0.606104    11.00000    0.14886    0.04771 = 
         0.07208   -0.00592    0.05083   -0.01087 
AFIX  23 
H8E   2    0.493090    0.628635    0.606513    11.00000   -1.20000 
H8F   2    0.477005    0.442902    0.612569    11.00000   -1.20000 
AFIX   0 
C9C   1    0.384496    0.555218    0.558032    11.00000    0.10364    0.03292 = 
         0.08894    0.00996    0.03707    0.00206 
C10C  1    0.329015    0.564855    0.591873    11.00000    0.07430    0.05769 = 
         0.12163    0.00903    0.04755    0.01463 
AFIX  23 
H10E  2    0.299305    0.467042    0.592314    11.00000   -1.20000 
H10F  2    0.293422    0.656345    0.583880    11.00000   -1.20000 
AFIX   0 
N11C  4    0.370602    0.558184    0.509218    11.00000    0.10089    0.05760 = 
         0.06708    0.01020    0.03606    0.01351 
O12C  5    0.448289    0.545016    0.497563    11.00000    0.06545    0.04853 = 
         0.09343    0.00134    0.03266   -0.01496 
P13C  6    0.434946    0.521811    0.436827    11.00000    0.07230    0.05164 = 
         0.08365    0.00091    0.03673   -0.00407 
O14C  5    0.400117    0.370393    0.413298    11.00000    0.08359    0.06637 = 
         0.09844    0.00308    0.03515    0.00173 
C15C  1    0.531996    0.550367    0.436167    11.00000    0.07366    0.04685 = 
         0.07876    0.00527    0.04032    0.01397 
C16C  1    0.587345    0.651405    0.471439    11.00000    0.06807    0.06178 = 
         0.11705   -0.01747    0.01756    0.00772 
AFIX  43 
H16C  2    0.572030    0.704525    0.498456    11.00000   -1.20000 
AFIX   0 
C17C  1    0.659854    0.672500    0.467174    11.00000    0.07605    0.05627 = 
         0.10322   -0.00698    0.03336    0.00027 
AFIX  43 
H17C  2    0.694942    0.739347    0.491433    11.00000   -1.20000 
AFIX   0 
C18C  1    0.685345    0.597840    0.427530    11.00000    0.07507    0.08043 = 
         0.13116    0.00379    0.05758   -0.00422 
AFIX  43 
H18C  2    0.736598    0.615235    0.424394    11.00000   -1.20000 
AFIX   0 
C19C  1    0.635002    0.500799    0.394061    11.00000    0.08566    0.07103 = 
         0.12496   -0.00424    0.05211    0.00462 
AFIX  43 
H19C  2    0.651951    0.448454    0.367576    11.00000   -1.20000 
AFIX   0 
C20C  1    0.559503    0.475219    0.397133    11.00000    0.09810    0.05555 = 
         0.09407   -0.00624    0.04372    0.01199 
AFIX  43 
H20C  2    0.525785    0.406485    0.372781    11.00000   -1.20000 
AFIX   0 
C21C  1    0.374522    0.682151    0.404625    11.00000    0.07578    0.05872 = 
         0.06402   -0.00211    0.04106    0.00095 
C22C  1    0.388743    0.836410    0.424257    11.00000    0.04933    0.06295 = 
         0.06617   -0.00635    0.02008   -0.00161 
AFIX  43 
H22C  2    0.428649    0.856296    0.455955    11.00000   -1.20000 
AFIX   0 
C23C  1    0.344125    0.958196    0.396975    11.00000    0.09155    0.03795 = 
         0.11053    0.00414    0.05533   -0.00086 
AFIX  43 
H23C  2    0.353945    1.062852    0.409242    11.00000   -1.20000 
AFIX   0 
C24C  1    0.284778    0.925955    0.351431    11.00000    0.08750    0.06325 = 
         0.08952    0.01041    0.02658    0.02619 
AFIX  43 
H24C  2    0.253670    1.009830    0.333155    11.00000   -1.20000 
AFIX   0 
C25C  1    0.269471    0.774425    0.331733    11.00000    0.06029    0.09275 = 
         0.09397   -0.00707    0.02817    0.00922 
AFIX  43 
H25C  2    0.228893    0.754488    0.300381    11.00000   -1.20000 
AFIX   0 
C26C  1    0.315487    0.652667    0.359394    11.00000    0.05887    0.06736 = 
         0.09047   -0.00746    0.03036    0.00260 
AFIX  43 
H26C  2    0.305928    0.548241    0.346842    11.00000   -1.20000 
AFIX   0 
CL1D  3    0.580664    1.058181    0.794340    11.00000    0.20254    0.11851 = 
         0.27854    0.00729    0.08320    0.02436 
N11D  4    0.648275    0.639057    0.991042    11.00000    0.05980    0.07859 = 
         0.08462    0.00048    0.03519    0.00879 
O12D  5    0.570357    0.637033    1.001581    11.00000    0.05710    0.05625 = 
         0.07875    0.00632    0.01799    0.00056 
P13D  6    0.577542    0.660551    1.062321    11.00000    0.06592    0.03952 = 
         0.08572    0.00021    0.03264    0.00005 
O14D  5    0.611847    0.811191    1.087070    11.00000    0.08765    0.05110 = 
         0.09548   -0.00284    0.03551   -0.00755 
C1D   1    0.619987    0.763121    0.813476    11.00000    0.10144    0.22555 = 
         0.04791   -0.02450    0.01785    0.01724 
C2D   1    0.608075    0.883808    0.774285    11.00000    0.06248    0.26436 = 
         0.13164   -0.01548   -0.00203    0.02636 
C3D   1    0.602374    0.855325    0.725203    11.00000    0.06369    0.21533 = 
         0.11018    0.06959    0.01829   -0.01129 
AFIX  43 
H3D   2    0.590784    0.935518    0.699309    11.00000   -1.20000 
AFIX   0 
C4D   1    0.614399    0.698186    0.712508    11.00000    0.13885    0.25024 = 
         0.13648   -0.03399   -0.02235   -0.03096 
AFIX  43 
H4D   2    0.610624    0.677286    0.676674    11.00000   -1.20000 
AFIX   0 
C5D   1    0.631424    0.568469    0.747137    11.00000    0.09749    0.19025 = 
         0.09349   -0.02971    0.03604    0.03043 
AFIX  43 
H5D   2    0.641277    0.465208    0.737242    11.00000   -1.20000 
AFIX   0 
C6D   1    0.631703    0.609590    0.793620    11.00000    0.16726    0.23679 = 
         0.14478   -0.08843    0.09001   -0.01921 
AFIX  43 
H6D   2    0.640945    0.527435    0.818799    11.00000   -1.20000 
AFIX   0 
C7D   1    0.631712    0.773286    0.870567    11.00000    0.08489    0.05880 = 
         0.23443    0.01792    0.07951    0.02199 
AFIX  13 
H7D   2    0.636471    0.887099    0.879846    11.00000   -1.20000 
AFIX   0 
C8D   1    0.569377    0.703190    0.895693    11.00000    0.06248    0.07959 = 
         0.07927   -0.01108    0.03041    0.01215 
AFIX  23 
H8G   2    0.532825    0.781789    0.902942    11.00000   -1.20000 
H8H   2    0.540652    0.612025    0.876450    11.00000   -1.20000 
AFIX   0 
C9D   1    0.635008    0.660402    0.942651    11.00000    0.07509    0.07548 = 
         0.06661   -0.00665    0.03263    0.01432 
C10D  1    0.696477    0.688000    0.912432    11.00000    0.04818    0.10699 = 
         0.12306   -0.01035    0.03733    0.00686 
AFIX  23 
H10G  2    0.740611    0.756163    0.931055    11.00000   -1.20000 
H10H  2    0.715499    0.590876    0.899702    11.00000   -1.20000 
AFIX   0 
C15D  1    0.630225    0.494795    1.096316    11.00000    0.06543    0.04379 = 
         0.09031   -0.00215    0.03397   -0.00389 
C16D  1    0.688044    0.511894    1.143381    11.00000    0.08090    0.05632 = 
         0.08966    0.00911    0.04450    0.01637 
AFIX  43 
H16D  2    0.701562    0.614063    1.157162    11.00000   -1.20000 
  
AFIX   0 
C17D  1    0.725078    0.389457    1.169754    11.00000    0.06876    0.07933 = 
         0.08646    0.00045    0.01819    0.00049 
AFIX  43 
H17D  2    0.766800    0.405297    1.200813    11.00000   -1.20000 
AFIX   0 
C18D  1    0.703385    0.237910    1.152346    11.00000    0.08589    0.06166 = 
         0.09037    0.02540    0.02622    0.00203 
AFIX  43 
H18D  2    0.725656    0.150284    1.173363    11.00000   -1.20000 
AFIX   0 
C19D  1    0.649709    0.216895    1.104697    11.00000    0.05238    0.04040 = 
         0.09061    0.00797    0.03083    0.01724 
AFIX  43 
H19D  2    0.639526    0.114492    1.090372    11.00000   -1.20000 
AFIX   0 
C20D  1    0.610674    0.341296    1.077549    11.00000    0.05361    0.04266 = 
         0.10964   -0.00449    0.04023    0.00060 
AFIX  43 
H20D  2    0.570163    0.324834    1.045886    11.00000   -1.20000 
AFIX   0 
C21D  1    0.476479    0.651090    1.056063    11.00000    0.08995    0.05992 = 
         0.06904    0.00764    0.02315    0.00287 
C22D  1    0.423203    0.542550    1.020908    11.00000    0.06145    0.04378 = 
         0.09698   -0.01287    0.01280   -0.00375 
AFIX  43 
H22D  2    0.443695    0.471080    1.000682    11.00000   -1.20000 
AFIX   0 
C23D  1    0.348309    0.540686    1.016413    11.00000    0.08323    0.06686 = 
         0.09582   -0.00114    0.03054    0.02089 
AFIX  43 
H23D  2    0.315295    0.470589    0.992198    11.00000   -1.20000 
AFIX   0 
C24D  1    0.315311    0.640970    1.046882    11.00000    0.08136    0.07173 = 
         0.12946   -0.00856    0.02951   -0.01350 
AFIX  43 
H24D  2    0.260624    0.640153    1.043250    11.00000   -1.20000 
AFIX   0 
C25D  1    0.365711    0.741495    1.082564    11.00000    0.09576    0.10670 = 
         0.16521    0.00187    0.08408    0.04099 
AFIX  43 
H25D  2    0.344772    0.807096    1.104228    11.00000   -1.20000 
AFIX   0 
C26D  1    0.444043    0.748210    1.087205    11.00000    0.09780    0.05864 = 
         0.11987   -0.00071    0.05734    0.02914 
AFIX  43 
H26D  2    0.476624    0.818650    1.111525    11.00000   -1.20000 
AFIX   0 
HKLF 4 
  
  
  
  
REM  mar648 in P2(1) 
REM wR2 = 0.3989, GooF = S = 1.166, Restrained GooF = 1.166 for all data 
REM R1 = 0.1450 for 6363 Fo > 4sig(Fo) and 0.2361 for all 13674 data 
REM 973 parameters refined using 49 restraints 
  
END 
  
WGHT      0.2000      0.0000 
  
REM Highest difference peak  0.930,  deepest hole -0.501,  1-sigma level  0.176 
Q1    1   0.1210  0.3125  0.4017  11.00000  0.05    0.91 
Q2    1   0.1215  0.3407  0.9014  11.00000  0.05    0.91 
Q3    1   0.5485  0.6578  0.9602  11.00000  0.05    0.88 
Q4    1   0.6009  0.6578  1.1095  11.00000  0.05    0.87 
Q5    1   0.0584  0.3443  1.0163  11.00000  0.05    0.85 
Q6    1   0.0532  0.3500  0.9698  11.00000  0.05    0.82 
Q7    1   0.1035  0.3415  1.1111  11.00000  0.05    0.80 
Q8    1   0.0675  0.3265  0.5182  11.00000  0.05    0.79 
Q9    1   0.4597  0.5396  0.5371  11.00000  0.05    0.79 
Q10   1   0.1096  0.3173  0.6090  11.00000  0.05    0.76 
; 
_shelx_res_checksum   14638 
  
_shelx_hkl_file 
; 
   2  -2  10   23.68    2.22   0 
   2  -2  11   13.50    2.16   0 
   3  -2  10   45.33    2.45   0 
   3   0  -2   12.32    0.47   0 
   4  -2   9    0.07    1.98   0 
  -4  -1  14    7.25    1.52   0 
  -4   1   3  343.51    2.24   0 
  -1   1  -1   38.66    1.28   0 
   0   1  -2  522.16    2.59   0 
   1  -2  10   72.36    2.59   0 
   1  -2  11   27.05    2.27   0 
   3  -2   8   25.30    2.23   0 
   4  -2   8   57.12    2.54   0 
  -2  -1   6  574.13    2.96   0 
   0  -2  13    2.20    2.01   0 
   2  -2   8    3.68    2.01   0 
   3  -2   7    6.56    2.03   0 
   4  -2   7    1.82    2.01   0 
   5  -2   7   31.33    2.27   0 
   1  -2   8  124.15    2.78   0 
   4  -2   6   85.30    2.61   0 
   0  -2   9    7.36    2.31   0 
   0  -1   3  440.01    2.46   0 
   1  -1   2   58.40    1.38   0 
   3  -2   6   78.54    2.47   0 
  -1  -2  12    2.56    1.93   0 
  -1  -2  14   14.95    2.24   0 
  -1  -1   4  138.60    1.77   0 
   2  -2   6  140.69    2.75   0 
   4  -2   5   15.86    2.05   0 
   5  -2   5    2.48    1.94   0 
  -1  -2  11    2.24    1.89   0 
   6  -2   5    7.41    1.91   0 
  -1  -2  10  162.70    2.91   0 
   6  -2   4  118.89    2.72   0 
  -3   1   2 1104.62    3.78   0 
  -2  -2  13    0.81    2.26   0 
  -2  -2  14   12.09    2.03   0 
  -2  -2  15   12.05    2.52   0 
   1  -2   6  366.64    3.63   0 
   2  -2   5  173.20    2.88   0 
   2   1  -3   64.05    1.23   0 
  -2  -2  11   10.69    1.85   0 
  -2  -1   5  265.57    2.03   0 
   4  -2   3   37.96    1.98   0 
   1  -2   5  276.48    3.22   0 
   2  -2   4  180.61    2.71   0 
  -2  -2  10   71.95    2.21   0 
  -5  -1  13    2.42    0.96   0 
  -3  -2  14   70.74    2.50   0 
  -2   1   1  129.81    1.67   0 
  -6   1   9   10.66    0.86   0 
  -3  -2  13    0.46    1.66   0 
  -2  -2   9   23.68    1.81   0 
  -1  -2   7   50.95    2.00   0 
   1  -1   1   36.45    1.19   0 
   1   1  -2  103.73    1.54   0 
   4  -2   2  238.78    2.97   0 
   1  -2   4  946.00    4.91   0 
   2  -3   9    5.05    2.05   0 
   3  -3   8    9.34    2.11   0 
  -1   1   0  877.77    3.33   0 
   0  -2   5  373.88    3.39   0 
   4  -3   7    3.22    2.01   0 
  -2  -2   8   68.95    1.98   0 
   0  -3  11   16.79    2.61   0 
   1  -3   9   36.12    2.40   0 
   2  -1   0  378.21    2.24   0 
   3  -3   7   16.87    2.19   0 
   4  -3   6   25.05    2.24   0 
   5  -3   6   79.60    2.79   0 
  -3  -1   6  271.75    1.88   0 
  -1  -2   6  369.61    3.27   0 
  -3  -2  10  157.59    2.55   0 
   0  -3  10  400.70    4.66   0 
   1  -3   8   85.27    2.75   0 
   3  -3   6   10.72    2.03   0 
   4  -3   5   10.31    2.01   0 
   4  -2   1   33.88    1.93   0 
  -4  -2  14   40.08    1.94   0 
   1  -2   3  293.68    3.03   0 
  -4  -2  13    3.83    1.70   0 
   0  -2   4  511.12    3.69   0 
   1  -3   7   90.22    2.78   0 
   2  -3   6  218.72    3.45   0 
   2  -2   2  150.66    2.54   0 
   3  -3   5   16.24    2.20   0 
   3  -1  -1   86.07    1.35   0 
   6  -3   4   54.60    2.45   0 
  -5   1   7   23.36    1.00   0 
  -2  -1   4  398.91    2.08   0 
   0  -3   8  122.59    2.98   0 
   3  -2   1   58.45    2.07   0 
  -2  -3  13    5.11    2.06   0 
  -1  -2   5  119.55    2.22   0 
  -1  -3   9    9.24    2.06   0 
   0  -3   7    2.62    2.04   0 
  -2  -2   6   10.04    1.55   0 
   2  -3   4 1264.09    6.88   0 
  -5  -1  10   62.97    1.08   0 
  -3  -3  14   22.11    2.58   0 
  -2   1   2  306.83    2.42   0 
  -1  -3   8   14.11    2.11   0 
   0  -2   3   25.72    1.85   0 
   1  -3   5   10.44    2.13   0 
   2  -2   1   50.76    2.04   0 
   3  -3   3   58.31    2.53   0 
  -3  -3  13    6.50    2.44   0 
   1  -1   0  785.86    3.01   0 
   3  -2   0  376.50    3.30   0 
  -3  -3  12   98.13    2.80   0 
   1  -3   4   -0.74    2.11   0 
   2  -3   3   32.57    2.39   0 
   2   1  -2  314.46    2.17   0 
  -3  -1   5  140.50    1.43   0 
  -1  -1   2   69.24    1.26   0 
   0  -3   5   10.95    2.18   0 
   2  -1  -1  116.14    1.47   0 
   3  -3   2   95.44    2.76   0 
   5  -3   1    2.38    1.99   0 
  -3  -3  11   12.23    1.98   0 
  -2  -2   5   94.17    2.02   0 
  -1   1   1  179.06    1.93   0 
   4  -2  -1    6.03    1.59   0 
  -2  -3   8   18.36    2.12   0 
  -1  -3   6  158.14    3.03   0 
   1  -2   1  924.90    4.65   0 
   4  -3   1    8.00    2.12   0 
   0  -2   2   93.01    2.21   0 
   1  -3   3   19.32    2.15   0 
   1   1  -1  189.87    1.82   0 
   2  -2   0   72.06    2.19   0 
   0  -3   4  108.36    2.76   0 
   0   1   0    0.35    1.17   0 
   2  -4   5   12.11    2.20   0 
   3  -1  -2  886.22    3.42   0 
  -2  -3   7    0.13    1.97   0 
  -1  -2   3   64.29    2.04   0 
   1  -4   6    7.63    2.23   0 
   3  -2  -1    4.77    1.80   0 
  -4  -3  12   32.90    2.40   0 
  -3  -3   9    4.92    1.94   0 
  -2  -1   3   74.18    1.42   0 
  -1  -3   5   74.59    2.54   0 
   0  -4   7   33.52    2.51   0 
   4  -3   0  788.69    5.56   0 
  -5  -1   9   46.20    0.86   0 
  -3  -2   6  102.97    1.98   0 
   2  -4   4   71.81    2.87   0 
  -5  -2  11   70.30    1.60   0 
  -4  -3  11   37.97    2.35   0 
  -4  -2   8  124.63    2.05   0 
  -1  -4   8   12.44    2.39   0 
   1  -4   5   14.56    2.28   0 
   2  -3   1   19.09    2.21   0 
   4  -2  -2    7.80    1.98   0 
  -3  -3   8  149.17    2.94   0 
  -2  -4  10   91.31    3.24   0 
  -2  -3   6   11.77    2.00   0 
   0  -4   6   19.50    2.42   0 
   0  -3   3    4.45    2.17   0 
   3  -3   0  111.88    2.87   0 
   4  -4   2  504.71    5.29   0 
  -2   1   3   76.49    1.76   0 
  -1  -4   7   15.80    2.35   0 
  -1  -3   4   41.92    2.27   0 
   1  -2   0 4344.63    9.74   0 
   2  -4   3   13.34    2.37   0 
   5  -4   1   19.14    2.39   0 
  -2  -4   9    6.50    2.33   0 
   0  -4   5    4.98    2.22   0 
   1  -4   4   30.77    2.49   0 
   2  -2  -1  138.67    2.64   0 
   4  -4   1   19.80    2.39   0 
  -3  -3   7    7.01    2.01   0 
  -2  -4   8   14.12    2.37   0 
  -1  -4   6   -0.57    2.32   0 
  -1  -2   2  293.34    3.06   0 
   2  -3   0 1131.39    6.48   0 
  -3  -4  10    9.95    2.76   0 
  -3  -2   5  288.81    2.79   0 
  -3   1   5  124.80    1.73   0 
   0  -1   0   -1.39    1.15   0 
   1  -1  -1  174.26    1.86   0 
   2  -4   2  149.40    3.54   0 
   3  -4   1  152.64    3.57   0 
   3  -2  -2   72.36    2.29   0 
  -4  -3   9    2.38    1.77   0 
  -1  -3   3   49.60    2.51   0 
   0  -4   4  351.01    4.66   0 
   3  -3  -1  131.57    3.07   0 
  -2  -4   7   57.90    2.81   0 
  -2  -2   3  162.31    2.52   0 
  -1  -4   5   17.44    2.48   0 
  -1   1   2   80.18    1.57   0 
   2  -1  -2  295.72    2.22   0 
   4  -4   0   26.10    2.48   0 
  -3  -3   6   37.43    2.23   0 
  -1  -1   1  180.05    1.79   0 
   1  -4   2   54.29    2.77   0 
   4  -3  -2   42.41    2.58   0 
  -2  -3   4  463.88    4.34   0 
   2  -4   1  130.14    3.37   0 
   3  -4   0   35.60    2.66   0 
  -2  -4   6   99.39    3.16   0 
   0  -2   0 1401.73    5.93   0 
   1  -2  -1  877.71    4.97   0 
   2  -3  -1   13.90    2.35   0 
  -1  -3   2  201.12    3.38   0 
   0   1   1   21.56    1.25   0 
   2  -2  -2   89.87    2.57   0 
   2   1  -1  136.01    1.59   0 
   4  -4  -1   20.66    2.43   0 
  -1  -2   1  771.48    4.53   0 
   1  -4   1  122.10    3.31   0 
   1   1   0  751.18    3.07   0 
   3  -3  -2   36.50    2.51   0 
  -3  -3   5   25.04    2.17   0 
  -3  -2   4  467.40    3.39   0 
  -2  -4   5    2.06    2.32   0 
   0  -4   2  267.97    4.14   0 
   2  -4   0  152.79    3.45   0 
   3  -4  -1   11.98    2.33   0 
   3  -2  -3  141.93    3.07   0 
  -4  -3   7   12.69    1.85   0 
  -2  -3   3   32.78    2.36   0 
   1  -3  -1   63.96    2.71   0 
   4  -4  -2   38.62    2.62   0 
  -2  -4   4   11.29    2.80   0 
  -2  -2   2   93.17    2.26   0 
   0  -3   0   -2.87    2.26   0 
   2  -3  -2  146.76    3.25   0 
  -5  -1   8  258.62    1.03   0 
   2  -4  -1    8.96    2.44   0 
  -4  -4   8   51.78    2.49   0 
  -4  -3   6  134.72    2.66   0 
  -3  -3   4   21.62    2.15   0 
  -1  -4   2  200.55    3.74   0 
   3  -4  -2   93.33    3.09   0 
   3  -3  -3   19.17    2.51   0 
  -2  -3   2  127.54    2.95   0 
   0  -2  -1  477.06    3.89   0 
   1  -2  -2  320.98    3.49   0 
  -5   0  10  132.11    1.39   0 
  -1   1   3  303.91    2.25   0 
  -5  -3   8   99.40    2.20   0 
  -4  -4   7   17.70    2.15   0 
  -1  -2   0 4565.32   10.17   0 
   0  -4   0  480.09    5.12   0 
   1  -4  -1   11.68    2.50   0 
  -1  -4   1   13.89    2.50   0 
   0  -3  -1   13.77    1.80   0 
   1  -1  -2   72.06    1.52   0 
   2  -3  -3   37.90    2.66   0 
   3  -2  -4  633.67    4.74   0 
  -5  -4   9    3.85    2.12   0 
  -4   0   7    4.17    0.61   0 
  -3  -3   3   19.97    2.12   0 
  -4  -4   6    4.12    2.00   0 
  -2  -4   2  237.81    3.91   0 
  -2  -2   1  133.33    2.50   0 
   0   1   2  499.37    2.70   0 
   2  -1  -3   59.80    1.38   0 
  -2  -3   1   14.75    2.28   0 
  -1  -1   0  723.36    2.87   0 
   1  -4  -2  210.70    3.91   0 
  -5  -4   8    1.96    2.13   0 
  -5   0  11    0.75    0.76   0 
   1   1   1   38.93    1.27   0 
   2  -4  -3   39.91    2.75   0 
   2   1   0  330.39    2.19   0 
  -4  -1   5   30.62    0.78   0 
  -3  -1   3   44.90    1.03   0 
  -1  -4   0  133.64    3.34   0 
   3  -4  -4   90.30    3.13   0 
  -4  -3   4  402.00    3.78   0 
  -2  -4   1    1.57    2.36   0 
   1  -2  -3   55.73    2.48   0 
   2  -3  -4  468.78    4.81   0 
   3  -1  -4   36.32    1.18   0 
  -5  -4   7   13.69    2.23   0 
  -3  -2   2   80.43    1.98   0 
  -1   1   4  126.90    1.77   0 
   2  -2  -4   11.47    2.19   0 
  -5  -3   6  290.09    3.04   0 
  -2  -3   0 1079.38    6.21   0 
   3  -3  -5   23.65    2.57   0 
  -4  -4   4   87.43    2.77   0 
  -1  -4  -1   99.06    3.22   0 
   2  -4  -4    8.21    2.48   0 
  -2  -4   0  142.49    3.40   0 
  -2  -2   0   68.56    2.16   0 
  -2  -1   1  118.91    1.35   0 
  -4  -3   3   12.47    2.03   0 
  -3  -3   1  168.15    3.45   0 
  -2   0   3    0.25    0.38   0 
   1  -3  -4   42.91    2.78   0 
  -6  -2   9   15.08    0.73   0 
  -5  -3   5    4.38    1.86   0 
  -4  -4   3   77.76    3.08   0 
   2  -3  -5   29.49    2.67   0 
   0  -4  -3   80.05    3.18   0 
   1  -4  -4  306.65    4.65   0 
   2  -4  -5    2.66    2.46   0 
  -5  -4   5    2.46    1.81   0 
  -4  -2   3    0.44    1.27   0 
  -3  -2   1    1.42    1.87   0 
  -2  -3  -1   23.50    2.48   0 
   0  -2  -3   24.69    2.12   0 
   1  -2  -4  178.12    2.89   0 
   1  -1  -3  344.52    2.33   0 
   1   1   2   60.02    1.48   0 
  -1  -2  -2 5463.78   11.19   0 
   0  -1  -2  604.64    2.77   0 
   2  -2  -5   86.11    2.42   0 
   2   1   1  304.00    2.32   0 
  -4  -4   2   34.29    2.44   0 
  -4  -3   2   50.26    2.26   0 
   2  -1  -4  406.53    2.45   0 
  -6  -3   7   11.00    1.19   0 
  -4   0   9    8.89    0.80   0 
  -2  -2  -1   64.75    2.10   0 
   0  -4  -4  383.18    5.04   0 
   1  -4  -5   21.27    2.67   0 
   1  -3  -5   81.20    3.12   0 
  -1  -4  -3   12.08    2.45   0 
  -1  -3  -3   17.09    2.51   0 
   2  -4  -6   84.87    3.20   0 
   2  -3  -6   11.37    2.59   0 
  -6  -2   8   85.42    1.06   0 
  -2  -4  -2  158.24    3.64   0 
  -2  -3  -2 1369.86    7.33   0 
  -6  -4   6  168.62    3.06   0 
  -5  -4   3   20.29    2.43   0 
  -3  -1   2  860.28    2.62   0 
  -5  -3   3   76.19    2.44   0 
  -4  -3   1   19.09    1.97   0 
  -4  -2   2    7.50    1.31   0 
  -3  -4  -1  156.92    3.57   0 
  -3  -2   0  353.00    2.96   0 
   0  -2  -4  558.39    4.16   0 
   3   1   1  226.95    2.31   0 
  -1  -2  -3  341.22    3.39   0 
   0  -4  -5    4.68    2.41   0 
   0  -3  -5   10.95    2.46   0 
   1  -4  -6    7.67    2.49   0 
   2   1   2  160.32    2.14   0 
  -6  -4   5   28.09    2.26   0 
  -4  -1   4    2.55    0.64   0 
  -3   0   6   63.28    0.92   0 
  -2  -4  -3   12.55    2.51   0 
  -2  -1   0  359.68    2.04   0 
  -1  -3  -4    0.35    2.41   0 
   1  -3  -6  160.69    3.54   0 
   2  -4  -7   56.60    2.95   0 
   2  -2  -6   10.88    1.90   0 
  -4  -4   0   27.16    2.46   0 
  -2  -2  -2  132.59    2.42   0 
   2  -3  -7   -2.48    2.35   0 
  -6  -3   5    8.59    1.36   0 
  -4  -3   0  733.97    5.00   0 
  -3  -4  -2   66.41    3.01   0 
  -6  -4   4  134.49    2.80   0 
  -6  -2   7   27.77    0.80   0 
  -3  -3  -2   85.52    2.66   0 
   0  -4  -6   23.24    2.78   0 
   1  -4  -7   13.04    2.53   0 
  -5  -4   1    8.85    2.54   0 
  -4  -4  -1   20.85    2.42   0 
   0  -1  -3  399.53    2.59   0 
  -3  -2  -1   56.35    1.92   0 
  -1  -3  -5    8.60    2.41   0 
   0  -3  -6  339.51    4.38   0 
   0  -2  -5  376.96    3.68   0 
   1  -3  -7   -0.77    2.29   0 
  -6  -4   3   34.56    2.42   0 
  -5  -2   3   27.95    1.32   0 
  -5  -1   8  187.91    0.85   0 
  -3  -4  -3   71.13    3.03   0 
  -2  -3  -4 1444.16    7.63   0 
  -1  -2  -4  920.68    5.12   0 
  -1  -1  -2   63.72    1.41   0 
  -5  -3   1   21.68    1.89   0 
  -2  -2  -3  235.93    2.94   0 
  -1  -4  -6    9.14    2.55   0 
   0  -4  -7   34.75    2.90   0 
   2  -2  -7   41.30    2.06   0 
  -6  -2   6   45.43    0.99   0 
  -4  -4  -2  485.63    5.34   0 
  -3  -3  -3   61.83    2.56   0 
  -3  -1   1   90.11    1.38   0 
  -3   0   8   12.21    0.86   0 
  -2  -4  -5   10.80    2.58   0 
   1  -4  -8    9.95    2.58   0 
  -6  -4   2  133.20    3.26   0 
  -3  -2  -2  107.10    2.23   0 
  -2  -1  -1  235.98    1.95   0 
  -1  -3  -6   26.75    2.50   0 
   0  -3  -7    5.31    2.33   0 
   1  -3  -8    9.99    2.73   0 
  -5  -4  -1   18.05    2.33   0 
  -5  -3   0   20.61    1.94   0 
  -5  -1  10   39.47    0.83   0 
  -2  -3  -5    4.30    2.25   0 
   0  -2  -6  595.98    4.44   0 
  -4  -1   3  367.66    1.64   0 
   1  -2  -7   46.24    2.12   0 
  -6  -3   2   93.31    2.16   0 
  -3  -4  -5   -3.53    2.37   0 
  -2  -2  -4  171.48    2.79   0 
  -1  -3  -7   92.02    2.92   0 
  -6  -4   0   23.16    2.48   0 
  -5  -3  -1    2.91    1.82   0 
  -4  -3  -3   33.83    2.25   0 
  -4  -2  -1   20.85    1.61   0 
  -3  -2  -3   46.80    2.07   0 
  -2  -3  -6  227.80    3.71   0 
   0  -3  -8  135.55    3.29   0 
   1  -3  -9   12.22    2.28   0 
  -3  -1   0 1641.78    4.33   0 
  -1  -2  -6  365.56    3.68   0 
   0  -2  -7   26.73    2.12   0 
  -7  -4   2   18.35    1.89   0 
  -7  -3   4   49.07    1.58   0 
  -6  -4  -1   21.28    2.19   0 
  -5  -4  -3    2.86    1.83   0 
  -2  -2  -5  157.90    2.77   0 
  -2   0   7   29.60    1.14   0 
   1  -2  -8  110.85    2.62   0 
  -4  -2  -2  193.12    2.59   0 
  -2  -3  -7   24.29    2.34   0 
  -1  -3  -8  106.88    3.05   0 
   0  -3  -9   14.88    2.31   0 
  -5  -2   0   91.52    1.93   0 
  -3  -2  -4   42.06    2.06   0 
   1  -3 -10  121.69    3.18   0 
  -7  -3   3   16.96    1.33   0 
  -3  -3  -6    9.17    2.07   0 
  -1  -1  -4 2241.79    6.29   0 
   1  -1  -6  349.57    2.82   0 
  -4  -3  -5    3.82    2.33   0 
  -1  -2  -7   19.13    2.08   0 
   0  -2  -8   70.71    2.45   0 
  -7  -4   0   33.59    2.17   0 
  -7  -3   2   42.60    1.94   0 
  -4  -2  -3   39.01    1.96   0 
  -2  -3  -8   43.42    2.54   0 
  -2  -2  -6  133.47    2.74   0 
  -2  -1  -3   34.23    1.62   0 
  -1  -3  -9   47.28    2.59   0 
   1  -2  -9   15.91    2.10   0 
  -5  -2  -1    4.28    1.58   0 
  -3  -3  -7   14.04    2.20   0 
  -3  -2  -5   54.83    2.23   0 
   0  -3 -10  402.50    4.87   0 
  -5  -3  -4   30.38    2.18   0 
  -1  -2  -8  121.12    2.82   0 
  -6  -2   1   13.28    1.48   0 
  -3  -1  -2  602.84    3.36   0 
  -2  -3  -9    3.83    2.08   0 
  -2  -2  -7   15.53    2.09   0 
  -1  -3 -10   43.96    2.56   0 
  -1  -1  -5   25.73    1.77   0 
  -1   0   5   11.96    0.97   0 
   0  -2  -9    7.73    2.05   0 
   1  -1  -7   68.17    1.93   0 
  -7  -3   0   39.45    2.17   0 
  -3  -3  -8    9.72    2.14   0 
  -3  -2  -6   65.85    2.40   0 
  -2  -1  -4  326.89    2.92   0 
  -1   0   4    0.62    0.72   0 
   0  -3 -11   15.93    2.29   0 
  -7  -3  -1    9.22    1.66   0 
  -4  -2  -5   15.17    1.89   0 
  -4  -1   9   35.17    0.97   0 
  -2  -2  -8    6.82    2.08   0 
  -1  -2  -9   57.99    2.50   0 
  -1  -1  -6   60.03    2.09   0 
   0  -2 -10    8.33    2.04   0 
   0  -1  -7  169.27    2.59   0 
  -6  -3  -4   49.04    2.30   0 
  -5  -3  -6   77.50    2.65   0 
  -3  -2  -7    7.32    2.01   0 
  -3  -1  -3   40.73    1.75   0 
   0   0   5   39.28    1.35   0 
  -7  -3  -2   64.35    2.57   0 
  -7  -2   5    2.05    0.65   0 
  -6  -2  -1    7.61    1.52   0 
  -4  -1  -1  226.40    2.25   0 
  -2  -1  -5   38.61    1.93   0 
  -7  -2   6    1.92    0.46   0 
  -6  -3  -5   17.92    2.37   0 
  -5  -2  -4  126.53    2.61   0 
  -4  -2  -6   87.70    2.52   0 
  -7  -2   3   15.72    0.99   0 
  -3  -1  -4   64.18    1.95   0 
  -2  -2  -9   57.31    2.51   0 
  -1  -2 -10   85.76    2.73   0 
   0  -2 -11   14.72    2.10   0 
  -7  -3  -3   22.55    1.98   0 
  -7  -2   2   10.95    1.12   0 
  -5  -1   4  206.97    1.07   0 
  -4  -1  -2  478.81    3.18   0 
  -4  -1   8   37.93    0.85   0 
  -3  -2  -8   28.62    2.16   0 
   0  -1  -8  411.36    3.60   0 
  -5  -1   2  728.42    2.80   0 
  -4  -2  -7    2.98    1.90   0 
  -2  -1  -6   66.90    2.10   0 
   1  -1  -9   24.85    1.87   0 
  -2  -2 -10   21.12    2.17   0 
  -1  -2 -11   21.55    2.27   0 
   0   0   2  699.32    1.96   0 
   1   0  -2    0.11    0.20   0 
   1   0   3    2.27    0.98   0 
  -8  -3  -1   -2.03    1.52   0 
  -7  -2   0   84.82    2.17   0 
  -5  -2  -6  518.89    4.96   0 
  -3  -2  -9   11.54    2.03   0 
   3   0   1   61.28    1.33   0 
  -5  -1   0   25.61    1.46   0 
  -4  -2  -8   52.39    2.37   0 
  -2  -1  -7   19.28    1.94   0 
  -1  -1  -8   32.17    2.09   0 
   1   0   2   11.06    0.84   0 
  -8  -3  -2    9.48    1.69   0 
  -5  -1  -1    6.28    1.29   0 
  -4  -1  -4  173.35    2.52   0 
  -3  -2 -10   41.80    2.36   0 
  -3  -1  -6  257.83    3.17   0 
  -1  -2 -12    6.47    1.97   0 
   2   0  -3    1.30    0.34   0 
   2   0   1   20.02    0.89   0 
  -4  -2  -9    3.29    1.89   0 
  -2  -1  -8   11.80    1.95   0 
   1   0   1    0.37    0.53   0 
  -4  -1  -5    0.22    1.61   0 
   2   0   0  409.73    1.68   0 
  -7  -2  -3    9.74    1.67   0 
  -6  -2  -6   14.12    1.93   0 
  -5  -2  -8   12.85    1.98   0 
  -5  -1  -3   11.71    1.50   0 
  -2  -1  -9   35.56    2.25   0 
  -1  -1 -10   13.65    2.06   0 
  -7  -2  -4   53.41    2.12   0 
  -3  -1  -8  123.61    2.77   0 
   0  -1 -11   12.38    2.00   0 
   0   0  -3    0.64    0.68   0 
   1   0  -4    0.84    0.72   0 
   2   0  -4 1347.19    2.63   0 
   2   0  -1    2.32    0.32   0 
  -8  -2   0   75.04    2.12   0 
  -8  -2   1   50.60    1.60   0 
  -8  -2   2   24.03    1.14   0 
  -8  -2   3   37.47    1.18   0 
  -5  -1  -4   82.42    2.18   0 
  -7  -2  -5   26.50    2.02   0 
  -4  -1  -7    6.14    1.89   0 
  -2  -1 -10    9.02    2.02   0 
  -1  -1 -11    1.34    1.88   0 
   0   0  -4   10.37    1.01   0 
  -6  -1  -1   11.12    1.61   0 
  -6  -1   0   -0.87    1.06   0 
  -3  -1  -9   17.47    2.11   0 
  -1   0  -2   11.09    0.79   0 
  -7  -2  -6  148.26    3.11   0 
  -6  -1  -2   59.20    1.76   0 
  -4  -1  -8    1.17    1.88   0 
  -1   0  -3    2.51    0.98   0 
  -1   0  -1    0.96    0.47   0 
  -8  -2  -3   -0.17    1.48   0 
  -6  -1  -3   25.19    1.66   0 
  -2  -1 -11    2.76    1.98   0 
  -1  -1 -12   59.10    2.81   0 
  -8  -2  -4   28.04    1.91   0 
  -6  -1  -4    5.65    1.99   0 
  -6  -1   3   25.38    0.80   0 
  -5  -1  -7   12.51    1.93   0 
  -4  -1   6    3.97    0.56   0 
  -1   0  -5   13.81    1.54   0 
  -5  -1  -8   20.45    2.03   0 
  -3  -1 -11   -0.91    1.93   0 
  -2   0  -4    4.03    1.43   0 
  -2   0  -2  566.93    2.62   0 
  -1  -1 -13    8.88    2.04   0 
  -1   0  -6   18.05    1.74   0 
   0   0  -7   13.17    1.84   0 
  -6  -1  -6   12.12    1.82   0 
  -2   0  -5    6.90    1.61   0 
  -1   0   0   20.51    0.34   0 
   1   0  -8   15.50    1.88   0 
  -9  -2   0  246.29    3.03   0 
  -5  -1  -9   33.26    2.19   0 
  -2   0  -6    0.39    1.65   0 
  -1   0  -7   -2.10    1.77   0 
  -9  -2  -2    2.08    1.44   0 
  -7  -1  -3   21.59    1.72   0 
  -7  -1  -2    5.75    1.51   0 
  -6  -1  -7    0.52    1.78   0 
  -3   0  -3    0.78    1.40   0 
  -1   0  -8   27.64    1.96   0 
  -7  -1  -4   47.45    2.04   0 
  -7  -1   1   14.73    1.13   0 
  -3   0  -4    0.52    1.56   0 
  -2   0  -7    9.59    1.76   0 
  -7  -1  -5    9.14    1.77   0 
  -6  -1  -8    5.74    1.87   0 
  -3   0  -6   -4.79    1.63   0 
  -2   0  -8   28.82    1.95   0 
  -6  -1   4   18.16    0.56   0 
   0   0 -10  198.31    2.95   0 
  -7  -1  -7    2.25    2.08   0 
  -4   0  -4 1257.33    5.32   0 
  -4   0  -3   -0.17    1.43   0 
  -1   0 -10   33.97    2.18   0 
  -4   0  -6   -0.33    1.73   0 
  -4   0  -5    2.48    1.63   0 
  -4   0  -2   21.19    1.48   0 
  -8  -1  -3   -0.42    1.50   0 
  -8  -1  -1   48.41    1.92   0 
  -3   0  -9   28.93    2.16   0 
  -2   0 -10  689.91    5.31   0 
  -1   0 -11    4.19    1.99   0 
  -8  -1  -4    5.04    1.69   0 
  -4   0  -8   67.05    2.38   0 
  -2   0 -11   12.74    2.07   0 
  -8  -1  -6   -0.03    1.61   0 
  -7  -1   3  194.70    1.48   0 
  -5   0  -5    4.27    1.68   0 
  -5   0  -3   73.16    1.94   0 
  -3   0 -10    8.46    2.03   0 
  -1   0 -12   10.35    2.01   0 
  -5   0  -7    5.35    1.85   0 
  -5   0  -2  143.42    2.08   0 
  -4   0  -9    6.52    1.95   0 
  -3   0 -11    3.39    1.95   0 
  -2   0 -12  147.21    3.15   0 
  -5   0  -8    1.74    1.84   0 
  -4   0   0 9999.99    9.92   0 
  -5   0  -9    9.93    1.90   0 
  -9  -1  -3    4.57    1.47   0 
  -9  -1  -2   85.19    2.33   0 
  -6   0  -5    4.92    1.74   0 
  -6   0  -3   -0.07    1.37   0 
  -8  -1   2   78.10    1.33   0 
  -6   0  -2  337.82    3.16   0 
  -5   0 -10    0.41    1.66   0 
  -6  -2   7   24.57    0.75   0 
  -6   0  -8  348.52    4.26   0 
  -4  -1   5   29.41    0.61   0 
   0  -1   4  475.95    2.77   0 
  -9  -1   0  165.61    2.26   0 
  -7   0  -6    3.35    1.73   0 
  -7   0  -5    8.26    1.75   0 
  -4   0   1   39.00    1.07   0 
  -2   0   1    2.59    0.38   0 
  -9  -1   1   27.75    1.29   0 
  -7   0  -3    2.86    1.54   0 
 -10  -1  -3    2.70    1.40   0 
  -5  -2   7   14.30    0.88   0 
  -7  -1   4  523.85    1.62   0 
  -5   0   1   28.10    1.16   0 
  -8   0  -6    2.40    1.70   0 
  -8   0  -5    1.48    1.64   0 
  -7   0  -1    6.82    1.34   0 
  -9  -1   2  180.62    1.90   0 
  -2   1  -9   44.28    2.25   0 
  -2   1  -7   21.69    1.95   0 
  -1   1 -10   22.20    2.01   0 
  -1   1  -9   17.80    1.92   0 
  -1   1  -8   33.71    2.01   0 
  -3   1 -10   16.00    2.09   0 
  -3   1  -9   21.75    2.12   0 
  -3   1  -8  142.10    2.88   0 
  -3   1  -7    2.97    1.77   0 
  -3   1  -6  346.78    3.46   0 
  -2   1 -11    2.31    1.95   0 
  -2   1 -10    5.51    1.90   0 
  -2   1  -6   60.10    2.07   0 
  -1   1 -11    3.83    1.93   0 
   0   1 -10   94.23    2.43   0 
   0   1  -9   32.09    1.86   0 
  -7   0   0   46.86    1.40   0 
  -4   1 -10    6.18    1.90   0 
  -4   1  -9   10.76    1.95   0 
  -4   1  -8    3.35    1.90   0 
  -4   1  -7    6.88    1.89   0 
  -4   1  -6   29.60    1.98   0 
  -3   1 -11   -1.17    1.91   0 
  -1   1 -12   73.50    2.56   0 
  -1   1  -6   69.14    2.01   0 
  -8   0  -1    9.65    1.67   0 
  -5   1  -8   22.91    2.00   0 
  -4   1  -5   -3.07    1.69   0 
  -3   1  -5    2.64    1.74   0 
  -2   1  -5   43.76    1.87   0 
   0  -1   3  412.82    2.38   0 
  -9   0  -3    3.77    1.81   0 
  -5   1  -9   40.46    2.30   0 
  -5   1  -7   21.89    1.97   0 
  -3   1  -4   76.96    2.09   0 
  -1   1  -5   25.66    1.67   0 
  -4   1  -4  289.29    3.07   0 
  -2   1  -4  396.59    3.05   0 
  -7   0   1    6.46    1.04   0 
  -6   1  -8    2.12    1.80   0 
  -6   1  -7    2.72    1.80   0 
  -6   1  -6   22.90    1.96   0 
  -4   1  -3   15.83    1.62   0 
  -1   1  -4 2032.09    5.73   0 
  -9   0  -1   16.02    1.44   0 
  -7   1  -6   15.90    2.23   0 
  -6   1  -4   12.90    1.78   0 
  -5   0   2 1529.57    3.42   0 
  -5   1  -3    9.47    1.62   0 
 -10   0  -3    8.45    1.56   0 
  -7   1  -5    9.44    1.80   0 
  -8   0   1   36.34    1.47   0 
  -7   1  -4   63.41    2.17   0 
  -6  -2   6   48.59    0.98   0 
  -6   0   2   18.89    0.88   0 
 -10   0  -2  128.76    2.53   0 
  -8  -1   4   54.64    0.65   0 
  -5   1  -2   15.35    1.51   0 
  -3   1  -2  817.88    3.88   0 
  -8   1  -5    9.56    1.80   0 
  -7   1  -3   28.61    1.83   0 
  -6   1  -2  129.20    2.49   0 
 -10   0  -1   11.36    1.38   0 
  -1  -1   3  334.92    1.94   0 
  -7   1  -2   25.48    2.04   0 
  -8   1  -3   -0.50    1.55   0 
  -4   1  -1  226.70    2.36   0 
  -6   1  -1   20.39    1.55   0 
  -4   2  -9    7.71    1.97   0 
  -3   0   2   10.44    0.50   0 
  -3   2 -10   51.30    2.44   0 
  -2   2 -11   10.35    2.01   0 
  -2   2 -10   24.45    2.15   0 
   2  -1   0  370.06    2.29   0 
  -8   0   2  387.89    2.49   0 
  -5   2  -8    4.19    1.91   0 
  -4   2  -8   74.38    2.56   0 
  -3   2  -8   42.44    2.30   0 
  -2   2  -9   60.85    2.47   0 
  -1   2 -10   79.80    2.58   0 
   1  -1   1   33.97    1.17   0 
  -9   1  -3    3.33    1.57   0 
  -5   2  -7   37.61    2.23   0 
  -4   2  -7    3.70    1.93   0 
  -3   2  -7    9.32    2.01   0 
  -1   2  -9   60.16    2.42   0 
  -6   2  -7    3.63    1.95   0 
  -5   2  -6  588.49    4.99   0 
  -4   2  -6   94.67    2.59   0 
  -1   2  -8  130.17    2.78   0 
   0   1  -3  409.92    2.34   0 
  -9   1  -2   85.10    2.21   0 
  -8   1  -1   51.58    1.88   0 
  -6   2  -6   18.87    1.98   0 
  -1   1  -2   61.72    1.37   0 
   0   2  -9   10.26    1.96   0 
  -6   1   0    0.32    1.22   0 
  -5   2  -5    4.23    1.89   0 
  -1   2  -7   19.61    1.98   0 
   1   1  -4  148.48    1.77   0 
  -7   1   0  140.82    2.13   0 
  -6   2  -5    7.41    1.86   0 
   0   2  -8   73.36    2.32   0 
 -10   1  -2    0.75    1.75   0 
  -9   1  -1    5.32    1.59   0 
  -7   2  -5   40.35    2.18   0 
  -6   2  -4  102.10    2.52   0 
  -5   2  -4  139.79    2.75   0 
  -4   2  -4   64.93    2.23   0 
  -2   2  -5  128.42    2.65   0 
  -1   2  -6  335.89    3.49   0 
  -8   1   0   23.23    1.52   0 
  -6   0   3   -0.17    0.66   0 
  -3   2  -4   16.16    1.98   0 
  -2  -1   3   66.71    1.12   0 
   0   2  -7   34.15    1.93   0 
 -10   1  -1    5.36    1.73   0 
  -9   1   0  238.67    2.98   0 
  -8   2  -4   36.45    2.11   0 
  -5   2  -3   33.00    2.06   0 
   2   1  -5  208.43    1.75   0 
  -7   2  -3   21.11    1.95   0 
  -5   0   3   73.31    0.84   0 
  -2   2  -4  160.61    2.61   0 
  -1   2  -5  281.13    3.18   0 
  -8   2  -3    4.08    1.73   0 
  -5   1   1    8.65    1.19   0 
  -8   1   1   11.91    1.24   0 
  -5   2  -2  254.03    3.11   0 
   2  -1  -1   96.32    1.29   0 
 -10   1   0    4.29    1.32   0 
  -7   2  -2   19.41    1.86   0 
  -4   2  -2  196.87    2.85   0 
  -1   1  -1   38.76    1.17   0 
  -2   3  -9   -0.41    1.97   0 
   0   2  -5  353.32    3.24   0 
  -4   3  -7    3.62    1.89   0 
  -3   3  -7   10.15    2.03   0 
  -2   1   0  374.93    2.23   0 
  -2   3  -8   32.90    2.32   0 
   0  -1   1   19.30    1.05   0 
   1   1  -3  322.84    1.93   0 
  -9   2  -2    3.86    1.66   0 
  -6   2  -1   22.08    1.85   0 
  -5   2  -1    9.66    1.72   0 
  -4   3  -6   30.45    2.25   0 
  -3   2  -2  104.47    2.37   0 
  -8   2  -1    1.22    1.65   0 
  -3   3  -6    8.89    2.09   0 
  -2   3  -7   21.49    2.24   0 
  -7   1   2   16.17    1.11   0 
  -4   3  -5   12.23    2.08   0 
  -8   1   2   59.19    1.42   0 
  -2   3  -6  187.65    3.35   0 
   0   2  -4  521.38    3.69   0 
  -7   2   0  108.40    2.35   0 
  -6   3  -4   58.26    2.43   0 
  -5   3  -4   32.51    2.24   0 
  -3   3  -5   18.05    2.19   0 
   2   1  -4  423.81    2.18   0 
  -5   2   0  123.60    2.58   0 
  -4   3  -4   47.95    2.39   0 
  -3   2  -1   47.36    1.98   0 
   1   2  -5  116.52    2.18   0 
  -9   2   0  362.14    3.99   0 
  -6   3  -3   25.77    2.16   0 
  -2   3  -5    8.06    2.16   0 
  -1   3  -6   32.80    2.33   0 
  -5   3  -3   53.39    2.40   0 
  -3   3  -4  106.00    2.76   0 
  -4   2   0  186.78    2.63   0 
  -4   3  -3   39.14    2.32   0 
 -10   2   0   68.51    2.25   0 
  -7   2   1   23.80    1.76   0 
  -7   3  -2   87.40    2.67   0 
  -4   0   3   26.96    0.57   0 
  -4   1   2  872.71    3.49   0 
  -2   3  -4 1384.44    7.20   0 
  -1   2  -2 5258.54   10.28   0 
   0   2  -3   17.63    1.77   0 
  -6   2   1   10.11    1.57   0 
  -5   3  -2   19.39    2.13   0 
  -2   2  -1   73.96    2.10   0 
   2  -1  -2  164.55    1.55   0 
  -8   1   3   32.90    1.25   0 
  -7   1   3    6.96    1.11   0 
  -3   2   0  430.06    3.42   0 
  -1   1   0  850.18    3.00   0 
   0   1  -1   21.89    1.00   0 
   1   2  -4  163.45    2.37   0 
  -8   0   4  826.74    2.53   0 
  -7   3  -1    7.06    1.92   0 
  -8   3  -1   -2.72    1.86   0 
  -7   0   4   -1.81    0.61   0 
  -6   3  -1    4.67    1.98   0 
  -2  -1   2  218.21    1.63   0 
  -2   1   1   86.24    1.42   0 
  -4   2   1    3.49    1.63   0 
  -3   3  -2   81.94    2.69   0 
   0   3  -5   14.72    2.22   0 
   1   1  -2   74.39    1.17   0 
  -4   3  -1    6.73    2.12   0 
   1  -1  -1  219.82    1.85   0 
  -8   3   0  152.52    3.09   0 
  -7   3   0   36.24    2.16   0 
  -6   2   2    9.90    1.66   0 
  -1   2  -1 1036.49    4.77   0 
   0   2  -2   72.07    2.05   0 
  -5   1   3  124.25    1.78   0 
  -2   2   0   80.68    2.14   0 
  -2   3  -2 1247.49    6.67   0 
  -1  -1   1  162.68    1.60   0 
   0  -1   0   -1.99    1.04   0 
  -5   3   0   27.57    2.22   0 
  -4  -1   3  325.91    1.93   0 
  -3   4  -4   37.48    2.52   0 
  -2   4  -5   10.17    2.28   0 
   1   2  -3   44.09    1.85   0 
  -4   4  -3  115.35    3.31   0 
  -3   2   1    2.34    1.75   0 
  -1   4  -6    8.88    2.26   0 
  -8   3   1   27.17    2.10   0 
  -7   3   1    8.42    1.93   0 
  -4   3   0  836.32    5.67   0 
   1   3  -5   78.30    2.46   0 
   2   1  -3   58.31    1.20   0 
  -9   3   1   27.89    2.06   0 
  -6   3   1    8.16    2.01   0 
  -9   1   5  101.60    2.26   0 
  -8   4  14    4.41    3.86   0 
  -6   5  15    1.91    2.59   0 
  -5   5  15    2.88    2.75   0 
  -3   2  11   77.75    3.15   0 
  -3   4  14    1.52    2.33   0 
  -1   2  10  170.07    3.51   0 
  -1   3  12    5.39    1.99   0 
 -10   3  11    7.29    3.14   0 
  -9   4  13    7.16    4.04   0 
  -7   4  14    5.75    3.88   0 
  -6   1   8   13.96    2.03   0 
  -5   3  13   15.98    3.27   0 
  -5   4  14   14.34    3.86   0 
  -4   2  11   94.48    3.40   0 
  -4   3  13    3.71    2.22   0 
  -4   4  14    7.91    2.52   0 
  -3   1   8   89.90    2.62   0 
  -3   5  14   25.06    3.48   0 
 -11   4  11    3.29    3.36   0 
 -10   4  12   20.68    4.02   0 
  -8   1   6   26.15    2.02   0 
  -7   5  14   18.53    3.83   0 
  -5   1   8  225.03    3.29   0 
  -5   2  11   38.21    3.00   0 
  -4   1   8   48.35    2.36   0 
  -4   5  14   -3.04    3.18   0 
  -2   4  13    0.01    2.95   0 
   0   1   6   72.88    2.04   0 
   0   2   9    4.13    2.04   0 
  -6   5  14   21.46    3.63   0 
  -5   5  14   14.83    3.50   0 
  -3   3  12   94.90    3.83   0 
  -2   2  10   61.98    2.95   0 
 -11   4  10    3.48    3.76   0 
 -10   2   7    5.04    2.60   0 
 -10   3  10    7.38    2.90   0 
  -9   3  11   -0.48    2.94   0 
  -8   5  13    6.20    3.63   0 
  -7   2  10    6.89    2.64   0 
  -6   3  12    4.24    3.09   0 
  -4   3  12   20.25    3.23   0 
  -4   4  13   68.77    4.15   0 
  -3   2  10  156.17    3.48   0 
  -2   1   7    0.52    1.80   0 
 -11   3   8   -3.14    3.19   0 
 -10   4  11   -1.59    3.59   0 
  -6   4  13   -0.38    3.34   0 
  -5   3  12    2.20    2.92   0 
  -3   5  13    1.76    3.09   0 
  -1   2   9   12.61    2.33   0 
  -9   5  12   16.60    3.62   0 
  -8   3  11    3.50    3.07   0 
  -7   1   6   56.04    2.37   0 
  -5   1   7   21.14    1.99   0 
  -5   2  10   10.05    2.61   0 
  -5   5  13    0.04    3.32   0 
  -4   5  13   -0.91    3.10   0 
  -3   1   7    1.54    1.80   0 
   0   2   8   73.41    2.93   0 
 -11   4   9    1.86    3.13   0 
  -9   4  11    7.31    3.71   0 
  -8   5  12   22.95    3.55   0 
  -7   3  11   29.07    3.35   0 
  -3   3  11    8.60    2.99   0 
  -2   2   9   25.65    2.36   0 
 -10   4  10   40.51    4.03   0 
  -6   3  11   -3.30    2.95   0 
  -6   4  12  109.44    4.58   0 
  -4   3  11   25.94    3.29   0 
  -4   4  12   26.82    3.59   0 
  -3   6  12   -1.32    2.78   0 
 -10   5  10    6.81    3.33   0 
  -9   2   7    3.94    2.21   0 
  -9   5  11   -2.76    3.38   0 
  -7   5  12   10.99    3.34   0 
  -6   2   9   13.40    2.51   0 
  -6   5  12   22.87    3.59   0 
  -5   5  12    2.43    3.18   0 
  -4   5  12   -0.80    3.20   0 
  -2   1   6  456.03    3.53   0 
 -10   3   8    3.08    2.60   0 
  -9   3   9    4.99    2.81   0 
  -5   2   9    8.57    2.49   0 
  -4   2   9   12.78    2.52   0 
  -2   4  11    2.18    2.92   0 
  -7   4  11    2.24    3.35   0 
  -5   1   6   23.95    1.83   0 
  -3   1   6  238.94    2.81   0 
  -3   4  11   -0.71    3.14   0 
  -3   6  11    2.48    2.92   0 
  -2   5  11    4.14    2.91   0 
 -11   4   7    7.48    3.37   0 
 -10   5   9    5.18    3.08   0 
  -9   5  10    3.28    3.24   0 
  -7   2   8   55.91    2.85   0 
  -7   5  11   14.87    3.44   0 
  -5   4  11    8.54    3.36   0 
  -5   6  11    0.74    3.02   0 
  -4   1   6    2.35    1.73   0 
  -4   4  11    5.67    3.22   0 
  -4   6  11    0.19    3.00   0 
  -1   4  10   39.96    3.23   0 
 -10   3   7   -1.81    2.43   0 
  -8   3   9   -0.02    2.92   0 
  -8   4  10    2.55    3.34   0 
  -6   5  11   19.73    3.48   0 
  -5   5  11   11.22    3.36   0 
  -4   5  11    3.03    3.17   0 
  -1   3   9   10.28    2.63   0 
 -11   5   7   -1.74    2.63   0 
  -9   4   9    4.91    3.38   0 
  -6   1   5   18.41    1.87   0 
  -4   2   8   93.76    2.79   0 
  -3   2   8   65.66    2.70   0 
  -2   4  10   78.43    3.76   0 
 -11   4   6   35.37    3.64   0 
 -10   5   8    7.09    3.08   0 
  -9   5   9    2.76    3.11   0 
  -7   5  10   -0.30    3.12   0 
  -6   6  10    2.41    2.96   0 
  -5   6  10    7.28    2.97   0 
  -4   6  10   28.08    3.25   0 
  -3   6  10   -2.69    2.77   0 
  -2   3   9    6.44    2.78   0 
  -2   5  10    5.25    2.91   0 
  -1   2   7   36.65    2.21   0 
   0   3   8   87.85    3.12   0 
 -11   5   6    7.59    2.52   0 
 -10   3   6   72.73    3.13   0 
  -6   5  10   -3.77    3.01   0 
  -4   4  10   25.18    3.39   0 
  -4   5  10    5.85    2.86   0 
  -3   3   9    3.71    2.84   0 
  -3   5  10   11.57    3.05   0 
  -1   4   9   12.43    2.93   0 
 -10   4   7   41.62    3.52   0 
 -10   5   7    9.68    3.35   0 
  -9   3   7   -1.68    2.54   0 
  -8   5   9    3.31    3.12   0 
  -7   6   9    4.30    2.87   0 
  -9   5   8   25.45    3.32   0 
  -7   4   9    3.77    3.24   0 
  -6   6   9    1.89    2.83   0 
  -4   1   5   18.39    1.68   0 
  -2   4   9    9.26    3.01   0 
  -8   4   8   18.34    3.85   0 
  -5   2   7   17.10    2.28   0 
  -5   6   9   -3.75    2.61   0 
  -4   6   9    9.91    2.96   0 
  -3   4   9    0.23    3.01   0 
  -2   5   9   21.47    3.06   0 
 -10   4   6   66.07    3.68   0 
 -10   5   6   11.07    2.79   0 
  -9   2   4  196.29    3.58   0 
  -9   3   6    8.73    2.61   0 
  -9   4   7   -0.19    3.02   0 
  -8   5   8    8.69    3.16   0 
  -7   2   6    0.83    2.13   0 
  -7   6   8    5.46    2.76   0 
  -6   1   4   21.80    1.43   0 
  -6   5   9    0.18    2.86   0 
  -5   4   9    3.05    3.13   0 
  -4   4   9    4.31    3.07   0 
  -4   5   9    0.42    2.91   0 
   0   3   7    3.25    2.39   0 
  -7   1   3  125.89    1.99   0 
  -7   4   8    4.50    3.05   0 
  -6   6   8   82.27    3.78   0 
  -3   3   8   89.88    3.52   0 
  -2   6   8   74.16    3.60   0 
 -10   3   4   56.12    3.21   0 
  -7   5   8   58.71    3.66   0 
  -5   6   8    5.06    2.77   0 
  -3   6   8    0.86    2.73   0 
  -1   2   6  283.04    3.48   0 
  -8   4   7   -0.51    2.92   0 
  -8   5   7   -0.12    2.83   0 
  -7   6   7   11.13    2.85   0 
  -6   5   8    4.55    2.84   0 
  -5   1   4  215.62    2.42   0 
  -2   5   8   17.09    2.86   0 
  -1   3   7    1.18    2.54   0 
  -6   3   7    5.44    2.89   0 
  -6   6   7    1.58    2.72   0 
  -5   4   8    1.00    2.95   0 
  -5   5   8   18.83    3.09   0 
  -4   4   8   30.21    3.29   0 
  -4   5   8    9.35    2.93   0 
  -3   4   8   23.38    3.02   0 
  -3   5   8   26.33    3.09   0 
  -2   2   6   21.04    2.14   0 
 -10   3   3  213.51    4.04   0 
  -8   1   1   31.67    1.37   0 
  -8   2   4  140.13    3.24   0 
  -7   2   5    2.49    2.03   0 
  -7   4   7    7.46    2.95   0 
  -5   6   7    4.72    2.72   0 
  -4   6   7    3.39    2.75   0 
  -3   2   6   48.74    2.37   0 
  -3   6   7    5.38    2.77   0 
  -2   6   7    5.51    2.65   0 
  -8   5   6   26.16    3.07   0 
  -7   6   6    2.44    2.61   0 
  -6   1   3   19.76    1.50   0 
  -6   5   7    9.79    2.82   0 
  -4   3   7    9.52    2.93   0 
  -3   3   7    2.49    2.79   0 
  -1   5   7    0.18    2.44   0 
  -8   6   5    3.47    2.53   0 
  -6   4   7   -0.08    2.72   0 
  -6   6   6   15.56    2.89   0 
  -3   5   7   16.33    2.79   0 
  -2   5   7    0.89    2.63   0 
 -10   5   3   26.47    2.72   0 
  -9   2   2   92.02    2.59   0 
  -7   5   6   13.75    2.80   0 
  -5   4   7    3.53    2.90   0 
  -5   6   6    7.15    2.75   0 
  -4   4   7    4.87    2.92   0 
  -4   5   7    6.63    2.77   0 
  -3   4   7   47.76    3.34   0 
  -2   6   6    2.79    2.62   0 
  -1   3   6  103.92    3.20   0 
  -9   4   4   17.08    3.06   0 
  -9   5   4    8.29    2.65   0 
  -8   5   5    3.26    2.65   0 
  -7   2   4   38.14    2.67   0 
  -7   6   5    4.38    2.60   0 
  -6   3   6    8.90    2.76   0 
  -3   6   6    3.65    2.66   0 
  -8   2   3  125.99    2.62   0 
  -8   4   5    9.47    2.79   0 
  -6   4   6  109.38    3.71   0 
  -6   5   6   -1.01    2.59   0 
  -6   6   5    5.30    2.72   0 
  -5   1   3  115.05    1.87   0 
  -5   2   5   24.96    2.27   0 
  -2   7   4   30.55    2.99   0 
  -1   5   6   16.46    2.75   0 
  -7   5   5    6.89    2.63   0 
  -5   6   5    7.39    2.70   0 
  -4   2   5  133.25    2.99   0 
  -4   3   6   82.29    3.50   0 
  -4   5   6   20.49    2.88   0 
  -3   2   5  185.47    3.14   0 
  -3   5   6  119.28    3.85   0 
  -9   5   3    2.52    2.45   0 
  -8   5   4   -1.78    2.60   0 
  -8   6   3    7.09    2.63   0 
  -7   4   5   41.29    3.03   0 
  -4   4   6    1.31    2.74   0 
  -4   6   5    1.04    2.61   0 
  -3   6   5    6.88    2.59   0 
  -2   6   5    1.29    2.59   0 
  -9   4   3   25.44    2.67   0 
  -6   1   2   63.49    1.63   0 
  -6   3   5   11.37    2.79   0 
  -6   5   5    0.98    2.50   0 
  -4   1   3  239.07    2.36   0 
 -10   5   0    2.88    2.56   0 
  -9   5   2   14.63    2.57   0 
  -7   1   1    6.77    1.10   0 
  -6   4   5   12.79    2.76   0 
  -5   5   5    3.71    2.60   0 
  -3   1   3   32.93    1.41   0 
  -1   5   5   16.21    2.67   0 
   0   4   5    6.13    2.44   0 
  -8   2   2   41.57    2.00   0 
  -8   3   3  324.48    4.91   0 
  -8   5   3    4.42    2.55   0 
  -7   2   3    4.99    2.02   0 
  -7   3   4   30.82    2.95   0 
  -5   2   4  150.95    3.02   0 
  -5   3   5   -2.88    2.67   0 
  -3   5   5    2.29    2.58   0 
  -2   5   5   12.30    2.75   0 
  -1   4   5   11.37    2.55   0 
 -10   4   0   14.60    2.32   0 
  -9   4   2   15.09    2.50   0 
  -7   4   4    6.06    2.61   0 
  -6   6   3    1.16    2.51   0 
  -3   3   5   12.87    2.64   0 
  -8   5   2    1.07    2.79   0 
  -4   2   4   64.57    2.47   0 
  -8   6   0    4.32    2.88   0 
  -6   4   4   90.70    3.37   0 
  -5   1   2  759.11    3.85   0 
  -5   5   4   -2.60    2.45   0 
  -3   2   4  346.16    3.94   0 
  -1   6   3   17.54    2.61   0 
   0   3   4  106.42    3.35   0 
   1   2   3  259.70    2.81   0 
  -8   2   1   38.80    2.38   0 
  -7   4   3    3.56    2.47   0 
  -7   6   1    2.80    2.55   0 
  -4   5   4   13.66    2.74   0 
  -3   5   4   39.94    3.02   0 
  -3   6   3    7.60    2.56   0 
  -3   7   1    6.05    2.60   0 
  -2   5   4   30.66    2.89   0 
  -8   5   1    1.99    2.43   0 
  -7   2   2    8.33    2.03   0 
  -7   5   2    5.64    2.40   0 
  -6   5   3    3.80    2.30   0 
  -5   3   4  107.47    3.50   0 
  -5   6   2    0.68    2.47   0 
  -1   3   4   25.22    2.54   0 
  -9   4   0    6.01    2.56   0 
  -7   6   0    3.24    2.52   0 
  -6   6   1    3.24    2.51   0 
  -5   2   3    3.09    2.67   0 
  -5   5   3   10.04    2.56   0 
  -4   3   4  283.55    4.28   0 
  -4   6   2    2.01    2.52   0 
  -3   7   0   10.52    2.64   0 
  -2   4   4    1.51    2.60   0 
  -1   6   2   28.39    2.67   0 
  -7   1   0  137.10    1.85   0 
  -6   1   1    6.28    1.04   0 
  -4   1   2  788.45    3.75   0 
  -4   5   3    5.47    2.54   0 
  -3   3   4   16.23    2.58   0 
  -1   5   3    2.42    2.43   0 
  -8   3   1   28.94    2.46   0 
  -8   4   1    5.34    2.28   0 
  -8   5   0    3.88    2.41   0 
  -7   3   2   35.99    2.62   0 
  -7   4   2   11.27    2.47   0 
  -7   5   1    2.34    2.39   0 
  -6   5   2   10.79    2.47   0 
  -2   5   3   10.05    2.59   0 
  -9   4  -1    7.63    2.09   0 
  -8   2   0   99.26    2.80   0 
  -6   6   0   16.70    2.68   0 
  -4   2   3    0.72    2.22   0 
  -3   1   2  946.19    4.00   0 
  -3   7  -1    5.70    2.59   0 
  -2   7  -1   65.18    3.39   0 
  -1   2   3   46.79    2.24   0 
  -1   7  -1   11.87    2.67   0 
   0   4   3   88.56    3.07   0 
  -8   5  -1    2.32    2.37   0 
  -7   2   1   21.59    2.58   0 
  -5   6   0    3.08    2.89   0 
  -3   2   3   71.26    2.59   0 
  -2   2   3  104.43    2.69   0 
  -2   6   1   27.14    2.71   0 
   0   3   3    0.59    2.09   0 
   0   5   2   28.72    2.95   0 
  -9   4  -2    5.71    2.47   0 
  -8   4   0    6.69    2.19   0 
  -7   4   1    3.37    2.30   0 
  -7   5   0    6.12    2.37   0 
  -4   3   3    8.45    2.46   0 
  -3   4   3   58.56    3.10   0 
  -2   4   3   27.72    2.75   0 
  -1   4   3   77.31    2.97   0 
  -9   5  -4    7.48    2.28   0 
  -8   5  -2    4.64    2.78   0 
  -7   6  -3    2.83    2.80   0 
  -3   3   3   25.65    2.62   0 
  -2   3   3   14.77    2.46   0 
  -2   7  -2   66.42    3.40   0 
  -1   7  -2    3.97    2.49   0 
  -6   6  -2   -0.74    2.46   0 
  -5   1   1    7.35    1.19   0 
  -5   6  -1   15.48    2.72   0 
  -1   6   0   38.16    2.83   0 
   1   2   2 5399.41   10.54   0 
  -9   4  -3    0.78    2.00   0 
  -8   4  -1   43.24    2.53   0 
  -8   5  -3   -0.77    2.71   0 
  -5   3   2   54.83    2.76   0 
  -4   5   1   -1.24    2.39   0 
  -2   7  -3    7.64    2.76   0 
  -1   7  -3   20.32    2.74   0 
  -7   1  -1   44.81    1.38   0 
  -7   4   0   19.52    2.43   0 
  -6   1   0   -0.74    1.20   0 
  -6   2   1   15.63    2.54   0 
  -4   6  -1    3.40    2.45   0 
  -3   4   2   85.32    3.14   0 
  -3   5   1   66.31    3.10   0 
   0   4   2  242.21    3.77   0 
   0   5   1    8.16    2.41   0 
  -9   3  -3   -3.41    1.65   0 
  -9   4  -4   39.52    2.43   0 
  -8   4  -2   20.42    2.66   0 
  -8   5  -4    1.84    2.70   0 
  -7   2   0  131.90    2.87   0 
  -6   3   1    6.96    2.29   0 
  -4   2   2    5.35    2.19   0 
  -2   6  -1    3.19    2.49   0 
  -1   5   1   66.52    2.90   0 
  -1   7  -4   12.46    3.11   0 
   0   2   2  105.45    2.33   0 
  -7   3   0   36.15    2.40   0 
  -3   2   2   59.15    2.49   0 
  -9   4  -5   12.91    2.21   0 
  -8   5  -5    1.36    2.39   0 
  -7   4  -1   20.05    2.38   0 
  -7   5  -3    8.49    2.56   0 
  -5   6  -3    6.41    2.58   0 
  -3   3   2   76.62    2.83   0 
  -3   6  -2   -0.96    2.59   0 
  -2   2   2   76.88    2.44   0 
  -2   3   2  120.84    2.95   0 
  -1   2   2  340.25    3.48   0 
  -1   3   2  219.47    3.52   0 
  -8   2  -2   78.69    2.12   0 
  -8   4  -3   13.44    2.19   0 
  -5   2   1    0.42    2.41   0 
  -5   3   1    3.81    2.30   0 
  -4   6  -3   11.90    2.61   0 
  -1   6  -2   -0.08    2.43   0 
   0   5   0    3.72    2.41   0 
  -7   3  -1    5.67    2.49   0 
  -5   6  -4   14.56    2.79   0 
  -3   4   1   19.10    2.58   0 
  -1   4   1   10.83    2.40   0 
  -8   4  -4   42.33    2.53   0 
  -7   2  -1   21.08    2.00   0 
  -7   4  -2   17.42    2.34   0 
  -6   2   0   20.81    2.03   0 
  -6   3   0  215.84    3.58   0 
  -6   4  -1   18.54    2.40   0 
  -6   5  -3    2.61    2.76   0 
  -5   6  -5   -0.13    2.45   0 
  -3   1   1   86.32    2.09   0 
  -2   4   1    5.79    1.78   0 
  -7   5  -5    4.68    2.56   0 
  -5   5  -2    0.99    2.39   0 
  -4   3   1   19.69    2.36   0 
  -4   6  -4    6.89    2.66   0 
  -3   5  -1   37.01    2.88   0 
  -2   6  -3   -0.89    2.48   0 
   1   3   1   57.52    2.43   0 
  -8   4  -5   22.89    2.72   0 
  -7   1  -2   20.63    1.30   0 
  -7   4  -3    5.68    2.61   0 
  -5   1   0   37.12    1.54   0 
  -4   2   1    1.71    2.08   0 
  -3   3   1  117.30    3.02   0 
  -1   5  -1   10.44    2.62   0 
  -7   3  -2   83.40    2.70   0 
  -7   5  -6    1.31    2.51   0 
  -6   4  -2   19.48    2.48   0 
  -6   5  -4   77.30    3.35   0 
  -5   3   0   19.53    2.36   0 
  -5   6  -7    1.61    2.92   0 
  -2   3   1    8.98    2.31   0 
   0   3   1   18.03    2.23   0 
   1   4   0  142.30    3.26   0 
  -8   4  -6   15.56    2.40   0 
  -7   5  -7    4.11    2.57   0 
  -6   3  -1    3.48    2.18   0 
  -3   2   1   -0.36    2.01   0 
  -3   6  -5   20.79    2.94   0 
  -1   3   1   53.41    2.51   0 
  -7   2  -2   19.82    1.84   0 
  -7   4  -4   33.92    2.57   0 
  -6   5  -5   21.74    2.91   0 
  -5   2   0   95.85    2.52   0 
  -4   5  -3   14.50    2.69   0 
   0   2   1  428.71    3.54   0 
  -8   4  -7   41.00    2.75   0 
  -6   2  -1   21.02    1.91   0 
  -6   4  -3    3.01    2.34   0 
  -6   5  -6   12.28    3.22   0 
  -5   4  -2   54.41    2.88   0 
  -5   5  -4    2.87    2.42   0 
  -4   3   0  787.70    5.68   0 
  -3   6  -6    0.79    2.71   0 
  -2   2   1  184.87    2.93   0 
  -1   2   1  910.99    4.96   0 
  -8   3  -5    4.63    1.90   0 
  -8   4  -8    0.63    2.31   0 
  -7   3  -3   27.55    2.25   0 
  -7   4  -5    4.59    2.28   0 
  -6   5  -7    4.16    2.81   0 
  -5   3  -1    3.98    2.23   0 
  -5   5  -5    0.71    2.55   0 
  -4   1   0  943.45    4.45   0 
  -3   6  -7    0.32    2.76   0 
  -2   4  -1  139.23    3.52   0 
  -2   5  -3   -0.92    2.66   0 
  -7   1  -3   29.68    1.37   0 
  -7   4  -6   36.90    2.64   0 
  -6   4  -4   42.02    2.82   0 
  -5   4  -3    6.86    2.37   0 
  -4   2   0  207.09    3.07   0 
  -3   6  -8    4.42    2.83   0 
  -2   3   0 1169.76    6.53   0 
  -1   4  -1  140.63    3.47   0 
   1   5  -3    5.20    2.52   0 
  -7   2  -3   18.08    1.77   0 
  -6   5  -9    5.40    3.36   0 
  -4   5  -5    0.72    2.57   0 
  -3   6  -9    3.21    2.81   0 
  -1   6  -7   -0.77    2.77   0 
  -8   3  -7    2.68    1.97   0 
  -7   4  -7   -1.60    2.34   0 
  -6   2  -2    3.23    2.15   0 
  -6   4  -5   26.04    2.67   0 
  -5   2  -1    9.46    1.91   0 
  -7   4  -8    3.45    2.53   0 
  -6   1  -2  115.95    2.03   0 
  -5   1  -1   25.17    1.39   0 
  -5   4  -4   17.55    2.61   0 
  -3   5  -5   -1.64    2.64   0 
   1   5  -4   17.88    2.73   0 
  -6   4  -6   12.73    2.52   0 
  -3   1   0 1254.39    4.80   0 
  -3   3  -1   56.85    2.67   0 
   0   4  -2  238.95    4.05   0 
  -7   2  -4   74.71    2.21   0 
  -7   4 -10    3.55    2.61   0 
  -5   5  -9    1.39    2.94   0 
  -3   5  -6   19.46    2.93   0 
  -2   2   0   72.81    2.33   0 
  -2   5  -5   -0.20    2.68   0 
   1   2   0 3586.88    8.61   0 
  -7   3  -6   26.61    2.34   0 
  -7   4 -11    1.86    2.62   0 
  -6   3  -4   63.45    2.65   0 
  -6   4  -7    2.58    2.48   0 
  -4   2  -1   26.33    2.10   0 
  -4   3  -2  589.78    5.19   0 
  -4   4  -4  142.33    3.68   0 
  -1   2   0 4675.96   10.41   0 
   0   2   0 1265.68    5.51   0 
   0   5  -5   10.56    2.84   0 
   1   3  -1   59.16    2.58   0 
   1   5  -5   18.15    2.84   0 
  -6   2  -3    7.26    1.87   0 
  -4   5  -8   -0.00    2.73   0 
  -3   5  -7    0.59    2.72   0 
   0   6 -10   19.15    3.10   0 
   1   6 -10    1.30    2.86   0 
  -6   4  -8    4.94    2.58   0 
  -5   4  -6   22.98    2.70   0 
   1   4  -3   83.51    3.10   0 
  -4   4  -5   31.52    2.78   0 
  -4   5 -10   -0.93    2.90   0 
  -3   3  -2   91.99    2.88   0 
  -3   5  -8    0.15    2.72   0 
   1   6 -12   29.88    3.38   0 
  -7   3  -8   19.07    2.40   0 
  -6   1  -3   42.26    1.53   0 
  -6   4 -10   -0.80    2.60   0 
  -4   1  -1  235.74    2.42   0 
  -4   3  -3   39.29    2.57   0 
  -4   5 -12    4.58    3.00   0 
  -3   2  -1   46.97    2.15   0 
  -7   2  -6  247.00    3.51   0 
  -4   4  -6   27.19    2.76   0 
  -3   5 -10   22.48    3.07   0 
  -2   3  -2 1308.56    7.13   0 
  -7   3 -10    6.54    2.38   0 
   0   4  -4  324.70    4.69   0 
  -6   3  -7   27.22    2.92   0 
  -5   2  -3   34.28    2.05   0 
  -5   3  -5    8.24    2.29   0 
  -3   5 -13    4.01    3.38   0 
  -3   5 -12    3.19    2.91   0 
  -2   2  -1   75.87    2.32   0 
   1   3  -2  215.35    3.28   0 
  -5   4 -10   54.50    3.24   0 
  -4   3  -4   49.99    2.60   0 
  -3   4  -6  104.68    3.47   0 
  -6   2  -5    5.51    2.01   0 
  -6   3  -8   10.87    2.26   0 
  -1   2  -1 1142.89    5.22   0 
   1   2  -1  669.98    3.85   0 
  -5   4 -14    0.51    2.73   0 
  -3   1  -1  227.48    2.29   0 
  -2   5 -14    3.35    2.87   0 
  -1   5 -11   13.45    2.96   0 
   0   5 -10   -1.32    2.54   0 
   2   4  -5   -0.68    2.31   0 
  -6   1  -4   12.51    1.22   0 
  -6   3  -9    7.67    2.23   0 
  -4   3  -5   13.38    2.24   0 
  -3   2  -2  102.48    2.27   0 
  -3   3  -4  105.65    2.89   0 
   2   5 -10   -0.93    2.52   0 
  -6   3 -11    0.91    2.74   0 
  -4   4 -11    8.96    3.07   0 
  -3   4  -8   15.47    2.68   0 
  -2   4  -7   34.70    2.87   0 
   0   3  -3    4.46    2.12   0 
   2   3  -3   22.71    2.11   0 
  -7   2 -10    6.13    1.92   0 
  -6   3 -12   55.75    2.95   0 
  -5   1  -3   11.11    1.31   0 
  -4   4 -12    4.88    2.80   0 
   0   5 -13    4.67    2.84   0 
   0   5 -12   23.39    3.11   0 
   2   4  -6   82.24    3.00   0 
  -7   1  -7    1.36    1.21   0 
  -5   3  -8   19.77    2.35   0 
  -4   1  -2  475.11    2.94   0 
  -3   3  -5   20.29    2.62   0 
  -2   4  -8   25.54    2.74   0 
  -1   4  -7   86.06    3.25   0 
   0   5 -14    2.84    2.82   0 
   1   5 -13    3.66    2.83   0 
   2   5 -12    5.97    2.84   0 
  -5   3  -9   11.93    2.69   0 
   1   5 -15   37.06    3.40   0 
  -6   1  -5   21.07    1.37   0 
  -3   4 -11    1.62    2.53   0 
  -2   4  -9    3.86    2.52   0 
  -1   3  -4   -2.63    2.04   0 
  -1   4  -8   48.78    2.98   0 
   2   5 -14    2.23    2.72   0 
  -5   3 -16    3.02    2.73   0 
  -4   2  -4   65.34    2.14   0 
  -3   4 -15    3.45    2.89   0 
  -3   4 -14   18.35    3.11   0 
  -2   3  -5    8.26    2.26   0 
   1   3  -4   28.36    2.20   0 
   2   2  -2   77.28    1.74   0 
   3   5 -16    8.28    2.86   0 
  -5   3 -15    5.09    2.62   0 
  -5   3 -14    5.41    2.64   0 
  -2   4 -11    1.82    2.54   0 
  -1   4  -9   35.10    2.85   0 
   0   4  -8  126.20    3.53   0 
   1   4  -8   10.85    2.44   0 
  -1   3  -5    6.02    2.10   0 
   0   4  -9   49.98    2.87   0 
  -6   1  -6   22.29    1.51   0 
  -5   1  -4   76.90    1.60   0 
  -4   3  -9    6.23    2.27   0 
  -2   2  -3  223.11    2.80   0 
  -2   3  -6  197.13    3.42   0 
  -2   4 -16   10.42    2.88   0 
  -2   4 -13   17.26    2.80   0 
   1   4  -9   16.78    2.59   0 
  -6   2 -14   -1.01    2.19   0 
  -6   2 -13   -0.85    2.05   0 
  -5   2  -7   37.79    2.09   0 
  -4   2  -5   15.27    1.72   0 
  -4   3 -17    2.41    2.77   0 
  -4   3 -10   38.87    2.71   0 
  -3   1  -2  674.69    3.20   0 
  -3   2  -4   15.40    1.83   0 
  -1   4 -12    1.13    2.51   0 
   0   4 -10    9.93    2.58   0 
  -4   1  -3    9.91    1.21   0 
  -1   4 -17   16.28    3.00   0 
  -1   4 -16   28.58    3.12   0 
   0   4 -11   -2.79    2.45   0 
   1   3  -5   74.15    2.44   0 
  -6   1  -7    2.30    1.47   0 
  -1   2  -3  262.13    2.92   0 
  -1   3  -6   34.72    2.39   0 
   1   4 -11    9.08    2.55   0 
  -6   0  -5    4.62    0.77   0 
  -5   2 -17   18.28    3.19   0 
  -4   2  -6   88.77    2.36   0 
   0   3  -6  323.37    3.82   0 
   0   4 -17   90.21    3.88   0 
   0   4 -15   54.86    3.37   0 
   2   4 -11    0.83    2.43   0 
  -5   1  -5   30.17    1.38   0 
  -5   2 -16   44.86    3.42   0 
  -3   2  -5   46.50    2.02   0 
  -3   3 -17    9.71    2.95   0 
  -3   3 -11    2.97    2.63   0 
  -3   3 -10    5.73    2.28   0 
  -1   3  -7   93.11    2.85   0 
   0   2  -3   17.96    1.70   0 
   1   3  -6  129.05    2.90   0 
   1   4 -17   24.87    3.06   0 
   1   4 -13    2.28    2.52   0 
   2   4 -12    6.78    2.51   0 
  -6   1  -8    4.10    1.30   0 
  -5   2 -15    3.40    2.36   0 
  -5   2 -11    2.83    2.34   0 
  -4   2  -7    6.37    2.20   0 
  -3   3 -16    2.67    2.72   0 
  -3   3 -14   17.74    2.71   0 
   1   2  -3   48.13    1.79   0 
   1   4 -14    7.47    2.52   0 
   2   2  -3  136.86    2.04   0 
   2   3  -6   13.06    1.95   0 
   2   4 -18   11.36    3.00   0 
   2   4 -13    2.02    2.47   0 
   3   4 -13   20.61    2.57   0 
  -5   2 -14    5.53    2.21   0 
  -5   2 -13    6.97    2.18   0 
   0   3  -7    6.01    2.22   0 
   2   4 -17   24.13    3.04   0 
   2   4 -16    1.59    2.67   0 
   2   4 -14   17.56    2.62   0 
   3   4 -18    4.00    2.76   0 
   3   4 -17   -1.52    2.50   0 
   3   4 -15    2.53    2.55   0 
   3   4 -14    2.68    2.46   0 
   4   4 -18    4.04    3.19   0 
  -6   1 -10   10.45    1.85   0 
  -4   1  -4  206.47    2.16   0 
  -4   2  -8  103.11    2.88   0 
  -2   3 -17    2.10    2.68   0 
   1   3  -7   -0.58    2.05   0 
   3   4 -16    0.39    2.53   0 
  -5   1  -6   25.41    1.36   0 
  -3   1  -3   22.28    1.25   0 
  -3   2  -6   74.64    2.21   0 
  -2   2  -5  130.28    2.48   0 
  -2   3 -15    5.82    2.97   0 
  -2   3 -11    3.26    2.32   0 
   2   3  -7    4.71    2.07   0 
  -6   0  -6    2.56    0.74   0 
  -2   3 -14   79.23    3.26   0 
  -2   3 -13   11.01    2.48   0 
  -4   2 -15   -0.35    2.23   0 
  -3   2 -19    4.54    3.07   0 
  -1   3 -18   19.05    2.90   0 
   0   2  -4  559.88    3.77   0 
   0   3  -9   11.81    2.40   0 
  -5   0  -4   95.23    1.22   0 
  -4   2 -13    8.38    2.25   0 
  -4   2 -12    2.26    2.09   0 
  -4   2 -11    7.93    2.07   0 
  -1   3 -15    1.68    2.46   0 
  -1   3 -13   -0.77    2.27   0 
  -1   3 -12    9.99    2.45   0 
   0   3 -19    5.57    2.80   0 
   1   2  -4  176.02    2.47   0 
   2   3  -8   16.45    2.24   0 
  -4   1  -5   -2.83    1.14   0 
  -3   2 -18   22.52    2.89   0 
  -3   2  -8   40.15    2.18   0 
  -2   2  -6  154.23    2.63   0 
  -1   2  -5  273.09    3.07   0 
  -1   3 -14    6.66    2.39   0 
   2   2  -4   13.54    1.55   0 
  -3   2 -17    3.82    2.65   0 
   0   3 -11   29.85    2.58   0 
   1   3 -19    0.04    2.75   0 
   3   3  -9    5.33    2.12   0 
  -5   1 -15    4.39    2.18   0 
  -4   1 -19    5.86    2.43   0 
  -2   2 -19   -2.16    2.75   0 
   0   3 -13    4.09    2.43   0 
   1   3 -18   12.90    2.86   0 
   2   3 -20   41.80    3.41   0 
  -6   0  -8  325.03    2.80   0 
  -5   1 -13    6.01    1.97   0 
  -5   1 -10    0.77    1.73   0 
  -4   1 -18    0.96    2.87   0 
  -3   2 -15    3.14    2.47   0 
  -3   2 -14    5.96    2.32   0 
  -2   1  -3   29.35    1.21   0 
  -1   2  -6  338.01    3.36   0 
   1   3 -16    6.66    2.59   0 
   1   3 -12    6.52    2.45   0 
   3   3 -20   -1.54    2.77   0 
  -6   0  -9    0.42    1.11   0 
  -3   2 -13    7.19    2.31   0 
  -3   2 -12   31.03    2.44   0 
  -2   2 -18   10.86    2.87   0 
  -2   2  -8    4.68    1.93   0 
   1   2  -5  109.65    2.29   0 
   1   3 -13   25.54    2.66   0 
   2   3 -18   12.39    2.90   0 
   2   3 -17    2.08    2.69   0 
   2   3 -12  169.61    3.74   0 
   3   3 -19    0.94    2.81   0 
   5   3 -20   -1.17    2.89   0 
  -4   1 -17   53.50    3.05   0 
   2   3 -14  138.30    3.71   0 
   2   3 -13    2.96    2.43   0 
   3   3 -18    2.49    2.73   0 
   3   3 -17   11.21    2.80   0 
   3   3 -12  112.28    3.27   0 
   4   3 -19   -0.68    2.68   0 
   4   3 -18   32.05    3.12   0 
  -4   1 -16   50.78    2.92   0 
  -4   1  -7    9.36    1.48   0 
  -2   2  -9   66.23    2.45   0 
  -1   2 -19    6.71    2.89   0 
   0   2  -6  533.06    3.99   0 
   3   3 -15   -3.20    2.42   0 
   3   3 -13    8.79    2.44   0 
   4   3 -17    4.22    2.66   0 
   4   3 -16   74.44    3.36   0 
   4   3 -15    2.48    2.44   0 
   4   3 -14    5.50    2.39   0 
  -4   1 -15   -0.05    2.52   0 
  -3   1 -19    4.18    2.57   0 
  -2   2 -13   -4.38    2.52   0 
   0   2 -20   10.71    2.89   0 
  -4   1 -14    3.87    2.47   0 
  -4   1  -8    2.51    1.56   0 
  -3   1 -18   26.63    3.00   0 
  -2   2 -12    1.84    2.11   0 
  -1   2  -8  134.04    2.73   0 
   1   2  -6  373.78    3.42   0 
  -4   1 -13    1.67    1.94   0 
  -4   1  -9   11.47    1.71   0 
  -2   1 -20   12.78    2.89   0 
  -1   1  -3  145.32    1.71   0 
  -1   2 -16   37.90    2.87   0 
  -1   2  -9   57.04    2.44   0 
   0   2  -7   39.44    2.02   0 
   1   2 -20    8.75    2.78   0 
   3   2  -6   64.99    2.02   0 
  -5   0  -6   34.99    1.03   0 
  -3   1  -6  329.74    2.92   0 
  -1   2 -10   81.10    2.71   0 
   2   2 -21    5.87    2.94   0 
  -5   0 -14    3.11    2.23   0 
  -4   0 -18   16.86    2.57   0 
  -2   1 -19   10.58    2.82   0 
  -1   2 -13   13.17    2.39   0 
   1   2 -19   15.48    2.93   0 
   2   2 -20   12.18    2.97   0 
   3   2 -21    6.88    2.91   0 
  -3   0 -20   -1.82    2.54   0 
  -3   1 -15    9.25    2.74   0 
   1   2 -18  116.10    3.84   0 
   4   2 -21   -1.01    2.80   0 
  -5   0 -13    2.28    1.72   0 
  -4   0  -4 1227.42    3.77   0 
  -3   1  -7    1.28    1.41   0 
  -2   1 -18   19.66    2.87   0 
  -2   1  -5   45.36    1.79   0 
  -1   1 -20    3.41    2.87   0 
   1   2 -17   34.51    2.98   0 
   2   2 -19    2.69    2.76   0 
   5   2 -21   -1.45    2.85   0 
  -5   0 -11    1.15    1.72   0 
  -5   0 -10    0.82    1.66   0 
  -5   0  -9   14.53    1.62   0 
  -5   0  -8    1.58    1.06   0 
  -3   0 -19   -2.16    2.90   0 
  -3   1 -13    5.86    2.10   0 
  -3   1  -8  163.72    2.56   0 
  -2   1 -17   29.19    2.85   0 
   0   1 -21    3.20    2.80   0 
   0   1  -3  416.73    2.43   0 
   2   2 -18    8.08    2.76   0 
   4   2 -20    7.32    2.89   0 
  -4   0 -16    8.44    2.21   0 
  -3   1  -9   22.15    1.88   0 
  -1   1 -19    3.78    2.83   0 
  -1   1  -4 1929.12    5.40   0 
   1   2 -15    7.94    2.54   0 
   1   2 -10  205.67    3.46   0 
   3   2 -18   37.66    3.10   0 
   5   2 -19    4.68    3.17   0 
  -3   0 -18   40.76    3.38   0 
  -2   1 -16   11.15    2.51   0 
  -1   1 -18   46.65    3.29   0 
   1   1 -21    2.48    3.20   0 
   1   2 -11    3.03    2.20   0 
   3   2 -17   13.25    2.78   0 
  -2   0 -20   -2.02    2.56   0 
   3   2 -16    4.20    2.56   0 
   3   2  -9    7.87    1.85   0 
   4   2 -17    3.48    2.57   0 
   5   2 -18   19.20    2.93   0 
  -4   0 -14    1.36    1.95   0 
  -4   0  -5    2.97    0.95   0 
  -3   0 -17   11.16    2.96   0 
  -2   1  -7   19.65    1.71   0 
  -1   0 -21    2.56    2.77   0 
   0   1 -19    6.09    2.82   0 
   2   2 -11    9.09    2.18   0 
   3   2 -15    7.86    2.56   0 
   4   2 -16   -1.92    2.45   0 
   5   2 -16   20.08    2.70   0 
  -1   1  -5   24.50    1.52   0 
   0   1 -18    4.00    2.64   0 
   2   1 -21    3.56    2.86   0 
   3   2 -11   79.49    2.82   0 
   4   2 -14   43.43    2.80   0 
   5   2 -15    5.31    2.48   0 
  -2   1 -10    6.32    1.91   0 
  -2   1  -9   48.86    2.09   0 
  -2   1  -8   17.24    1.76   0 
   0   1  -4  493.11    2.87   0 
   1   1 -19   10.48    2.92   0 
   3   1 -21    4.52    2.93   0 
   4   1 -22   19.56    3.37   0 
   5   1 -22   22.23    3.09   0 
  -4   0  -6    0.61    0.89   0 
   2   1 -20   -0.61    2.67   0 
  -4   0 -11    4.19    1.69   0 
  -3   0 -15    0.24    2.12   0 
  -1   1  -6   67.26    1.89   0 
   0   0 -21    2.12    2.94   0 
   4   1 -21    4.50    2.89   0 
   5   1 -21   -0.32    2.90   0 
  -4  -1 -16   55.21    2.78   0 
  -4   0  -9    6.03    1.46   0 
  -4   0  -8   62.07    1.71   0 
  -2   0 -17   -0.78    2.49   0 
  -1   0 -19   -1.90    2.67   0 
  -1   1  -7   80.46    2.11   0 
   0   1 -16   10.79    2.43   0 
   1   1  -4  126.30    1.71   0 
   4   1 -20   11.90    2.95   0 
   6   1 -21   -0.95    2.83   0 
  -5  -1 -12   18.93    1.66   0 
  -3  -1 -18   40.31    3.02   0 
  -2  -1 -20   12.71    2.87   0 
  -1   1 -11    3.32    2.03   0 
   0   0 -20   14.32    3.03   0 
   0   1  -5  182.08    2.23   0 
   2   0 -22   11.05    3.41   0 
   5   1 -20   22.46    3.22   0 
   6   1 -20    1.02    2.88   0 
  -5  -1 -11    7.48    1.60   0 
  -4  -1 -15   -2.52    2.42   0 
   1   1 -16    5.94    2.57   0 
   4   1 -19    4.04    2.88   0 
  -3   0  -4    4.42    0.98   0 
  -2  -1 -19    2.98    3.12   0 
   0   0 -19   11.37    3.02   0 
   2   1  -4  422.33    2.55   0 
   3   0 -22    2.63    2.97   0 
   6   1 -19   23.36    3.11   0 
  -3  -1 -17   26.95    2.72   0 
  -3   0 -12    7.14    2.00   0 
  -1   0 -17    1.49    2.49   0 
   1   1 -15    0.64    2.36   0 
   1   1  -5  128.02    1.95   0 
   2   0 -21   -0.53    2.86   0 
   3   1 -17   19.56    2.87   0 
   4   1 -18   29.14    3.08   0 
   5   1 -18    1.97    3.11   0 
  -5  -1  -9   41.49    1.54   0 
  -5  -1  -5   26.97    0.86   0 
  -4  -1 -14   -1.41    1.88   0 
  -1  -1 -20    6.79    2.81   0 
   0   1  -8  415.14    3.69   0 
   0   1  -7  164.56    2.48   0 
   4   0 -22   34.27    3.51   0 
   6   1 -18   28.28    3.00   0 
  -5  -1  -7   14.13    1.04   0 
  -5  -1  -6   20.36    0.96   0 
  -3  -1 -16   39.83    2.63   0 
  -3   0  -5    5.13    0.96   0 
  -2  -1 -18   16.41    2.83   0 
  -2   0 -14    2.45    2.16   0 
  -1   0 -16   31.86    2.77   0 
   0  -1 -21    0.15    2.84   0 
   1   0 -19   -0.11    2.81   0 
   2   0 -20   22.41    3.17   0 
   3   0 -21   -4.46    2.92   0 
   5   1 -17    4.32    2.64   0 
   6   0 -22   55.14    3.86   0 
  -3   0  -6   -3.01    1.29   0 
   1   1 -12   25.62    2.44   0 
   1   1  -6  305.81    2.86   0 
   2   1  -5  221.03    2.32   0 
  -3   0  -8    9.70    1.46   0 
  -3   0  -7    8.47    1.31   0 
  -1   0 -15   -0.38    2.28   0 
   0  -1 -20    5.88    3.33   0 
   0   0 -17    6.45    2.57   0 
   1   0 -18   23.09    2.87   0 
   1   1  -7   62.46    2.05   0 
   3   0 -20   11.64    3.05   0 
   3   1  -5  122.87    1.81   0 
   6   0 -21   -0.19    3.37   0 
  -4  -1 -12    0.33    1.67   0 
  -3  -1 -15    7.99    2.23   0 
  -2  -1 -17   25.24    2.70   0 
   1  -1 -21    5.84    3.00   0 
   1   1  -8   80.39    2.25   0 
   2   0 -19    2.87    2.71   0 
   4   0 -20   42.83    3.46   0 
   5   1 -15   11.68    2.57   0 
  -2  -2 -19    1.39    2.62   0 
  -1  -1 -18   47.41    3.29   0 
   0   0 -16   -0.45    2.45   0 
   2   1  -7    2.26    1.62   0 
   3  -1 -22   11.07    2.87   0 
   3   0 -19   -1.59    2.83   0 
   3   1 -13   36.43    2.82   0 
  -4  -1 -11    7.14    1.63   0 
  -3  -2 -17    8.38    2.48   0 
  -3  -1 -14  174.07    3.53   0 
  -2  -1 -16    8.24    2.40   0 
   0  -1 -19    5.30    2.91   0 
   1   0 -17    2.76    2.60   0 
   2   1  -8  239.63    3.05   0 
   3   1 -12  165.99    3.47   0 
   4   1 -13   19.00    2.62   0 
  -2   0 -10  677.39    4.97   0 
   3   1 -11   28.55    2.45   0 
   3   1 -10   25.80    2.14   0 
   3   1  -8   75.54    2.20   0 
   3   1  -7    0.58    1.55   0 
   4   0 -19    2.46    2.84   0 
   4   1 -11   18.89    2.30   0 
   5   1 -12    7.78    2.30   0 
  -4  -2 -14    6.75    2.42   0 
  -4  -1 -10   13.89    1.82   0 
  -2  -2 -18    9.67    2.70   0 
  -1  -1 -17    4.48    2.53   0 
   1   0 -16   11.05    2.66   0 
   2   0 -17   -1.51    2.63   0 
   3  -1 -21    0.11    3.00   0 
   3   0 -18    5.71    2.79   0 
   3   1  -9    0.58    1.87   0 
   4   1 -10   28.84    2.12   0 
   4   1  -9   40.77    2.15   0 
   4   1  -8   50.76    2.03   0 
   5   0 -19    2.32    2.85   0 
   6   0 -19    0.68    2.92   0 
  -3  -2 -16   28.65    2.64   0 
  -2  -1 -15   33.15    2.63   0 
   0  -1 -18    7.04    2.76   0 
   1  -1 -19   14.76    3.06   0 
   2  -1 -20    7.77    3.06   0 
  -4  -1  -9   13.00    1.63   0 
   1  -2 -21   -0.35    2.91   0 
   3   0 -17   -3.08    2.67   0 
   4  -1 -21    3.50    3.13   0 
   5   0 -18    5.20    3.04   0 
  -4  -2 -13   11.14    2.31   0 
  -3  -1 -12    2.82    1.90   0 
  -2  -2 -17    2.50    2.59   0 
  -2   0  -5    6.94    1.10   0 
  -1  -1 -16    9.01    2.54   0 
   3  -1 -20   13.03    3.12   0 
   4   0 -17   -1.90    2.73   0 
   6  -1 -21    2.78    3.13   0 
   7  -1 -21    7.18    3.16   0 
  -4  -1  -8    1.48    1.10   0 
  -3  -2 -15    2.66    2.18   0 
  -1  -2 -18   43.10    3.28   0 
   0  -1 -17    3.56    2.60   0 
   1  -1 -18    0.92    2.70   0 
   2  -1 -19    2.33    2.97   0 
   2   0 -15   10.28    2.70   0 
   4  -1 -20    9.73    3.16   0 
   6   0 -17    4.12    2.76   0 
  -3  -1 -11   -0.48    2.13   0 
  -2  -3 -18   65.61    3.62   0 
  -1  -1 -15   18.88    2.60   0 
   0  -2 -19    6.93    2.97   0 
   1  -2 -20   14.52    3.17   0 
   4   0 -16   21.93    2.98   0 
   5  -1 -20   23.59    3.46   0 
  -4  -1  -7    4.45    0.98   0 
  -2  -2 -16   24.83    2.75   0 
  -1   0  -9   -0.67    1.66   0 
   1   0 -13    2.62    2.39   0 
   2  -1 -18   -2.11    2.59   0 
   3  -2 -21    2.92    3.19   0 
   3  -1 -19   -1.22    2.93   0 
   5   0 -16    5.65    2.78   0 
   6  -1 -20    6.04    3.25   0 
  -4  -1  -6   24.89    1.13   0 
  -3  -2 -14    9.34    2.21   0 
  -1  -2 -17    7.99    3.15   0 
   0   0 -11   -0.02    2.12   0 
   1  -1 -17    4.68    2.70   0 
   2  -2 -20   12.75    3.20   0 
   4  -1 -19    3.88    3.04   0 
  -3  -1 -10   14.71    1.79   0 
  -2  -3 -17    1.80    3.14   0 
  -1  -1 -14   76.10    3.02   0 
  -1   0  -8   27.03    1.75   0 
   1  -2 -19   13.69    3.08   0 
   4  -2 -21    1.45    3.18   0 
   6   0 -15   -3.51    2.57   0 
   7  -1 -19   12.28    3.33   0 
  -5  -2  -8   13.55    1.21   0 
  -2  -2 -15    5.07    2.73   0 
  -1   0  -7    0.74    1.46   0 
   0  -1 -15    8.35    2.54   0 
   0   0 -10  210.54    3.22   0 
   3  -2 -20   14.33    3.20   0 
  -3  -1  -9   21.80    2.03   0 
  -1  -3 -18   24.36    3.12   0 
  -1   0  -6   18.22    1.54   0 
   1  -3 -20   -1.18    3.22   0 
   1  -1 -16    6.63    2.58   0 
   6  -2 -21    7.03    3.13   0 
   7  -2 -21   -1.82    2.98   0 
  -2  -1 -11    1.29    2.29   0 
  -1  -2 -16   37.47    2.91   0 
  -1   0  -5   11.97    1.22   0 
   0  -2 -17   12.41    2.86   0 
   0   0  -9   -1.40    1.83   0 
   5  -1 -18    5.58    3.05   0 
  -5  -2  -7   23.99    1.23   0 
  -2  -3 -16  133.18    4.07   0 
   1  -1 -15    3.67    2.63   0 
   3  -2 -19    4.26    3.56   0 
   4   0 -13    1.27    2.52   0 
   5   0 -13    1.02    2.50   0 
   6  -2 -20    4.50    3.21   0 
  -4  -2 -10   -1.18    1.48   0 
  -2  -2 -14    0.15    2.20   0 
  -1  -3 -17    2.46    2.85   0 
   0  -3 -18  114.53    4.46   0 
   0   0  -8   45.89    1.97   0 
   1  -3 -19    2.05    3.10   0 
   3   0 -12    7.45    2.46   0 
   5  -1 -17   -0.90    2.97   0 
   7  -1 -17    0.56    2.89   0 
  -2  -1 -10    8.05    2.24   0 
  -1  -2 -15   26.74    2.72   0 
  -1  -1 -12   86.25    2.80   0 
   2  -2 -18    6.53    3.07   0 
   4   0 -12 1019.24    7.12   0 
   6  -1 -17    2.55    2.89   0 
   0  -1 -13   32.75    2.75   0 
   0   0  -7   12.78    1.94   0 
   1   0  -9    1.64    1.82   0 
   2  -1 -15   25.33    2.93   0 
   2   0 -10  309.45    3.81   0 
   3   0 -11   31.11    2.40   0 
   5  -2 -19    6.94    3.23   0 
   6  -2 -19    2.48    3.07   0 
   7  -2 -19    6.68    3.24   0 
  -4  -2  -9    3.55    1.67   0 
  -3  -1  -7    0.19    1.17   0 
  -2  -4 -16   16.01    3.03   0 
  -2  -3 -15    3.00    2.47   0 
   0   0  -6 2608.98    6.97   0 
   1  -3 -18    6.08    3.65   0 
   3  -2 -18   33.79    3.48   0 
   5  -1 -16   18.46    3.24   0 
  -3  -2 -11   10.05    1.94   0 
  -2  -1  -9   54.76    2.38   0 
  -1  -4 -17   18.24    3.37   0 
  -1  -3 -16   -0.06    2.70   0 
  -1  -2 -14  318.36    4.93   0 
   0  -3 -17   -0.90    2.98   0 
   2  -2 -17   15.20    3.03   0 
  -3  -3 -13    9.73    2.20   0 
   0  -2 -15   10.29    2.63   0 
   0  -1 -12   34.55    2.54   0 
   0   0  -5   44.43    1.41   0 
   1  -2 -16   52.51    3.26   0 
   1  -1 -13   56.98    3.10   0 
   3  -3 -19    4.11    3.25   0 
   4   0 -10  263.90    3.71   0 
   5   0 -10  121.03    2.91   0 
   6  -2 -18   11.58    3.38   0 
   7  -2 -18   29.67    3.69   0 
   1   0  -7   20.37    2.03   0 
   3  -2 -17   15.55    3.11   0 
   3   0  -9   88.30    2.54   0 
   4  -3 -19    5.32    3.27   0 
   5  -1 -15    5.78    2.91   0 
   6  -1 -15   -1.98    2.76   0 
  -5  -2  -5    4.16    0.84   0 
  -4  -2  -8   60.17    1.98   0 
  -2  -3 -14   83.10    3.23   0 
  -1  -3 -15   -1.87    3.05   0 
   0  -3 -16   -2.94    3.25   0 
   1  -3 -17   13.96    3.25   0 
   4  -2 -17    3.44    3.04   0 
   4   0  -9   10.79    1.98   0 
   5  -3 -19    2.42    3.20   0 
   8  -3 -19    0.82    3.17   0 
  -3  -2 -10   49.96    2.18   0 
  -1  -4 -16   29.61    3.40   0 
   0  -2 -14   43.20    2.93   0 
   0  -1 -11    8.69    2.25   0 
   1  -2 -15    7.16    2.74   0 
   1  -1 -12   19.63    2.57   0 
   1   0  -6   14.89    1.63   0 
   3  -3 -18    0.99    3.18   0 
   4  -1 -14    8.44    2.87   0 
   5  -2 -17   -2.52    2.97   0 
   6  -3 -19    2.59    3.26   0 
   7  -3 -19   -2.86    3.12   0 
   7  -2 -17    2.58    3.06   0 
  -3  -3 -12   13.98    2.26   0 
  -3  -1  -5    1.27    1.07   0 
   3  -2 -16    9.81    2.95   0 
   4  -3 -18   23.30    3.42   0 
   5  -1 -14  164.09    4.15   0 
   6  -1 -14   17.37    2.93   0 
  -4  -3 -10   16.16    1.82   0 
  -3  -4 -13   20.46    2.74   0 
  -2  -3 -13    6.38    2.80   0 
  -2  -2 -11   17.74    2.20   0 
   2  -4 -18    8.65    3.50   0 
   2  -3 -17    1.40    2.96   0 
   2  -2 -15    6.95    2.73   0 
   4  -2 -16    0.23    2.95   0 
   4   0  -8  563.97    4.34   0 
   5  -3 -18   -1.43    3.26   0 
   8  -3 -18    0.88    3.15   0 
  -4  -2  -7    5.26    1.28   0 
  -2  -4 -14    8.91    2.84   0 
  -2  -1  -7   16.23    1.52   0 
  -1  -3 -14    6.34    2.58   0 
   0  -3 -15   11.57    2.90   0 
   0  -1 -10   92.64    2.63   0 
   1  -4 -17   33.76    3.78   0 
   1  -3 -16    5.64    2.86   0 
   1   0  -5   11.93    1.27   0 
   3  -4 -18    5.94    4.03   0 
   3  -3 -17    5.69    3.08   0 
   3   0  -7   15.16    1.78   0 
   6  -3 -18   64.47    4.05   0 
   6  -2 -16   19.56    3.17   0 
  -1  -4 -15    3.05    3.01   0 
   1  -1 -11   21.72    2.48   0 
   2   0  -6 1977.05    6.31   0 
   3  -2 -15    2.63    2.87   0 
   4   0  -7    7.79    1.71   0 
   2  -3 -16   45.06    3.45   0 
   3  -1 -12  136.55    3.58   0 
   4  -4 -18    9.04    3.51   0 
   4  -3 -17    2.49    3.13   0 
  -3  -4 -12   15.94    2.51   0 
  -2  -2 -10   20.89    2.08   0 
   1  -4 -16   22.38    4.14   0 
   2  -2 -14   13.16    2.89   0 
   2  -1 -11   26.26    2.58   0 
   3   0  -6   49.06    1.75   0 
   4  -2 -15    8.71    3.00   0 
   4  -1 -12  185.11    4.00   0 
   5  -4 -18   22.15    3.65   0 
   5  -3 -17    3.67    3.24   0 
   5  -2 -15    1.49    3.00   0 
   6  -1 -12   17.55    2.70   0 
   7  -3 -17   -1.27    3.16   0 
  -2  -4 -13   13.38    2.76   0 
  -1  -3 -13   -5.09    2.38   0 
  -1  -2 -11   23.37    2.50   0 
   0  -4 -15   47.03    3.78   0 
   0  -3 -14  190.40    4.38   0 
   0  -2 -12   52.97    3.26   0 
   0  -1  -9   18.87    1.98   0 
   1  -1 -10  302.49    3.91   0 
   3  -4 -17    6.16    3.44   0 
   3  -3 -16    8.79    3.08   0 
   5  -1 -12   11.53    2.71   0 
   6  -2 -15    1.36    2.98   0 
  -1  -4 -14   17.95    3.14   0 
   1  -5 -16    9.09    3.60   0 
   3  -1 -11   24.95    2.70   0 
   4  -4 -17    2.37    3.27   0 
  -3  -3 -10    3.66    2.32   0 
  -2  -5 -13    7.06    3.72   0 
  -1  -5 -14    0.93    3.93   0 
   0  -5 -15    5.33    3.54   0 
   2  -3 -15    2.50    2.88   0 
   3   0  -5    4.85    1.25   0 
   4  -2 -14   40.37    3.35   0 
   5  -4 -17    3.91    3.41   0 
   7  -4 -17    3.94    3.09   0 
   8  -4 -17    7.41    3.27   0 
  -3  -4 -11   -1.40    2.78   0 
   1  -4 -15    3.44    3.34   0 
   1  -3 -14    5.80    2.80   0 
   2  -5 -16    3.87    4.33   0 
   6  -4 -17   16.29    3.55   0 
  -4  -3  -8    8.33    1.87   0 
  -2  -4 -12    5.14    3.12   0 
  -1  -3 -12   10.47    2.47   0 
   0  -4 -14  177.50    4.87   0 
   0  -3 -13    7.17    2.64   0 
   0  -2 -11   18.06    2.80   0 
   1  -1  -9   24.12    2.23   0 
   3  -4 -16    2.41    3.39   0 
   3  -3 -15    0.31    2.81   0 
  -1  -4 -13    8.50    2.90   0 
   3  -1 -10   33.80    2.55   0 
   4  -4 -16    3.48    3.40   0 
   4  -3 -15   13.73    3.13   0 
   5  -3 -15    3.45    2.99   0 
   7  -3 -15    4.81    3.03   0 
   8  -4 -16    1.92    3.10   0 
   0  -5 -14    4.05    3.54   0 
   2  -4 -15   17.03    3.54   0 
   5  -4 -16   23.41    3.67   0 
   6  -4 -16    0.88    3.31   0 
   6  -2 -13   30.97    3.32   0 
   7  -4 -16    1.83    3.13   0 
  -3  -3  -9    2.64    1.87   0 
  -1  -5 -13    0.71    3.32   0 
   1  -4 -14    4.78    3.21   0 
   2  -5 -15   24.39    4.16   0 
   2  -1  -9   62.43    2.48   0 
   3  -4 -15    9.23    3.52   0 
   3  -3 -14   21.53    3.19   0 
  -3  -4 -10    8.38    2.33   0 
  -2  -3 -10   90.49    2.95   0 
  -2  -2  -8    4.38    1.76   0 
  -1  -1  -6   59.04    1.79   0 
   0  -3 -12  204.68    4.23   0 
   1  -1  -8   75.63    2.44   0 
   8  -4 -15    0.59    2.96   0 
  -4  -3  -7    0.52    1.69   0 
  -2  -4 -11    6.94    2.56   0 
  -1  -4 -12   -2.18    2.65   0 
  -1  -2  -9   56.24    2.44   0 
   0  -1  -7  162.30    2.65   0 
   2  -3 -13    2.31    2.84   0 
   3  -1  -9    3.35    2.10   0 
   4  -4 -15   -1.01    2.98   0 
   5  -3 -14   18.25    3.23   0 
   6  -4 -15    1.75    3.24   0 
   6  -3 -14   52.72    3.67   0 
   7  -4 -15    6.10    3.05   0 
   7  -3 -14   42.45    3.51   0 
   0  -5 -13    4.07    3.65   0 
   2  -2 -11    9.50    2.66   0 
   4  -5 -15    1.36    3.73   0 
   5  -1  -9   49.32    2.55   0 
  -3  -2  -6   69.47    1.98   0 
  -2  -5 -11   16.79    3.27   0 
  -2  -1  -4  250.78    2.16   0 
  -1  -5 -12   50.30    3.98   0 
   1  -4 -13    4.99    3.04   0 
   1  -3 -12   13.33    2.80   0 
   2  -5 -14   -3.86    3.85   0 
   3  -4 -14    1.87    3.23   0 
   3  -3 -13    3.95    2.95   0 
   5  -5 -15    4.86    3.76   0 
   6  -5 -15   -2.62    3.48   0 
  -3  -3  -8   10.05    1.85   0 
   0  -4 -12   23.01    3.20   0 
   4  -4 -14   17.41    3.39   0 
   4  -3 -13   10.00    3.04   0 
  -3  -4  -9    7.47    2.30   0 
  -2  -4 -10   10.98    3.03   0 
  -2  -3  -9    2.42    2.08   0 
  -2  -2  -7   15.39    1.97   0 
  -1  -4 -11   -1.53    2.66   0 
  -1  -3 -10   44.08    2.67   0 
   0  -6 -12   -0.55    3.89   0 
   0  -2  -9    7.65    2.15   0 
   1  -5 -13    3.59    3.75   0 
   1  -1  -7   70.28    2.21   0 
   2  -4 -13   -2.12    3.08   0 
   3  -5 -14   30.75    4.21   0 
   5  -4 -14   12.39    3.49   0 
   5  -3 -13   12.95    3.11   0 
   6  -4 -14   25.35    3.53   0 
   6  -3 -13   -1.66    2.81   0 
  -4  -2  -4   51.21    1.24   0 
  -2  -6 -10    3.83    3.68   0 
  -1  -6 -11   -0.46    3.22   0 
   0  -5 -12   34.75    4.04   0 
   0  -1  -6  105.02    2.13   0 
   4  -5 -14    0.11    3.75   0 
  -4  -3  -6   26.42    1.82   0 
  -3  -5  -9   31.31    3.07   0 
  -1  -5 -11   20.29    3.58   0 
   2  -2 -10   79.46    3.00   0 
   3  -4 -13   21.88    3.47   0 
   2  -1  -7   -1.67    1.94   0 
   3  -5 -13    6.07    3.80   0 
   4  -3 -12   30.23    3.26   0 
   5  -4 -13    8.60    3.28   0 
   5  -3 -12    3.11    2.97   0 
   6  -4 -13   -0.14    3.03   0 
   6  -3 -12   -0.63    2.90   0 
   7  -4 -13   -1.43    2.98   0 
   8  -5 -13    8.31    3.27   0 
  -3  -3  -7   17.20    2.26   0 
   0  -6 -11    8.62    4.14   0 
   0  -4 -11    0.12    2.87   0 
   1  -2  -9   14.90    2.33   0 
   2  -4 -12    4.15    3.15   0 
   4  -5 -13    6.35    3.73   0 
   7  -5 -13   -0.93    3.21   0 
  -2  -4  -9    7.01    2.50   0 
  -2  -3  -8   42.49    2.35   0 
  -1  -6 -10    3.53    3.96   0 
  -1  -4 -10   49.87    3.12   0 
  -1  -3  -9   46.36    2.65   0 
   0  -5 -11   -2.36    3.50   0 
   3  -1  -7    1.93    1.93   0 
   4  -1  -7   49.01    2.36   0 
   5  -5 -13    4.13    3.63   0 
   6  -5 -13   10.20    3.57   0 
  -3  -5  -8    4.50    3.31   0 
  -2  -2  -6  141.61    2.57   0 
   1  -4 -11    9.62    3.07   0 
   2  -5 -12    4.53    3.78   0 
   3  -6 -12    5.43    3.34   0 
   3  -4 -12   21.47    3.41   0 
   7  -4 -12   32.75    3.24   0 
  -2  -5  -9   24.81    3.19   0 
   0  -1  -5  181.83    2.27   0 
   1  -6 -11    3.89    3.49   0 
   1  -3 -10  111.38    3.62   0 
   3  -5 -12   79.99    4.74   0 
   4  -4 -12   24.76    3.48   0 
   4  -3 -11   35.46    3.23   0 
   5  -4 -12   34.05    3.47   0 
   5  -3 -11   20.61    3.10   0 
   6  -4 -12  117.45    4.24   0 
   6  -3 -11   -4.77    2.80   0 
  -1  -1  -4 1569.97    4.87   0 
   0  -6 -10   17.39    3.57   0 
   0  -4 -10   12.03    2.97   0 
   2  -4 -11   -2.57    3.14   0 
   3  -2  -9    4.57    2.53   0 
   4  -5 -12    8.50    3.70   0 
   5  -5 -12    7.17    3.59   0 
  -4  -4  -6   18.61    1.99   0 
  -4  -3  -5    5.37    1.29   0 
  -1  -6  -9    4.40    3.63   0 
  -1  -4  -9   40.98    3.03   0 
   0  -5 -10    1.96    3.39   0 
   0  -3  -9   15.74    2.50   0 
   2  -6 -11    1.71    3.40   0 
   4  -2  -9   15.64    2.02   0 
   5  -2  -9   14.20    2.64   0 
  -3  -4  -7   24.41    2.37   0 
  -3  -3  -6   13.08    2.13   0 
  -2  -6  -8   33.63    3.44   0 
  -2  -3  -7   21.19    2.49   0 
  -1  -3  -8   94.38    2.93   0 
   2  -5 -11    6.67    3.37   0 
   3  -6 -11    8.21    3.36   0 
   3  -4 -11   -6.78    3.14   0 
   4  -6 -11    7.64    3.84   0 
   4  -4 -11   -1.57    2.92   0 
   6  -4 -11    2.42    2.95   0 
  -3  -5  -7   -2.19    3.23   0 
  -2  -5  -8    5.79    3.48   0 
  -1  -5  -9    7.96    3.19   0 
   0  -2  -7   28.86    2.15   0 
   1  -6 -10    1.11    3.34   0 
   1  -4 -10   47.50    3.47   0 
   1  -3  -9    8.82    2.60   0 
   3  -5 -11    8.44    3.68   0 
   4  -5 -11    6.60    4.11   0 
   5  -6 -11    1.47    3.19   0 
   5  -4 -11    4.91    3.06   0 
   6  -5 -11   25.32    3.69   0 
   7  -5 -11   18.55    3.28   0 
   0  -6  -9   -1.08    3.24   0 
   1  -1  -5  129.26    2.20   0 
   5  -5 -11   18.96    3.73   0 
  -1  -6  -8   -1.58    3.68   0 
   0  -4  -9   50.23    3.28   0 
   2  -3  -9    7.36    2.59   0 
   3  -6 -10    4.31    3.21   0 
   4  -2  -8  131.03    3.20   0 
   7  -4 -10   44.67    3.21   0 
  -2  -6  -7    4.34    3.51   0 
   0  -3  -8  126.17    3.29   0 
   1  -6  -9   14.50    3.45   0 
   3  -4 -10   12.19    3.24   0 
   4  -6 -10   40.72    3.62   0 
   4  -4 -10   32.44    3.33   0 
   5  -6 -10   13.50    3.28   0 
   6  -6 -10   -2.91    2.80   0 
   6  -4 -10   30.67    3.20   0 
   7  -5 -10   -3.24    3.02   0 
  -4  -4  -5   18.00    1.98   0 
  -2  -4  -7   34.12    2.81   0 
  -1  -3  -7   84.33    2.78   0 
   0  -1  -4  506.80    3.07   0 
   2  -1  -5  272.96    2.84   0 
   3  -3  -9    4.61    2.69   0 
   4  -5 -10    3.63    3.36   0 
   5  -5 -10    6.95    3.39   0 
   5  -4 -10   16.45    3.06   0 
   6  -5 -10    1.32    3.17   0 
  -4  -5  -5    1.87    2.33   0 
  -2  -5  -7   11.30    2.96   0 
   1  -3  -8   13.88    2.59   0 
   7  -6  -9   13.54    2.93   0 
   7  -4  -9   14.77    3.22   0 
   2  -4  -9   12.47    3.23   0 
   3  -6  -9   23.70    3.31   0 
   4  -6  -9   13.52    3.19   0 
   5  -6  -9    3.72    2.88   0 
   6  -6  -9    7.63    2.87   0 
  -2  -6  -6   58.27    4.12   0 
  -1  -6  -7    1.94    3.00   0 
   0  -5  -8   -2.17    3.09   0 
   1  -6  -8   27.03    3.50   0 
   2  -3  -8   19.68    2.73   0 
   3  -4  -9   -0.03    3.11   0 
   3  -2  -7   17.99    2.40   0 
   4  -4  -9    4.14    2.93   0 
   4  -2  -7    9.97    2.39   0 
   5  -4  -9    5.72    3.00   0 
   6  -4  -9    1.79    2.81   0 
  -5  -4  -3    2.60    1.60   0 
  -3  -6  -5   13.27    2.85   0 
   0  -3  -7    1.25    2.33   0 
   3  -3  -8  149.53    3.57   0 
   4  -5  -9   -2.29    3.14   0 
   5  -5  -9    5.70    3.11   0 
   7  -6  -8    3.02    2.57   0 
  -4  -2  -2  125.97    1.47   0 
  -1  -5  -7   -0.33    2.83   0 
   0  -6  -7   -1.94    3.03   0 
   1  -5  -8   17.69    3.25   0 
   1  -1  -4  137.94    2.05   0 
   3  -6  -8    0.99    2.94   0 
   5  -6  -8    8.55    3.22   0 
   5  -3  -8   96.38    3.38   0 
   6  -6  -8  166.42    4.43   0 
   7  -5  -8  128.81    4.05   0 
   7  -4  -8    3.73    2.67   0 
  -4  -5  -4   12.88    2.84   0 
  -4  -4  -4   70.24    2.46   0 
  -3  -5  -5    4.85    3.11   0 
  -2  -5  -6   20.18    2.89   0 
  -1  -7  -5    0.19    2.79   0 
  -1  -3  -6   27.74    2.24   0 
   2  -5  -8   25.40    3.81   0 
   2  -4  -8    7.81    3.17   0 
   4  -6  -8    6.11    2.90   0 
   6  -4  -8   34.09    3.00   0 
  -2  -7  -4    3.98    2.70   0 
  -1  -6  -6   33.52    3.33   0 
   0  -5  -7   23.06    3.20   0 
   3  -5  -8   62.19    3.69   0 
   3  -4  -8   29.38    3.39   0 
   5  -5  -8   45.55    3.38   0 
   6  -5  -8    3.69    2.74   0 
  -4  -3  -3   17.66    1.53   0 
  -3  -6  -4    5.32    3.16   0 
  -2  -3  -5    2.43    1.74   0 
   4  -5  -8   13.27    3.08   0 
   4  -1  -4    2.66    1.37   0 
   5  -2  -6  123.81    2.92   0 
   6  -6  -7    4.03    2.62   0 
   6  -3  -7   10.27    2.51   0 
  -3  -3  -4   73.08    2.11   0 
  -1  -5  -6   60.49    3.38   0 
   0  -6  -6   55.04    3.58   0 
   0  -2  -5  357.88    3.50   0 
   1  -5  -7    6.31    2.96   0 
   3  -6  -7    9.75    2.94   0 
   3  -3  -7    6.72    2.60   0 
   3  -2  -6  116.21    2.89   0 
   3  -1  -4   51.54    1.73   0 
   4  -6  -7    9.35    2.84   0 
   5  -6  -7    0.70    2.68   0 
   7  -5  -7    2.66    2.55   0 
  -2  -5  -5   -3.36    3.02   0 
   0  -3  -6  335.18    4.17   0 
   1  -7  -5   45.04    3.42   0 
   4  -3  -7    9.94    2.66   0 
   6  -5  -7   14.08    2.73   0 
   6  -4  -7    2.58    2.69   0 
  -4  -5  -3    6.24    2.79   0 
  -3  -5  -4  154.43    4.12   0 
  -2  -4  -5    9.10    2.57   0 
   2  -5  -7    3.21    2.79   0 
   3  -5  -7   29.12    3.24   0 
   4  -5  -7   10.98    2.90   0 
   5  -5  -7   38.15    3.11   0 
   5  -4  -7   13.10    2.96   0 
   6  -6  -6   29.64    2.87   0 
  -3  -4  -4   32.17    2.49   0 
  -2  -6  -4  121.88    3.95   0 
   0  -7  -4   59.07    3.53   0 
   0  -5  -6   51.23    3.33   0 
   1  -2  -5  136.88    2.72   0 
   2  -6  -6    4.04    2.83   0 
   3  -6  -6   10.68    2.80   0 
   4  -6  -6   92.52    3.65   0 
   4  -4  -7   21.26    3.15   0 
   5  -6  -6   22.37    2.83   0 
   6  -3  -6   22.31    2.49   0 
   7  -6  -5    4.21    2.35   0 
   7  -5  -6   27.77    2.74   0 
   6  -5  -6   -1.27    2.44   0 
   1  -6  -5   -4.51    2.56   0 
   2  -7  -4   56.74    3.35   0 
   2  -2  -5   85.20    2.52   0 
   4  -3  -6  122.69    3.26   0 
   5  -5  -6    5.15    2.53   0 
   6  -6  -5   14.58    2.60   0 
  -3  -7  -1    2.32    2.60   0 
  -2  -5  -4   49.84    3.49   0 
  -2  -2  -3  221.80    2.51   0 
  -1  -6  -4   12.12    2.77   0 
   0  -7  -3   49.65    3.42   0 
   1  -1  -3  354.32    2.58   0 
   2  -6  -5    5.89    2.73   0 
   3  -3  -6   38.06    2.68   0 
   3  -2  -5  296.94    3.55   0 
   4  -2  -5  156.41    2.66   0 
   5  -6  -5   13.53    2.63   0 
   5  -4  -6   27.96    2.96   0 
  -5  -3  -1    0.99    0.99   0 
  -3  -5  -3    9.60    3.08   0 
  -3  -3  -3   51.64    2.25   0 
  -2  -6  -3   -4.75    2.41   0 
   0  -5  -5    8.90    2.75   0 
   1  -7  -3   35.34    3.25   0 
   3  -6  -5   12.99    2.75   0 
   4  -6  -5    4.62    2.45   0 
  -4  -3  -2  549.38    3.89   0 
  -3  -6  -2   -1.00    2.40   0 
  -3  -2  -2   86.33    1.53   0 
  -1  -7  -2    4.55    2.63   0 
   0  -6  -4   27.35    2.93   0 
   0  -4  -5    7.33    2.84   0 
   2  -7  -3    6.40    2.70   0 
   2  -1  -3   62.97    1.53   0 
   3  -7  -3    1.33    2.46   0 
   6  -6  -4   40.03    2.88   0 
   6  -5  -5    4.33    2.37   0 
  -3  -4  -3   42.15    2.61   0 
  -2  -7  -1  110.56    3.85   0 
  -1  -5  -4  146.70    3.94   0 
   1  -6  -4   46.61    3.09   0 
   1  -5  -5    7.53    2.83   0 
   1  -3  -5   75.53    2.84   0 
   3  -1  -3   55.54    1.48   0 
   5  -6  -4    7.70    2.49   0 
   5  -5  -5    6.09    2.49   0 
   5  -3  -5    5.80    2.39   0 
  -1  -6  -3   13.13    2.62   0 
   1  -7  -2   42.54    3.12   0 
   1  -4  -5   20.25    3.09   0 
   2  -6  -4   76.96    3.45   0 
   2  -3  -5   22.67    2.44   0 
   3  -6  -4   46.31    3.06   0 
   3  -5  -5    0.39    2.63   0 
   4  -6  -4  207.16    4.52   0 
   4  -5  -5    8.48    2.61   0 
   5  -4  -5    1.54    2.62   0 
  -2  -6  -2   53.99    2.99   0 
  -2  -5  -3   -0.75    2.36   0 
  -1  -4  -4   32.07    2.89   0 
   0  -6  -3    1.32    3.01   0 
   1  -2  -4  174.32    2.74   0 
   2  -7  -2   69.31    3.29   0 
   3  -7  -2   14.79    2.58   0 
   3  -3  -5   23.27    2.56   0 
   4  -3  -5    8.70    1.84   0 
  -4  -6   0   60.70    3.26   0 
  -3  -6  -1   31.85    2.68   0 
  -3  -5  -2  202.21    4.38   0 
   0  -7  -1   39.07    3.00   0 
   2  -2  -4    8.83    1.97   0 
   4  -2  -4   78.73    2.31   0 
   5  -6  -3   14.34    2.47   0 
   5  -5  -4   -0.66    2.22   0 
  -3  -7   1    7.09    2.57   0 
  -2  -3  -3   28.07    2.09   0 
   0  -3  -4  104.83    2.91   0 
   1  -6  -3   23.11    2.72   0 
   1  -5  -4   12.38    2.68   0 
   2  -6  -3    9.02    2.54   0 
   3  -7  -1    4.95    2.42   0 
   3  -6  -3   18.00    2.60   0 
   4  -6  -3    3.93    2.42   0 
   4  -5  -4   29.40    2.71   0 
  -1  -7   0   56.19    3.24   0 
  -1  -5  -3   17.27    2.60   0 
   0  -4  -4  314.16    4.66   0 
   2  -5  -4   40.79    2.98   0 
   3  -5  -4   50.05    2.99   0 
   5  -3  -4  183.76    3.42   0 
  -8   6  11    2.15    4.35   0 
  -7   6  12   11.55    4.52   0 
  -7   6  15    2.22    4.05   0 
  -4   4   1   16.96    2.95   0 
  -4   5   5    6.14    3.94   0 
  -4   5  18    6.64    4.20   0 
  -3   5  16    4.23    4.20   0 
  -2   3   0  675.25    5.60   0 
  -2   4   3   25.07    3.68   0 
  -1   4   5   18.13    3.74   0 
   0   4  10    5.38    3.33   0 
   1   3   7   81.63    3.22   0 
  -9   6  12   10.02    4.34   0 
  -9   6  13    2.41    4.25   0 
  -8   6  13    1.34    4.37   0 
  -8   6  14    7.11    4.27   0 
  -3   4   2   81.57    3.99   0 
   1   3   8   79.18    3.27   0 
  -5   4   1    2.65    2.53   0 
  -5   5   5    3.93    3.70   0 
  -5   5  19    0.67    3.84   0 
  -4   5  17    0.06    4.06   0 
  -3   5   9   -1.56    4.01   0 
  -3   5  11    2.44    4.08   0 
  -3   5  13    5.52    4.18   0 
  -4   5  16    3.33    4.18   0 
  -2   4   4    5.70    3.51   0 
  -1   3   2  210.26    4.20   0 
  -1   4   7   12.98    3.71   0 
  -8   5   5    2.57    3.32   0 
  -6   5  19   -1.31    4.02   0 
  -4   5  14    4.08    4.27   0 
  -3   3   0  102.13    3.32   0 
  -3   4   3   47.80    3.78   0 
  -2   4   5    0.51    3.37   0 
  -1   4   8    4.84    3.54   0 
  -1   4   9   23.16    3.89   0 
  -1   4  10   44.60    4.13   0 
   0   3   5   12.47    2.92   0 
  -5   5  16   -0.63    4.13   0 
  -4   5  11    6.33    4.13   0 
  -9   5   6   62.27    4.39   0 
  -7   5   6   28.42    4.14   0 
  -5   4   2    7.67    2.86   0 
  -3   4   4   51.09    4.00   0 
  -2   4   6   73.50    4.42   0 
  -2   4  15   14.44    3.95   0 
 -10   5   7   10.56    3.79   0 
  -6   4   2  115.67    4.25   0 
  -6   5  16    6.71    4.36   0 
  -5   5   9    5.17    4.06   0 
  -5   5  10    3.16    4.07   0 
  -5   5  12    1.62    4.11   0 
  -5   5  13    3.74    4.33   0 
  -2   4   7   47.43    4.15   0 
  -2   4  13    3.70    3.79   0 
  -2   4  14   16.09    3.81   0 
   0   3   8  105.15    3.82   0 
   1   2   6  327.08    3.79   0 
  -8   5   7    1.28    3.78   0 
  -7   5  17    0.30    4.28   0 
  -6   5   9   -4.01    3.96   0 
  -6   5  15   -0.98    4.25   0 
  -4   3   0  757.39    6.05   0 
  -3   4   5   50.30    4.08   0 
  -3   4  16    1.38    3.81   0 
  -2   4   8   14.89    3.84   0 
  -2   4   9    8.81    3.80   0 
  -2   4  10   92.38    4.79   0 
  -2   4  11    0.34    3.85   0 
  -1   3   4   28.27    3.26   0 
   0   3   9    8.97    3.01   0 
   0   3  10  296.60    5.50   0 
   1   2   7   17.56    2.12   0 
 -12   5  11    3.94    4.55   0 
 -11   5   9    0.10    3.84   0 
  -9   5   8   29.03    4.26   0 
  -8   5  17    3.66    4.38   0 
  -7   5   9    8.37    5.07   0 
  -7   5  16    7.78    4.36   0 
  -6   5  10   -4.97    3.95   0 
  -6   5  12   23.14    4.43   0 
  -5   4   3   13.55    3.16   0 
  -4   4   4   54.43    3.84   0 
  -3   4  15   10.29    3.95   0 
 -11   5  10    1.62    4.02   0 
  -8   5   9    1.43    4.04   0 
  -7   5  10   -0.92    4.07   0 
  -7   5  13    1.93    4.86   0 
  -5   4  19    1.63    4.01   0 
  -3   4   6  121.88    4.82   0 
  -3   4  14    1.72    3.93   0 
  -1   3   5   65.88    3.62   0 
 -11   5  11   15.38    4.22   0 
 -11   5  12   -5.09    4.48   0 
  -9   5  10    4.80    4.17   0 
  -9   5  15    4.02    4.91   0 
  -8   5  10   11.63    4.24   0 
  -8   5  15    0.59    4.16   0 
  -7   4  21   -1.37    3.71   0 
  -6   4   3    3.85    2.87   0 
  -6   4  20    1.22    4.04   0 
  -5   3   0   26.35    2.32   0 
  -3   4   8   19.42    3.80   0 
  -2   3   3   13.39    3.53   0 
 -11   5  13   -1.32    4.04   0 
 -11   5  14    2.99    4.20   0 
 -10   5  11   10.14    4.36   0 
 -10   5  12    6.92    4.20   0 
 -10   5  14    5.61    4.15   0 
 -10   5  15    8.36    4.18   0 
  -9   5  11    2.92    4.23   0 
  -9   5  12   17.38    4.40   0 
  -9   5  13    2.36    4.32   0 
  -8   4   3   95.15    3.68   0 
  -8   5  13    9.50    4.16   0 
  -7   4   3    4.60    2.79   0 
  -5   4   4   48.97    3.62   0 
  -4   4  16    7.34    3.81   0 
  -3   4   9   -5.37    3.70   0 
  -3   4  10   10.33    3.86   0 
  -7   4  20    0.61    4.14   0 
  -6   4   4   96.43    4.47   0 
  -6   4  19    2.10    4.05   0 
  -5   4  17    2.86    4.11   0 
  -4   4   6   -1.33    3.42   0 
  -1   3   7    2.93    3.08   0 
  -1   3   8    5.93    3.17   0 
  -1   3   9    9.43    3.21   0 
  -6   4  18    4.83    4.14   0 
  -5   4   5    2.92    3.22   0 
  -5   4  16   32.43    4.23   0 
  -4   4   7   13.94    3.62   0 
  -4   4  13   66.86    4.77   0 
  -2   3   4  348.36    5.37   0 
   0   2   5  382.01    4.26   0 
  -8   4  20   12.55    4.31   0 
  -5   4   6   16.03    3.45   0 
  -4   4   9    6.44    3.67   0 
  -4   4  10   31.63    4.07   0 
  -8   4  19   25.83    4.42   0 
  -7   4  18   11.32    4.13   0 
  -6   4   5   12.07    3.29   0 
  -5   4  14   13.07    4.00   0 
  -5   4  15    4.76    3.77   0 
  -3   3   3   33.57    3.03   0 
  -2   3   5   21.75    3.17   0 
  -2   3  13    4.35    3.23   0 
   0   2   7   40.38    2.91   0 
  -9   4   5    6.57    3.68   0 
  -8   4   5   12.11    3.57   0 
  -7   4   5   49.38    3.55   0 
  -6   4  16    2.25    4.01   0 
  -5   3   1    5.60    2.06   0 
  -5   4   8    4.80    3.38   0 
  -4   3   2   38.67    3.15   0 
  -2   3   6   10.76    3.05   0 
  -2   3  12  168.53    4.80   0 
   0   2   8   64.30    2.84   0 
 -10   4  19   22.49    4.21   0 
  -9   4  19    8.12    3.88   0 
  -7   4  17    1.20    3.82   0 
  -6   4   7    1.61    3.66   0 
  -5   4   9   -0.24    3.47   0 
  -5   4  12   15.53    3.94   0 
  -2   3   7   -1.87    2.96   0 
  -2   3   8   14.82    3.15   0 
 -11   4   7    7.15    3.80   0 
 -10   4   6   73.56    4.16   0 
  -8   4   6    3.78    3.56   0 
  -7   4   6    4.77    3.24   0 
  -7   4  16    4.25    3.94   0 
  -6   3   1    9.16    1.84   0 
  -6   4  13    0.49    3.60   0 
  -6   4  14   22.97    3.98   0 
  -3   3   4   22.43    2.94   0 
  -2   3   9    6.06    2.22   0 
 -13   4  11    4.14    4.05   0 
 -12   4   9    5.67    3.95   0 
 -11   4  18    2.50    3.70   0 
 -10   4   7   27.85    3.98   0 
  -7   3   1    9.97    2.03   0 
  -7   4   7   12.57    3.28   0 
  -7   4  15    6.94    3.73   0 
  -6   4   9    0.43    3.26   0 
  -6   4  12  103.82    4.76   0 
  -4   3   3   11.69    3.07   0 
  -3   3   5   16.16    2.78   0 
  -3   3  14   19.84    3.42   0 
 -13   4  13    0.75    3.59   0 
 -13   4  14    6.03    3.63   0 
 -12   4  16   -6.02    3.65   0 
 -11   4   8    2.92    3.15   0 
 -11   4  17    4.77    3.78   0 
 -10   4  17    4.97    3.83   0 
  -9   4  16   23.45    4.13   0 
  -8   4   7   -1.21    3.09   0 
  -8   4  15   -1.06    3.77   0 
  -7   4  13    2.58    3.59   0 
  -7   4  14    6.98    3.58   0 
  -6   3  19    3.01    3.67   0 
  -5   3   2   61.61    2.65   0 
  -3   3  13    7.82    3.22   0 
 -12   4  11   22.23    3.80   0 
 -12   4  12   35.09    4.57   0 
 -12   4  13   13.94    4.17   0 
 -12   4  14    2.11    3.76   0 
 -12   4  15   -1.63    3.65   0 
 -11   4   9    3.32    3.36   0 
 -11   4  15   -1.03    3.52   0 
 -11   4  16    8.26    3.90   0 
 -10   4   8   44.20    3.70   0 
 -10   4  15   11.20    4.36   0 
 -10   4  16   42.45    4.36   0 
  -9   4   8   26.77    3.54   0 
  -9   4  15    6.87    3.79   0 
  -8   3  21   -2.76    3.47   0 
  -8   4  14    3.47    3.59   0 
  -7   3  20    3.52    3.65   0 
  -7   4  11    1.40    3.40   0 
  -7   4  12   27.66    3.83   0 
  -5   3  17    3.00    3.34   0 
  -3   3   6   27.44    3.00   0 
  -3   3  11   11.40    3.11   0 
  -3   3  12  113.73    4.22   0 
 -11   4  10   -0.46    3.37   0 
 -11   4  12    6.57    3.67   0 
 -11   4  13    0.05    3.63   0 
 -10   4   9   -1.71    3.35   0 
 -10   4  10   35.74    3.94   0 
 -10   4  13   14.78    4.33   0 
 -10   4  14   32.29    4.07   0 
  -9   3  21    2.47    3.63   0 
  -9   4   9    6.09    3.37   0 
  -9   4  13    4.55    3.64   0 
  -8   4  10   -1.37    3.19   0 
  -8   4  11    5.54    3.37   0 
  -8   4  12   23.27    3.72   0 
  -6   3   2   67.95    2.58   0 
  -3   3   7    3.96    1.99   0 
  -3   3   8  106.00    3.76   0 
  -3   3   9    3.01    2.90   0 
  -1   2   5  108.43    2.98   0 
 -10   3  21   -0.83    3.54   0 
 -10   4  11    1.01    3.51   0 
 -10   4  12   13.09    3.73   0 
  -9   4  11    2.16    3.45   0 
  -8   3  20   16.20    3.82   0 
  -7   3   2   39.56    2.54   0 
  -7   3  19    6.59    3.60   0 
  -5   3   3   46.65    2.61   0 
  -4   3   5   10.63    3.02   0 
  -9   3  20    6.26    3.61   0 
  -8   3   2    2.13    1.74   0 
  -8   3  19    4.66    3.96   0 
  -6   3  17   -0.10    3.31   0 
  -4   3  12   10.26    3.01   0 
  -4   3  13    4.03    2.98   0 
 -10   3  20   16.79    3.84   0 
  -6   3   3   33.78    2.43   0 
  -5   3   4  129.15    3.34   0 
  -4   3   6   84.74    3.29   0 
  -4   3   7    8.73    2.69   0 
  -4   3  11   24.30    3.21   0 
  -8   3  18   -2.33    3.40   0 
  -7   3  17   -1.06    3.25   0 
  -6   3  16   20.39    3.42   0 
  -4   3   8   24.79    2.91   0 
  -4   3   9    2.49    2.78   0 
 -12   3  19    3.99    3.45   0 
 -11   3  19    4.23    3.44   0 
  -9   3   3   14.67    2.01   0 
  -7   3   3    4.20    2.01   0 
  -6   3  15    5.17    3.18   0 
  -5   3  13   18.61    3.22   0 
 -12   3  18   21.21    3.62   0 
 -11   3  18    8.79    3.43   0 
  -8   3  17   -1.48    3.32   0 
  -5   3   6  184.56    3.87   0 
  -5   3  12    0.04    2.90   0 
  -2   2  11    9.30    2.45   0 
 -14   3  14    0.93    3.65   0 
 -14   3  15    6.14    3.43   0 
 -12   3  17    4.72    3.90   0 
 -10   2  22    4.65    3.29   0 
 -10   3   4   74.61    2.90   0 
  -9   3  17    5.58    3.43   0 
  -8   3  16   41.75    3.78   0 
  -7   3   4   30.49    2.40   0 
  -7   3  15    0.47    3.13   0 
  -6   3   5    8.93    2.31   0 
  -5   3   7    4.37    2.52   0 
  -5   3   8   51.71    3.06   0 
  -5   3   9    0.68    2.66   0 
  -2   2   5   62.58    2.49   0 
  -2   2   9   24.48    2.35   0 
 -14   3  12   34.54    3.68   0 
 -14   3  13   -2.53    2.98   0 
 -13   3  15    4.39    3.83   0 
 -13   3  16    1.01    3.26   0 
 -11   3  17   10.19    3.52   0 
 -10   3  17    5.83    3.41   0 
  -9   2  21    9.42    3.34   0 
  -9   3  16   15.04    3.49   0 
  -8   3   4  270.29    4.22   0 
  -6   3   6   12.47    2.40   0 
  -6   3  12    2.58    2.88   0 
  -3   2  13    2.26    2.46   0 
  -2   2   7   29.83    2.45   0 
 -13   3   9   -4.79    2.71   0 
 -13   3  10   11.86    3.53   0 
 -13   3  14   -1.19    3.36   0 
 -12   3   7    4.46    2.61   0 
 -12   3  16   51.34    4.06   0 
 -10   2  21    7.06    3.45   0 
 -10   3   5   21.47    2.47   0 
 -10   3  16    2.10    3.29   0 
  -8   2  20   38.21    3.70   0 
  -8   3  15    2.23    2.97   0 
  -7   3   5   19.82    2.34   0 
  -6   3   7    2.59    2.41   0 
  -6   3   8   13.84    2.59   0 
  -6   3   9    5.41    2.50   0 
  -4   2  15    3.44    2.71   0 
 -13   3  11    3.13    3.09   0 
 -13   3  12   12.37    3.25   0 
 -13   3  13    4.96    3.22   0 
 -12   3   8   47.56    3.20   0 
 -12   3  14    9.08    3.36   0 
 -11   2  21    4.74    3.22   0 
 -11   3  15   -1.95    3.18   0 
 -10   3   6   71.48    3.49   0 
 -10   3  15   -1.89    3.19   0 
  -9   3   5   19.43    2.40   0 
  -9   3  15   -0.67    2.90   0 
  -8   3  14   97.96    4.21   0 
  -7   3   6    7.97    2.29   0 
 -12   3  10   42.05    3.55   0 
 -12   3  13    8.92    3.31   0 
 -11   3   8   -3.48    3.09   0 
 -11   3  14   10.46    3.29   0 
 -10   2  20   -0.82    3.63   0 
 -10   3  14    1.95    3.04   0 
  -9   2  20   43.37    3.77   0 
  -9   3   6    7.86    2.39   0 
  -9   3  13    8.39    2.93   0 
  -9   3  14   17.48    3.26   0 
  -8   2  19    1.75    3.13   0 
  -8   3   6  212.36    4.08   0 
  -8   3  13    3.12    2.93   0 
  -7   3   7    9.88    2.44   0 
  -7   3  10   12.83    2.76   0 
  -6   2  17    3.96    2.85   0 
  -3   2  11   76.71    3.00   0 
 -12   2  20    5.52    3.22   0 
 -11   2  20   43.52    3.89   0 
 -11   3   9   -0.27    2.69   0 
 -11   3  10   21.70    3.18   0 
 -11   3  11    5.67    3.14   0 
 -10   3   7   -0.51    2.44   0 
 -10   3  13    3.37    2.98   0 
  -9   3   7   -0.53    2.41   0 
  -9   3  12   22.81    3.12   0 
  -8   3   7    8.01    2.46   0 
  -8   3  10   12.09    2.75   0 
  -5   2  15    4.84    2.55   0 
  -3   2  10  148.24    3.39   0 
 -13   2  19    2.90    3.05   0 
 -10   3  10    4.86    2.83   0 
  -9   3   9    5.31    2.64   0 
  -8   2  18   27.13    3.24   0 
  -3   2   5  167.50    2.98   0 
  -3   2   9    7.60    2.28   0 
 -12   2  19    8.07    3.24   0 
 -11   2  19    3.88    3.30   0 
 -10   2  19   11.96    3.19   0 
  -7   2  17    2.94    2.88   0 
  -5   2  14   16.79    2.73   0 
  -3   2   6   48.16    2.36   0 
  -3   2   7   14.85    2.18   0 
  -3   2   8   49.03    2.04   0 
 -13   2  18    1.00    3.02   0 
 -12   2  18   10.08    3.12   0 
 -11   1  22    3.04    3.05   0 
  -8   2  17    6.54    2.85   0 
  -4   2  11   79.99    3.03   0 
 -15   2  12   24.02    3.53   0 
 -15   2  13    3.28    2.83   0 
 -14   2  16   -1.63    3.04   0 
 -13   2  17    1.99    3.14   0 
 -11   2  18   23.42    3.50   0 
  -4   2  10   16.24    2.39   0 
 -14   2  15    5.01    3.09   0 
 -13   2  16   20.34    3.73   0 
 -12   2  17    9.84    3.18   0 
 -11   2  17    7.27    3.17   0 
 -10   1  21    3.89    3.02   0 
 -10   2  17    8.08    3.14   0 
  -8   2  16   10.84    2.95   0 
  -6   2  14    8.97    2.66   0 
  -5   2  12   11.34    2.52   0 
  -4   2   4   45.79    2.01   0 
 -14   2  14    8.18    3.21   0 
 -12   1  21   -1.30    3.00   0 
 -12   2  16   59.35    3.83   0 
 -11   1  21   -0.90    3.07   0 
  -7   2   1   18.67    1.47   0 
  -4   2   5  106.44    2.67   0 
  -4   2   6  288.00    3.59   0 
  -4   2   7    5.26    2.03   0 
 -14   2   9   -3.08    2.55   0 
 -14   2  11    0.70    3.27   0 
 -14   2  12    6.14    2.92   0 
 -14   2  13    9.98    3.08   0 
 -13   1  20   20.26    3.18   0 
 -11   2  16    2.68    3.05   0 
 -10   2  16   13.53    3.07   0 
  -9   1  20   17.51    3.20   0 
  -8   2   1   35.26    1.47   0 
  -8   2  15    0.68    2.74   0 
 -13   2  13   16.01    3.58   0 
 -13   2  14   21.79    3.31   0 
 -11   2  15   -0.39    2.94   0 
 -10   1  20   11.35    3.16   0 
  -9   2  15    1.08    2.74   0 
  -8   1  19   15.55    3.00   0 
  -6   2   2    6.16    1.39   0 
  -5   2   3    2.74    1.49   0 
  -2   1  10   39.18    2.09   0 
 -13   1  19    9.34    3.17   0 
 -13   2   8   11.95    3.01   0 
 -13   2  12   35.24    3.39   0 
 -12   2  14    1.18    2.90   0 
  -9   2   2   84.21    2.35   0 
  -9   2  14   18.05    2.80   0 
  -7   2  13   12.42    2.68   0 
  -5   2   9    8.51    2.19   0 
 -14   1  18    1.70    2.94   0 
 -13   2   9   -3.05    2.50   0 
 -13   2  10   26.44    3.05   0 
 -13   2  11    0.87    2.81   0 
 -12   1  19   36.12    3.56   0 
 -12   2  13   11.80    3.02   0 
 -11   2   4  102.58    3.04   0 
 -11   2  14   40.20    3.33   0 
 -10   1  19    9.23    2.95   0 
 -10   2  14   37.25    3.23   0 
  -8   1  18   29.32    2.97   0 
  -8   2   2   37.08    1.68   0 
  -7   2   2    6.50    1.37   0 
  -7   2  12    5.41    2.49   0 
  -6   2   3    2.69    1.49   0 
  -5   2   5   20.18    1.89   0 
  -5   2   6   48.96    2.25   0 
  -5   2   7   17.26    2.06   0 
  -5   2   8   58.75    2.42   0 
  -2   1   9   50.75    2.04   0 
 -15   1  16   19.91    3.16   0 
 -13   1  18   38.88    3.57   0 
 -12   2  11   -0.46    2.65   0 
 -11   2  13    2.61    2.72   0 
 -10   2  13   -1.47    2.61   0 
  -8   2  12    6.55    2.53   0 
  -7   1  17   -0.57    2.51   0 
  -7   2  11    6.08    2.41   0 
  -6   2   9   11.45    2.22   0 
 -16   1  11    2.40    2.67   0 
 -15   1  15    2.21    2.79   0 
 -14   1  17   -0.05    2.91   0 
 -12   0  21    0.69    3.30   0 
 -12   1  18   28.80    3.38   0 
 -12   2   8    7.09    2.52   0 
 -12   2   9   -2.70    2.40   0 
 -11   1  18   51.88    3.57   0 
 -11   2   6   55.72    2.95   0 
 -11   2  11    9.55    2.72   0 
 -11   2  12   89.64    3.72   0 
 -10   2   4    5.05    1.77   0 
  -9   2   3   75.48    2.27   0 
  -8   2   3   24.42    1.74   0 
  -8   2  11    5.65    2.32   0 
  -7   2   3    2.58    1.46   0 
  -7   2  10    6.94    2.35   0 
  -6   2   4  112.83    2.42   0 
  -6   2   5   12.07    1.82   0 
  -6   2   7   18.73    2.38   0 
  -6   2   8   57.21    2.48   0 
  -4   1  13   19.46    2.25   0 
  -3   1  11   23.18    2.07   0 
  -2   1   8  240.99    2.91   0 
 -14   1  16   25.35    3.31   0 
 -13   1  17    7.83    3.06   0 
 -11   0  21   -0.74    2.80   0 
 -11   2   7    6.65    2.27   0 
 -11   2  10    2.46    2.53   0 
 -10   2   5   20.93    2.40   0 
  -9   2   4  192.46    3.36   0 
  -9   2  11    2.47    2.39   0 
  -8   2  10   27.40    2.56   0 
  -7   2   4   28.78    1.84   0 
  -7   2   9   16.93    2.29   0 
  -6   2   6   26.69    2.04   0 
  -5   1  14  114.05    3.19   0 
 -15   1  13    3.30    2.84   0 
 -13   0  20    1.85    2.84   0 
 -11   1  17   10.44    2.92   0 
 -10   1  17    3.52    2.77   0 
 -10   2   6   47.36    2.50   0 
 -10   2   7    5.95    2.53   0 
 -10   2   8    0.67    2.56   0 
 -10   2   9    1.68    2.33   0 
  -9   1  17   -1.15    2.66   0 
  -9   2   5    5.74    1.81   0 
  -9   2  10   25.03    2.53   0 
  -8   2   4  121.05    2.61   0 
  -8   2   5   11.63    2.21   0 
  -8   2   9   22.93    2.37   0 
  -7   2   5    2.20    1.69   0 
  -7   2   6    0.23    1.82   0 
  -7   2   7   30.91    2.22   0 
  -7   2   8   53.04    2.51   0 
  -6   1  15    2.94    2.35   0 
  -4   1  12  163.26    3.16   0 
  -3   1  10   26.82    2.03   0 
 -15   1  11    0.50    3.08   0 
 -15   1  12    6.02    2.86   0 
 -13   1  16   64.41    3.84   0 
 -12   0  20    8.51    3.02   0 
 -11   0  20    2.81    2.90   0 
 -10   0  20  215.48    5.17   0 
  -9   2   6   11.98    2.01   0 
  -8   1  16    1.68    2.57   0 
  -8   2   6   13.36    1.97   0 
  -8   2   7   39.27    2.33   0 
  -8   2   8   17.80    2.19   0 
 -15   1   9   -1.27    2.43   0 
 -15   1  10    6.91    2.64   0 
 -14   1  14    3.10    2.89   0 
 -13   1  15    2.65    2.86   0 
 -12   1  16   19.98    3.18   0 
  -5   1  13    6.15    2.14   0 
  -3   1   9    0.26    1.74   0 
 -14   0  18   26.34    3.11   0 
 -14   1  13   10.87    2.91   0 
 -13   1  14    3.84    3.23   0 
 -12   0  19    7.94    2.83   0 
  -4   1  11   15.16    2.04   0 
 -14   1  12   10.42    2.89   0 
 -11   0  19   47.29    3.58   0 
 -11   1  15   25.32    2.98   0 
 -10   0  19    9.62    2.99   0 
 -10   1  15   18.75    2.81   0 
  -9   1  15    3.76    2.60   0 
  -6   1  13    8.21    2.26   0 
  -5   1  12    9.34    2.12   0 
  -3   1   8   87.96    2.25   0 
 -15   0  16   23.79    3.18   0 
 -14   0  17    2.88    2.82   0 
 -14   1   7    1.50    2.28   0 
 -14   1   8    3.95    2.40   0 
 -14   1   9   -1.03    2.49   0 
 -13   1  13    2.04    2.78   0 
 -12   1  14   23.75    2.95   0 
  -8   1  14   44.38    2.96   0 
  -4   1  10   27.91    2.07   0 
 -16   0  13    1.82    2.65   0 
 -13  -1  20   14.61    3.01   0 
 -12   0  18    8.07    2.95   0 
 -10   0  18  142.29    4.41   0 
 -10   1  14   -0.30    2.50   0 
  -9   0  18   -1.07    2.57   0 
  -5   1  11   10.67    2.05   0 
 -16   0  11   -0.28    2.53   0 
 -16   0  12    3.99    2.63   0 
 -14   0  16    0.79    2.77   0 
 -13   1  10   21.39    2.76   0 
 -13   1  11    0.25    2.61   0 
 -12  -1  20   53.29    3.61   0 
 -12   1  12   -0.24    2.87   0 
 -11   1  13   12.01    2.68   0 
  -8   1  13   75.56    3.13   0 
 -16   0   9   -0.50    2.38   0 
 -16   0  10   -0.60    2.50   0 
 -15   0  14    2.70    2.82   0 
 -13   1   6   17.25    2.25   0 
 -13   1   7    5.75    2.26   0 
 -13   1   8   14.40    2.43   0 
 -13   1   9    0.14    2.48   0 
 -12   0  17   24.76    3.22   0 
 -10   1  13   14.43    2.64   0 
  -9   0  17    6.13    2.53   0 
  -8   0  17    0.59    2.44   0 
  -5   1  10   47.64    2.26   0 
 -15   0  13   -0.83    2.74   0 
 -14   0  15    1.69    2.73   0 
 -13  -1  19   10.88    3.11   0 
 -13   0  16   19.19    3.08   0 
 -11   0  17    9.89    2.95   0 
 -11   1  12    7.56    2.52   0 
 -10   0  17   -1.32    2.62   0 
  -8   1  12   27.75    2.55   0 
  -4   1   8   47.17    2.02   0 
 -15   0  12   -0.43    2.65   0 
 -14  -1  18    4.37    2.79   0 
 -14   0  14    3.97    2.77   0 
 -12  -1  19   34.26    3.42   0 
 -12   1   4   12.51    1.91   0 
 -11  -1  19   20.18    3.11   0 
  -7   1  11   11.47    2.20   0 
  -5   1   9   37.36    2.13   0 
  -4   1   7   26.48    1.77   0 
 -15   0  11    1.45    2.54   0 
 -13  -1  18   29.55    3.40   0 
 -13   0  15    4.46    2.83   0 
 -12   1   5   37.80    2.31   0 
 -12   1   6   45.54    2.54   0 
 -11   0  16    2.34    2.65   0 
 -10   0  16    7.35    2.72   0 
 -10   1  11    4.82    2.31   0 
  -9   1  11    8.19    2.29   0 
  -8   1  11   13.87    2.30   0 
  -6   1  10   39.47    2.19   0 
 -15  -1  16   17.29    3.01   0 
 -15   0   7    0.04    2.72   0 
 -15   0   8    1.76    2.78   0 
 -15   0   9    0.13    2.44   0 
 -15   0  10   -1.72    2.47   0 
 -14  -1  17    6.01    2.94   0 
 -14   0  13    0.14    2.70   0 
 -13   0  14   -3.16    2.69   0 
 -12  -1  18   25.14    3.06   0 
 -12   0  15   15.99    2.95   0 
 -11   1   3   16.97    2.00   0 
  -7   0  15   10.77    2.36   0 
  -6   1   9   11.60    1.93   0 
  -5   1   8  213.69    3.01   0 
  -4   1   6    5.24    1.51   0 
 -15  -1  15    3.05    2.75   0 
 -14   0  12   -1.76    2.69   0 
 -11  -1  18   63.48    3.61   0 
 -11   0  15    2.62    2.61   0 
 -11   1   4   41.62    2.12   0 
 -11   1   5   15.26    2.26   0 
 -11   1   6   59.67    2.80   0 
 -11   1   8    5.68    2.12   0 
 -10  -1  18   35.81    3.21   0 
  -6   0  14  195.95    3.66   0 
 -16  -1  12    6.78    2.66   0 
 -14  -1  16   23.73    3.18   0 
 -14   0  11    2.92    2.54   0 
 -13  -2  19    3.72    2.82   0 
 -13  -1  17    9.25    2.86   0 
 -13   0  13    2.98    2.63   0 
 -12   0  14   32.37    3.01   0 
 -10   0  15    3.09    2.43   0 
 -10   1   2   17.98    1.75   0 
 -10   1   8   53.86    2.55   0 
  -9   0  15    6.38    2.47   0 
  -8   1   9   65.09    2.56   0 
  -7   1   9    0.28    1.89   0 
  -6   1   8   14.10    1.86   0 
  -5   0  13   -1.98    1.88   0 
 -16  -1  11    1.29    2.54   0 
 -15  -1  14   27.89    3.27   0 
 -14   0  10    5.14    2.66   0 
 -12  -2  19    6.64    2.98   0 
 -12  -1  17   42.43    3.43   0 
 -11   0  14    7.51    2.56   0 
 -10   1   3   15.73    1.89   0 
 -10   1   7   -0.79    1.90   0 
  -9   1   1    0.25    1.43   0 
  -9   1   8  304.22    4.11   0 
  -7   1   8  118.04    2.69   0 
  -5   1   6   13.51    1.65   0 
 -16  -1  10    0.39    2.50   0 
 -14  -1  15    2.97    2.74   0 
 -14   0   5   23.78    2.79   0 
 -14   0   7    1.54    2.69   0 
 -14   0   8   19.31    2.65   0 
 -14   0   9    0.69    2.50   0 
 -13  -2  18   -0.36    3.25   0 
 -13  -1  16   66.75    3.70   0 
 -12   0  13    2.31    2.49   0 
 -11  -1  17   12.14    2.98   0 
 -10  -1  17    2.72    2.71   0 
 -10   0  14  514.03    6.28   0 
 -10   1   4   59.16    2.18   0 
 -10   1   5   21.88    1.90   0 
  -9  -1  17   -2.27    2.45   0 
  -8   1   8  216.16    3.42   0 
  -6   0  13    0.08    1.97   0 
  -6   1   7   40.07    1.98   0 
  -5   1   5    6.72    1.42   0 
 -16  -1   8    1.39    2.47   0 
 -16  -1   9    2.38    2.42   0 
 -14  -2  17    0.60    2.72   0 
 -13   0  11   10.28    2.62   0 
 -12  -1  16   14.36    3.02   0 
 -12   0  12    4.52    2.50   0 
 -11   0  13    4.19    2.46   0 
  -9   1   2  125.90    2.29   0 
  -9   1   3    5.09    1.70   0 
  -9   1   5   62.05    2.57   0 
  -9   1   6  194.01    3.22   0 
  -8   1   7  109.01    2.74   0 
  -7   0  13    0.17    2.03   0 
  -6   1   6  161.66    2.56   0 
  -4   0  11   19.74    1.85   0 
 -14  -1  14   -1.22    2.68   0 
 -13   0  10    1.26    2.43   0 
 -12  -2  18   10.15    2.99   0 
 -11  -1  16   80.02    3.62   0 
  -9   0  13    1.89    2.38   0 
  -9   1   4   14.08    1.71   0 
  -8   0  13   -1.26    2.19   0 
  -8   1   5  107.79    2.62   0 
  -7   1   6   45.19    2.00   0 
  -6   1   5   17.25    1.56   0 
 -15  -2  15   -1.16    2.59   0 
 -15  -1  11   -0.28    2.50   0 
 -14  -2  16    2.03    2.79   0 
 -14  -1  13    5.13    2.75   0 
 -13  -2  17   -1.37    2.77   0 
 -13   0   9   15.64    2.53   0 
 -12   0  11   -0.31    2.32   0 
 -11  -2  18   16.27    3.07   0 
 -10  -1  16   31.69    2.97   0 
  -9  -1  16   11.01    2.58   0 
  -8   1   3   23.43    1.55   0 
  -8   1   4   47.92    1.87   0 
  -7   1   4  346.22    3.43   0 
  -7   1   5   94.33    2.22   0 
  -6   0  12  250.92    3.68   0 
 -15  -1  10    5.74    2.63   0 
 -13  -1  14    7.84    2.78   0 
 -13   0   6   31.96    2.83   0 
 -13   0   7    2.53    2.20   0 
 -13   0   8    2.66    2.39   0 
 -12  -2  17    5.77    3.27   0 
 -12  -1  15   13.92    2.79   0 
  -7   0  12   44.44    2.46   0 
  -5   0  11    3.13    1.78   0 
  -3   0   9   74.42    1.93   0 
 -15  -1   8   39.32    3.29   0 
 -15  -1   9    0.12    2.42   0 
 -14  -2  15    0.49    2.68   0 
 -14  -1  12    8.31    2.75   0 
 -13  -2  16   21.75    3.01   0 
 -12   0   9   -0.00    2.26   0 
 -11  -1  15   20.70    2.86   0 
  -9   0  12    1.94    2.21   0 
 -15  -2  13    2.38    2.71   0 
 -15  -1   6    2.11    2.31   0 
 -15  -1   7    2.81    2.41   0 
 -14  -1  11    2.68    2.66   0 
 -13  -1  13    5.19    2.72   0 
 -12  -1  14   23.93    2.86   0 
 -10  -2  17    5.68    2.79   0 
 -10  -1  15   16.32    2.72   0 
 -10   0  11    5.15    2.23   0 
  -9  -1  15    0.44    2.42   0 
  -6   0  11    3.52    1.88   0 
 -14  -2  14    2.84    2.71   0 
 -14  -1  10   25.83    3.27   0 
 -13  -3  17    1.60    3.04   0 
 -12  -2  16   80.20    3.85   0 
  -8   0  11   43.46    2.47   0 
  -7   0  11    0.22    1.96   0 
  -5   0  10  128.29    2.60   0 
 -16  -2   7    1.35    2.72   0 
 -16  -2   8    6.58    2.54   0 
 -13  -2  15   16.39    3.13   0 
 -12  -1  13   14.81    2.71   0 
 -12   0   5    7.64    2.34   0 
 -11  -2  16    4.58    2.83   0 
 -10  -1  14   -0.22    2.43   0 
  -4   0   9   10.39    1.57   0 
 -16  -2   6    0.29    2.36   0 
 -15  -2  11    0.84    2.61   0 
 -14  -3  15   10.67    3.49   0 
 -14  -2  13   13.41    2.93   0 
 -14  -1   8    4.23    2.91   0 
 -14  -1   9   -1.52    2.51   0 
 -13  -3  16    0.79    3.38   0 
 -13  -1  11   -0.04    2.48   0 
 -12  -3  17   -1.21    2.92   0 
 -11  -1  13   11.67    2.46   0 
 -11   0   8    6.43    2.15   0 
 -10  -2  16   10.01    2.74   0 
  -8  -1  14   58.18    2.86   0 
  -8   0  10  147.97    3.08   0 
  -7   0  10  114.53    2.75   0 
 -14  -1   7    0.80    2.37   0 
 -13  -2  14   20.74    3.07   0 
 -12  -2  15    9.03    2.81   0 
 -12  -1  12    2.00    2.47   0 
 -11   0   7    2.35    1.98   0 
  -9  -2  16    4.68    2.61   0 
  -5   0   9   -0.29    1.65   0 
 -15  -2  10    9.49    2.55   0 
 -14  -2  12    4.17    2.73   0 
 -14  -1   4    5.68    2.53   0 
 -14  -1   5    7.08    2.27   0 
 -14  -1   6    3.70    2.29   0 
 -12  -3  16   51.60    3.69   0 
 -11  -2  15    3.91    2.75   0 
 -11   0   6   41.39    2.37   0 
 -10  -1  13   12.84    2.61   0 
 -10   0   8  222.75    3.76   0 
  -6  -1  13    3.91    1.96   0 
  -4   0   8  594.02    3.92   0 
 -15  -2   9   -0.64    2.52   0 
 -14  -3  14    4.04    2.98   0 
 -13  -3  15   -1.14    3.04   0 
 -13  -2  13   14.21    2.97   0 
 -12  -2  14    2.09    2.76   0 
 -12  -1  11    9.70    2.49   0 
 -11   0   1    3.62    1.64   0 
 -11   0   4    6.13    2.13   0 
 -11   0   5   26.54    2.15   0 
 -10  -2  15    0.57    2.60   0 
 -15  -2   7    7.28    2.92   0 
 -15  -2   8   27.50    2.85   0 
 -14  -2  11    1.54    2.65   0 
 -13  -1   8   12.56    2.50   0 
 -12  -1  10    4.59    2.36   0 
 -11  -3  16   66.14    3.86   0 
 -11   0   3    1.73    1.65   0 
  -9  -2  15    3.71    2.50   0 
  -9   0   8   71.09    2.52   0 
 -15  -2   5    4.77    2.76   0 
 -15  -2   6    5.62    2.45   0 
 -14  -3  13    2.85    2.90   0 
 -14  -2  10    4.21    2.66   0 
 -13  -3  14   -0.30    2.95   0 
 -13  -2  12   35.30    3.22   0 
 -13  -1   7    3.72    2.38   0 
 -12  -4  16   -0.19    3.12   0 
 -12  -3  15    0.58    2.90   0 
 -12  -2  13   10.43    2.83   0 
 -11  -2  14   35.70    3.13   0 
 -11  -1  11    7.96    2.42   0 
 -10   0   6   53.35    2.32   0 
  -9  -1  12   55.38    2.81   0 
  -7   0   8   97.02    2.44   0 
  -6   0   8 3551.96   10.06   0 
  -4   0   7    6.67    1.44   0 
 -15  -3  10    3.12    2.66   0 
 -13  -1   6   14.63    2.45   0 
 -12  -1   9    1.74    2.24   0 
 -10   0   5   25.98    2.00   0 
  -7  -1  12    7.72    2.09   0 
 -15  -3   9    4.03    3.00   0 
 -14  -3  12   43.72    3.42   0 
 -13  -3  13    4.46    3.38   0 
 -13  -2  11   -0.45    2.66   0 
 -13  -1   3   19.40    2.57   0 
 -13  -1   5   15.97    2.39   0 
 -12  -3  14    5.63    3.41   0 
 -12  -2  12   39.99    2.97   0 
 -11  -3  15   -0.68    2.90   0 
 -11  -2  13    2.45    2.58   0 
 -10   0   3   23.07    2.04   0 
 -10   0   4   39.87    2.05   0 
  -9  -2  14   17.54    2.66   0 
  -8   0   7    8.33    1.79   0 
 -14  -3  11    4.48    2.90   0 
 -14  -2   8    7.50    2.65   0 
 -13  -4  14    4.36    3.27   0 
 -13  -2  10   22.62    3.24   0 
 -12  -4  15    3.05    3.32   0 
 -10  -3  15    0.80    2.84   0 
  -9  -1  11    4.52    2.21   0 
  -9   0   5   64.07    2.44   0 
  -7   0   7    1.85    1.64   0 
  -5  -1  11   12.41    1.82   0 
 -11  -4  15    0.74    3.04   0 
 -11  -3  14    7.70    2.90   0 
 -10  -2  13    1.64    2.50   0 
 -10  -1  10   70.52    2.92   0 
  -8   0   6  687.72    4.86   0 
 -15  -3   6    5.60    2.93   0 
 -15  -3   7    2.49    2.56   0 
 -14  -3  10    0.67    2.65   0 
 -14  -2   5    1.60    2.81   0 
 -13  -4  13    5.09    3.28   0 
 -13  -3  12   19.11    3.04   0 
 -12  -4  14    5.70    3.41   0 
 -12  -3  13   11.65    3.12   0 
 -11  -2  12   84.68    3.60   0 
  -9   0   4   34.51    1.89   0 
  -7   0   6  451.79    3.81   0 
  -5   0   6   59.91    1.78   0 
 -15  -3   4    6.70    2.89   0 
 -15  -3   5    5.57    2.43   0 
 -14  -4  11    2.07    2.96   0 
 -14  -2   3    7.36    2.32   0 
 -12  -2  10   33.15    2.79   0 
 -10  -3  14   -0.19    2.71   0 
 -10  -2  12    8.95    2.44   0 
 -10  -1   9    2.89    2.14   0 
  -8  -2  13    5.91    2.35   0 
  -7  -2  13   13.50    2.30   0 
 -13  -4  12   22.74    3.49   0 
 -13  -3  11    2.37    2.71   0 
 -13  -2   8   19.63    2.69   0 
 -12  -3  12   67.63    3.81   0 
 -12  -1   1    8.47    2.18   0 
 -11  -4  14   14.90    3.43   0 
 -11  -3  13    5.67    2.95   0 
 -11  -2  11   11.04    2.56   0 
  -9  -3  14   14.82    2.88   0 
  -9   0   0   15.12    1.45   0 
  -9   0   1    1.41    1.35   0 
  -8  -1  10   50.31    2.45   0 
  -8   0   4  609.62    4.46   0 
  -7  -1  10   27.44    2.17   0 
  -6  -1  10   35.84    2.15   0 
  -5  -1  10   58.07    2.15   0 
 -14  -4  10    2.01    2.91   0 
 -14  -3   8    1.33    2.61   0 
 -13  -3  10   14.14    2.87   0 
 -13  -2   7   16.09    2.67   0 
 -12  -4  13    9.00    3.38   0 
 -11  -1   6   58.71    2.70   0 
 -10  -1   8   66.74    2.72   0 
  -9  -1   9   27.24    2.35   0 
  -6   0   5    4.95    1.45   0 
 -14  -4   9   -0.45    3.21   0 
 -13  -4  11    4.46    3.23   0 
 -12  -3  11    6.28    2.92   0 
 -11  -2  10   -0.54    2.38   0 
 -10  -4  14   42.53    3.78   0 
 -10  -3  13    1.66    2.79   0 
  -8  -2  12    3.34    2.32   0 
  -8  -1   9   73.88    2.61   0 
  -8   0   3  211.11    2.82   0 
  -4  -1   9   30.65    1.73   0 
 -14  -3   6   -1.35    2.51   0 
 -13  -2   5    5.92    2.35   0 
 -12  -4  12   40.59    3.86   0 
 -12  -2   8    9.20    2.46   0 
 -11  -4  13   -0.27    3.18   0 
 -11  -3  12   45.25    3.50   0 
 -11  -1   5   11.82    2.11   0 
  -9  -1   8  338.56    4.35   0 
  -8   0   2  313.58    3.16   0 
  -7  -1   9    3.24    1.88   0 
 -14  -4   8    3.70    2.91   0 
 -14  -3   5    3.72    2.46   0 
 -13  -4  10    2.26    2.96   0 
 -13  -2   3    0.51    2.49   0 
 -13  -2   4    6.84    2.30   0 
 -11  -5  13   -0.45    3.57   0 
 -11  -2   9    3.90    2.39   0 
 -11  -1   4   38.10    2.39   0 
  -9  -2  11    2.87    2.34   0 
  -8  -3  13    7.16    2.54   0 
  -8   0  -2   43.89    1.21   0 
  -8   0   0   46.37    1.64   0 
  -7   0   3    2.71    1.30   0 
  -6  -1   9    8.67    1.80   0 
  -6   0   4 2603.40    7.22   0 
  -5  -1   9   39.87    1.97   0 
 -14  -4   7    5.17    2.88   0 
 -14  -3   3    0.44    2.34   0 
 -14  -3   4    6.49    2.51   0 
 -13  -3   8   13.60    2.88   0 
 -13  -2   1    8.61    2.23   0 
 -13  -2   2   37.80    2.65   0 
 -12  -4  11   15.46    3.40   0 
 -12  -3  10   40.23    3.32   0 
 -11  -1   2  101.48    3.08   0 
 -11  -1   3   15.11    1.98   0 
 -10  -3  12   93.52    3.89   0 
 -10  -1   6   14.43    2.05   0 
  -3  -1   8   67.24    1.80   0 
 -13  -4   9    3.33    2.98   0 
 -12  -2   6    5.02    2.43   0 
 -11  -4  12    4.79    3.26   0 
 -11  -2   8   32.91    2.74   0 
 -11  -1   0    2.50    1.56   0 
 -10  -1   5   24.22    2.08   0 
  -9  -3  12   18.57    2.87   0 
  -7  -2  11   10.40    2.20   0 
  -6  -2  11   11.12    2.07   0 
 -14  -4   5    7.99    2.91   0 
 -12  -5  11    6.25    3.39   0 
 -12  -3   9   -2.72    2.63   0 
 -12  -2   5   14.68    2.44   0 
 -11  -5  12    2.63    3.68   0 
 -11  -3  10   12.80    2.85   0 
 -10  -3  11    5.24    2.79   0 
  -9  -2  10   15.40    2.36   0 
  -6  -1   8   11.67    1.79   0 
  -4  -1   8   46.67    1.78   0 
 -12  -4  10   -3.78    2.91   0 
 -12  -3   8   38.59    3.08   0 
 -11  -4  11   11.75    3.30   0 
  -8  -2  10   39.79    2.57   0 
  -7   0   1    5.08    1.08   0 
  -5  -1   8  315.37    3.26   0 
 -14  -4   2   -0.96    2.79   0 
 -13  -5   8   14.04    3.55   0 
 -13  -4   7    2.96    2.89   0 
 -12  -5  10    8.97    3.65   0 
 -12  -2   3   21.35    2.76   0 
 -11  -5  11   17.80    3.88   0 
 -10  -5  12    2.62    3.58   0 
 -10  -2   8    0.70    2.22   0 
 -10  -1   3   23.10    1.94   0 
  -9  -3  11   -0.09    2.59   0 
  -9  -2   9    6.73    2.27   0 
 -13  -3   4    7.65    2.66   0 
 -12  -4   9    9.53    3.19   0 
 -11  -3   9    5.50    2.64   0 
 -10  -3  10    1.25    2.68   0 
  -9  -4  12   20.68    3.26   0 
  -9  -1   5   81.64    2.67   0 
  -7  -2  10    6.93    2.03   0 
  -7  -1   7   80.03    2.41   0 
  -6  -2  10   63.15    2.45   0 
  -5  -2  10   12.57    2.20   0 
 -13  -3   0   -2.11    2.74   0 
 -13  -3   2    2.65    2.41   0 
 -12  -5   9    4.86    3.49   0 
 -12  -4   8    5.66    3.52   0 
 -12  -2  -1    8.65    1.96   0 
 -11  -4  10    5.30    3.13   0 
 -10  -4  11   -1.27    3.09   0 
 -10  -1   1   -2.28    1.54   0 
  -9  -1   4   23.51    2.19   0 
  -6  -1   7   58.44    2.10   0 
 -13  -4   5   14.77    2.96   0 
 -11  -5  10    7.17    3.63   0 
 -11  -3   8   -1.43    2.52   0 
 -10  -5  11   11.30    3.79   0 
 -10  -1  -2   -0.40    1.22   0 
 -10  -1  -1    9.46    1.48   0 
 -10  -1   0    3.41    1.50   0 
  -9  -2   8   73.36    2.92   0 
  -7  -3  11   21.35    2.59   0 
  -5  -1   7   13.99    1.67   0 
  -4  -1   7   48.75    1.74   0 
 -13  -5   5   -0.03    3.08   0 
 -13  -4   4    7.46    2.90   0 
 -12  -5   8   -0.82    3.42   0 
 -12  -4   7    6.77    3.08   0 
 -12  -3   5   20.56    2.89   0 
 -11  -4   9    1.47    3.17   0 
 -10  -6  10   10.13    3.82   0 
 -10  -4  10   35.86    3.56   0 
 -10  -2   6   44.45    2.55   0 
  -9  -4  11    9.65    3.09   0 
  -9  -1   3    7.17    1.63   0 
  -8  -1   5  143.03    2.85   0 
  -7  -2   9   15.76    2.21   0 
  -7  -1   6   36.03    2.02   0 
 -13  -4   3    6.54    2.88   0 
 -12  -5   7   -1.36    3.38   0 
 -11  -5   9    0.59    3.54   0 
 -11  -3   7    2.74    2.50   0 
 -10  -5  10    3.49    3.66   0 
  -9  -5  11    6.35    3.69   0 
  -8  -2   8   20.00    2.28   0 
 -13  -4   1   -1.61    2.86   0 
 -12  -3   3   10.63    2.60   0 
 -11  -4   8    3.58    3.13   0 
 -10  -3   8    6.35    2.57   0 
 -10  -2   5   21.86    2.33   0 
  -9  -1   2  144.14    2.80   0 
  -8  -1   4   50.12    2.15   0 
  -6  -1   6  145.63    2.19   0 
  -5  -2   9   13.79    1.90   0 
 -12  -5   6    8.07    3.38   0 
 -12  -4   5   31.10    3.46   0 
 -12  -3   2   98.15    3.65   0 
 -11  -5   8    8.60    3.61   0 
 -10  -6   9    2.64    3.40   0 
 -10  -4   9    2.73    3.08   0 
  -9  -4  10    6.69    3.02   0 
  -9  -1   1   20.01    1.72   0 
  -7  -3  10   18.75    2.52   0 
  -7  -2   8   77.26    2.64   0 
  -7  -1   5   88.39    2.29   0 
 -11  -6   7   15.20    3.62   0 
 -11  -4   7    4.10    3.08   0 
 -11  -3   5   26.75    2.76   0 
 -10  -5   9    3.10    3.61   0 
 -10  -3   7    3.19    2.52   0 
 -10  -2   4    1.72    2.02   0 
  -9  -2   6   23.09    2.33   0 
  -8  -3   9    7.76    2.53   0 
  -8  -2   7   77.96    2.76   0 
  -8  -1   3   28.69    1.83   0 
  -6  -3  10  195.82    3.83   0 
  -4  -1   6    4.60    1.41   0 
 -12  -3  -2   -0.87    2.14   0 
 -12  -3  -1    0.22    2.22   0 
 -11  -5   7    4.61    3.48   0 
 -10  -4   8   54.41    3.78   0 
  -9  -6   9    8.51    3.27   0 
  -9  -4   9    8.96    3.15   0 
  -9  -1  -1   11.20    1.51   0 
  -8  -4  10    3.75    2.92   0 
  -7  -1   4  416.79    3.77   0 
  -6  -2   8   81.30    2.53   0 
  -6  -1   5   21.44    1.73   0 
 -12  -4   3   19.50    3.26   0 
 -11  -6   6   22.62    3.68   0 
 -11  -4   6   45.04    3.66   0 
 -10  -5   8   12.77    3.80   0 
 -10  -2   3    4.68    1.95   0 
  -9  -5   9    0.09    3.58   0 
  -9  -2   5    8.89    2.11   0 
  -7  -3   9   37.18    2.71   0 
  -5  -2   8   75.29    2.31   0 
 -12  -4   1    5.51    3.27   0 
 -12  -4   2   14.33    3.02   0 
 -11  -5   6    5.82    3.44   0 
 -11  -4   5   31.73    3.46   0 
 -10  -6   7    2.11    3.71   0 
 -10  -4   7   33.73    3.56   0 
 -10  -2   2   23.98    2.16   0 
  -8  -3   8  116.41    3.52   0 
  -8  -2   6   15.39    2.22   0 
  -5  -1   5    9.46    1.49   0 
  -4  -2   8   88.87    2.26   0 
 -12  -5   1    4.09    4.15   0 
 -12  -5   2    9.49    3.69   0 
 -12  -4  -2   16.10    3.62   0 
 -11  -3   2   34.64    2.81   0 
 -10  -5   7   14.06    3.81   0 
  -9  -6   8    5.35    3.48   0 
  -9  -4   8   42.24    3.57   0 
  -9  -2   4  201.88    3.66   0 
  -8  -4   9   17.53    3.19   0 
  -8  -1   1    9.86    1.51   0 
  -7  -1   3  150.29    2.52   0 
  -6  -3   9    3.75    2.22   0 
  -6  -1   4   21.63    1.58   0 
 -12  -5  -1   -3.35    4.26   0 
 -12  -5   0    6.59    3.75   0 
 -11  -4   4   31.55    3.44   0 
 -10  -4   6   72.15    3.98   0 
 -10  -2   0   60.83    2.80   0 
  -8  -5   9    2.51    3.46   0 
 -11  -6   3    4.60    3.60   0 
 -11  -3   0    6.04    2.29   0 
 -10  -5   6   12.78    3.75   0 
 -10  -2  -1    0.93    1.71   0 
  -9  -6   7   26.54    3.79   0 
  -9  -3   6   10.90    2.53   0 
  -8  -3   7   18.04    2.74   0 
  -8  -2   5   15.12    2.09   0 
  -8  -1   0   23.54    1.58   0 
  -7  -3   8   14.65    2.54   0 
  -7  -2   6    2.62    1.94   0 
 -11  -5   3   26.43    3.95   0 
 -11  -4   2   25.92    3.65   0 
 -11  -3  -4    8.46    2.27   0 
 -11  -3  -3   12.71    2.34   0 
 -11  -3  -2   14.61    2.33   0 
 -11  -3  -1    2.28    2.15   0 
 -10  -4   5   50.33    3.79   0 
 -10  -2  -3   14.22    1.77   0 
  -8  -4   8   16.21    3.24   0 
  -5  -2   7   13.04    1.88   0 
  -5  -1   4  208.47    2.44   0 
  -9  -3   5   19.08    2.60   0 
  -8  -5   8    9.97    3.46   0 
  -8  -2   4  146.68    3.09   0 
  -8  -1  -2   48.56    1.82   0 
  -6  -1   3   17.46    1.55   0 
  -4  -2   7    8.43    1.71   0 
 -11  -4   1   27.39    3.36   0 
 -10  -6   4   11.50    3.72   0 
 -10  -4   4   97.02    4.23   0 
  -9  -4   6   16.83    3.20   0 
  -8  -6   7    7.39    3.45   0 
  -8  -3   6  300.64    4.74   0 
  -8  -1  -4    5.46    1.26   0 
  -8  -1  -3    0.40    1.07   0 
  -7  -3   7   19.94    2.57   0 
  -7  -1   1   10.29    1.42   0 
 -11  -4  -5    7.42    3.13   0 
 -11  -4  -4   10.00    3.61   0 
 -10  -6   3    8.07    3.70   0 
 -10  -5   4   19.50    3.91   0 
  -9  -6   5   14.33    3.51   0 
  -9  -5   6   52.35    4.24   0 
  -9  -3   4   13.89    2.52   0 
  -9  -2   1   76.19    2.57   0 
  -8  -7   5    5.93    3.50   0 
  -8  -5   7   -2.25    3.47   0 
  -7  -5   8  111.14    4.79   0 
  -5  -3   8   71.57    2.73   0 
 -11  -5  -5   -0.17    3.05   0 
 -11  -5  -3   -1.31    4.22   0 
 -11  -5  -2   20.12    4.16   0 
 -11  -5  -1   -5.75    3.84   0 
 -11  -4  -3    4.20    2.99   0 
 -10  -6   2    9.84    4.19   0 
 -10  -5   3   28.41    3.74   0 
  -9  -4   5    4.65    2.99   0 
  -9  -2   0  251.11    3.76   0 
  -8  -6   6   42.70    3.99   0 
  -7  -1   0  131.72    2.40   0 
  -6  -4   8   33.34    3.04   0 
  -6  -1   2   73.81    1.84   0 
  -5  -2   6   94.51    2.40   0 
 -10  -4   2   31.06    3.22   0 
  -9  -6   4    7.71    3.59   0 
  -9  -3   3   15.69    2.40   0 
  -8  -7   4    3.65    3.59   0 
  -8  -3   5   -7.27    2.49   0 
  -7  -3   6    9.46    2.45   0 
  -7  -2   4   47.11    2.24   0 
  -6  -3   7    3.60    2.17   0 
  -6  -2   5   13.81    1.94   0 
 -10  -6   1    7.39    3.71   0 
 -10  -5   2   18.30    3.72   0 
 -10  -3  -5    6.34    2.43   0 
 -10  -3  -3    0.21    2.47   0 
  -9  -4   4   17.23    3.16   0 
  -9  -2  -2   -0.64    1.61   0 
  -8  -5   6   35.93    4.01   0 
  -8  -2   2   35.49    2.11   0 
  -7  -5   7    0.86    3.46   0 
  -7  -1  -1   27.61    1.73   0 
  -4  -2   6  541.35    4.07   0 
 -10  -6   0    6.49    3.90   0 
 -10  -5   1    0.67    3.39   0 
 -10  -3  -4    3.99    2.03   0 
  -9  -5   4   13.03    3.54   0 
  -9  -3   2    8.69    2.30   0 
  -8  -7   3   10.17    3.83   0 
  -8  -3   4  333.11    4.92   0 
  -7  -6   6    0.53    3.35   0 
  -5  -3   7    9.85    2.21   0 
 -10  -6  -2   11.09    4.06   0 
 -10  -5   0    0.01    3.33   0 
 -10  -4   0   25.88    3.23   0 
  -9  -6   2    5.04    3.50   0 
  -9  -5   3    6.78    3.22   0 
  -9  -4   3   35.80    3.39   0 
  -8  -5   5   -1.62    3.47   0 
  -8  -2   1   57.12    2.27   0 
  -7  -7   4   -2.28    3.42   0 
  -7  -4   6   10.40    3.07   0 
  -7  -3   5   23.37    2.60   0 
  -7  -2   3   11.80    1.90   0 
  -7  -1  -2    8.28    1.17   0 
  -6  -4   7    1.43    2.79   0 
  -6  -3   6   21.76    2.49   0 
  -5  -2   5   32.29    1.99   0 
  -3  -2   6   94.82    2.07   0 
 -10  -5  -7   -1.06    3.14   0 
 -10  -5  -1    5.76    3.55   0 
 -10  -4  -6   17.94    4.02   0 
  -8  -7   2    4.68    3.87   0 
  -7  -6   5    1.06    3.84   0 
  -7  -5   6   18.35    3.72   0 
  -7  -1  -3   21.10    1.43   0 
  -4  -3   7    7.75    2.12   0 
 -10  -5  -6    2.72    3.03   0 
 -10  -5  -5    1.89    3.19   0 
 -10  -5  -4   25.47    3.89   0 
 -10  -5  -3    3.28    3.72   0 
 -10  -4  -5   14.02    3.44   0 
 -10  -4  -4   14.88    3.33   0 
 -10  -4  -3    4.94    3.19   0 
  -9  -6   1    9.78    3.79   0 
  -9  -4   2   38.58    3.36   0 
  -9  -3   0   17.33    2.37   0 
  -8  -7   1    0.37    3.91   0 
  -8  -6   3   22.97    4.38   0 
  -8  -5   4   -3.36    3.30   0 
  -8  -2   0   79.13    2.47   0 
  -7  -1  -4   46.16    1.53   0 
  -5  -4   7    9.10    2.80   0 
  -9  -6   0   10.38    4.02   0 
  -9  -5   1    1.31    3.15   0 
  -9  -3  -1    0.09    2.08   0 
  -7  -5   5   17.63    3.63   0 
  -7  -4   5   47.71    3.57   0 
  -7  -3   4   49.71    2.80   0 
  -7  -2   2    9.06    1.83   0 
  -6  -5   6   -2.87    3.27   0 
  -6  -4   6  186.53    4.59   0 
  -5  -3   6  315.20    4.24   0 
  -9  -6  -1   -3.80    3.87   0 
  -8  -6   2   42.77    4.20   0 
  -8  -5   3    6.47    3.26   0 
  -8  -3   2   -3.90    2.23   0 
  -7  -7   2   12.28    3.90   0 
  -7  -6   4   26.70    3.84   0 
  -6  -6   5   14.95    3.52   0 
  -6  -2   3   28.09    2.01   0 
  -5  -2   4  148.53    2.59   0 
  -9  -6  -3    3.52    4.25   0 
  -9  -6  -2    4.32    4.13   0 
  -9  -5   0   58.56    4.17   0 
  -9  -4   0    5.37    2.84   0 
  -9  -3  -7    3.74    2.21   0 
  -8  -2  -2   66.64    2.19   0 
  -7  -2   1   26.04    1.93   0 
  -6  -1  -1   11.84    1.22   0 
  -4  -3   6  121.63    2.97   0 
  -9  -6  -5    0.54    3.87   0 
  -9  -6  -4    4.81    4.01   0 
  -9  -5  -1    9.76    3.64   0 
  -9  -4  -1   10.80    2.99   0 
  -8  -5   2    5.51    3.26   0 
  -8  -3   1   26.64    2.47   0 
  -8  -2  -4   28.02    2.13   0 
  -8  -2  -3   -1.73    1.47   0 
  -7  -7   1   10.70    3.99   0 
  -7  -5   4   79.09    4.38   0 
  -7  -4   4   20.57    3.29   0 
  -7  -3   3   15.97    2.44   0 
  -6  -5   5    4.94    3.29   0 
  -6  -4   5   18.39    3.32   0 
  -5  -4   6   28.41    3.13   0 
  -3  -2   5  300.03    2.99   0 
  -9  -5  -8    0.51    2.72   0 
  -9  -5  -3    2.69    3.61   0 
  -9  -5  -2   11.40    3.70   0 
  -9  -4  -3    3.51    3.13   0 
  -9  -4  -2   13.59    3.12   0 
  -8  -6   0    3.13    3.86   0 
  -7  -7   0   19.75    4.34   0 
  -7  -2   0   86.56    2.38   0 
  -6  -6   4   35.06    3.87   0 
  -6  -3   4   54.31    2.80   0 
  -6  -2   2   10.31    1.79   0 
  -6  -1  -2   75.26    1.81   0 
  -5  -3   5    4.86    2.31   0 
  -9  -5  -7   -3.33    2.88   0 
  -9  -5  -5   -0.02    3.44   0 
  -9  -5  -4    9.97    3.72   0 
  -9  -4  -6   37.93    3.96   0 
  -9  -4  -5   17.61    3.59   0 
  -9  -4  -4   56.78    4.03   0 
  -8  -6  -1   12.46    4.16   0 
  -8  -5   1   -0.75    3.13   0 
  -7  -7  -1   -6.19    3.92   0 
  -7  -5   3   26.73    3.63   0 
  -7  -4   3    4.71    3.09   0 
  -8  -6  -2    3.38    4.18   0 
  -8  -3  -1   -2.74    2.07   0 
  -7  -7  -2   -0.52    4.15   0 
  -7  -6   1    9.55    3.73   0 
  -7  -2  -1   13.26    2.06   0 
  -6  -6   3   12.03    3.60   0 
  -6  -5   4    7.58    3.31   0 
  -6  -4   4  132.50    4.32   0 
  -5  -4   5   -0.29    2.97   0 
  -8  -6  -4   13.06    5.14   0 
  -8  -5  -1   -2.16    2.99   0 
  -8  -3  -2   10.19    2.16   0 
  -7  -7  -3    5.37    4.30   0 
  -7  -5   2    8.44    3.36   0 
  -7  -4   2   15.78    3.19   0 
  -6  -3   3   53.55    2.80   0 
  -6  -1  -3   24.00    1.23   0 
  -5  -7   2   13.98    3.73   0 
  -8  -6  -7    0.04    4.11   0 
  -8  -6  -6    9.73    4.51   0 
  -8  -5  -2    9.93    3.85   0 
  -8  -3  -3   -0.94    2.08   0 
  -7  -6   0    1.75    3.90   0 
  -7  -3   1   17.17    2.28   0 
  -7  -2  -2   16.84    1.68   0 
  -6  -6   2   80.16    4.65   0 
  -6  -5   3    2.73    3.25   0 
  -6  -1  -4    5.76    1.20   0 
  -5  -3   4  144.48    3.40   0 
  -8  -4  -2   22.57    3.28   0 
  -8  -3  -5    5.05    2.64   0 
  -8  -3  -4   81.79    3.06   0 
  -7  -6  -1    1.19    4.04   0 
  -7  -5   1    8.54    3.24   0 
  -7  -4   1    6.68    2.98   0 
  -6  -7  -1    4.38    4.07   0 
  -6  -4   3   30.69    3.38   0 
  -5  -7   1   23.25    3.92   0 
  -5  -6   3   16.93    3.43   0 
  -5  -2   2   57.30    2.11   0 
  -8  -5  -9    0.49    2.83   0 
  -8  -5  -8    1.82    3.62   0 
  -8  -5  -5   -1.97    4.22   0 
  -8  -5  -4   -0.57    3.70   0 
  -8  -4  -9    1.39    3.57   0 
  -8  -4  -3   17.32    3.25   0 
  -8  -3  -7    4.00    2.27   0 
  -8  -3  -6   12.84    2.34   0 
  -7  -6  -2    5.58    4.11   0 
  -7  -5   0    6.07    3.08   0 
  -7  -3   0   29.52    2.47   0 
  -7  -2  -3   10.58    1.67   0 
  -6  -7  -2   14.83    4.30   0 
  -6  -3   2   88.41    3.07   0 
  -6  -2   0   16.56    1.78   0 
  -6  -1  -5   10.72    1.00   0 
  -5  -4   4   55.42    3.46   0 
  -4  -2   3    1.65    1.67   0 
  -8  -5  -7   -1.51    3.24   0 
  -8  -5  -6    9.39    3.76   0 
  -8  -4  -8   -2.45    3.28   0 
  -8  -4  -6    7.13    4.12   0 
  -8  -4  -5   14.56    3.65   0 
  -8  -4  -4   44.45    3.86   0 
  -7  -6  -3    4.40    4.38   0 
  -7  -4   0   34.36    3.25   0 
  -7  -3  -1    7.47    2.54   0 
  -6  -7  -3   11.96    4.53   0 
  -6  -5   2    4.93    3.24   0 
  -6  -4   2  132.66    4.12   0 
  -6  -1  -6    9.26    1.01   0 
  -5  -6   2    4.42    3.33   0 
  -5  -3   3   72.08    2.97   0 
  -4  -3   4  408.32    4.60   0 
  -7  -6  -4    8.64    4.54   0 
  -7  -5  -1    1.60    3.32   0 
  -7  -2  -7   11.97    1.81   0 
  -7  -2  -6  155.57    3.03   0 
  -7  -2  -5   25.90    1.77   0 
  -6  -7  -4    8.06    4.48   0 
  -4  -5   4   38.69    3.50   0 
  -7  -6  -9    3.84    4.07   0 
  -7  -6  -8   -1.04    4.45   0 
  -7  -6  -7    3.40    4.50   0 
  -7  -6  -6    5.30    4.54   0 
  -7  -6  -5    4.69    4.53   0 
  -7  -5  -2    7.23    3.46   0 
  -7  -4  -1   17.12    3.09   0 
  -7  -3  -2   64.58    2.85   0 
  -6  -6  -1   -6.05    3.90   0 
  -6  -5   1   21.88    3.48   0 
  -6  -3   1   16.97    2.37   0 
  -5  -7  -2    1.35    4.01   0 
  -5  -6   1    2.32    3.52   0 
  -5  -4   3   13.47    3.13   0 
  -5  -2   1    8.74    1.76   0 
  -4  -7   0   34.95    4.25   0 
  -7  -5 -11    7.76    3.60   0 
  -7  -5  -3   15.67    3.73   0 
  -7  -3  -3   10.79    2.69   0 
  -6  -6  -2    3.90    3.98   0 
  -6  -4   1   36.38    3.38   0 
  -4  -6   2    3.34    3.21   0 
  -7  -5 -10   51.79    3.97   0 
  -7  -5  -4   59.02    4.52   0 
  -7  -3  -4   16.20    2.71   0 
  -6  -5   0   15.97    3.41   0 
  -6  -3   0  192.19    3.79   0 
  -6  -2  -2    4.25    1.58   0 
  -5  -7  -4   17.41    4.58   0 
  -5  -6   0    6.86    3.83   0 
  -4  -5   3    4.53    3.05   0 
  -4  -3   3    7.26    2.50   0 
  -4  -2   2    6.41    1.26   0 
  -3  -3   4   18.09    2.37   0 
  -7  -5  -8   -1.14    3.66   0 
  -7  -5  -7    7.16    3.96   0 
  -7  -5  -5    8.31    3.86   0 
  -7  -4 -11    3.64    2.61   0 
  -7  -3  -5    5.90    2.33   0 
  -6  -6  -4    1.16    4.25   0 
  -6  -6  -3   -4.37    4.12   0 
  -6  -5  -1   12.64    3.48   0 
  -6  -4   0   20.43    3.18   0 
  -5  -7  -5    7.19    4.37   0 
  -5  -4   2   12.46    2.99   0 
  -5  -2   0   82.05    2.26   0 
  -4  -7  -2    3.71    3.99   0 
  -4  -6   1    6.69    3.46   0 
  -4  -4   3   75.10    3.64   0 
  -3  -4   4   85.51    3.68   0 
  -7  -4 -10    4.03    2.76   0 
  -7  -4  -9   16.25    3.67   0 
  -7  -3  -7    2.27    2.46   0 
  -6  -6 -10    0.25    4.26   0 
  -6  -6  -5   -2.82    4.48   0 
  -6  -3  -1   -2.41    2.24   0 
  -6  -2  -3    7.15    1.58   0 
  -5  -7  -7   11.10    4.36   0 
  -5  -7  -6    1.17    4.19   0 
  -5  -6  -1   23.27    4.08   0 
  -7  -4  -8    2.77    3.22   0 
  -7  -4  -6   32.31    3.74   0 
  -6  -6  -9   -0.57    4.47   0 
  -6  -6  -8   13.43    4.74   0 
  -6  -6  -7   -5.10    4.43   0 
  -6  -5 -13    5.70    3.75   0 
  -6  -5  -2   10.07    3.55   0 
  -6  -4  -1   22.51    3.13   0 
  -5  -6  -2   -0.16    3.92   0 
  -5  -4   1    5.79    3.00   0 
  -5  -3   1   11.49    2.36   0 
  -4  -7  -3   -2.85    4.06   0 
  -4  -6   0   63.85    4.39   0 
  -4  -5   2   49.06    3.53   0 
  -3  -7  -1    1.95    3.75   0 
  -6  -5  -3    5.95    3.72   0 
  -6  -4  -2   20.32    2.94   0 
  -6  -3  -2  296.09    4.55   0 
  -6  -2  -4   98.83    2.36   0 
  -5  -6  -3    5.25    4.87   0 
  -4  -7  -4    5.48    4.22   0 
  -4  -4   2   37.01    3.19   0 
  -4  -3   2   46.18    2.75   0 
  -4  -2   1    8.74    1.76   0 
  -3  -7  -2    3.68    3.88   0 
  -3  -6   1   34.40    3.68   0 
  -6  -5 -12   12.37    3.61   0 
  -6  -5  -4   58.68    4.69   0 
  -5  -3   0   24.34    2.59   0 
  -5  -2  -1    9.25    1.73   0 
  -4  -7  -6   12.38    4.61   0 
  -4  -7  -5    0.24    4.26   0 
  -4  -6  -1    6.97    3.87   0 
  -4  -5   1   10.58    3.27   0 
  -3  -4   3   44.14    3.32   0 
  -6  -5 -11    1.62    3.59   0 
  -6  -5 -10   64.90    4.84   0 
  -6  -5  -5   16.91    4.26   0 
  -6  -4  -3    1.48    2.81   0 
  -6  -2  -9   10.77    1.99   0 
  -6  -2  -8   34.15    2.24   0 
  -6  -2  -7    4.03    1.91   0 
  -6  -2  -6   11.39    1.64   0 
  -5  -6 -12    5.19    4.42   0 
  -5  -6  -5    0.03    4.46   0 
  -5  -6  -4   20.78    4.56   0 
  -5  -4   0   79.24    3.59   0 
  -4  -7  -8    8.71    4.37   0 
  -4  -7  -7    8.55    4.35   0 
  -3  -7  -3    4.69    4.03   0 
  -3  -6   0   17.39    3.52   0 
  -6  -5  -9   17.17    4.45   0 
  -6  -5  -7    3.28    4.24   0 
  -6  -4 -12   35.88    3.07   0 
  -6  -4  -4   32.27    3.36   0 
  -6  -3  -4   39.96    2.80   0 
  -5  -6 -11    1.72    4.44   0 
  -5  -6 -10   19.75    4.92   0 
  -5  -6  -7    5.35    4.46   0 
  -5  -6  -6   17.08    4.58   0 
  -5  -5  -2    2.05    3.49   0 
  -5  -2  -2  210.84    2.96   0 
  -4  -6  -2  188.44    6.13   0 
  -3  -7  -4    3.60    4.04   0 
  -6  -4 -11    9.31    2.72   0 
  -6  -4  -5   19.86    3.39   0 
  -6  -3  -5   18.56    2.62   0 
  -5  -6  -9    8.87    4.72   0 
  -5  -6  -8   10.10    4.70   0 
  -5  -5 -14    6.81    4.12   0 
  -5  -4  -1   17.83    3.09   0 
  -4  -3   1   16.92    2.54   0 
  -4  -2   0  202.71    2.89   0 
  -3  -7  -5    7.93    4.32   0 
  -3  -6  -1   35.01    3.97   0 
  -3  -4   2   81.10    3.52   0 
  -2  -7  -3    2.56    4.53   0 
  -2  -3   3   24.98    2.48   0 
  -6  -4 -10    0.84    2.78   0 
  -6  -4  -9    4.08    2.95   0 
  -6  -3 -10  171.77    4.72   0 
  -6  -3  -9    9.09    3.70   0 
  -6  -3  -8   13.09    3.54   0 
  -6  -3  -6  116.65    3.87   0 
  -5  -5  -3    0.87    3.52   0 
  -4  -6  -4    5.87    4.06   0 
  -3  -7  -7    8.29    4.55   0 
  -3  -7  -6   16.65    4.59   0 
  -3  -5   1   38.51    3.36   0 
  -3  -3   2   36.60    2.81   0 
  -5  -5  -4   11.05    3.99   0 
  -5  -4  -2   64.37    3.57   0 
  -5  -3  -2   18.94    2.56   0 
  -5  -2  -3   26.60    1.85   0 
  -4  -6  -5    9.23    4.35   0 
  -4  -4   0   17.82    3.04   0 
  -3  -7  -9   -3.52    4.25   0 
  -3  -7  -8   18.96    4.66   0 
  -3  -6  -2   -1.12    3.89   0 
  -5  -5 -12    4.68    4.03   0 
  -5  -5 -11    3.61    4.27   0 
  -5  -5  -6   17.31    4.45   0 
  -5  -5  -5    3.36    4.12   0 
  -5  -4  -3    3.66    2.97   0 
  -4  -6 -12    9.94    4.58   0 
  -4  -6  -6   23.74    4.90   0 
  -4  -3   0  778.52    6.44   0 
  -2  -6  -1    0.46    3.32   0 
  -5  -5 -10    8.43    4.53   0 
  -5  -5  -9   -1.14    4.55   0 
  -5  -5  -8   17.10    4.55   0 
  -5  -5  -7    0.75    4.23   0 
  -5  -3  -3   45.09    2.88   0 
  -5  -2  -4  101.61    2.46   0 
  -4  -6 -11   -5.37    4.60   0 
  -4  -6  -9   25.68    5.02   0 
  -4  -6  -8   37.86    5.21   0 
  -4  -6  -7    7.02    4.69   0 
  -4  -2  -1   20.05    1.92   0 
  -3  -6  -3   16.67    4.23   0 
  -3  -4   1   15.70    2.90   0 
  -2  -7  -6   -2.13    4.16   0 
  -2  -5   1   62.88    3.57   0 
  -2  -4   2  219.96    4.34   0 
  -5  -4 -13   -1.78    2.82   0 
  -5  -4  -4   25.17    3.34   0 
  -5  -2  -5    3.38    2.00   0 
  -4  -4  -1   18.19    2.90   0 
  -3  -6  -4    8.77    4.22   0 
  -3  -5  -1   15.34    3.84   0 
  -3  -3   1  140.93    3.52   0 
  -2  -7 -10    3.92    5.01   0 
  -2  -7  -9    0.07    4.20   0 
  -2  -7  -8    3.94    4.41   0 
  -2  -7  -7    7.45    4.35   0 
  -2  -3   2  130.41    3.29   0 
  -5  -4 -12   16.66    3.25   0 
  -5  -4  -5    2.71    3.16   0 
  -5  -3  -4   30.04    2.77   0 
  -4  -5 -14    3.83    3.91   0 
  -1  -7  -5    0.06    4.07   0 
  -5  -4 -11   17.53    3.39   0 
  -5  -3  -5    1.86    2.52   0 
  -5  -2 -10   29.55    2.58   0 
  -5  -2  -7   33.65    2.46   0 
  -5  -2  -6  494.14    4.64   0 
  -4  -5  -5    3.44    4.12   0 
  -4  -4  -2  451.82    6.25   0 
  -4  -2  -2  182.82    2.89   0 
  -3  -6 -13   -1.38    4.30   0 
  -3  -6  -6    5.76    4.49   0 
  -3  -5  -2  224.91    5.75   0 
  -3  -4   0   32.75    3.02   0 
  -2  -6  -3    4.40    3.91   0 
  -2  -5   0    6.03    3.03   0 
  -1  -7  -6   16.44    4.41   0 
  -5  -3 -11   14.07    2.65   0 
  -5  -2  -9    4.89    1.96   0 
  -5  -2  -8   11.69    1.97   0 
  -4  -5 -12    7.94    4.59   0 
  -4  -5  -6   46.84    4.91   0 
  -4  -4  -3  119.65    4.12   0 
  -4  -3  -2  555.43    5.69   0 
  -3  -6 -12    8.53    4.83   0 
  -3  -6 -10   11.94    4.59   0 
  -3  -6  -9    4.44    4.44   0 
  -3  -6  -8    7.86    4.69   0 
  -3  -6  -7   -1.63    4.52   0 
  -2  -4   1   10.37    2.75   0 
  -1  -6  -2    3.83    3.57   0 
  -5  -3 -10   17.96    2.82   0 
  -4  -5 -11    2.03    4.65   0 
  -4  -5 -10    6.67    4.76   0 
  -4  -5  -8   -0.09    4.44   0 
  -4  -5  -7    1.53    4.34   0 
  -4  -4 -15   10.81    3.37   0 
  -3  -5 -16   42.72    4.68   0 
  -2  -5  -1   23.14    3.55   0 
  -1  -7 -11    1.82    4.42   0 
  -1  -7 -10    4.96    4.43   0 
  -1  -7  -9    6.90    4.40   0 
   0  -7  -6   19.70    4.16   0 
  -4  -4  -4   96.07    4.31   0 
  -4  -3  -3   30.52    2.74   0 
  -4  -2  -3   40.30    2.12   0 
  -2  -6  -5   11.67    4.29   0 
  -1  -3   2  238.86    3.73   0 
   0  -7  -7    3.89    4.14   0 
  -3  -5 -15    3.85    4.34   0 
  -2  -6 -14   -0.78    4.46   0 
  -2  -5  -2   31.77    3.88   0 
  -2  -4   0  130.78    3.79   0 
  -1  -4   1   10.98    2.69   0 
   0  -7  -8   -1.50    4.15   0 
  -4  -4 -12    1.84    3.70   0 
  -4  -4  -6   26.37    3.93   0 
  -4  -3  -4   28.90    2.81   0 
  -4  -2  -4   56.45    2.30   0 
  -3  -5 -14    5.28    4.40   0 
  -3  -4  -2   66.49    3.56   0 
  -3  -3  -1   61.58    3.02   0 
  -2  -6 -12   21.02    4.92   0 
  -2  -6  -9   10.35    4.55   0 
  -2  -6  -8   31.64    5.03   0 
  -2  -6  -7    1.73    4.50   0 
  -1  -6  -4   10.75    4.05   0 
  -1  -5  -1   31.93    3.99   0 
   0  -7 -11   16.67    4.62   0 
   0  -7 -10   31.87    4.88   0 
   0  -7  -9    3.02    4.26   0 
  -4  -4  -8   38.24    4.35   0 
  -4  -4  -7   22.51    4.15   0 
  -3  -5 -13    8.74    4.64   0 
  -3  -5 -12   12.39    5.54   0 
  -3  -5  -6   28.46    4.66   0 
  -3  -4 -16   -4.57    4.26   0 
  -2  -6 -10    4.57    4.51   0 
  -2  -5 -17   -2.96    4.13   0 
  -2  -5  -3    3.52    3.75   0 
  -1  -6  -5   17.30    4.37   0 
   1  -7  -7   14.34    4.32   0 
  -4  -3  -5   13.41    2.69   0 
  -4  -2  -5   16.27    2.06   0 
  -3  -5 -11    0.86    4.60   0 
  -3  -5 -10   26.77    4.92   0 
  -3  -5  -9   28.84    4.94   0 
  -3  -5  -8    5.10    4.51   0 
  -3  -4  -3   69.84    3.96   0 
  -3  -3  -2   76.14    2.99   0 
  -2  -3   0 1030.96    6.82   0 
  -1  -6 -15   10.76    4.84   0 
   1  -7  -9    3.45    4.19   0 
   1  -7  -8   -1.61    4.16   0 
  -4  -3 -12   29.91    2.77   0 
  -4  -3  -6   27.27    2.98   0 
  -4  -2 -12    2.11    2.50   0 
  -4  -2  -6   82.03    3.08   0 
  -3  -4  -4   43.20    3.90   0 
  -3  -2  -2  106.89    2.65   0 
  -2  -5 -16    3.75    4.51   0 
  -2  -5  -4   47.89    4.55   0 
  -1  -5  -2  116.79    4.61   0 
  -1  -4   0  127.67    3.74   0 
   0  -6  -4   29.76    4.17   0 
   1  -7 -12    2.91    4.54   0 
   1  -7 -10    3.06    4.40   0 
  -4  -3 -11    3.56    2.55   0 
  -4  -3 -10   22.81    2.97   0 
  -4  -3  -9    1.93    3.33   0 
  -4  -3  -8   11.63    2.85   0 
  -4  -3  -7    2.06    2.75   0 
  -4  -2 -11    7.16    2.76   0 
  -4  -2  -7    3.48    2.68   0 
  -2  -5 -15    0.90    4.48   0 
  -2  -4  -2  121.17    4.18   0 
  -1  -6 -13    1.19    4.67   0 
  -1  -6 -12    6.34    4.79   0 
  -1  -6 -11    3.50    4.66   0 
  -1  -6 -10    7.11    4.57   0 
  -1  -6  -9    3.54    4.55   0 
  -1  -6  -8    1.84    4.61   0 
  -1  -5 -18   14.99    5.26   0 
   0  -6  -5    1.22    3.98   0 
   2  -7  -8   14.79    4.42   0 
  -4  -2 -10   -0.45    2.81   0 
  -4  -2  -9    6.43    2.97   0 
  -3  -4  -5   -3.37    3.65   0 
  -3  -3  -3   51.90    2.99   0 
  -1  -5  -3   18.11    3.82   0 
   2  -7 -11    7.54    4.23   0 
   2  -7 -10   27.94    4.84   0 
  -3  -4 -12   18.88    5.13   0 
  -3  -4  -6   83.46    4.84   0 
  -3  -2  -3   51.68    2.42   0 
  -2  -5 -13    7.60    5.00   0 
  -2  -5  -7    9.50    4.53   0 
  -2  -4 -17   -0.59    4.04   0 
  -1  -5 -17    1.66    4.45   0 
   0  -6 -15    1.42    4.62   0 
   0  -6  -7   -4.63    3.96   0 
   0  -5  -2   28.52    3.58   0 
  -3  -4  -8    6.54    4.22   0 
  -3  -4  -7   25.69    4.36   0 
  -3  -3 -15    1.60    2.71   0 
  -3  -3  -4   93.78    3.49   0 
  -2  -5 -10   49.99    5.31   0 
  -2  -5  -9   23.58    4.85   0 
  -2  -5  -8    5.18    4.50   0 
  -2  -4  -3   12.13    3.48   0 
  -1  -5  -4  151.52    5.48   0 
   0  -6 -14   37.14    5.41   0 
   0  -6 -13    1.50    4.49   0 
   0  -6  -8   76.78    5.42   0 
   3  -7 -12    0.63    4.77   0 
   3  -7 -11    2.24    4.02   0 
   3  -7 -10    2.44    4.22   0 
  -2  -4  -4   65.58    4.12   0 
  -1  -5  -5    2.72    4.11   0 
  -1  -4 -19   -1.46    4.00   0 
  -1  -3   0   50.90    2.70   0 
   0  -6 -12   -0.04    4.66   0 
   0  -6 -11    9.03    4.77   0 
   0  -6 -10   17.20    4.86   0 
   0  -6  -9    2.97    4.58   0 
   1  -6  -6    4.54    4.06   0 
  -3  -3 -13   10.27    3.65   0 
  -3  -2  -4   43.09    2.39   0 
  -2  -4 -15   13.48    5.27   0 
  -2  -3  -2 1224.33    7.78   0 
  -1  -4  -2   46.36    3.60   0 
   0  -5 -18   16.17    4.83   0 
   0  -5  -3   19.19    3.61   0 
   1  -6 -16    7.21    4.46   0 
   1  -6  -7   15.89    4.29   0 
  -3  -3  -6    9.80    3.20   0 
  -1  -5 -14    8.61    5.01   0 
  -1  -4 -18    2.78    4.16   0 
   0  -5  -4   28.76    3.98   0 
   0  -4  -1  196.69    4.75   0 
   1  -6 -15   17.86    4.94   0 
   1  -6 -14    9.64    4.80   0 
   1  -6  -8   19.37    4.63   0 
  -3  -3  -8    7.24    3.38   0 
  -2  -4 -14    7.90    4.53   0 
  -2  -4  -6   41.28    4.44   0 
  -2  -3  -3   29.53    3.08   0 
  -1  -5 -13   -0.06    4.88   0 
  -1  -5 -12   42.41    5.36   0 
  -1  -5 -11   13.61    4.57   0 
  -1  -5 -10   23.01    5.59   0 
  -1  -5  -9   10.59    4.61   0 
  -1  -5  -8   27.33    4.75   0 
  -1  -4  -3   13.89    3.39   0 
   1  -6 -13   24.56    5.06   0 
   1  -6 -12   39.77    5.31   0 
   1  -6 -11    6.47    4.71   0 
   1  -6 -10   -2.01    4.56   0 
   1  -6  -9   11.32    4.71   0 
   2  -6  -6    1.26    3.98   0 
  -3  -3 -10    4.79    3.42   0 
  -3  -3  -9    1.71    3.35   0 
  -3  -2 -13    8.46    2.02   0 
  -2  -4 -13   20.00    4.83   0 
  -2  -4 -12    7.02    4.58   0 
  -2  -4  -7   33.79    4.53   0 
  -1  -4 -17   17.29    4.60   0 
  -1  -3  -1   39.48    2.19   0 
   0  -5 -16    8.23    4.95   0 
   1  -5 -19    6.10    4.84   0 
   1  -5  -3    9.54    3.65   0 
   2  -6 -16   24.97    4.89   0 
   2  -6  -7    4.97    4.13   0 
  -3  -2 -12   19.29    2.22   0 
  -3  -2  -6   73.78    2.86   0 
  -2  -4 -10    9.42    4.55   0 
  -2  -4  -9   12.66    4.37   0 
  -2  -4  -8   27.98    4.55   0 
  -1  -4  -4   31.81    3.98   0 
   0  -5 -15    6.31    4.94   0 
   0  -4  -2  251.60    5.38   0 
   0  -3   0   -0.57    2.28   0 
   2  -6 -15    0.65    4.76   0 
   2  -6 -14   22.41    4.82   0 
   2  -6  -8   81.05    5.48   0 
  -3  -2 -11   10.54    2.17   0 
  -3  -2  -8   30.70    3.08   0 
  -3  -2  -7    7.81    2.37   0 
  -3  -1 -11    0.50    1.76   0 
  -2  -3 -15    2.36    3.62   0 
  -1  -4 -16   31.63    5.03   0 
   0  -5 -14    3.55    4.88   0 
   1  -5  -4    4.67    3.88   0 
   2  -6 -13   -0.95    4.63   0 
   2  -6 -11    1.52    4.66   0 
   2  -6 -10   43.40    5.28   0 
  -3  -2  -9   10.09    2.38   0 
  -3  -1 -10   15.57    2.09   0 
  -2  -3  -5    3.06    3.35   0 
  -1  -4 -15   -2.18    4.53   0 
  -1  -3 -18   25.77    4.10   0 
  -1  -3  -2  142.83    3.76   0 
   0  -5 -13    5.98    5.01   0 
   0  -5 -12   23.08    4.97   0 
   0  -5  -9   36.70    4.77   0 
   1  -5 -17   13.01    5.05   0 
   1  -5  -5    8.12    4.68   0 
   3  -6 -16   -2.08    4.44   0 
   3  -6  -8    1.18    4.08   0 
  -1  -4  -6    5.29    4.10   0 
   0  -5 -11   -0.32    4.82   0 
   0  -4  -3  122.89    4.51   0 
   1  -5 -16    5.87    5.08   0 
   1  -4 -20    2.43    5.37   0 
   2  -5 -19    5.66    4.98   0 
   3  -6 -15    3.18    4.71   0 
   3  -6 -14    0.68    4.70   0 
  -2  -3 -13    7.02    3.82   0 
  -2  -3  -6  223.85    5.37   0 
  -2  -2 -15    7.16    2.85   0 
  -1  -4 -13    9.74    4.76   0 
  -1  -4  -7   76.13    5.03   0 
  -1  -3 -17    1.05    3.93   0 
   0  -3  -1   14.68    2.72   0 
   1  -5 -15   29.48    5.31   0 
   1  -5  -6   29.01    4.52   0 
   2  -5 -18    5.12    5.57   0 
   3  -6 -12    9.64    4.74   0 
   4  -6 -16    0.53    4.45   0 
  -2  -3 -11    0.25    3.77   0 
  -2  -3  -8   48.82    4.24   0 
  -2  -3  -7   25.34    3.96   0 
  -2  -2  -4  166.98    3.31   0 
  -1  -4 -10   47.13    4.94   0 
  -1  -4  -9   29.62    4.71   0 
  -1  -4  -8   56.28    4.91   0 
   1  -5 -14   46.38    5.75   0 
   1  -4  -2  185.75    4.63   0 
   4  -6 -15    1.99    4.58   0 
  -2  -3 -10   97.42    4.88   0 
  -2  -3  -9    2.38    3.75   0 
   0  -3 -19    5.20    4.14   0 
   1  -5 -12   97.80    6.10   0 
   1  -5 -10   98.08    5.68   0 
   1  -5  -9    7.95    4.67   0 
   1  -4 -19   12.64    4.95   0 
   2  -5  -5   15.66    4.09   0 
   2  -4 -21   -2.59    4.75   0 
   4  -6 -14   13.24    4.92   0 
   4  -6 -13    1.54    4.61   0 
   4  -6 -12   46.63    5.33   0 
   4  -6 -11    6.77    4.63   0 
  -2  -2  -5  153.16    3.63   0 
  -1  -3  -4   -0.51    3.36   0 
   0  -4 -15   45.22    5.49   0 
   1  -5 -11   19.91    4.82   0 
   1  -4 -18   22.41    6.13   0 
   1  -4  -3   60.58    4.04   0 
   2  -5 -16    1.54    5.02   0 
   2  -5  -6   18.28    4.26   0 
   5  -6 -16    5.26    4.51   0 
   5  -6 -15    8.32    4.73   0 
  -2  -2 -13    7.44    2.83   0 
   0  -4 -14  176.11    6.92   0 
   0  -3 -18  117.54    6.67   0 
   0  -3  -2  377.83    5.24   0 
   2  -5 -15   22.01    5.37   0 
   2  -4 -20    1.00    5.01   0 
   5  -6 -14    7.71    4.85   0 
   5  -6 -13   18.99    4.96   0 
   5  -6 -12    8.95    4.77   0 
   5  -6 -11    5.15    4.54   0 
  -2  -2 -12    2.88    2.76   0 
  -2  -2  -6  148.92    3.83   0 
   0  -4 -13   27.84    5.08   0 
   0  -4  -7   31.89    4.55   0 
   1  -3 -20    1.65    5.36   0 
   2  -5 -14   -3.66    5.17   0 
   2  -5 -13   -0.01    5.55   0 
   3  -5 -17    2.98    5.08   0 
   6  -6 -15   -1.69    4.58   0 
   6  -6 -14   34.23    5.34   0 
  -2  -2 -11   21.76    3.09   0 
   0  -4  -9   45.53    5.01   0 
   0  -4  -8  103.64    5.54   0 
   1  -4  -4  268.73    5.92   0 
   1  -3  -1   60.51    3.06   0 
   2  -5 -12    9.47    4.89   0 
   2  -5 -11   10.29    4.86   0 
   2  -5 -10   -2.68    4.75   0 
   2  -5  -9   35.46    5.09   0 
   2  -4 -19    8.95    5.15   0 
   3  -5 -16    2.28    5.85   0 
   3  -5  -6  148.98    5.82   0 
   3  -4 -21    6.69    4.99   0 
   4  -5 -19   -1.98    4.83   0 
   6  -6 -13    6.93    4.51   0 
   7  -6 -15    2.18    4.50   0 
  -2  -2  -9   60.40    3.53   0 
  -2  -1 -13    8.03    1.63   0 
  -1  -3 -12   13.42    4.24   0 
   0  -3  -3    5.16    3.34   0 
   1  -4  -5   19.76    4.14   0 
   3  -5 -15   -0.02    4.88   0 
   4  -5 -18   11.46    5.14   0 
   7  -6 -14    2.24    4.57   0 
  -2  -1 -12   25.28    2.10   0 
  -1  -3 -11   14.12    4.21   0 
  -1  -3  -9   43.19    4.54   0 
  -1  -3  -8  100.32    4.99   0 
   0  -3 -16   -1.01    4.47   0 
   1  -3 -19   -2.02    4.65   0 
   2  -3 -21    1.02    4.83   0 
   3  -5 -14   35.88    5.61   0 
   3  -4 -20   17.09    5.59   0 
   4  -5 -17    7.16    5.11   0 
   0  -2 -18    7.08    4.37   0 
   3  -5 -13    4.90    4.93   0 
   3  -5 -11    6.09    4.81   0 
   3  -5 -10    9.92    4.85   0 
   3  -5  -9    5.22    4.56   0 
   4  -5 -16   -2.98    4.84   0 
  -2  -1 -11   -0.50    1.57   0 
   1  -4 -13    0.04    4.79   0 
   1  -4  -7   17.65    4.39   0 
   1  -3  -2  232.58    4.54   0 
   2  -4 -17   17.01    5.74   0 
   3  -4 -19    1.17    5.23   0 
   3  -3 -22    3.66    5.05   0 
   4  -5 -15    1.62    5.10   0 
   4  -4 -21    1.35    5.32   0 
   5  -5 -18   16.38    5.58   0 
  -2  -1 -10   10.33    1.77   0 
   0  -3 -14  247.31    6.97   0 
   0  -3  -5   10.94    3.89   0 
   1  -4 -11   13.35    4.82   0 
   1  -4 -10   46.39    5.13   0 
   1  -4  -9   28.24    4.84   0 
   2  -3 -20   58.33    5.98   0 
   4  -5 -14   -3.24    4.83   0 
   5  -5 -17    4.25    5.15   0 
   6  -5 -19   -5.28    4.57   0 
  -1  -2  -5  305.37    4.91   0 
   0  -3 -13    8.47    5.10   0 
   2  -4 -15   19.83    5.21   0 
   3  -4 -18    9.84    5.26   0 
   4  -5 -12    6.02    4.89   0 
   4  -5 -11    1.15    4.77   0 
   4  -5 -10    5.62    4.73   0 
   4  -4 -20    9.27    5.56   0 
   5  -5 -16    3.28    5.09   0 
   6  -5 -18    0.32    5.29   0 
  -1  -2 -12    8.17    4.23   0 
   0  -3 -12  201.72    6.33   0 
   0  -3  -6  342.39    6.41   0 
   1  -3  -3   29.54    3.61   0 
   2  -4 -14   12.23    5.16   0 
   3  -3 -21    0.53    5.12   0 
   5  -5 -15   -1.71    5.18   0 
   5  -5 -14   15.76    5.20   0 
   5  -5  -9    7.30    4.22   0 
   5  -4 -21    6.82    5.54   0 
  -1  -2  -6  416.18    5.88   0 
   0  -3 -10  422.94    7.66   0 
   0  -3  -9   13.09    4.17   0 
   0  -3  -8  134.52    5.30   0 
   0  -3  -7    4.74    4.03   0 
   0  -2 -16   13.70    4.96   0 
   1  -3 -16    9.65    4.92   0 
   1  -2 -19   15.46    4.48   0 
   2  -4 -13   -2.35    4.93   0 
   3  -4 -17    3.26    5.20   0 
   4  -4 -19   -2.27    5.40   0 
   4  -3 -22   40.22    6.76   0 
   5  -5 -13    5.30    5.18   0 
   5  -5 -12    0.85    4.90   0 
   5  -5 -11   18.53    5.04   0 
   5  -5 -10    4.86    4.64   0 
   7  -5 -18   23.85    5.61   0 
  -1  -2 -10   88.44    4.37   0 
  -1  -2  -7   17.90    3.59   0 
   1  -3  -4   23.54    3.87   0 
   2  -4 -11   -4.78    4.93   0 
   2  -4 -10   87.51    5.79   0 
   2  -4  -9    7.36    4.73   0 
   2  -4  -8   10.63    4.58   0 
   3  -4 -16    2.87    5.17   0 
   3  -4  -5   38.71    4.37   0 
   3  -3 -20   -4.53    6.16   0 
   6  -5 -15   -4.21    5.24   0 
   6  -5 -14   35.07    5.60   0 
   8  -5 -18    2.98    4.97   0 
  -1  -1 -14   64.69    3.11   0 
   1  -2 -18  114.66    6.44   0 
   3  -4 -15   13.03    5.29   0 
   6  -5 -13    9.87    5.28   0 
   6  -5 -12   18.82    5.12   0 
   6  -5 -11   33.44    5.21   0 
   7  -5 -16   10.41    5.32   0 
   7  -5 -15    6.32    5.04   0 
   8  -5 -17   11.16    5.47   0 
   1  -3 -14    8.77    4.88   0 
   1  -3  -5   68.52    4.45   0 
   4  -4 -17    2.18    5.46   0 
   4  -3 -21    3.08    5.30   0 
   5  -4 -19   -0.42    5.41   0 
   7  -5 -14   18.17    5.16   0 
   7  -5 -13    1.23    4.99   0 
   7  -5 -12   13.77    4.94   0 
   8  -5 -16    9.23    5.17   0 
   9  -5 -17    5.45    5.02   0 
   3  -4 -13   21.72    5.32   0 
   3  -4  -7   49.63    4.65   0 
   3  -3 -19    8.07    5.55   0 
   4  -4 -16   12.15    5.30   0 
   4  -2 -23    6.87    5.29   0 
   5  -4 -18   18.17    5.62   0 
   6  -4 -20   -0.90    5.52   0 
   7  -4 -21   -5.27    5.13   0 
   8  -5 -15    2.08    5.00   0 
   8  -5 -14   18.82    5.26   0 
   9  -5 -16    8.95    5.18   0 
   1  -3  -6  143.88    5.06   0 
   3  -4  -9   -7.79    4.60   0 
   4  -4 -15    5.23    4.96   0 
   6  -4 -19    4.20    5.45   0 
  -1  -1 -12   74.71    3.26   0 
   0  -2 -13    2.83    3.85   0 
   0  -1 -16   10.59    3.57   0 
   1  -3 -10  112.73    5.49   0 
   1  -3  -8   11.55    4.25   0 
   2  -2 -19    0.84    4.51   0 
   3  -3 -18    2.88    5.38   0 
   4  -4  -6   -1.15    3.90   0 
   7  -4 -20    3.62    5.54   0 
   1  -2 -16   54.14    4.92   0 
   2  -3  -4  321.44    5.94   0 
   4  -4 -13   64.30    5.77   0 
   4  -4  -8   45.81    5.41   0 
   4  -4  -7   15.19    4.22   0 
   4  -2 -22    8.64    5.18   0 
   5  -4 -16   22.91    5.54   0 
   6  -4 -18    8.71    5.49   0 
   7  -4 -19    1.82    6.43   0 
   8  -4 -20    3.44    6.15   0 
  -1  -1 -10   14.73    3.12   0 
   0  -2 -11   20.56    3.88   0 
   2  -3 -14  179.29    6.60   0 
   2  -2 -18    5.84    5.61   0 
   4  -4 -10   32.23    4.98   0 
   4  -4  -9    9.43    4.52   0 
   4  -3 -19   -2.35    5.47   0 
   5  -4 -15    3.45    5.06   0 
   0  -1 -15    6.22    3.09   0 
   1  -2 -15    8.74    4.18   0 
   2  -3 -13    5.47    4.48   0 
   2  -3  -5   16.27    3.81   0 
   5  -4 -14   14.17    5.07   0 
   7  -4 -18   10.43    5.37   0 
   8  -4 -19   14.68    5.45   0 
   9  -4 -20   19.57    5.54   0 
   0  -2  -8   68.19    4.13   0 
   2  -3 -12  158.85    6.01   0 
   2  -3  -6    9.86    3.76   0 
   4  -2 -21   -1.83    4.89   0 
   5  -4 -13    7.40    4.97   0 
   5  -4 -12   16.42    4.74   0 
   5  -4  -8   10.62    4.09   0 
   6  -4 -16    2.70    5.21   0 
   6  -3 -21    7.35    5.70   0 
   9  -4 -19    6.56    5.08   0 
   2  -3 -10   14.65    4.33   0 
   2  -3  -9    3.14    4.07   0 
   3  -2 -19    1.47    4.68   0 
   5  -4 -10   18.66    4.59   0 
   5  -4  -9    6.77    4.31   0 
   5  -3 -19    1.75    5.36   0 
   5  -2 -22   65.30    6.24   0 
   8  -4 -18   36.14    5.83   0 
  10  -4 -19   24.64    5.40   0 
   3  -3 -14   20.46    4.77   0 
   3  -3  -4   18.60    3.44   0 
   4  -3 -17   -1.57    5.07   0 
   6  -4 -14   19.91    4.84   0 
   6  -4 -13   -7.22    4.65   0 
   6  -3 -20   17.18    5.33   0 
   7  -4 -16   -0.98    4.80   0 
   9  -4 -18   17.84    5.24   0 
  10  -4 -18   17.58    5.08   0 
   1  -2 -13    6.61    3.75   0 
   2  -2 -16   56.82    4.88   0 
   3  -3 -13    1.53    4.21   0 
   4  -3 -16   70.54    5.57   0 
   4  -2 -20    5.79    5.00   0 
   5  -3 -18   -0.21    5.02   0 
   6  -4 -12   82.84    5.57   0 
   7  -4 -14    5.43    4.76   0 
   9  -4 -17   -1.19    4.81   0 
  11  -4 -18   -0.33    4.70   0 
   1  -2 -12    3.76    3.59   0 
   3  -3 -12   79.36    5.10   0 
   5  -2 -21    1.55    5.01   0 
   6  -3 -19    4.98    5.18   0 
   7  -3 -20   16.77    5.33   0 
   8  -3 -21   -4.52    5.08   0 
   9  -4 -16   14.61    5.01   0 
  10  -4 -17    3.09    4.63   0 
  11  -4 -17    4.59    4.74   0 
   1  -2  -5   99.37    3.77   0 
   2  -2 -15   13.37    4.12   0 
   2  -1 -18    1.03    4.46   0 
   3  -3 -11    9.29    4.19   0 
   3  -3  -7    6.34    3.68   0 
   3  -3  -6   25.90    3.76   0 
   3  -1 -20   11.39    4.35   0 
   7  -4 -11    1.69    4.26   0 
   8  -4 -14    2.35    4.55   0 
   9  -4 -15    0.95    4.68   0 
  10  -4 -16   25.67    4.92   0 
  10  -4 -15    8.29    4.71   0 
   0  -1 -12   35.04    3.08   0 
   1  -2 -10  173.43    4.87   0 
   3  -3 -10   28.49    4.37   0 
   3  -3  -9    5.03    3.88   0 
   4  -2 -19    4.04    4.89   0 
   6  -3 -18   77.41    6.04   0 
   8  -4 -12   12.56    4.45   0 
   8  -3 -20   31.03    5.48   0 
   9  -4 -14   26.32    5.04   0 
   9  -3 -21   -5.63    4.99   0 
   0  -1 -11    8.10    3.17   0 
   1  -2  -8  103.45    4.14   0 
   1  -2  -7   44.44    3.61   0 
   1  -2  -6  299.19    4.38   0 
   2  -2 -14   10.61    3.93   0 
   4  -3 -13   12.27    4.35   0 
   4  -3  -5    9.29    3.30   0 
   4  -1 -21    6.30    4.52   0 
   5  -3 -16   10.58    4.87   0 
   5  -2 -20    3.49    5.05   0 
   8  -2 -23    4.75    5.35   0 
  10  -3 -21    2.23    4.93   0 
   2  -1 -17   15.60    4.37   0 
   4  -2 -18   11.97    4.76   0 
   5  -1 -22   34.40    5.23   0 
   6  -3 -17    5.65    4.74   0 
   6  -1 -23   -0.83    4.80   0 
   9  -3 -20    7.12    5.01   0 
   0  -1 -10   92.82    3.35   0 
   0   0 -14  150.15    3.33   0 
   2  -2 -13    1.70    3.63   0 
   4  -3 -10  128.86    4.95   0 
   4  -3  -7   12.07    3.56   0 
   5  -2 -19   -0.27    5.46   0 
   6  -3 -16   26.66    4.97   0 
   9  -2 -23    0.80    4.95   0 
  10  -3 -20   12.75    5.18   0 
  11  -3 -20   -3.25    4.70   0 
   0  -1  -9   16.94    2.62   0 
   1  -1 -14  146.62    4.47   0 
   2  -2 -12   68.66    4.23   0 
   3  -2 -15    4.31    3.90   0 
   4  -3  -8   17.47    3.77   0 
   4  -1 -20   12.86    4.48   0 
   5  -3 -13   13.53    4.14   0 
   6  -2 -20    5.64    5.09   0 
   7  -3 -17   -2.13    4.57   0 
   8  -3 -18   -0.61    4.85   0 
   8  -2 -22    5.26    5.22   0 
   9  -3 -19    0.71    4.68   0 
  10  -3 -19   14.12    5.01   0 
   2  -1 -16   13.25    4.35   0 
   5  -3 -12    3.88    4.09   0 
   5  -1 -21    0.91    4.50   0 
   6  -3 -15    3.80    4.41   0 
   7  -3 -16    7.79    4.45   0 
   7  -1 -23    2.59    5.54   0 
   8  -1 -24    4.58    4.86   0 
   9  -3 -18   41.47    5.36   0 
  11  -3 -19   -1.76    4.63   0 
  12  -3 -19    3.37    4.61   0 
   0   0 -13    9.18    2.34   0 
   1  -1 -13   61.50    3.54   0 
   1   0 -16   10.58    2.58   0 
   3  -2 -14   57.27    4.45   0 
   5  -3  -6  189.63    4.74   0 
   8  -3 -17    0.28    4.50   0 
  10  -3 -18   43.95    5.35   0 
  11  -3 -18    5.93    4.70   0 
  12  -3 -18   16.54    4.87   0 
   2  -2  -9   23.03    3.41   0 
   4  -1 -19    1.81    4.99   0 
   5  -3 -10   75.87    4.56   0 
   5  -3  -9   -0.59    3.66   0 
   5  -3  -8   63.76    4.09   0 
   5  -3  -7    1.87    3.35   0 
   6  -2 -19   -1.70    4.53   0 
   7  -3 -15    3.98    4.39   0 
   7  -2 -20   14.33    5.04   0 
   8  -3 -16   43.95    5.09   0 
  10  -2 -22    2.15    4.81   0 
  12  -3 -17   -1.18    4.55   0 
   2  -2  -8   61.81    3.65   0 
   2  -2  -7   36.57    3.41   0 
   2  -1 -15   27.38    3.47   0 
   3  -2 -13   -1.02    3.62   0 
   3  -1 -17   12.95    4.45   0 
   5  -1 -20   23.44    5.48   0 
   7  -3 -14   29.90    4.69   0 
   8  -3 -15   -3.09    4.31   0 
   8  -1 -23   11.04    5.07   0 
   9  -3 -16   16.59    4.81   0 
   9  -2 -21    3.78    4.80   0 
  12  -3 -16   43.51    5.62   0 
   0   0 -12  456.07    4.95   0 
   1   0 -15   -1.27    2.91   0 
   3  -2 -12   31.71    3.77   0 
   4  -2 -15   11.73    3.84   0 
   6  -3 -11   -5.38    3.88   0 
   6  -3 -10  135.66    5.15   0 
   6  -3  -8    9.69    3.44   0 
   6  -2 -18   12.78    4.58   0 
   6  -1 -21    5.15    4.68   0 
   7  -1 -22    8.59    4.78   0 
   8  -3 -14   82.49    5.83   0 
   9  -3 -15   -0.38    4.29   0 
  10  -3 -16    4.38    4.53   0 
  10  -2 -21    6.72    5.00   0 
  11  -3 -16   54.73    5.24   0 
   2   0 -17   -0.23    3.37   0 
   4  -2 -14   27.44    4.02   0 
   8  -3 -13    5.49    4.74   0 
   8   0 -24    5.49    5.52   0 
   9  -3 -14   14.47    4.20   0 
   9  -2 -20   52.04    5.58   0 
   9  -1 -23    6.02    5.03   0 
  10  -3 -15   -1.21    4.37   0 
  11  -3 -15    3.36    4.33   0 
  11  -2 -21   -1.64    4.41   0 
   2  -1 -14   24.47    3.39   0 
   3  -2 -11   72.58    4.07   0 
   4   0 -20   46.96    4.52   0 
   6  -2 -17   -1.85    4.21   0 
   7  -3 -11   28.31    4.16   0 
   7  -3 -10   18.19    3.83   0 
   7  -2 -18   28.49    4.80   0 
   7   0 -23   11.64    5.59   0 
   8  -2 -19   -0.49    4.69   0 
  10  -3 -14    2.08    4.11   0 
  10  -2 -20   -1.94    4.69   0 
  10  -1 -23   -2.77    4.70   0 
   1  -1 -10  308.18    4.65   0 
   4  -2 -13    2.15    3.63   0 
   5  -2 -15    4.10    3.95   0 
   5   0 -21    9.96    4.27   0 
   6   0 -22   54.05    5.23   0 
   7  -1 -21    5.69    4.83   0 
   8  -3 -10    2.08    3.66   0 
   9  -3 -12   14.93    4.02   0 
   9  -2 -19   23.73    4.86   0 
  10  -3 -13    4.93    4.00   0 
  11  -2 -20   26.19    5.33   0 
   1   0 -14    1.83    2.35   0 
   2  -1 -13   48.26    3.44   0 
   3  -2  -9    4.56    3.23   0 
   3  -2  -8   54.33    3.57   0 
   3   0 -18    6.42    3.29   0 
   4  -1 -17   15.29    3.96   0 
   7  -2 -17   -1.16    4.26   0 
   8  -2 -18   31.09    4.89   0 
   9  -1 -22   11.30    4.95   0 
  13  -2 -19   -0.00    4.37   0 
   2   0 -16  242.83    5.02   0 
   3  -2  -7   16.93    3.11   0 
   3  -1 -15   32.06    3.67   0 
   5  -2 -14   20.02    4.01   0 
   8  -1 -21    8.25    4.62   0 
   8   0 -23   -2.47    4.64   0 
  11  -2 -19    5.78    4.66   0 
   6  -1 -19   22.26    4.56   0 
   7  -1 -20   26.85    5.07   0 
   7   0 -22   19.45    4.97   0 
  10  -2 -18    1.45    4.50   0 
  11  -2 -18   12.35    5.25   0 
  11  -1 -22    2.35    4.62   0 
  13  -2 -18   -2.41    4.41   0 
   4  -2 -10   13.73    3.39   0 
   4  -1 -16  126.98    4.97   0 
   5  -2 -13   24.53    3.92   0 
   5   0 -20   -4.75    4.01   0 
   6   0 -21   -0.69    4.29   0 
   9   0 -23   -3.52    4.70   0 
  13  -2 -17   -6.08    4.22   0 
   7  -1 -10   24.37    1.47   0 
   7   2 -13    8.51    1.76   0 
   7   3 -13    4.40    1.91   0 
   8   4 -13    0.83    2.44   0 
   9   0 -13    2.75    1.71   0 
   9   1 -14   84.34    2.65   0 
  11   3 -15   -0.85    2.75   0 
  12   0 -14   42.76    2.37   0 
  14   0 -14    0.61    2.37   0 
  14   1 -15    0.32    2.20   0 
  14   5 -13    0.24    2.26   0 
  15   2 -15    1.36    2.26   0 
  17   2 -14   14.98    2.18   0 
   6   1 -12   11.66    1.51   0 
   7   1 -13   19.63    1.83   0 
   8  -1 -11   13.20    1.54   0 
   8   2 -14   39.94    2.26   0 
  10   3 -15   -1.45    2.58   0 
  11   0 -14    4.64    1.91   0 
  11   1 -15   23.54    2.32   0 
  15   0 -14    0.91    2.03   0 
  15   1 -15    2.92    2.24   0 
  16   2 -15    3.81    2.19   0 
  16   3 -15   -0.52    2.68   0 
   8   0 -13    2.34    1.65   0 
   8   3 -14  103.96    3.19   0 
  10   0 -14  454.99    4.90   0 
  10   1 -15   22.09    2.28   0 
  12   4 -15    3.38    3.20   0 
  13   4 -15    5.24    3.33   0 
  14   2 -16   -0.18    2.53   0 
  16   1 -15    4.28    2.20   0 
   6   2 -13   14.65    2.18   0 
   9  -1 -12   38.51    1.92   0 
   9   3 -15    3.61    2.51   0 
  11  -1 -13   11.11    1.92   0 
  11   4 -15   -1.95    3.21   0 
  13   0 -15    0.71    2.21   0 
  13   3 -16   -0.91    3.01   0 
  13   5 -14   13.65    3.11   0 
  14   3 -16    0.00    2.90   0 
  15   2 -16    2.42    2.43   0 
  15   4 -15   15.97    3.08   0 
  16   0 -14    1.53    2.13   0 
   5   2 -12   11.09    1.55   0 
   6   3 -13    2.39    2.22   0 
   7  -1 -11   11.22    1.55   0 
   7   2 -14   70.85    2.64   0 
   7   4 -13    3.81    2.03   0 
  10  -1 -13   15.57    1.93   0 
  15   0 -15    4.78    2.29   0 
  15   1 -16   28.66    2.69   0 
  16   2 -16    7.57    2.40   0 
  17   1 -15    1.69    2.18   0 
   5   3 -12    2.04    1.50   0 
   6   1 -13    5.31    1.67   0 
   7   0 -13   -0.78    1.69   0 
   7   3 -14   36.33    2.49   0 
   8  -1 -12   18.50    1.79   0 
   8   2 -15   -0.40    2.10   0 
   8   4 -14    5.32    2.40   0 
  10   2 -16    9.71    2.51   0 
  13   2 -17    1.49    3.15   0 
  13   4 -16    9.43    3.98   0 
  16   1 -16    2.41    2.35   0 
   7   1 -14   81.88    2.63   0 
   8   0 -14  100.16    2.86   0 
   8   1 -15    1.23    1.93   0 
   8   3 -15    4.68    2.44   0 
   9  -1 -13   26.92    2.07   0 
  10   0 -15    2.30    2.02   0 
  11  -1 -14   16.09    2.16   0 
  12   2 -17   14.48    2.99   0 
  12   4 -16   -2.49    3.46   0 
  13   0 -16   23.73    2.64   0 
  13   3 -17    5.21    3.32   0 
  15   2 -17    3.58    2.64   0 
   9   0 -15    6.76    2.08   0 
   9   2 -16    5.86    2.46   0 
   9   3 -16   17.17    3.54   0 
  11   4 -16    4.85    3.38   0 
  12   3 -17    0.86    3.23   0 
  13   1 -17   11.82    2.77   0 
  14   0 -16    0.03    2.33   0 
  14   1 -17    2.60    2.59   0 
  15   1 -17    2.04    2.50   0 
  15   3 -17   -0.89    2.96   0 
  16   2 -17    0.51    2.53   0 
  17   1 -16    8.75    2.31   0 
   5   2 -13   20.01    2.22   0 
   6  -1 -11    6.97    1.56   0 
   6   2 -14    7.43    2.02   0 
   7  -1 -12    5.70    1.68   0 
   7   2 -15    2.81    2.20   0 
   9   1 -16   11.50    2.42   0 
  10  -1 -14    1.17    1.86   0 
  11   0 -16   -1.17    2.32   0 
  16   0 -16   39.34    2.77   0 
  16   1 -17    2.16    2.49   0 
   6   0 -13    0.42    1.69   0 
   6   1 -14   10.44    1.91   0 
   6   3 -14   49.64    2.63   0 
   7   0 -14    0.35    1.87   0 
   8   2 -16   10.93    2.55   0 
   8   4 -15   -1.72    3.22   0 
   9  -1 -14   87.37    2.86   0 
  10   0 -16    9.11    2.44   0 
  10   3 -17    9.40    3.49   0 
  13   2 -18    1.64    2.98   0 
  13   4 -17    2.86    3.60   0 
  14   4 -17    3.69    3.42   0 
   5   0 -12   14.21    1.74   0 
   5   1 -13    6.32    1.73   0 
   5   3 -13   12.32    1.87   0 
   7   1 -15    1.04    2.09   0 
   8   1 -16    1.39    2.23   0 
   8   3 -16   42.02    3.25   0 
   9   2 -17   14.04    3.26   0 
  10   1 -17    2.19    2.46   0 
  12   3 -18   22.92    4.34   0 
  12   4 -17   -0.28    3.63   0 
  13   0 -17   31.93    2.93   0 
  14   0 -17    3.63    2.63   0 
  14   1 -18    5.69    2.89   0 
  14   3 -18   16.78    3.51   0 
  15   0 -17    6.15    2.55   0 
  15   1 -18   -3.34    2.67   0 
  15   3 -18    6.61    3.20   0 
  16   2 -18    3.83    2.74   0 
  17   1 -17    2.45    2.31   0 
   4   3 -12   15.04    1.85   0 
   9   0 -16   11.58    2.44   0 
  10  -1 -15   16.27    2.34   0 
  11   4 -17    1.57    3.44   0 
  12   1 -18   26.61    3.10   0 
  16   0 -17    0.59    2.46   0 
   6  -1 -12   16.34    1.85   0 
   6   2 -15    4.26    2.23   0 
   7  -1 -13   14.52    1.93   0 
   7   2 -16   22.65    3.09   0 
   8  -1 -14   40.68    2.43   0 
   9   1 -17   -2.11    2.42   0 
  10   0 -17   -1.41    2.40   0 
  11   1 -18   54.58    3.48   0 
  13   2 -19    4.26    3.64   0 
  14   2 -19   -2.64    2.96   0 
   6   1 -15    0.33    2.45   0 
   7   0 -15   12.25    2.32   0 
   8   2 -17   12.02    2.90   0 
   9  -1 -15   -0.60    2.12   0 
  10   4 -17    1.40    3.41   0 
  11  -1 -16   82.63    3.28   0 
  12   2 -19    5.28    3.36   0 
  13   1 -19    9.20    3.10   0 
  13   3 -19    3.80    4.04   0 
  14   3 -19    3.36    3.49   0 
  14   4 -18    7.37    3.69   0 
  15   0 -18    0.42    2.63   0 
  15   1 -19    1.34    3.21   0 
  15   2 -19   -1.95    2.79   0 
  16   2 -19    1.04    2.64   0 
   4   2 -13    1.46    2.05   0 
   5   0 -13    0.36    1.83   0 
   5   1 -14  104.93    2.96   0 
   5   3 -14   15.20    2.56   0 
   6   3 -15    3.34    2.47   0 
   7   1 -16    5.50    2.28   0 
   7   3 -16   12.22    2.80   0 
   8   0 -16    6.87    2.32   0 
   8   1 -17   11.77    2.70   0 
   8   3 -17    0.03    3.54   0 
   9   0 -17    6.67    2.52   0 
  10  -1 -16   29.09    2.72   0 
  12   1 -19   36.69    3.60   0 
  12   3 -19   -1.57    3.90   0 
  12   4 -18    3.35    3.65   0 
  13  -1 -17    6.87    2.73   0 
  15   3 -19    2.03    3.34   0 
  16   0 -18    8.42    2.59   0 
  16   1 -19    3.85    2.70   0 
   6  -1 -13    3.80    1.94   0 
   8  -1 -15    2.36    2.20   0 
   9   4 -17    0.21    3.76   0 
  11   3 -19    2.43    4.35   0 
  11   4 -18    3.41    3.75   0 
  17   0 -18    8.20    2.38   0 
   4   3 -13    5.29    1.70   0 
   7   2 -17    2.68    3.16   0 
   9  -1 -16    7.97    2.49   0 
  10   2 -19   15.36    3.58   0 
  13   0 -19    1.87    2.95   0 
  13   2 -20    1.94    3.24   0 
  14   0 -19    3.88    2.83   0 
  14   1 -20    8.44    3.44   0 
  14   2 -20    1.37    3.14   0 
  15   0 -19    4.51    2.69   0 
  15   2 -20    4.70    2.95   0 
   5   2 -15    3.07    2.31   0 
   6   0 -15   -1.05    2.14   0 
   6   1 -16   20.76    2.61   0 
   7   0 -16   -0.96    2.35   0 
   7   1 -17    1.39    2.58   0 
   8   0 -17    4.33    2.62   0 
  10  -1 -17    3.80    2.57   0 
  10   1 -19   10.93    3.34   0 
  12   0 -19    6.43    3.08   0 
  13   1 -20   22.10    3.39   0 
  13   3 -20    7.74    3.69   0 
  13   4 -19   -1.55    3.47   0 
  14   3 -20    0.73    3.60   0 
  15   1 -20    1.19    2.84   0 
  16   0 -19   -2.23    2.56   0 
  16   1 -20    9.48    2.75   0 
   5   1 -15    9.84    2.24   0 
   7  -1 -15    2.58    2.28   0 
   7   3 -17    0.11    2.94   0 
   9   0 -18   -1.07    2.76   0 
  11   0 -19   51.17    3.77   0 
  12  -1 -18   30.69    3.20   0 
   4   0 -13    1.69    1.86   0 
   4   2 -14   33.66    2.31   0 
   5   3 -15    6.50    2.32   0 
   6  -1 -14    8.01    2.20   0 
   8  -1 -16   -2.04    2.29   0 
   9  -1 -17    0.06    2.54   0 
  11  -1 -18   58.63    3.58   0 
  11   4 -19    2.23    4.30   0 
  13   0 -20    0.94    3.14   0 
  14   2 -21    5.86    3.33   0 
  15   0 -20   -2.95    2.81   0 
   4   1 -14    9.37    2.13   0 
   5  -1 -13    9.77    2.11   0 
   6   2 -17    4.39    3.31   0 
   7   0 -17    1.18    2.59   0 
   7   2 -18   23.31    3.72   0 
   8   0 -18  152.56    4.87   0 
   9   3 -19    6.90    3.84   0 
  10   1 -20   14.27    3.55   0 
  10   2 -20    0.46    3.76   0 
  12   0 -20    8.83    3.25   0 
  12   2 -21    0.11    3.48   0 
  13  -1 -19    5.41    2.99   0 
  13   1 -21   -1.25    3.16   0 
  14  -1 -19    4.92    2.82   0 
  14   1 -21    3.49    3.11   0 
  15   1 -21    3.87    2.95   0 
  16   0 -20    6.23    2.62   0 
   3   2 -13   -0.76    1.92   0 
   4   3 -14    5.61    1.91   0 
   5   0 -15   31.77    2.57   0 
   5   2 -16   20.58    2.73   0 
   7   1 -18   67.79    3.67   0 
   8   1 -19   11.12    3.68   0 
  10   3 -20   22.77    4.24   0 
  12  -1 -19   32.58    3.46   0 
   3   1 -13   22.86    2.10   0 
   6  -1 -15   -0.78    2.31   0 
   6   3 -17    4.34    3.48   0 
   7  -1 -16    4.64    2.42   0 
   8  -1 -17    5.87    2.72   0 
   9  -1 -18    4.79    2.74   0 
   9   1 -20   15.71    3.57   0 
  11  -1 -19   19.77    3.33   0 
  11   1 -21    2.08    3.49   0 
  11   2 -21    7.42    3.86   0 
  12   3 -21    7.25    3.96   0 
  13   0 -21   -0.37    3.00   0 
  14   0 -21   -0.06    2.97   0 
  15   0 -21   -4.65    2.73   0 
   4   0 -14   19.75    2.32   0 
   4   1 -15   29.64    2.64   0 
   4   2 -15    4.68    2.24   0 
   5   3 -16   16.62    3.16   0 
   8   3 -19   -0.70    3.60   0 
  10   0 -20  202.52    5.41   0 
  10   2 -21    0.53    4.47   0 
  11   3 -21    9.41    4.78   0 
  12   0 -21   -0.54    3.21   0 
  13  -1 -20   21.16    3.13   0 
  14  -1 -20    8.16    2.88   0 
  14   1 -22   10.99    3.31   0 
  15   1 -22    8.87    3.07   0 
   6   0 -17   -0.69    2.62   0 
   6   2 -18   13.49    3.59   0 
   7   0 -18   34.18    3.14   0 
   8   0 -19    1.66    3.06   0 
   9   3 -20    7.20    4.07   0 
  10  -1 -19    8.25    2.91   0 
  11   0 -21    2.35    3.33   0 
  12   1 -22   10.40    3.58   0 
  12   2 -22    7.30    3.78   0 
  13   1 -22    6.53    3.27   0 
   3   0 -13    4.42    1.99   0 
   3   2 -14   53.56    2.79   0 
   4  -1 -13   15.64    2.25   0 
   4   3 -15    0.61    2.50   0 
   5   0 -16   10.17    2.53   0 
   5   2 -17    3.37    2.72   0 
   6  -1 -16   23.86    2.83   0 
   7  -1 -17    4.29    2.71   0 
   7   1 -19   16.38    3.29   0 
   8  -1 -18   31.95    3.23   0 
   9   0 -20    4.23    3.18   0 
  10   3 -21    4.66    4.61   0 
  11   2 -22    0.05    4.42   0 
  14   0 -22   16.74    3.16   0 
   3   1 -14   36.38    2.44   0 
   4   0 -15   24.25    2.68   0 
   5  -1 -15    8.31    2.42   0 
   5   1 -17    1.35    2.58   0 
   6  -2 -14    7.89    2.29   0 
   7  -2 -15    4.05    2.33   0 
   9   2 -21    9.92    4.09   0 
  10   0 -21    2.16    3.54   0 
  11   1 -22    6.08    3.61   0 
  12   0 -22   59.33    4.65   0 
  13  -1 -21    3.95    3.38   0 
  13   0 -22    7.38    3.12   0 
  14  -1 -21   -0.11    2.85   0 
  15   0 -22   13.50    2.94   0 
   4   1 -16  125.70    3.82   0 
   4   2 -16    2.02    2.47   0 
   5   3 -17    0.50    3.19   0 
   6   0 -18   47.20    3.44   0 
   7   0 -19    2.92    3.02   0 
  10  -1 -20    9.40    3.33   0 
  10   1 -22   22.41    3.94   0 
  10   2 -22    4.24    3.97   0 
  11   3 -22    7.92    4.82   0 
  12  -1 -21   -2.16    3.05   0 
  13   2 -23    5.49    3.60   0 
   5  -2 -13   20.99    2.33   0 
   5   0 -17   13.45    2.80   0 
   6  -1 -17    0.57    2.69   0 
   6   2 -19    5.02    3.37   0 
   7  -2 -16   15.56    2.73   0 
   7  -1 -18   63.95    3.64   0 
   8  -2 -17    6.26    2.74   0 
   8  -1 -19   20.85    3.30   0 
   9   0 -21    1.84    3.43   0 
   9   3 -21    1.22    4.11   0 
  11  -1 -21    2.34    3.27   0 
  11   0 -22    0.87    3.49   0 
  12   1 -23   -0.41    3.50   0 
   3   0 -14   -0.37    2.19   0 
   3   1 -15   20.18    2.65   0 
   3   2 -15    5.17    2.59   0 
   4   3 -16   74.93    3.65   0 
   5  -1 -16   18.47    2.85   0 
   5   1 -18    5.71    2.85   0 
   5   2 -18   15.85    3.16   0 
   6  -2 -15    3.75    2.45   0 
   8   1 -21   11.05    3.72   0 
   8   2 -21    7.88    4.17   0 
   9  -1 -20   14.69    3.46   0 
  10   3 -22    4.51    4.85   0 
  11   2 -23   -0.13    3.95   0 
  14  -1 -22   13.91    2.96   0 
  14   0 -23   -2.37    3.00   0 
   4  -2 -12   32.14    2.38   0 
   6   0 -19    1.38    2.92   0 
   7   3 -20    8.79    4.44   0 
   9   1 -22    6.87    3.81   0 
  10  -1 -21    0.82    3.33   0 
  12  -1 -22   10.27    3.41   0 
  12   0 -23   -0.66    3.20   0 
  13  -1 -22    7.60    3.15   0 
   3  -1 -13   16.50    2.36   0 
   4  -1 -15   39.64    2.93   0 
   4   1 -17   15.61    2.91   0 
   4   2 -17    2.64    2.75   0 
   5  -2 -14   15.10    2.37   0 
   6  -1 -18   17.76    3.16   0 
   7  -2 -17    1.14    2.70   0 
   7  -1 -19   16.54    3.28   0 
   8  -2 -18   28.93    3.22   0 
   8   0 -21    4.05    3.55   0 
   8   3 -21    3.24    3.97   0 
   9  -2 -19   23.78    3.72   0 
   9   0 -22   11.92    3.64   0 
  10   1 -23    6.02    3.73   0 
  10   2 -23    6.00    4.17   0 
  11  -1 -22    5.56    3.24   0 
  11   0 -23   -1.71    3.34   0 
  11   3 -23    6.48    4.65   0 
  12   1 -24    0.75    3.85   0 
  13   1 -24    3.19    3.31   0 
   2   0 -13    5.60    2.10   0 
   3   0 -15   13.45    2.52   0 
   5  -1 -17    1.56    2.85   0 
   5   3 -18   -1.08    2.89   0 
   6  -2 -16   20.00    2.82   0 
   6   1 -20    4.93    3.33   0 
   7   2 -21    7.87    4.09   0 
   9  -1 -21   -0.40    3.38   0 
  10  -2 -20   -2.87    3.55   0 
  12   2 -24    1.82    3.78   0 
  13   0 -24   -0.38    3.67   0 
   2   1 -14   23.35    2.28   0 
   2   2 -14   10.73    1.92   0 
   3   1 -16   73.18    3.31   0 
   3   2 -16    4.73    2.40   0 
   4   3 -17    1.87    3.05   0 
   5  -2 -15    2.40    2.51   0 
   5   1 -19    5.46    3.22   0 
   5   2 -19    6.29    3.27   0 
   9   2 -23    2.97    4.68   0 
  10  -1 -22   21.33    3.71   0 
  10   0 -23   -0.22    3.51   0 
  10   3 -23    4.30    4.78   0 
  11   1 -24    1.47    3.62   0 
  12  -1 -23    0.09    3.63   0 
  12   0 -24   13.11    3.49   0 
  13  -1 -23    1.40    3.02   0 
  14  -1 -23   -2.71    2.74   0 
   3  -1 -14   25.95    2.57   0 
   4   1 -18   23.11    3.19   0 
   4   2 -18   10.94    3.57   0 
   5   0 -19    5.05    3.01   0 
   6  -2 -17    0.70    2.61   0 
   6  -1 -19   20.45    3.41   0 
   6   0 -20   24.38    3.61   0 
   7  -2 -18   23.56    3.19   0 
   7   0 -21    3.71    3.53   0 
   8  -1 -21    6.67    3.56   0 
   8   0 -22   -0.18    3.71   0 
   9  -2 -20   54.24    3.94   0 
  11   0 -24    7.67    4.02   0 
   2  -1 -12   79.43    2.87   0 
   2   0 -14    8.50    2.31   0 
   3   0 -16    9.30    2.76   0 
   4  -2 -14   28.99    2.76   0 
   5  -1 -18    2.16    3.02   0 
   6   3 -20   33.24    4.03   0 
   7   1 -22   13.18    4.25   0 
   9  -1 -22    8.88    3.63   0 
  10  -2 -21    6.62    3.30   0 
  10   1 -24    2.75    3.79   0 
  11  -1 -23    0.21    3.22   0 
  12   1 -25    1.97    3.51   0 
   3  -2 -12   27.37    2.43   0 
   3  -1 -15   30.98    2.86   0 
   3   1 -17   17.78    2.90   0 
   4   0 -18  225.15    5.24   0 
   5  -2 -16   18.59    2.87   0 
   5   1 -20   21.86    3.70   0 
   6   2 -21   -0.52    4.01   0 
   7   2 -22    6.61    4.30   0 
   8   1 -23    6.30    4.18   0 
   8   2 -23    3.30    4.22   0 
   9   3 -23    0.93    4.16   0 
  10   0 -24   -2.22    3.48   0 
   2  -1 -13   48.37    2.81   0 
   2   2 -15    9.25    2.12   0 
   3   2 -17   15.18    2.88   0 
   4  -1 -17   13.46    3.03   0 
   4   1 -19    2.80    3.18   0 
   5   2 -20   -1.04    3.70   0 
   6  -2 -18   10.13    3.12   0 
   6  -1 -20    1.38    3.40   0 
   7  -1 -21    3.34    3.46   0 
   7   0 -22   15.96    4.07   0 
   8  -2 -20   27.66    3.67   0 
   8  -1 -22   13.61    3.86   0 
   8   0 -23   -2.04    3.74   0 
   9  -2 -21    2.26    3.37   0 
  11  -2 -22   -0.36    3.16   0 
  11   2 -25   -1.40    3.91   0 
  12  -1 -24    0.13    3.17   0 
  12   0 -25   -0.50    3.32   0 
   2   0 -15    7.81    2.55   0 
   3  -2 -13    0.17    2.30   0 
   3   0 -17    5.71    2.85   0 
   4  -2 -15    5.79    2.51   0 
   4   2 -19    0.14    3.25   0 
   5  -2 -17   -0.64    2.83   0 
   5  -1 -19    5.44    3.25   0 
   5   0 -20   -2.97    3.33   0 
   9  -1 -23    6.58    3.61   0 
   9   0 -24   10.26    3.88   0 
  10  -2 -22    1.09    3.24   0 
  10   1 -25    3.57    3.88   0 
  11  -1 -24    1.53    3.35   0 
  11   0 -25    1.00    3.48   0 
   1   0 -13    1.56    2.09   0 
   2  -1 -14   21.45    2.59   0 
   2   1 -16    6.87    2.58   0 
   3  -1 -16   71.95    3.58   0 
   3   1 -18   21.41    3.19   0 
   4  -1 -18   21.78    3.37   0 
   4   0 -19    3.85    3.22   0 
   7   1 -23    7.37    4.20   0 
   7   3 -22   15.31    4.26   0 
   8  -2 -21    0.04    3.29   0 
   8   1 -24    0.28    4.79   0 
  10  -1 -24    5.78    3.46   0 
  10   2 -25    3.91    4.06   0 
   1   1 -14  114.33    3.12   0 
   2   2 -16   50.47    2.85   0 
   3  -2 -14   56.01    3.18   0 
   4  -2 -16   -2.75    2.74   0 
   6  -2 -19   -1.26    3.29   0 
   6   0 -22   52.78    4.60   0 
   6   2 -22    9.09    4.32   0 
   7  -1 -22   12.25    3.82   0 
   7   2 -23    6.97    4.48   0 
   8  -1 -23    6.57    3.78   0 
   8   2 -24    9.91    4.40   0 
   9  -2 -22   68.43    4.33   0 
  11  -2 -23    4.96    3.20   0 
  12  -1 -25    4.61    3.13   0 
   1   2 -14   12.87    2.32   0 
   3  -1 -17   13.29    3.00   0 
   3   0 -18    4.80    3.05   0 
   4   1 -20    7.99    3.52   0 
   5  -2 -18   19.78    3.35   0 
   5  -1 -20   25.84    3.86   0 
   8   0 -24    9.50    3.93   0 
   9  -1 -24    5.53    3.71   0 
   9   2 -25   -4.39    4.65   0 
  10  -2 -23    1.92    3.24   0 
  11  -1 -25    1.42    3.31   0 
  11   0 -26    3.46    3.88   0 
   1  -1 -12   17.47    2.31   0 
   1   0 -14    3.31    2.37   0 
   2  -2 -12   58.26    2.91   0 
   2   1 -17   11.82    2.80   0 
   3  -2 -15    4.27    2.71   0 
   3   1 -19   -2.51    3.65   0 
   4  -1 -19    4.05    3.31   0 
   4   0 -20   44.78    4.00   0 
   4   2 -20    7.93    3.63   0 
   6   1 -23   -2.39    4.09   0 
   7  -2 -21    2.36    3.57   0 
   7   1 -24    7.53    4.89   0 
   8  -2 -22    5.48    3.59   0 
   9   0 -25    1.18    3.79   0 
  10   1 -26    5.38    3.79   0 
   1   1 -15    3.07    2.22   0 
   2   0 -17    0.91    2.84   0 
   2   2 -17   17.35    3.22   0 
   5  -2 -19    6.68    3.42   0 
   6   0 -23   -0.93    3.80   0 
   6   2 -23    5.86    4.96   0 
   7  -1 -23    5.28    3.81   0 
   7   2 -24   -1.82    4.88   0 
   8   1 -25   -0.14    3.93   0 
   9  -2 -23    5.31    3.41   0 
  10  -1 -25    0.75    3.37   0 
  10   0 -26   19.66    3.83   0 
  11  -2 -24   14.81    3.32   0 
   1   0 -15    0.23    2.49   0 
   1   2 -15    6.30    2.49   0 
   2  -1 -16   13.45    3.03   0 
   3  -2 -16    7.41    3.43   0 
   3  -1 -18   20.53    3.43   0 
   3   0 -19    0.72    3.23   0 
   3   2 -19   -1.14    3.14   0 
   5   0 -22    2.10    3.99   0 
   8  -1 -24    1.98    3.51   0 
   8   2 -25    1.22    4.25   0 
   9  -1 -25   -0.56    4.06   0 
   9   1 -26    2.43    3.99   0 
   4  -2 -18   10.52    3.35   0 
   4  -1 -20   11.58    3.64   0 
   6  -2 -21    2.50    3.68   0 
   8  -2 -23    0.03    3.54   0 
   9   0 -26    6.03    3.74   0 
   0   1 -13   22.86    2.00   0 
   1  -1 -14  118.10    3.75   0 
   1   1 -16    5.11    2.54   0 
   2   0 -18    2.45    3.10   0 
   2   2 -18    9.62    3.42   0 
   3   0 -20   12.59    4.18   0 
   3   1 -20    8.72    3.52   0 
   5   1 -23    4.87    4.38   0 
   6  -1 -23   -1.79    3.81   0 
   6   1 -24    3.84    4.40   0 
   7  -1 -24    6.51    3.90   0 
   7   1 -25    6.30    4.32   0 
   9  -2 -24    3.29    3.39   0 
  10  -1 -26    7.45    3.41   0 
  11  -2 -25    2.07    3.19   0 
   0   0 -13    7.32    2.24   0 
   1  -2 -11    3.46    2.33   0 
   1   0 -16   10.25    2.84   0 
   1   2 -16   39.85    3.25   0 
   2  -2 -15    9.36    2.82   0 
   3  -2 -17   10.65    3.25   0 
   3  -1 -19    2.52    3.40   0 
   3   2 -20   13.57    3.72   0 
   4  -2 -19    5.87    3.44   0 
   5  -1 -22   23.80    4.31   0 
   5   0 -23    1.50    4.04   0 
   6   0 -24   -1.01    4.03   0 
   7   0 -25    2.79    3.96   0 
   7   2 -25   -2.58    4.60   0 
   8  -1 -25    1.93    3.63   0 
   8   0 -26    3.03    4.27   0 
   8   1 -26    5.84    4.05   0 
  10  -2 -25    1.29    3.24   0 
   0   1 -14   17.34    2.18   0 
   1  -2 -12    1.37    2.47   0 
   1  -1 -15    4.23    2.82   0 
   1   1 -17    1.88    3.16   0 
   2   1 -19    2.00    3.13   0 
   4   0 -22   31.45    4.46   0 
   5  -2 -21    0.91    3.74   0 
   5   2 -23    6.23    4.24   0 
   6  -2 -22    8.17    3.97   0 
   7  -2 -23    0.32    3.71   0 
   8   2 -26    0.61    4.73   0 
   9  -1 -26   -0.93    3.52   0 
   0  -1 -12   29.02    2.72   0 
   0   0 -14  154.98    3.91   0 
   1   0 -17    2.65    2.96   0 
   2  -2 -16   38.60    3.64   0 
   2  -1 -18    0.68    3.30   0 
   3  -2 -18   32.89    3.80   0 
   3  -1 -20   10.62    3.72   0 
   4   2 -22    3.93    4.00   0 
   6  -1 -24    2.07    3.98   0 
   6   1 -25   -0.84    4.85   0 
   7  -1 -25    4.53    3.82   0 
   9  -2 -25    2.98    3.45   0 
   9   0 -27    3.51    3.71   0 
   0  -1 -13   31.05    2.98   0 
   0   2 -14   35.81    2.34   0 
   1  -1 -16    3.35    3.05   0 
   1   2 -17   36.49    3.48   0 
   2   2 -19    2.68    3.16   0 
   4  -1 -22   22.81    4.23   0 
   5   1 -24    9.51    4.61   0 
   6   0 -25    2.71    3.88   0 
   7  -2 -24    1.28    4.34   0 
   7   1 -26   -0.13    4.07   0 
   8  -1 -26    0.29    3.67   0 
   1  -2 -14   19.22    3.08   0 
   1   1 -18   -0.36    2.97   0 
   2  -2 -17   18.24    3.58   0 
   2  -1 -19   10.47    3.66   0 
   3  -2 -19   -0.40    3.50   0 
   4  -3 -18   26.29    3.64   0 
   4   1 -23    9.24    4.60   0 
   5  -2 -22   67.31    4.87   0 
   5   2 -24    4.10    5.04   0 
   6  -3 -21    3.60    3.70   0 
   7   2 -26   -0.75    4.73   0 
   8  -2 -25   -2.25    3.37   0 
   8   0 -27   -0.28    3.79   0 
   9  -1 -27   -1.47    3.47   0 
   0  -1 -14   20.04    2.97   0 
   1  -1 -17    5.42    3.28   0 
   3  -3 -16    9.10    3.21   0 
   4  -2 -21   -0.70    3.87   0 
   4   2 -23    8.06    4.83   0 
   5  -3 -20   -2.22    3.50   0 
   5  -1 -24    4.45    4.81   0 
   6  -1 -25    0.86    3.88   0 
   9  -2 -26   13.07    3.64   0 
   0  -2 -11   17.01    2.71   0 
   0   1 -16    7.64    2.56   0 
   1  -2 -15    8.08    3.13   0 
   1   2 -18   94.97    4.45   0 
   2  -2 -18    4.99    3.54   0 
   2   2 -20   15.90    3.62   0 
   3  -3 -17    6.13    3.15   0 
   4  -1 -23    6.46    4.26   0 
   5   1 -25   -1.73    4.39   0 
   6  -2 -24   12.81    4.03   0 
   6   1 -26   -0.91    4.21   0 
   7  -2 -25    1.20    3.56   0 
   7  -1 -26    2.28    3.69   0 
   8  -1 -27   -1.67    3.43   0 
  -1   1 -13    4.37    1.80   0 
   0  -2 -12   52.76    3.32   0 
   0  -1 -15   10.96    3.06   0 
   1  -2 -16   36.47    3.64   0 
   1  -1 -18    3.23    3.44   0 
   1   0 -19    0.03    3.37   0 
   1   1 -19    7.75    3.36   0 
   3  -1 -22   12.70    4.19   0 
   3   2 -22   14.89    4.11   0 
   4  -2 -22    4.62    3.85   0 
   4   1 -24    4.34    4.49   0 
   5  -3 -21    5.13    3.55   0 
   6  -3 -22   63.41    4.50   0 
   7   1 -27    2.72    4.27   0 
   8  -2 -26   -5.50    3.48   0 
  -1  -1 -11    2.38    2.45   0 
   0  -2 -13   -2.35    2.67   0 
   0  -1 -16   10.73    3.13   0 
   0   0 -17    5.23    3.00   0 
   0   2 -16   14.15    2.98   0 
   2  -3 -15    4.49    3.04   0 
   2  -2 -19   -1.42    4.17   0 
   3   0 -23    3.07    4.36   0 
   3   1 -23    5.22    4.35   0 
   5  -1 -25    3.24    4.56   0 
   5   2 -25   -2.80    4.92   0 
   6  -1 -26   -1.15    3.75   0 
   6   2 -26    4.83    4.69   0 
  -1  -1 -12   64.37    3.24   0 
  -1   0 -14    1.95    2.50   0 
  -1   1 -14   58.75    2.64   0 
   1  -2 -17   32.11    3.88   0 
   1  -1 -19   10.48    3.79   0 
   1   2 -19   19.60    3.87   0 
   3  -2 -21    1.03    3.94   0 
   4  -3 -20   24.60    3.91   0 
   4  -1 -24    9.08    4.42   0 
   4   2 -24    2.06    4.13   0 
   5  -2 -24    2.02    3.92   0 
   6  -3 -23    6.12    3.63   0 
   6  -2 -25   -2.20    3.64   0 
   7  -3 -24    7.14    3.44   0 
   7  -2 -26    2.46    4.08   0 
   7  -1 -27   -2.20    3.71   0 
  -1  -1 -13    4.35    2.78   0 
   0  -2 -14   47.03    3.58   0 
   0  -1 -17   -0.38    3.30   0 
   0   0 -18   36.68    3.73   0 
   1   0 -20   20.83    4.02   0 
   2   1 -22    0.88    4.17   0 
   3  -1 -23    3.36    4.23   0 
   4  -2 -23    6.12    4.11   0 
   4   0 -25   -0.55    4.26   0 
   4   1 -25   -0.14    4.95   0 
   5  -3 -22    5.65    3.91   0 
   5   0 -26    5.52    4.21   0 
   5   1 -26   10.37    4.54   0 
   6   0 -27    0.63    3.86   0 
   6   1 -27   -0.10    4.14   0 
  -1  -1 -14   62.65    3.58   0 
  -1   1 -15   16.31    2.41   0 
   0  -2 -15    9.61    3.33   0 
   0   2 -17   15.69    2.72   0 
   1  -2 -18   96.37    4.82   0 
   2  -3 -17   -0.28    3.29   0 
   3  -2 -22   16.32    4.27   0 
   3   0 -24   -2.91    4.35   0 
   4  -3 -21   -2.92    3.68   0 
  -1  -2 -10   70.75    3.29   0 
  -1   0 -16   31.28    3.22   0 
  -1   2 -14  284.08    4.41   0 
   0  -1 -18    7.81    3.57   0 
   1  -3 -15   22.86    3.44   0 
   1   2 -20   14.11    4.03   0 
   2  -3 -18   12.78    3.60   0 
   2  -1 -22    3.58    4.22   0 
   4  -1 -25    4.63    4.08   0 
   5  -3 -23    2.25    3.70   0 
   5  -2 -25   -1.04    3.71   0 
   5  -1 -26    7.68    4.02   0 
   6  -3 -24   -0.51    3.60   0 
   6  -2 -26    5.25    3.70   0 
   6  -1 -27    0.26    3.65   0 
   7  -3 -25    1.94    3.37   0 
  -1  -2 -11   27.98    3.17   0 
  -1  -1 -15   21.41    3.30   0 
   0  -2 -16   11.15    3.55   0 
   0   0 -19    8.78    3.57   0 
   0   1 -19    5.80    3.19   0 
   0   2 -18   10.90    3.58   0 
   1  -2 -19   15.23    3.96   0 
   2  -2 -21    4.45    4.08   0 
   2   0 -23    1.08    4.27   0 
   2   2 -22    2.41    3.70   0 
   4  -3 -22   57.38    4.67   0 
   4  -2 -24    4.69    4.13   0 
   5   0 -27    3.01    3.95   0 
  -2   0 -12  123.87    3.17   0 
  -1  -2 -12    5.98    2.78   0 
  -1  -1 -16   14.24    3.33   0 
  -1   0 -17   -0.09    2.96   0 
  -1   2 -15   22.68    2.38   0 
   0  -2 -17   14.38    3.68   0 
   1  -3 -16    6.03    3.34   0 
   1  -1 -21   -0.33    4.04   0 
   2  -1 -23   -1.19    4.17   0 
   3  -3 -21   -1.57    3.80   0 
   3  -2 -23    7.00    4.23   0 
   4   0 -26    6.26    4.17   0 
   4   1 -26    0.78    4.28   0 
   5   1 -27   -4.05    3.89   0 
  -2  -1 -11    0.93    2.52   0 
  -2   0 -13    4.88    2.32   0 
  -1  -2 -14  302.05    6.18   0 
  -1   1 -17    9.95    2.83   0 
   0  -3 -13    5.44    3.02   0 
   1  -3 -17    8.25    3.55   0 
   1   1 -22   11.91    4.77   0 
   2  -2 -22    8.76    4.13   0 
   3   1 -25    3.13    4.25   0 
   4  -3 -23   -0.39    3.72   0 
   4  -2 -25   -0.30    3.59   0 
   4  -1 -26    7.12    4.05   0 
   5  -1 -27    2.38    3.79   0 
   6  -3 -25    6.51    3.46   0 
   6  -2 -27    4.57    3.55   0 
   7  -3 -26    8.22    3.36   0 
  -2  -1 -12   27.26    2.97   0 
  -2   0 -14    2.29    2.45   0 
  -1  -1 -17    7.88    3.45   0 
  -1   0 -18   -3.11    3.11   0 
   0  -3 -14  204.81    5.30   0 
   0  -2 -18    8.22    3.83   0 
   2  -3 -20   51.40    4.63   0 
   2   0 -24   25.65    4.87   0 
   2   1 -24    2.76    4.82   0 
   3  -3 -22    1.63    4.42   0 
   3  -2 -24    4.50    4.07   0 
   3  -1 -25    5.95    4.10   0 
  -2  -1 -13    7.99    2.75   0 
  -2   0 -15    6.10    2.63   0 
  -2   1 -14   29.75    2.45   0 
  -1   1 -18   51.12    3.52   0 
   0  -3 -15   13.15    3.37   0 
   1  -2 -21    6.31    4.06   0 
   2  -1 -24    7.12    4.13   0 
   4   0 -27    6.22    4.02   0 
   5  -3 -25    0.74    3.31   0 
   6  -3 -26   14.23    3.89   0 
  -2  -1 -14   30.43    3.24   0 
  -2   1 -15   31.69    2.65   0 
  -1  -2 -16   33.81    3.82   0 
  -1  -1 -18   47.55    4.11   0 
  -1   0 -19   -2.75    3.23   0 
   0   1 -21   -2.71    3.46   0 
   1   0 -23    1.06    4.28   0 
   1   1 -23    3.32    4.44   0 
   2  -3 -21    1.20    3.87   0 
   2  -2 -23    2.13    3.97   0 
   3   0 -26   -2.11    3.96   0 
   3   1 -26    3.16    4.42   0 
   4  -3 -24   63.43    4.48   0 
   4  -2 -26    5.94    3.66   0 
   4  -1 -27   -0.12    3.70   0 
   4   1 -27   -0.32    3.69   0 
   5  -2 -27   -2.70    3.41   0 
  -2  -1 -15   28.96    3.42   0 
  -2   0 -16   51.56    3.28   0 
  -1  -2 -17    5.22    3.56   0 
  -1   1 -19    5.16    3.05   0 
   0  -1 -21   -3.51    3.93   0 
   1  -1 -23   -0.69    3.94   0 
   2   0 -25   -2.31    4.01   0 
   3  -3 -23    1.87    3.62   0 
   3  -2 -25    1.66    3.75   0 
  -2  -2 -13    5.25    3.14   0 
  -2  -2 -12   -0.30    2.94   0 
  -2  -1 -16   10.72    3.24   0 
  -2   1 -16   12.02    2.51   0 
  -1  -3 -13    1.17    2.85   0 
  -1  -3 -12   10.86    2.95   0 
   0  -2 -20    7.62    3.80   0 
   0   0 -22    3.80    3.73   0 
   1  -3 -20    1.80    3.74   0 
   2  -2 -24    4.97    3.83   0 
   2  -1 -25   -0.60    3.71   0 
   4  -3 -25    1.30    3.25   0 
   5  -3 -26   -1.80    3.20   0 
  -3   0 -12    9.63    2.03   0 
  -3   0 -11    4.14    1.78   0 
  -2  -2 -14   -2.38    3.14   0 
  -1  -3 -14    7.82    3.12   0 
  -1  -2 -18   30.47    4.00   0 
   0  -1 -22   -0.88    3.89   0 
   0   1 -22   -0.60    3.53   0 
   3  -3 -24    6.76    3.51   0 
   3   0 -27   -1.22    3.54   0 
   4  -2 -27   -0.75    3.20   0 
  -3  -1 -10   15.49    2.50   0 
  -2  -1 -17   22.90    3.57   0 
  -2   0 -18    7.80    3.03   0 
  -2   1 -17   26.15    2.87   0 
  -1  -3 -15   -2.16    3.20   0 
  -1  -1 -20    6.14    3.68   0 
   0  -2 -21   -1.83    3.76   0 
   1  -3 -21    3.31    3.94   0 
   1  -2 -23   10.62    3.97   0 
   2  -3 -23    0.84    3.52   0 
   2   0 -26   -1.43    3.81   0 
   3  -2 -26    1.56    3.47   0 
   3  -1 -27    0.61    3.53   0 
  -3  -1 -13    6.52    2.76   0 
  -3   0 -14   22.22    2.47   0 
  -3   1 -13    6.19    2.56   0 
  -3   1 -12    1.85    2.01   0 
  -2  -2 -16   23.88    3.68   0 
  -2  -1 -18   13.37    3.58   0 
  -1  -3 -16    2.69    3.31   0 
  -1   0 -21    2.97    3.68   0 
   0  -3 -19    2.38    3.73   0 
   0  -1 -23   -7.21    4.26   0 
   0   0 -23    2.61    4.06   0 
   1   0 -25    1.99    4.27   0 
   2  -2 -25   -0.11    3.62   0 
   2  -1 -26    2.12    3.64   0 
   4  -3 -26    0.73    3.20   0 
  -3  -1 -14  152.37    4.44   0 
  -3   0 -15    0.62    2.26   0 
  -3   1 -14  164.78    4.12   0 
  -2   0 -19   -3.50    2.98   0 
  -2   1 -18   21.00    2.92   0 
  -1  -3 -17   -1.63    3.58   0 
  -1  -1 -21    7.71    3.86   0 
  -1   1 -21    5.85    3.36   0 
   0  -3 -20   56.06    4.50   0 
   0  -2 -22    1.78    3.79   0 
   0   1 -23    0.25    3.37   0 
   1  -3 -22    5.62    3.75   0 
   1  -2 -24   60.04    4.52   0 
   1  -1 -25    3.88    3.76   0 
   3  -3 -25    0.84    3.33   0 
  -3  -1 -15    3.92    2.97   0 
  -3   0 -16    6.91    2.46   0 
  -2  -3 -12   57.26    3.61   0 
  -2  -3 -11    3.00    2.75   0 
  -2  -3 -10   76.96    3.56   0 
  -1   0 -22   -0.42    3.65   0 
   0   0 -24   82.16    5.55   0 
   2  -3 -24    7.97    3.57   0 
  -3  -2 -13    8.82    3.20   0 
  -3  -2 -12   32.26    3.41   0 
  -3  -2 -10   45.72    2.58   0 
  -3  -2  -9   11.10    2.73   0 
  -3  -1 -16   35.51    3.46   0 
  -3   1 -15   11.85    2.56   0 
  -2  -3 -14   73.75    4.11   0 
  -2  -3 -13    7.78    3.12   0 
  -2  -3  -9    4.88    2.48   0 
  -2   0 -20   -0.69    3.39   0 
  -2   1 -19    6.48    3.08   0 
  -1  -2 -21   -2.96    3.73   0 
  -1  -1 -22   11.33    3.91   0 
   0  -3 -21    6.60    3.72   0 
   0  -2 -23    1.23    3.66   0 
   1  -3 -23    2.78    3.49   0 
   2  -2 -26   -1.16    3.19   0 
   2  -1 -27   -0.81    3.29   0 
   3  -3 -26   -0.50    3.04   0 
  -3  -2 -15    1.89    3.10   0 
  -3  -2 -14    3.01    3.21   0 
  -3   0 -17   10.48    2.84   0 
  -3   1 -16   32.19    2.85   0 
  -2  -3 -15    4.11    3.32   0 
  -2  -1 -20   13.82    3.81   0 
  -1  -3 -19   12.38    3.85   0 
  -1   1 -22    7.93    3.32   0 
   1  -2 -25   12.54    3.74   0 
   1  -1 -26   -0.99    3.43   0 
   2  -3 -25    4.38    3.30   0 
  -4   0 -12   27.30    2.20   0 
  -4   0 -11    4.17    1.86   0 
  -4   0 -10   18.42    2.00   0 
  -3  -2 -16   21.83    3.55   0 
  -3   0 -18   38.93    3.39   0 
  -3   1 -17   22.20    3.40   0 
  -2  -3 -16  132.38    5.02   0 
  -2   0 -21    7.03    4.07   0 
  -1  -2 -22   25.85    4.07   0 
   0  -3 -22    4.55    3.58   0 
   0  -2 -24    1.02    3.51   0 
   0   0 -25   -1.61    4.00   0 
  -4  -1 -13    4.48    2.70   0 
  -4  -1 -12   -0.75    2.51   0 
  -4  -1 -11    5.52    2.52   0 
  -4  -1 -10   16.61    2.51   0 
  -4  -1  -9   12.22    2.33   0 
  -4   0 -13   -2.70    1.96   0 
  -2  -2 -20    5.17    3.78   0 
  -1  -3 -20    3.66    3.52   0 
   0  -4 -19   19.17    3.73   0 
   0  -1 -25    2.92    3.55   0 
   1  -2 -26    7.14    3.71   0 
  -4  -1 -14   -0.21    2.70   0 
  -4   0 -15    0.05    2.45   0 
  -4   0 -14   -0.51    2.04   0 
  -3  -1 -19    3.84    3.48   0 
  -2  -3 -18   55.34    4.45   0 
  -2   1 -21   17.72    3.99   0 
  -1  -3 -21    8.03    3.65   0 
  -1   0 -24    0.19    4.01   0 
  -1   1 -23    2.45    3.31   0 
   0  -4 -20   12.50    3.45   0 
   0  -3 -23   -0.16    3.33   0 
   1  -4 -22    4.76    3.21   0 
  -4  -2 -11    8.91    2.95   0 
  -4  -1 -15    2.31    2.86   0 
  -4   1 -13    3.49    2.21   0 
  -4   1 -12   -1.30    2.01   0 
  -4   1 -11    6.87    1.96   0 
  -3  -3 -14   10.70    3.46   0 
  -3  -3 -12   15.98    3.12   0 
  -3  -3 -11    0.41    2.71   0 
  -3  -3 -10    3.80    2.79   0 
  -3  -3  -9    4.35    2.69   0 
  -2  -3 -19    2.97    4.14   0 
  -2  -2 -21   -2.46    3.71   0 
  -2  -1 -22    3.69    3.72   0 
  -1  -1 -24    9.73    3.70   0 
   0  -2 -25    4.32    3.38   0 
   0   0 -26    6.85    3.81   0 
   1  -3 -25    1.49    3.24   0 
  -4  -2 -14    3.95    3.25   0 
  -4  -2 -13    6.98    3.20   0 
  -4  -2 -10    4.07    2.76   0 
  -4  -2  -9    7.19    2.74   0 
  -4  -1 -16   52.19    3.64   0 
  -4   0 -16    8.85    2.39   0 
  -4   1 -14    1.63    2.34   0 
  -3  -3 -15    2.04    3.50   0 
  -3  -3  -8    8.83    2.52   0 
  -3  -2 -19   13.46    3.68   0 
  -1  -4 -18    0.06    3.32   0 
  -1  -3 -22   -1.36    3.39   0 
   0  -4 -21    0.30    3.16   0 
   0  -1 -26   -2.28    3.12   0 
   1  -4 -23    6.63    3.12   0 
  -4  -2 -15   -4.24    3.21   0 
  -4   0 -17   -0.23    2.46   0 
  -4   1 -15   -1.78    2.56   0 
  -2  -2 -22    6.24    3.62   0 
  -2  -1 -23    1.93    3.56   0 
  -2   1 -22   -0.83    3.16   0 
  -1  -4 -19   -1.00    3.32   0 
  -1  -2 -24    6.15    3.46   0 
  -1  -1 -25   -1.98    3.59   0 
  -1   0 -25    5.23    3.71   0 
  -1   1 -24   13.41    3.51   0 
  -4  -2 -16   36.56    3.84   0 
  -4  -2  -7    4.66    2.48   0 
  -4   1 -16   55.40    3.25   0 
  -3  -3 -17    6.35    3.79   0 
  -3  -1 -21   12.18    3.75   0 
  -3   0 -21   -4.42    3.14   0 
  -3   1 -20    4.15    3.52   0 
  -2  -4 -16   15.56    3.45   0 
  -1  -4 -20    2.44    3.29   0 
  -1  -3 -23    0.34    3.33   0 
   0  -4 -22    4.53    3.22   0 
   1  -4 -24    6.62    2.96   0 
  -5  -1 -13   -0.43    2.55   0 
  -5  -1 -12   25.67    2.78   0 
  -5  -1 -11    6.98    2.42   0 
  -5  -1 -10    8.75    2.39   0 
  -5   0 -12    1.80    2.08   0 
  -5   0 -11   -0.25    2.06   0 
  -4   1 -17   48.99    3.71   0 
  -3  -3 -18    4.26    3.70   0 
  -2  -4 -17   -1.74    3.25   0 
  -2  -3 -21    5.53    3.53   0 
  -1  -2 -25    8.25    3.16   0 
   0  -3 -25   -0.88    2.87   0 
  -5  -1 -14   26.71    2.97   0 
  -5  -1  -9   41.64    2.69   0 
  -5   0 -14    2.02    2.06   0 
  -5   0 -13    1.02    2.07   0 
  -5   0 -10    2.08    2.17   0 
  -4  -3 -14  114.37    4.75   0 
  -4  -3 -13    7.50    3.28   0 
  -4  -3 -12   28.85    3.48   0 
  -4  -3 -11    0.43    2.98   0 
  -4  -3 -10   27.04    3.16   0 
  -4  -2 -18    4.33    3.67   0 
  -4   0 -19    0.57    2.89   0 
  -3  -3 -19    5.00    3.65   0 
  -3  -2 -21    3.82    3.53   0 
  -3   0 -22    1.38    3.80   0 
  -2  -4 -18   19.36    3.61   0 
  -2  -1 -24   -2.45    3.16   0 
  -2   0 -24   -4.01    3.04   0 
  -1  -4 -21    2.36    3.20   0 
  -1  -3 -24    1.43    3.52   0 
   0  -4 -23    2.36    3.02   0 
  -5  -2 -13    4.96    3.18   0 
  -5  -2 -12   38.74    3.56   0 
  -5  -2 -11   -2.13    2.98   0 
  -5  -2 -10   31.25    3.20   0 
  -5  -1 -15   -2.18    2.68   0 
  -5   0 -15    4.01    2.21   0 
  -4  -3  -9    0.29    2.66   0 
  -4  -2 -19   -1.16    3.36   0 
  -4  -1 -20   -2.02    3.77   0 
  -3  -4 -14    2.18    3.26   0 
  -2  -3 -22   -1.13    3.06   0 
  -2  -2 -24    5.66    3.61   0 
  -5  -2 -15    4.72    3.27   0 
  -5  -2 -14    4.98    3.24   0 
  -5  -2  -9    2.23    2.78   0 
  -5   0 -16    2.03    2.43   0 
  -5   1 -13    5.87    2.55   0 
  -4  -3 -17    2.29    3.54   0 
  -3  -4 -16   -1.30    3.25   0 
  -3  -3 -20    6.53    3.41   0 
  -3  -2 -22    2.40    3.28   0 
  -2  -4 -20    3.13    3.61   0 
  -2  -1 -25    1.81    3.41   0 
  -1  -4 -22   11.79    3.18   0 
  -5   1 -10    2.06    1.65   0 
  -4  -2 -20   -2.06    3.34   0 
  -4  -1 -21   -1.22    3.26   0 
  -4   1 -19   -0.40    2.73   0 
  -3  -4 -17    4.10    3.31   0 
  -3  -3 -21   -0.66    3.17   0 
  -3   0 -23    0.14    2.97   0 
  -2  -3 -23    4.07    3.02   0 
  -2   0 -25   -1.24    2.86   0 
  -5   0 -18    2.16    3.11   0 
  -4   0 -21    1.39    2.88   0 
  -3  -4 -18   13.54    3.48   0 
  -3  -2 -23    0.31    3.06   0 
  -2  -4 -21    3.09    2.97   0 
  -1  -4 -23   -2.09    2.78   0 
  -6  -1 -12    6.08    2.36   0 
  -6  -1 -11   -2.93    2.24   0 
  -6  -1 -10    8.41    2.21   0 
  -5  -3 -13    4.09    3.31   0 
  -5  -3 -12    7.22    3.20   0 
  -5  -3 -11   13.95    3.21   0 
  -5  -3 -10   19.54    3.17   0 
  -5  -2 -18   36.66    3.90   0 
  -5  -1 -19   -1.12    3.02   0 
  -5   1 -16    6.08    2.61   0 
  -4  -4 -13    7.23    2.93   0 
  -4  -4 -12    0.54    2.74   0 
  -4  -3 -19    0.14    3.32   0 
  -4  -3  -6   26.17    2.48   0 
  -4  -2 -21    2.32    3.24   0 
  -4  -1 -22    3.05    3.47   0 
  -4   1 -20    2.05    2.83   0 
  -3  -4 -19   -1.82    3.06   0 
  -3  -3 -22    4.87    3.14   0 
  -3  -1 -24   -2.10    2.97   0 
  -2  -3 -24    1.57    2.82   0 
  -6  -2 -12   14.34    3.08   0 
  -6  -1 -15    2.34    2.52   0 
  -6  -1  -9   37.05    2.62   0 
  -6   0 -14    2.82    2.68   0 
  -6   0 -12    0.13    2.24   0 
  -6   0 -10    0.11    2.30   0 
  -5  -3 -16    4.79    3.48   0 
  -5  -3  -9    4.34    2.80   0 
  -5  -2  -6  558.93    5.85   0 
  -5   0 -19    5.12    2.81   0 
  -4  -3 -20    6.35    3.35   0 
  -4   0 -22    2.56    2.85   0 
  -3  -2 -24    1.29    2.96   0 
  -3   0 -24   11.57    2.93   0 
  -2  -4 -22   -0.10    2.83   0 
  -6  -2 -14   -0.98    3.02   0 
  -6  -2 -13   -3.83    2.99   0 
  -6  -2 -11    6.14    2.87   0 
  -6  -2 -10    6.81    2.96   0 
  -5  -3 -17    7.61    3.48   0 
  -5  -3  -8   18.61    2.82   0 
  -5  -2 -19    3.51    3.17   0 
  -5  -1 -20    2.32    2.97   0 
  -4  -4 -17    1.86    3.19   0 
  -4  -4 -16   10.82    3.39   0 
  -4  -2 -22    1.95    3.02   0 
  -3  -3 -23    1.71    2.98   0 
  -6  -2  -8   44.09    3.10   0 
  -6  -1 -17    0.29    2.79   0 
  -6  -1  -7    1.15    1.95   0 
  -6   0  -8  390.45    4.75   0 
  -5  -3 -18   11.94    3.44   0 
  -5  -3  -7   -0.26    2.45   0 
  -5   0 -20   -2.82    2.67   0 
  -5   1 -18    4.16    2.62   0 
  -4  -4 -18   -1.47    2.99   0 
  -4  -3 -21   -1.27    2.92   0 
  -4  -1 -23   -1.88    2.81   0 
  -3  -4 -21    2.71    2.89   0 
  -6  -2 -17    4.74    3.24   0 
  -6  -1 -18    6.53    3.23   0 
  -6   0 -17   -2.73    2.55   0 
  -6   1 -12    5.87    2.15   0 
  -5  -1 -21   -1.87    2.84   0 
  -4  -2 -23    0.15    2.84   0 
  -4   0 -23    1.54    2.64   0 
  -6  -3 -15    5.16    3.24   0 
  -6  -3 -12   40.28    3.66   0 
  -6  -3 -11    1.69    3.04   0 
  -6  -3 -10  162.84    4.77   0 
  -6  -2 -18    0.16    2.95   0 
  -6  -2  -7    5.04    2.47   0 
  -6  -1  -6   15.90    1.91   0 
  -6   0 -18   17.36    3.23   0 
  -6   0  -7   -0.41    1.62   0 
  -6   1 -13    2.38    1.92   0 
  -6   1 -11   -0.18    1.56   0 
  -6   1 -10    9.20    1.77   0 
  -5  -4 -15    0.74    3.03   0 
  -5  -4 -14    0.04    3.10   0 
  -5  -4 -12   17.32    3.16   0 
  -5  -4 -11   17.51    3.14   0 
  -5  -2 -21    5.40    3.03   0 
  -5   0 -21    0.77    2.65   0 
  -4  -4 -19    5.54    3.00   0 
  -4  -3 -22    1.59    2.79   0 
  -3  -4 -22   -0.96    2.57   0 
  -7  -1 -14    2.26    2.29   0 
  -7  -1 -11    1.75    2.16   0 
  -7  -1 -10   13.27    2.32   0 
  -6  -3 -16   21.94    3.59   0 
  -6  -3  -9   10.52    2.94   0 
  -6  -2  -6   17.48    2.42   0 
  -6  -1 -19    6.00    2.79   0 
  -6   1 -15    4.26    2.28   0 
  -6   1  -9   30.11    1.79   0 
  -5  -3 -20    3.12    2.88   0 
  -5  -1 -22    0.77    2.72   0 
  -4  -4 -20    2.19    2.89   0 
  -7  -2 -12    3.08    2.94   0 
  -7  -2 -11    7.68    3.00   0 
  -7  -2 -10    4.24    2.85   0 
  -7  -1 -15    2.64    2.45   0 
  -7   0 -13   -1.16    2.42   0 
  -7   0 -12    4.07    2.47   0 
  -6  -3 -17   -0.33    3.11   0 
  -6  -3  -8   11.78    2.79   0 
  -6  -2 -19    0.18    2.89   0 
  -6  -1 -20    2.01    3.03   0 
  -6   0 -19    5.26    2.56   0 
  -5  -4 -17    7.38    3.11   0 
  -5  -3  -5    2.14    2.07   0 
  -5  -2 -22    4.10    2.75   0 
  -5   0 -22    2.26    2.53   0 
  -7  -2 -15    1.92    3.13   0 
  -7  -2  -9   10.20    2.83   0 
  -7  -1 -16   10.14    2.63   0 
  -7  -1  -8   36.77    2.51   0 
  -7   0 -14    5.58    2.52   0 
  -6  -3 -18   -0.07    3.00   0 
  -6  -3  -7   14.30    2.66   0 
  -6  -2 -20    0.33    2.77   0 
  -6  -2  -5    7.92    2.09   0 
  -6   1 -17   -1.00    2.44   0 
  -5  -4 -18   17.94    3.14   0 
  -5  -3 -21    3.16    2.70   0 
  -5  -1 -23    0.81    2.50   0 
  -4  -4 -21    1.89    2.62   0 
  -7  -2 -16   12.18    3.07   0 
  -7  -2  -8   20.87    2.86   0 
  -7  -1 -17    3.75    2.53   0 
  -7  -1  -7    6.02    2.00   0 
  -7   0 -16    3.27    2.64   0 
  -6  -4 -13    5.63    3.11   0 
  -6  -3 -19    1.38    2.82   0 
  -6  -1 -21    4.51    2.85   0 
  -6   0 -20   -1.99    2.47   0 
  -5  -4 -19    4.75    2.85   0 
  -7  -3 -15    5.53    3.21   0 
  -7  -3 -14   29.07    3.62   0 
  -7  -3 -13   -0.98    2.91   0 
  -7  -3 -11   22.37    3.35   0 
  -7  -3 -10   11.37    3.07   0 
  -7  -1 -18    8.51    2.68   0 
  -7   0 -17    0.62    2.48   0 
  -6  -4 -15    0.14    3.01   0 
  -6  -4 -14   12.70    3.11   0 
  -6  -3  -6  102.05    3.41   0 
  -5  -4 -20    2.76    2.96   0 
  -7  -3 -16    9.92    3.18   0 
  -7  -3  -9    4.91    2.90   0 
  -7  -2 -18   -0.78    2.69   0 
  -7  -1 -19    1.29    2.84   0 
  -7  -1  -6   22.83    2.02   0 
  -7   0  -7   -0.69    1.61   0 
  -7   1 -13    3.30    2.22   0 
  -7   1 -12   14.08    2.21   0 
  -6  -4 -17    3.63    2.88   0 
  -6  -4 -16   -0.01    2.79   0 
  -6  -4  -9    4.83    2.60   0 
  -6  -3 -20    8.52    2.83   0 
  -6  -2  -4  107.35    2.72   0 
  -6   0 -21    2.12    2.41   0 
  -8  -2 -14    2.60    3.32   0 
  -8  -2 -11    0.83    2.83   0 
  -8  -2 -10   19.27    2.91   0 
  -8  -1 -12    0.54    2.08   0 
  -8  -1 -10   17.61    2.39   0 
  -7  -3 -17    6.62    3.03   0 
  -7  -3  -8   12.90    2.78   0 
  -7  -2 -19    3.82    2.70   0 
  -7   1 -14    1.79    1.94   0 
  -7   1 -11   -0.11    1.55   0 
  -6  -4 -18    0.87    2.62   0 
  -6  -3  -5   22.60    2.32   0 
  -6  -1 -22    4.54    2.37   0 
  -8  -2 -15   -1.08    2.80   0 
  -8  -2  -9    5.52    2.73   0 
  -8  -1 -15   -2.20    2.21   0 
  -8  -1  -9   -0.68    2.11   0 
  -8  -1  -8    9.04    2.13   0 
  -8   0 -13    0.65    3.06   0 
  -8   0 -12   22.16    2.91   0 
  -7  -3 -18    2.23    2.70   0 
  -7  -3  -7    4.61    2.62   0 
  -7  -1 -20   -0.10    2.32   0 
  -7  -1  -5    8.52    1.69   0 
  -7   0 -19    3.37    2.85   0 
  -7   0  -6    3.25    1.45   0 
  -7   1  -9   10.82    1.38   0 
  -6  -3 -21    1.15    2.31   0 
  -8  -3 -13    0.87    2.96   0 
  -8  -3 -12    5.21    3.19   0 
  -8  -1 -17    5.61    2.77   0 
  -8   0 -15    2.53    3.00   0 
  -8   0 -10    6.55    2.35   0 
  -8   0  -9    6.03    2.40   0 
  -7  -4 -15    1.00    3.21   0 
  -7  -4 -14   18.87    3.24   0 
  -7  -4 -13    4.29    3.01   0 
  -7  -4 -12    3.91    3.00   0 
  -7  -3 -19    0.74    2.67   0 
  -7  -3  -6   20.04    2.65   0 
  -7  -2 -20    3.59    2.54   0 
  -7   1  -8   30.28    1.62   0 
  -6  -4 -19    2.27    2.53   0 
  -6  -3  -4   44.24    2.45   0 
  -8  -3 -15    0.75    2.91   0 
  -8  -3 -14    4.46    3.11   0 
  -8  -3  -9   -2.11    2.84   0 
  -8  -2 -17   -0.00    2.55   0 
  -8  -2  -7    5.12    2.57   0 
  -8  -1  -7    7.53    2.04   0 
  -8   0 -16    1.33    2.97   0 
  -8   0  -8   -0.97    2.07   0 
  -7  -4 -16   -2.34    2.67   0 
  -7  -4  -9   18.11    2.94   0 
  -7  -2  -4   57.94    2.38   0 
  -7  -1 -21   -0.49    2.17   0 
  -7   0  -5    8.78    1.41   0 
  -8  -3 -16    0.40    2.79   0 
  -8  -3  -8   29.57    3.20   0 
  -8  -1 -18   -2.94    2.15   0 
  -8  -1  -6   -0.71    1.78   0 
  -8   0 -17    3.46    2.93   0 
  -7  -4 -17    6.78    2.78   0 
  -7  -3 -20    3.84    2.47   0 
  -7  -3  -5    5.48    2.27   0 
  -7   1  -7    1.76    1.24   0 
  -9  -2 -13   -1.38    2.71   0 
  -9  -2 -12   48.08    3.45   0 
  -9  -1 -13   -1.82    2.18   0 
  -9  -1 -10    4.13    2.20   0 
  -8  -3 -17   -0.61    2.64   0 
  -8  -2 -19    1.17    2.62   0 
  -7  -4 -18    2.30    2.53   0 
  -7  -4  -7    3.95    2.45   0 
  -9  -2 -15   -1.56    2.47   0 
  -9  -2 -14    7.84    2.76   0 
  -9  -2  -9   -0.76    2.59   0 
  -9  -1 -15    1.14    2.23   0 
  -9  -1 -14    1.27    2.12   0 
  -8  -4 -11    6.18    3.00   0 
  -8  -3 -18    9.34    2.69   0 
  -8  -2  -5   12.35    2.19   0 
  -8  -1  -5   10.67    1.80   0 
  -8   0  -6    2.04    1.77   0 
  -8   1 -11    8.23    1.58   0 
  -7  -3  -4   16.24    2.23   0 
  -7  -2  -3   11.22    1.81   0 
  -7  -1  -3   23.95    1.73   0 
  -9  -3 -13    2.96    3.05   0 
  -9  -3 -12    5.09    3.08   0 
  -9  -3 -10   11.93    2.96   0 
  -9  -2 -16   -2.04    2.30   0 
  -9  -2  -8   10.42    2.72   0 
  -9  -1 -16    3.18    2.20   0 
  -9  -1  -8    8.34    2.25   0 
  -9   0 -13    4.70    3.05   0 
  -9   0 -11    0.39    2.30   0 
  -8  -4 -15    3.29    2.73   0 
  -8  -4 -14    1.70    2.74   0 
  -8  -4 -10   76.43    3.89   0 
  -8  -3  -6   13.31    2.57   0 
  -8  -1 -20    1.37    2.04   0 
  -8   1 -10   11.43    1.57   0 
  -8   1  -9    1.60    1.50   0 
  -9  -3 -15   -2.89    2.59   0 
  -9  -3 -14    4.19    2.87   0 
  -9  -2 -17    0.29    2.30   0 
  -9  -2  -7   11.54    2.61   0 
  -9  -1  -7    9.73    2.17   0 
  -9   0 -15    1.96    2.83   0 
  -9   0 -14    3.89    2.57   0 
  -9   0  -9   -1.66    1.96   0 
  -8  -4 -16    2.45    2.52   0 
  -8  -3  -5    4.97    2.45   0 
  -8  -2  -4   34.40    2.26   0 
  -8  -1  -4    7.30    1.73   0 
  -8   0  -5    2.38    1.58   0 
  -7  -3  -3   15.63    2.00   0 
  -9  -3 -16   -0.67    2.44   0 
  -9  -2 -18    5.57    2.53   0 
  -9  -2  -6   44.29    2.85   0 
  -9   0 -16    1.82    2.80   0 
  -9   0  -8    1.06    1.79   0 
  -8  -4 -17   -0.95    2.34   0 
  -8  -4  -7   34.67    2.98   0 
  -8   1  -8    7.40    1.26   0 
  -7  -2  -2   17.93    1.73   0 
 -10  -2 -12    0.84    2.54   0 
  -9  -3 -17   -0.82    2.32   0 
  -9  -3  -7    4.68    2.74   0 
  -9  -1 -18    7.38    2.12   0 
  -9   0  -7    1.14    1.58   0 
  -8  -3  -4   91.95    3.19   0 
  -8   1  -7    1.97    1.30   0 
 -10  -2 -14    7.34    2.41   0 
 -10  -2 -10   -1.55    2.50   0 
 -10  -1 -14    8.53    2.26   0 
 -10  -1 -12    1.01    2.21   0 
 -10  -1 -11    1.66    2.39   0 
  -9  -4 -14    7.24    2.61   0 
  -9  -4 -13   10.00    2.94   0 
  -9  -4 -12   23.87    3.14   0 
  -9  -4 -11    5.60    2.91   0 
  -9  -4 -10   53.09    3.60   0 
  -9  -3  -6   19.07    2.86   0 
  -9  -2  -5   38.75    2.54   0 
  -9  -1  -5    7.10    1.87   0 
  -9   0 -17    0.17    2.19   0 
  -8  -4  -6    7.51    2.46   0 
  -8  -1  -3   -0.65    1.47   0 
  -7  -3  -2   68.50    2.40   0 
 -10  -3 -13    1.10    2.68   0 
 -10  -3 -12    6.16    3.02   0 
 -10  -3 -10   21.09    3.24   0 
 -10  -2  -7    6.18    2.52   0 
 -10  -1 -15    2.59    2.00   0 
 -10  -1  -8    0.08    2.27   0 
  -9  -4 -15    6.79    2.49   0 
  -9  -4  -9    2.57    2.84   0 
  -9  -3  -5    5.41    2.47   0 
  -9   0  -6    1.41    1.47   0 
  -9   1 -11    2.85    1.82   0 
  -8  -4  -5   16.16    2.47   0 
  -8  -3  -3    1.08    1.98   0 
  -8   1  -6   -0.81    1.18   0 
  -7  -2  -1   18.24    1.68   0 
 -10  -3 -15    4.04    2.45   0 
 -10  -3  -9    1.93    2.78   0 
 -10  -3  -8    9.55    3.07   0 
 -10  -2 -16   -0.28    2.04   0 
 -10  -1 -16    0.88    1.93   0 
 -10   0 -13    1.15    2.67   0 
  -9  -4 -16    4.89    2.40   0 
  -9  -1  -4   31.30    2.03   0 
  -9   1 -10    2.08    1.40   0 
  -8  -2  -2   67.04    2.27   0 
  -8  -1  -2   49.51    2.00   0 
 -10  -3 -16   -0.70    2.15   0 
 -10  -2 -17    2.74    1.96   0 
 -10  -2  -6    3.90    2.39   0 
 -10  -1  -6   -1.36    1.96   0 
 -10   0 -14    3.24    2.30   0 
 -10   0  -9    1.20    1.99   0 
  -9  -3  -4   21.79    2.53   0 
  -9  -2  -3    5.77    1.89   0 
  -9   0  -5   -0.08    1.40   0 
  -9   1  -9   -1.07    1.31   0 
  -8   0  -3    4.72    1.25   0 
 -11  -2 -11   -0.95    2.60   0 
 -10  -4 -12   -0.48    2.53   0 
 -10  -4 -11    2.42    2.67   0 
 -10  -3  -6   73.88    3.75   0 
 -10  -2  -5   23.96    2.53   0 
 -10  -1  -5    1.92    2.12   0 
 -10   0 -15    3.74    2.23   0 
  -9   1  -8   -0.37    1.24   0 
  -8  -3  -2   17.99    2.00   0 
  -8   1  -5    6.56    1.04   0 
 -11  -2 -14    0.02    2.25   0 
 -11  -2 -12   13.00    2.32   0 
 -11  -2 -10   35.10    2.86   0 
 -11  -2  -9   12.69    2.70   0 
 -11  -2  -8   43.95    3.17   0 
 -11  -1 -13    0.48    2.37   0 
 -11  -1 -11    7.28    2.34   0 
 -11  -1 -10    3.39    2.52   0 
 -10  -4 -14   -0.70    2.34   0 
 -10  -4 -13    4.26    2.45   0 
 -10  -4  -9   -1.85    2.69   0 
 -10  -3  -5   11.63    2.57   0 
 -10   0 -16   -0.67    2.07   0 
 -10   0  -7    0.58    1.62   0 
  -9  -4  -5   16.39    2.64   0 
  -9  -3  -3   -1.31    2.08   0 
  -9   0  -4    9.32    1.44   0 
  -9   1  -7    6.97    1.22   0 
  -8  -2  -1   -2.36    1.55   0 
  -7  -2   0   95.66    2.24   0 
 -11  -3 -13   -1.72    2.40   0 
 -11  -3 -12    0.68    2.47   0 
 -11  -3 -11    5.49    2.68   0 
 -11  -3 -10   20.05    3.09   0 
 -11  -3  -9    8.72    2.93   0 
 -11  -2 -15   -0.63    1.86   0 
 -11  -1 -14    8.97    2.11   0 
 -10  -4  -8    6.34    2.69   0 
 -10  -4  -7    2.57    2.70   0 
 -10  -2  -4   10.63    2.08   0 
 -10  -1  -4   26.61    2.08   0 
 -10   0  -6    0.30    1.49   0 
  -9  -1  -2   78.01    2.31   0 
  -8  -1  -1   48.31    1.92   0 
  -8   0  -2   41.87    1.59   0 
 -11  -3 -14    1.16    2.29   0 
 -11  -3  -8    8.33    2.93   0 
 -11  -3  -7    2.43    2.71   0 
 -11  -1 -15    3.97    1.96   0 
 -10  -4  -6   18.89    2.81   0 
 -10  -3  -4    0.53    2.38   0 
 -10  -2  -3   15.73    2.10   0 
 -10   0  -5    5.98    1.74   0 
  -9  -3  -2    9.61    2.03   0 
  -9   0  -3    4.51    1.33   0 
  -9   1  -6   10.42    1.20   0 
  -8  -3  -1   -1.86    1.66   0 
 -11  -3  -6    3.00    2.86   0 
 -11  -2  -5    6.49    2.29   0 
 -11  -1 -16    7.71    1.86   0 
 -11   0 -13    1.29    2.42   0 
 -11   0 -12   -1.44    2.08   0 
 -11   0 -11    0.56    2.09   0 
 -11   0 -10   -0.87    1.99   0 
 -10  -1  -3    1.60    1.69   0 
 -10   1 -10   15.99    1.68   0 
 -10   1  -9    6.14    1.69   0 
  -8  -2   0   93.02    2.35   0 
 -11  -4 -13    0.42    2.46   0 
 -11  -4 -12   -3.23    2.30   0 
 -11  -4 -11    2.65    2.50   0 
 -11  -4 -10    5.19    2.66   0 
 -11  -4  -9   -1.52    2.64   0 
 -11  -1  -5    0.38    1.95   0 
 -11   0 -14   10.97    2.18   0 
 -11   0  -8   16.16    2.15   0 
 -10  -5 -12   -1.05    2.47   0 
 -10  -4  -5   18.15    2.83   0 
 -10  -3  -3   -0.23    2.19   0 
 -10   0  -4    5.98    1.46   0 
 -10   1  -8    1.47    1.52   0 
  -9  -1  -1   18.92    1.85   0 
  -9   1  -5    5.99    1.08   0 
  -8  -1   0   26.87    1.71   0 
 -12  -2 -13    4.75    1.77   0 
 -12  -2 -11    1.34    1.98   0 
 -12  -2 -10   -0.28    2.07   0 
 -12  -2  -9    5.14    2.32   0 
 -12  -2  -8    3.35    2.41   0 
 -12  -1 -11    1.31    2.60   0 
 -12  -1 -10    5.58    2.88   0 
 -11  -4  -8    6.27    2.69   0 
 -11  -4  -7    2.32    3.01   0 
 -11  -2  -4    7.38    2.17   0 
 -10  -2  -2    2.06    1.72   0 
 -10  -1  -2    1.01    1.64   0 
 -10   1  -7    4.00    1.48   0 
  -9  -3  -1    2.06    1.80   0 
  -9   0  -2   48.65    1.73   0 
  -8  -3   0  127.48    2.68   0 
 -12  -3 -13    0.78    2.33   0 
 -12  -3 -12    8.60    2.36   0 
 -12  -3 -11    1.51    2.40   0 
 -12  -3 -10    0.36    2.44   0 
 -12  -3  -9   -0.57    2.54   0 
 -12  -3  -8    6.66    2.83   0 
 -12  -2 -14    0.11    1.67   0 
 -12  -2  -7    4.61    2.47   0 
 -12  -1 -13    5.39    2.03   0 
 -12  -1 -12    7.55    2.22   0 
 -12  -1  -9    1.74    2.57   0 
 -11  -4  -6    0.81    2.50   0 
 -11  -2  -3    8.15    2.00   0 
 -11   0  -6    2.44    1.59   0 
 -10  -3  -2   14.66    2.23   0 
 -10   0  -3    7.69    1.67   0 
  -9  -2   0  267.17    3.61   0 
  -9   1  -4   23.95    1.24   0 
 -12  -3  -7    1.27    2.82   0 
 -12  -2  -6    7.41    2.51   0 
 -12  -1 -14    1.78    1.87   0 
 -11  -4  -5    6.77    3.02   0 
 -11  -1  -3    2.59    1.76   0 
 -11   0  -5   -1.24    1.48   0 
 -10  -2  -1    1.00    1.77   0 
 -10   1  -6   -0.27    1.13   0 
  -9  -1   0  189.48    3.06   0 
  -8  -2   1   53.18    2.01   0 
 -12  -3  -6    1.86    2.70   0 
 -12  -2  -5   -0.17    2.33   0 
 -11  -2  -2   21.08    2.13   0 
  -9  -3   0   15.57    1.87   0 
  -9   0  -1   15.67    1.40   0 
  -8  -3   1   27.80    1.77   0 
 -12  -4 -11    1.88    2.28   0 
 -12  -4 -10    4.42    2.39   0 
 -12  -4  -9   -1.16    2.39   0 
 -12  -4  -8    1.28    2.42   0 
 -12  -3  -5    6.50    2.75   0 
 -12   0 -11   -0.73    1.86   0 
 -12   0 -10   29.68    2.35   0 
 -12   0  -9    0.18    1.86   0 
 -12   0  -8    7.34    1.93   0 
 -11  -5 -10    4.54    2.25   0 
 -11  -4  -4   13.02    2.69   0 
 -11  -3  -2   14.11    2.36   0 
 -11  -1  -2   15.35    1.89   0 
 -11   0  -4   20.11    1.72   0 
 -10  -4  -2    6.21    2.15   0 
 -10  -2   0   72.51    2.40   0 
 -10   1  -5    3.24    1.12   0 
  -9   1  -3    4.87    0.95   0 
 -13  -2 -12    0.85    1.79   0 
 -13  -2 -11    1.39    1.74   0 
 -13  -2 -10    3.46    1.94   0 
 -13  -2  -9    0.33    1.89   0 
 -13  -2  -8    2.05    2.08   0 
 -12  -4  -7    0.98    2.48   0 
 -11  -4  -3    2.13    2.46   0 
 -11  -2  -1    1.27    1.82   0 
 -10  -3   0  147.49    3.40   0 
 -13  -3 -11    0.44    1.98   0 
 -13  -3 -10    0.17    2.14   0 
 -13  -3  -9    0.38    2.30   0 
 -13  -3  -8   -0.11    2.47   0 
 -13  -3  -7   -2.25    2.34   0 
 -13  -2  -7    1.05    2.20   0 
 -13  -2  -6    0.63    2.32   0 
 -13  -1 -11    0.62    2.08   0 
 -13  -1 -10    0.27    2.33   0 
 -13  -1  -9   -0.90    2.39   0 
 -13  -1  -8   -2.02    2.62   0 
 -12  -4  -5    1.15    2.45   0 
 -12  -3  -3    3.10    2.41   0 
 -11  -3  -1    0.48    2.05   0 
 -11   0  -3   -1.65    1.31   0 
 -11   1  -7    3.97    1.32   0 
 -10  -1   0    2.31    1.63   0 
 -10   1  -4   17.59    1.31   0 
  -9  -3   1   16.22    1.78   0 
  -9   0   0   14.43    1.36   0 
  -8  -2   2   29.37    1.76   0 
 -13  -3  -6    2.05    2.64   0 
 -13  -2  -5    7.45    2.37   0 
 -13  -1 -12    6.89    2.03   0 
 -13  -1  -7    4.49    2.60   0 
 -13  -1  -6   11.02    2.60   0 
 -12  -2  -2    4.18    1.98   0 
 -12  -1  -3    6.06    1.93   0 
 -12   0  -5    0.40    1.56   0 
 -11  -4  -2   53.02    2.89   0 
 -11  -1  -1    2.13    1.63   0 
 -11   1  -6    1.29    1.20   0 
 -10  -2   1   35.31    2.07   0 
 -10   0  -1   13.23    1.46   0 
  -8  -3   2    0.60    1.44   0 
 -13  -4  -9    1.71    2.54   0 
 -13  -3  -5   -4.20    2.52   0 
 -13  -2  -4    8.56    2.37   0 
 -13  -1  -5    0.32    2.31   0 
 -12  -4  -4   16.64    2.72   0 
 -12  -1  -2    3.11    1.79   0 
 -12   0  -4   22.68    1.83   0 
 -11  -2   0   33.35    2.16   0 
 -11   1  -5   -1.36    1.32   0 
 -10  -3   1   17.84    1.94   0 
 -10   1  -3   -0.57    1.00   0 
  -9  -2   2  101.48    2.47   0 
 -13  -4  -7    1.24    2.35   0 
 -13  -3  -4    2.53    2.59   0 
 -13  -1  -4    3.96    2.12   0 
 -13   0 -10   -1.28    2.01   0 
 -13   0  -9    0.45    1.97   0 
 -12  -4  -3    7.99    2.53   0 
 -12  -2  -1    9.24    2.01   0 
 -11  -3   0    6.89    1.96   0 
 -11  -1   0    5.04    1.76   0 
 -10  -1   1   -0.26    1.58   0 
 -10   0   0   27.79    1.78   0 
  -9  -3   2    7.70    1.62   0 
  -9  -1   2  162.96    2.82   0 
 -14  -2 -10    0.53    1.53   0 
 -14  -2  -9    1.82    1.66   0 
 -13  -4  -6    7.39    2.53   0 
 -13  -4  -5    1.76    2.71   0 
 -13  -3  -3    0.52    2.45   0 
 -13   0  -8    2.24    1.75   0 
 -13   0  -7    0.03    1.67   0 
 -11  -2   1   16.46    1.97   0 
 -11   0  -1    0.39    1.34   0 
 -11   1  -4   14.50    1.51   0 
 -10  -2   2   25.22    1.94   0 
  -9   1  -1   15.88    1.22   0 
  -8  -2   3   36.33    1.80   0 
 -14  -3  -9    2.14    1.93   0 
 -14  -3  -8   -1.33    2.04   0 
 -14  -3  -7   -1.35    2.22   0 
 -14  -2  -6    0.11    2.01   0 
 -14  -1  -9    2.55    2.43   0 
 -14  -1  -8    2.99    2.59   0 
 -13  -4  -4    2.73    2.74   0 
 -13  -2  -2   36.30    2.48   0 
 -13   0  -6    5.19    1.72   0 
 -12  -4  -2   21.95    2.57   0 
 -12  -2   0   16.58    2.04   0 
 -11  -3   1   22.64    2.15   0 
 -10   1  -2    1.35    1.02   0 
 -14  -3  -6    0.05    2.29   0 
 -14  -3  -5   -1.70    2.29   0 
 -14  -2  -5    5.34    2.18   0 
 -14  -1 -10    1.36    1.93   0 
 -14  -1  -7   -0.03    2.41   0 
 -14  -1  -6    1.73    2.46   0 
 -13  -3  -2    8.53    2.52   0 
 -13   0  -5    1.92    1.66   0 
 -12  -4  -1   16.99    2.50   0 
 -12  -1   0    3.79    1.83   0 
 -12   0  -2   19.52    1.63   0 
 -11  -1   1   -3.18    1.72   0 
 -11   1  -3    2.35    1.12   0 
  -9  -3   3   15.80    1.63   0 
  -9  -2   3   73.39    2.24   0 
 -14  -3  -4   -3.63    2.41   0 
 -14  -2  -4    8.86    2.25   0 
 -14  -1  -5    1.23    2.26   0 
 -13  -4  -3    2.14    2.38   0 
 -12  -2   1   20.71    2.06   0 
 -12   1  -5    0.41    1.51   0 
 -11  -2   2   75.71    2.54   0 
 -11   0   0    1.69    1.34   0 
 -10   0   1   10.30    1.57   0 
  -9  -1   3    7.21    1.56   0 
 -14  -4  -7    2.60    2.12   0 
 -14  -4  -6   -0.42    2.23   0 
 -14  -3  -3    0.81    2.37   0 
 -14  -2  -3    0.65    2.12   0 
 -14  -1  -4    4.34    2.10   0 
 -13  -4  -2   11.88    2.50   0 
 -12  -4   0    7.51    2.24   0 
 -12   0  -1    3.67    1.42   0 
 -11  -1   2  121.91    2.81   0 
 -10  -3   3   44.60    2.04   0 
 -10  -2   3    6.08    1.70   0 
 -10   1  -1    4.18    1.05   0 
  -9   0   2   83.38    1.84   0 
  -9   1   0  127.17    1.87   0 
 -15  -2  -8    0.40    1.75   0 
 -14  -4  -5    2.07    2.27   0 
 -14  -3  -2    3.48    2.76   0 
 -14  -1  -3    3.03    2.09   0 
 -14   0  -9   -3.58    1.78   0 
 -14   0  -7   -1.99    1.85   0 
 -13  -3   0    0.66    2.22   0 
 -12  -1   1   12.70    1.94   0 
 -12   1  -4    9.69    1.35   0 
 -11   0   1    2.41    1.58   0 
 -10  -1   3   23.80    1.81   0 
  -9  -2   4  238.37    3.24   0 
 -15  -3  -6    0.99    2.19   0 
 -15  -2  -7    0.42    1.67   0 
 -15  -2  -5    0.65    2.23   0 
 -14  -4  -4    0.01    2.27   0 
 -14   0  -6    0.97    1.57   0 
 -13  -4  -1    7.78    2.40   0 
 -13  -1   0    4.80    1.86   0 
 -13   0  -2    8.07    1.62   0 
 -12  -4   1    4.29    2.07   0 
 -12  -3   2  124.67    3.15   0 
 -12  -2   2    8.18    1.91   0 
 -12   0   0    0.28    1.37   0 
 -12   1  -3    4.52    1.48   0 
 -11  -2   3   34.38    2.12   0 
 -10   0   2  258.72    3.04   0 
 -15  -3  -5    6.13    2.20   0 
 -15  -2  -4    7.20    2.08   0 
 -15  -1  -8    0.84    1.88   0 
 -15  -1  -7    1.79    2.07   0 
 -15  -1  -6   -1.20    2.33   0 
 -14  -4  -3    3.37    2.23   0 
 -14   0  -5   -0.69    1.54   0 
 -13  -4   0    8.82    2.23   0 
 -13  -3   1   15.01    2.31   0 
 -12  -1   2   12.61    1.90   0 
 -10   1   0    3.75    1.01   0 
  -9  -1   4   25.67    1.69   0 
 -15  -3  -4    2.46    2.22   0 
 -15  -3  -3    2.58    2.50   0 
 -15  -2  -3    3.20    2.05   0 
 -14  -4  -2    8.04    2.30   0 
 -14  -3   0    8.31    2.65   0 
 -14  -2   0    0.09    1.99   0 
 -14  -1  -1    5.96    1.97   0 
 -14   0  -4    3.17    1.61   0 
 -13  -1   1    3.90    1.89   0 
 -12   0   1    5.34    1.65   0 
 -11   0   2   14.44    1.52   0 
 -10  -3   4   78.34    2.29   0 
  -9   0   3   33.41    1.42   0 
 -15  -2  -2    5.06    2.07   0 
 -15  -1  -4    0.41    2.09   0 
 -14  -4  -1    3.18    2.21   0 
 -14   0  -3   -0.42    1.57   0 
 -13  -4   1    6.91    2.28   0 
 -13  -3   2    4.35    2.08   0 
 -12  -3   3   16.68    2.04   0 
 -11  -3   4   31.49    1.99   0 
 -11  -2   4  119.23    2.82   0 
 -10   0   3   18.26    1.63   0 
  -9  -2   5    7.16    1.55   0 
 -15  -4  -4    6.48    2.15   0 
 -15  -3  -2    2.17    2.10   0 
 -15  -2  -1    3.32    1.93   0 
 -15  -1  -3    1.25    2.00   0 
 -14  -3   1    5.94    2.24   0 
 -14  -2   1   11.23    2.15   0 
 -14   0  -2   15.22    1.75   0 
 -13  -1   2   31.57    2.23   0 
 -13   0   0    2.27    1.46   0 
 -11   1   0    2.09    1.09   0 
 -10   1   1    0.47    1.00   0 
 -16  -2  -5   -2.16    1.86   0 
 -15  -4  -3    0.70    2.15   0 
 -15  -3  -1    2.45    2.22   0 
 -15  -1  -2    7.17    2.05   0 
 -15   0  -7   -2.20    1.64   0 
 -14  -4   0   -1.75    2.19   0 
 -14  -1   1    6.85    2.01   0 
 -13  -4   2   26.19    2.34   0 
 -13  -3   3    6.36    1.95   0 
 -13  -2   3   -0.66    1.86   0 
 -12  -2   4   68.13    2.50   0 
 -12   0   2    1.54    1.41   0 
 -10  -3   5   13.22    1.65   0 
  -9  -1   5   82.81    2.18   0 
  -8  -1   5  139.37    2.27   0 
 -15  -4  -2   12.72    2.32   0 
 -15  -3   0   -2.57    2.08   0 
 -15  -1  -1   -2.46    1.80   0 
 -15   0  -5    2.33    1.57   0 
 -15   0  -4    2.45    1.73   0 
 -14  -4   1    4.12    2.44   0 
 -14  -3   2    2.89    2.10   0 
 -14  -2   2   34.43    2.38   0 
 -14   0  -1    0.27    1.54   0 
 -13   0   1   19.30    1.70   0 
 -13   1  -2    7.05    1.59   0 
 -11   0   3    2.42    1.30   0 
  -9   0   4   42.48    1.49   0 
 -16  -3  -3    1.19    1.96   0 
 -16  -2  -3    0.03    1.90   0 
 -16  -1  -5   -0.00    1.84   0 
 -15  -2   1   11.93    2.05   0 
 -15   0  -3   -1.03    1.70   0 
 -12  -1   4   18.84    2.02   0 
 -12   1   0    0.10    1.13   0 
 -11  -3   5   24.75    1.81   0 
 -10   0   4   43.99    1.63   0 
 -10   1   2   14.94    1.31   0 
 -16  -3  -2    1.77    1.98   0 
 -16  -2  -2    2.98    1.84   0 
 -16  -1  -4    1.08    1.89   0 
 -16  -1  -3    2.06    2.13   0 
 -15  -4   0    5.05    2.16   0 
 -15  -3   1    3.61    2.19   0 
 -15   0  -2   11.35    1.97   0 
 -14  -4   2    2.65    2.02   0 
 -14  -3   3    4.14    2.06   0 
 -14  -2   3    9.02    2.05   0 
 -13  -4   3    4.39    1.98   0 
 -13  -3   4    7.56    1.93   0 
 -13  -2   4    5.88    1.86   0 
 -13   1  -1    1.65    1.25   0 
 -12  -2   5   18.21    2.02   0 
 -12   0   3   26.97    1.70   0 
 -11  -1   5   26.99    2.00   0 
  -9  -2   6   22.28    1.72   0 
 -16  -3  -1    3.10    2.11   0 
 -16  -2  -1   -1.89    1.88   0 
 -16  -1  -2    0.11    1.80   0 
 -15  -3   2   14.67    2.58   0 
 -13  -1   4   54.45    2.45   0 
 -12   1   1   11.61    1.29   0 
 -11   1   2  120.66    2.19   0 
 -10  -3   6   70.44    2.14   0 
 -16  -3   0   11.47    2.19   0 
 -16  -2   0    3.21    1.95   0 
 -16  -1  -1    1.47    1.87   0 
 -15  -4   1    4.57    2.12   0 
 -15   0  -1    1.10    1.53   0 
 -14  -4   3   10.29    2.39   0 
 -14  -3   4    7.89    2.31   0 
 -14  -2   4   12.93    2.08   0 
 -13  -2   5    9.90    1.95   0 
 -13   1   0    2.90    1.25   0 
 -12  -1   5   48.39    2.32   0 
 -11  -3   6   10.19    1.69   0 
 -11  -2   6   57.97    2.28   0 
  -9   0   5   65.78    1.67   0 
  -9   1   3    5.39    0.92   0 
  -8  -1   6   17.85    1.44   0 
 -16  -2   1    6.38    1.89   0 
 -15  -1   2   51.62    2.50   0 
 -15   0   0    2.54    1.62   0 
 -14   1  -2    5.01    1.30   0 
 -12  -3   6  106.77    2.73   0 
 -12   0   4   80.40    2.18   0 
 -10   1   3   22.69    1.18   0 
 -16  -4   0    1.02    1.94   0 
 -16  -1   0    4.45    1.76   0 
 -16   0  -4    5.91    1.44   0 
 -16   0  -3    1.54    1.58   0 
 -15  -4   2   12.15    2.26   0 
 -14   1  -1    2.35    1.50   0 
 -13   1   1    2.94    1.51   0 
 -12   1   2    6.49    1.24   0 
 -10  -2   7   -0.40    1.59   0 
  -9  -2   7    2.66    1.50   0 
 -17  -2  -1    1.64    1.83   0 
 -16  -1   1    0.57    1.80   0 
 -16   0  -2   -0.30    1.59   0 
 -15  -4   3   13.44    2.39   0 
 -15  -3   4    8.91    2.05   0 
 -15  -2   4   84.14    2.89   0 
 -15  -1   3   -0.54    1.83   0 
 -15   0   1   12.04    1.72   0 
 -14  -4   4   23.53    2.21   0 
 -14  -3   5    6.96    1.97   0 
 -13  -2   6    8.53    1.97   0 
 -13   0   4   15.25    1.64   0 
 -12  -1   6   67.77    2.50   0 
 -11  -3   7    0.55    1.54   0 
 -11  -2   7    5.61    1.82   0 
 -11   1   3   18.28    1.26   0 
  -7  -2   7   37.80    1.52   0 
 -17  -2   0    4.24    1.90   0 
 -17  -1  -2   -0.13    1.68   0 
 -16  -4   1   -2.63    1.96   0 
 -16  -1   2    9.36    2.28   0 
 -16   0  -1    2.61    1.68   0 
 -12  -3   7    8.83    1.71   0 
 -12  -2   7   36.19    2.27   0 
  -9   0   6    9.64    1.17   0 
  -9   1   4   20.68    1.06   0 
  -8  -1   7  151.39    2.30   0 
 -17  -2   1    1.28    1.68   0 
 -17  -1  -1    8.28    1.76   0 
 -16  -4   2    2.03    2.01   0 
 -16  -3   3    3.28    1.97   0 
 -16  -2   3    1.62    1.75   0 
 -16   0   0    2.07    1.74   0 
 -15  -4   4    5.31    2.22   0 
 -15  -2   5    5.96    1.96   0 
 -15  -1   4    4.25    1.93   0 
 -15   0   2   -0.51    1.59   0 
 -14  -3   6    2.38    1.91   0 
 -14  -2   6   28.74    2.27   0 
 -13  -1   6   18.89    2.09   0 
 -13   1   2   23.15    1.52   0 
 -12   1   3   16.88    1.32   0 
 -10   1   4   59.53    1.50   0 
 -17  -3   1    1.50    1.82   0 
 -17  -1   0    8.05    1.80   0 
 -16  -2   4    2.41    1.82   0 
 -15  -3   5    1.34    1.82   0 
 -13  -3   7    9.68    1.90   0 
 -13   0   5   28.16    1.80   0 
 -12  -1   7   39.55    2.21   0 
 -11   0   6   42.30    1.74   0 
 -11   1   4   39.96    1.47   0 
 -10  -2   8    3.95    1.60   0 
  -9  -2   8   72.41    2.10   0 
 -17  -3   2    3.16    1.87   0 
 -17  -2   2    3.38    1.73   0 
 -17  -1   1    0.03    1.65   0 
 -16  -4   3    8.53    2.12   0 
 -16  -3   4    8.69    1.97   0 
 -16   0   1   -2.04    1.44   0 
 -15  -1   5    4.65    1.97   0 
 -15   0   3   11.65    1.76   0 
 -12  -2   8    9.20    1.88   0 
 -12   0   6    2.30    1.43   0 
 -11  -3   8    0.16    1.54   0 
 -11  -2   8   34.76    2.02   0 
  -8  -2   8   20.70    1.50   0 
 -17  -3   3    5.63    2.17   0 
 -17  -2   3    0.59    1.72   0 
 -17   0  -2    4.81    1.54   0 
 -16  -2   5    2.91    1.85   0 
 -16  -1   4   14.87    1.99   0 
 -15  -4   5    2.71    1.83   0 
 -15  -3   6    5.68    1.95   0 
 -15  -2   6   13.23    2.11   0 
 -15   1   0    0.03    1.27   0 
 -14  -3   7    0.69    1.89   0 
 -14  -2   7   11.23    2.07   0 
 -13  -1   7    6.61    1.96   0 
 -12   1   4   12.27    1.31   0 
 -10  -1   8   74.61    2.16   0 
  -7  -2   8   73.75    1.76   0 
 -17  -1   2    2.71    1.66   0 
 -17   0  -1    1.85    1.47   0 
 -16  -4   4   11.68    2.03   0 
 -16  -3   5   -0.32    1.73   0 
 -15   0   4   14.21    1.76   0 
 -15   1   1    4.20    1.59   0 
 -13  -3   8   16.25    1.93   0 
 -13  -2   8   24.46    2.25   0 
 -13   0   6   32.49    1.88   0 
 -12  -1   8   13.75    1.91   0 
 -11   0   7    2.36    1.36   0 
 -11   1   5   22.04    1.32   0 
 -10   2   2   16.49    1.06   0 
  -9   0   7   10.52    1.27   0 
  -8  -1   8  250.00    2.80   0 
 -17  -3   4    6.16    1.86   0 
 -17  -2   4    1.68    1.72   0 
 -17  -1   3    1.03    1.63   0 
 -17   0   0    0.85    1.30   0 
 -16  -1   5    2.54    1.82   0 
 -16   0   3   -1.63    1.50   0 
 -15  -4   6    0.81    1.76   0 
 -15  -3   7    4.28    1.89   0 
 -15  -2   7   11.63    2.11   0 
 -12   0   7   -1.10    1.40   0 
 -11  -2   9    3.91    1.74   0 
 -10  -2   9    5.41    1.63   0 
  -9  -2   9    7.10    1.51   0 
  -8   0   7    8.54    1.13   0 
 -16  -4   5    6.05    1.89   0 
 -16  -3   6    5.17    1.83   0 
 -15   0   5    1.37    1.64   0 
 -15   1   2   31.56    1.91   0 
 -14  -3   8    3.29    1.87   0 
 -14  -2   8   13.26    2.04   0 
 -13  -1   8   15.59    2.10   0 
 -12  -3   9    1.72    1.67   0 
 -12   1   5   35.06    1.55   0 
 -11   2   2   45.26    1.31   0 
  -8  -2   9   25.76    1.51   0 
 -17  -3   5    3.12    1.80   0 
 -17  -2   5    3.45    1.72   0 
 -17  -1   4    7.85    1.78   0 
 -16  -1   6    0.05    1.83   0 
 -16   0   4   -0.69    1.55   0 
 -14   1   4    2.80    1.42   0 
 -13  -3   9    0.84    1.79   0 
 -13   0   7    1.71    1.61   0 
 -13   1   5   13.86    1.63   0 
 -11  -1   9    6.49    1.73   0 
 -10   1   6   16.16    1.19   0 
 -17  -1   5   -1.76    1.88   0 
 -17   0   2   -0.61    1.34   0 
 -16  -4   6    4.41    1.80   0 
 -16  -3   7   11.45    1.95   0 
 -16  -2   7    3.50    1.96   0 
 -15  -3   8    5.87    1.97   0 
 -15  -2   8   29.87    2.37   0 
 -15   0   6   -1.38    1.68   0 
 -15   1   3    0.30    1.33   0 
 -14  -2   9   -2.58    2.04   0 
 -12  -1   9    0.21    1.78   0 
 -12   0   8    2.82    1.47   0 
 -11   1   6   68.39    1.74   0 
 -10   0   8  190.88    2.62   0 
 -10   2   3    5.30    0.82   0 
  -9  -1   9   25.82    1.32   0 
  -9   0   8   70.12    1.75   0 
 -18  -1   3    2.47    1.53   0 
 -17  -3   6    5.19    1.79   0 
 -17  -2   6    8.85    1.87   0 
 -17   0   3    2.71    1.41   0 
 -16  -1   7    1.46    1.83   0 
 -16   0   5    7.33    1.68   0 
 -15  -1   8   43.53    2.57   0 
 -14  -3   9    0.32    1.75   0 
 -13  -1   9    4.11    1.99   0 
 -13   0   8    1.68    1.81   0 
 -12   1   6   47.79    1.68   0 
 -11  -2  10    0.25    1.70   0 
 -11   2   3   32.08    1.21   0 
  -8  -1   9   71.59    1.87   0 
  -8   0   8    4.73    1.11   0 
 -18  -2   5    3.88    1.81   0 
 -16  -3   8   13.22    1.94   0 
 -16  -2   8    9.44    2.01   0 
 -15  -3   9    3.33    1.78   0 
 -15  -2   9    0.84    2.04   0 
 -15   1   4    2.59    1.38   0 
 -12   2   3   15.70    1.38   0 
 -18  -1   4    1.72    1.54   0 
 -17  -3   7   -0.20    1.70   0 
 -17   0   4    0.30    1.41   0 
 -16   0   6   17.15    1.82   0 
 -15   0   7   -0.24    1.73   0 
 -14  -3  10    3.55    2.11   0 
 -14  -2  10    4.12    2.15   0 
 -11   0   9    2.08    1.44   0 
 -10   0   9    0.63    1.33   0 
 -10   1   7    3.46    1.13   0 
 -10   2   4    4.86    1.01   0 
  -8  -2  10   35.13    1.65   0 
  -7  -1   9    2.01    1.16   0 
 -18  -2   6    5.31    1.59   0 
 -18  -1   5    0.81    1.50   0 
 -17  -1   7    3.04    1.68   0 
 -17   0   5    2.18    1.67   0 
 -16  -2   9    6.81    2.23   0 
 -16  -1   8    5.19    2.04   0 
 -16   1   3    2.46    1.36   0 
 -15  -1   9    1.70    2.10   0 
 -15   1   5    1.49    1.39   0 
 -13  -1  10   29.62    2.27   0 
 -12   0   9    0.12    1.51   0 
 -11   2   4   81.36    1.62   0 
  -9   0   9   39.44    1.57   0 
  -9   1   7   13.71    1.23   0 
 -18   0   3    1.51    1.45   0 
 -17  -3   8   -0.10    1.68   0 
 -17  -2   8   13.27    1.92   0 
 -16  -3   9    4.75    1.84   0 
 -16   0   7    2.57    1.69   0 
 -16   1   4    8.44    1.71   0 
 -15  -3  10    5.17    1.85   0 
 -15  -2  10    6.72    2.13   0 
 -15   0   8    0.68    1.80   0 
 -14  -1  10   37.33    2.50   0 
 -13  -3  11    3.06    2.06   0 
 -13   0   9   10.78    1.80   0 
 -13   1   7    3.91    1.36   0 
 -12  -2  11    2.47    1.87   0 
 -12   2   4   41.74    1.45   0 
 -11  -2  11    5.64    1.70   0 
 -18  -2   7    5.30    1.66   0 
 -18  -1   6    5.09    1.61   0 
 -17   0   6    8.57    1.61   0 
 -16  -1   9    2.19    1.99   0 
 -15   1   6    3.69    1.69   0 
 -14  -2  11    0.98    2.15   0 
 -12  -1  11    7.66    1.85   0 
 -11  -1  11    9.48    1.80   0 
 -11   1   8    3.49    1.43   0 
  -9  -2  11    1.21    1.47   0 
  -8   0   9   15.79    1.27   0 
 -18   0   4    5.06    1.37   0 
 -17  -3   9   -0.71    1.67   0 
 -17  -2   9    2.58    1.82   0 
 -17  -1   8    4.56    1.73   0 
 -16  -3  10   13.84    1.91   0 
 -16  -2  10    5.68    2.01   0 
 -16   0   8   -1.54    1.92   0 
 -16   1   5    0.37    1.55   0 
 -13  -1  11    1.51    1.97   0 
 -13   2   4    4.79    1.16   0 
 -12   0  10   20.54    1.78   0 
 -11   0  10   59.62    2.03   0 
 -11   2   5   31.60    1.28   0 
 -10  -1  11    1.65    1.61   0 
 -10   0  10  174.87    2.68   0 
 -10   1   8   57.62    1.63   0 
 -10   2   5   16.41    1.03   0 
  -9   2   5    1.48    0.93   0 
 -18  -2   8    7.66    1.74   0 
 -18  -1   7    1.43    1.55   0 
 -18   0   5    1.92    1.50   0 
 -15  -3  11    3.70    1.84   0 
 -14  -1  11    0.17    2.07   0 
 -13   0  10   -1.01    1.64   0 
 -13   1   8   15.59    1.56   0 
 -12   2   5   14.61    1.18   0 
  -9  -1  11    6.95    1.52   0 
  -9   0  10    4.39    1.30   0 
  -9   1   8  289.42    2.72   0 
  -8  -2  11    5.66    1.39   0 
  -7  -1  10   24.99    1.40   0 
 -17  -2  10    3.22    2.13   0 
 -17  -1   9    3.76    1.91   0 
 -16  -1  10    3.17    2.08   0 
 -16   1   6    1.31    1.68   0 
 -15  -1  11    1.03    2.11   0 
 -15   1   7    9.03    1.63   0 
 -13  -3  12   15.20    1.96   0 
 -13   2   5    4.85    1.35   0 
 -10  -2  12   10.01    1.69   0 
  -8   1   8  192.28    2.13   0 
 -18  -2   9   -0.54    1.64   0 
 -18  -1   8    3.57    1.70   0 
 -18   0   6    4.00    1.36   0 
 -17  -3  10    1.93    1.67   0 
 -17   0   8    5.10    1.66   0 
 -16  -3  11    0.28    1.76   0 
 -16  -2  11    5.39    2.07   0 
 -16   0   9    0.41    1.76   0 
 -14  -3  12   45.54    2.35   0 
 -12  -1  12    1.68    1.90   0 
 -12   0  11    0.83    1.60   0 
 -12   1   9    1.29    1.35   0 
 -11  -1  12   10.86    1.87   0 
 -11   0  11    1.08    1.51   0 
 -11   2   6   52.31    1.48   0 
 -10   1   9    5.46    1.26   0 
 -10   2   6   35.97    1.24   0 
  -9  -2  12   10.56    1.59   0 
  -8  -1  11   12.88    1.47   0 
  -8   0  10  147.23    2.25   0 
 -17  -1  10    4.86    1.91   0 
 -17   1   5    0.55    1.33   0 
 -16  -1  11    1.27    2.13   0 
 -16   1   7   -0.13    1.66   0 
 -15  -3  12    4.44    1.86   0 
 -15   1   8   39.25    1.99   0 
 -14  -1  12   12.97    2.36   0 
 -13   0  11    9.54    1.84   0 
 -13   1   9    0.67    1.49   0 
 -12   2   6   13.82    1.25   0 
 -10  -1  12    9.15    1.75   0 
  -9   2   6   10.23    0.91   0 
 -18  -2  10    6.10    1.70   0 
 -18  -1   9    2.71    1.67   0 
 -18   0   7    2.52    1.40   0 
 -17  -3  11    2.60    1.68   0 
 -17  -2  11    1.66    1.89   0 
 -17   0   9    1.69    1.80   0 
 -16  -2  12    6.07    2.08   0 
 -16   0  10    0.18    1.83   0 
 -15  -1  12    5.34    2.29   0 
 -14  -2  13   14.46    2.61   0 
 -13   2   6    3.64    1.23   0 
 -11  -2  13    2.34    1.76   0 
  -7  -1  11   12.02    1.35   0 
 -17  -1  11    1.59    2.22   0 
 -17   1   6    1.85    1.34   0 
 -16  -3  12    2.02    1.78   0 
 -16   1   8    0.08    1.79   0 
 -15   0  11    0.13    1.80   0 
 -12  -1  13   14.97    2.13   0 
 -12   2   7   20.47    1.57   0 
 -11   2   7    4.21    1.10   0 
 -10  -2  13    1.43    1.61   0 
 -18  -1  10    1.75    1.68   0 
 -18   0   8    1.68    1.45   0 
 -17  -2  12    6.22    2.24   0 
 -17   1   7    0.50    1.58   0 
 -15  -3  13    2.47    1.81   0 
 -15  -2  13    3.86    2.19   0 
 -15   1   9   -0.31    1.59   0 
 -14  -1  13   10.79    2.32   0 
 -13   0  12   12.16    1.92   0 
 -13   1  10   17.17    1.66   0 
 -13   2   7   14.05    1.67   0 
 -12   0  12    7.91    1.78   0 
 -11  -1  13    9.68    1.94   0 
 -11   0  12    0.37    1.60   0 
 -10   2   7    3.81    1.00   0 
  -9  -2  13    0.49    1.49   0 
  -8  -1  12   25.78    1.65   0 
  -8   0  11   37.57    1.59   0 
 -18  -2  11    0.12    1.69   0 
 -17   0  10    0.49    1.66   0 
 -16  -3  13    4.95    2.07   0 
 -16  -2  13    2.72    2.02   0 
 -16   0  11   -1.10    1.88   0 
 -15  -1  13    1.20    2.28   0 
 -10  -1  13    9.80    1.74   0 
 -10   0  12  208.46    3.09   0 
  -9   1  10  169.38    2.37   0 
  -9   2   7    2.99    0.93   0 
 -18  -1  11   -0.60    1.74   0 
 -18   0   9    0.39    1.43   0 
 -17  -1  12    2.77    1.95   0 
 -17   1   8    2.75    1.64   0 
 -16   1   9    1.00    1.55   0 
 -15   0  12    0.01    1.92   0 
 -15   1  10    4.82    1.74   0 
 -14  -2  14   10.12    2.30   0 
 -12   1  11    4.24    1.49   0 
 -12   2   8    9.66    1.50   0 
 -11  -2  14   48.75    2.29   0 
  -9  -1  13   34.52    1.96   0 
  -9   0  12    2.49    1.42   0 
  -6  -1  11    7.42    1.21   0 
 -17  -2  13    6.64    1.99   0 
 -17   0  11   -1.29    1.67   0 
 -15  -3  14    3.12    1.82   0 
 -15  -2  14    8.64    2.26   0 
 -14  -1  14    1.10    2.25   0 
 -14   0  13    4.16    2.35   0 
 -13  -1  14    5.06    2.29   0 
 -13   1  11   -0.84    1.60   0 
 -12  -1  14   29.54    2.37   0 
 -12   0  13    0.27    1.79   0 
 -11   0  13    2.29    1.70   0 
 -11   1  11    7.25    1.43   0 
 -10  -2  14   33.10    2.03   0 
 -10   1  11    2.97    1.33   0 
 -10   2   8    0.51    1.03   0 
  -8   1  10   44.45    1.49   0 
  -7  -1  12    8.55    1.39   0 
  -7   0  11    2.47    1.22   0 
 -18   0  10    4.34    1.55   0 
 -17   1   9    3.70    1.73   0 
 -16  -2  14    5.07    2.15   0 
 -10  -1  14    1.82    1.80   0 
 -10   0  13    3.26    1.63   0 
  -9   2   8   56.76    1.50   0 
  -8  -1  13   80.38    2.21   0 
  -8   0  12  129.17    2.40   0 
 -18  -1  12    0.26    1.70   0 
 -17  -1  13    0.26    1.97   0 
 -17   0  12    6.05    2.08   0 
 -16  -1  14    7.72    2.33   0 
 -15   0  13    1.05    1.93   0 
 -15   1  11   -2.63    1.70   0 
 -13  -2  15   14.47    2.25   0 
 -12  -2  15   11.58    2.20   0 
 -12   1  12   -0.40    1.50   0 
 -12   2   9    1.77    1.33   0 
 -11  -2  15    2.91    1.95   0 
 -11   2   9   -0.83    1.16   0 
  -9   1  11    5.80    1.31   0 
 -18   0  11    4.74    1.60   0 
 -18   1   8    2.30    1.33   0 
 -17  -2  14    9.01    2.05   0 
 -16   0  13    3.62    1.98   0 
 -16   1  11    0.93    1.89   0 
 -15  -3  15    3.33    1.92   0 
 -15  -2  15   -2.27    2.13   0 
 -15   2   8   28.91    1.76   0 
 -14  -1  15    2.63    2.33   0 
 -14   0  14    5.52    2.42   0 
 -14   1  12    5.30    1.84   0 
 -13   2   9   -2.48    1.39   0 
 -12   0  14   48.68    2.45   0 
 -10   2   9    3.10    1.15   0 
  -9  -1  14   83.21    2.47   0 
  -9   0  13    2.96    1.59   0 
  -7   1  10   30.28    1.33   0 
 -18  -1  13    4.34    1.85   0 
 -17  -1  14    2.73    2.11   0 
 -17   1  10    3.11    1.55   0 
 -16  -3  15   -0.77    2.01   0 
 -16  -2  15    3.24    2.15   0 
 -15  -1  15    2.82    2.35   0 
 -15   0  14    0.60    2.07   0 
 -15   1  12    3.43    1.83   0 
 -11  -1  15   23.03    2.26   0 
 -11   0  14    2.55    1.82   0 
 -10  -2  15    2.58    1.74   0 
 -10   1  12    5.45    1.46   0 
  -8   1  11   13.33    1.33   0 
  -7  -1  13   22.01    1.64   0 
  -7   0  12   41.17    1.68   0 
  -6  -1  12   15.03    1.38   0 
  -6   0  11    1.51    1.16   0 
 -18   0  12   -0.55    1.58   0 
 -18   1   9    2.18    1.39   0 
 -17   0  13    1.73    1.85   0 
 -16  -1  15    2.39    2.32   0 
 -15   2   9   -0.01    1.72   0 
 -14  -2  16    0.09    2.19   0 
 -13  -2  16   25.89    2.46   0 
 -11   2  10    2.54    1.28   0 
 -10  -1  15   17.68    2.08   0 
 -10   0  14  474.36    4.73   0 
  -9   1  12   44.10    1.76   0 
  -9   2   9    1.48    1.07   0 
  -8  -1  14   49.97    2.07   0 
  -8   0  13    0.52    1.45   0 
 -17  -2  15    2.39    1.97   0 
 -17   1  11    1.04    1.52   0 
 -16   0  14    1.34    1.98   0 
 -15  -2  16   -0.79    2.21   0 
 -14  -1  16   28.63    2.68   0 
 -14   0  15    1.46    2.46   0 
 -13   0  15    6.64    2.17   0 
 -11   1  13   11.26    1.73   0 
 -10   2  10   26.34    1.48   0 
 -18   0  13    1.80    1.84   0 
 -18   1  10   -0.07    1.35   0 
 -17  -1  15    2.19    2.22   0 
 -17   0  14    2.32    2.14   0 
 -16  -2  16    6.22    2.21   0 
 -15   0  15    8.71    2.23   0 
 -15   1  13    1.61    1.85   0 
 -11   0  15    5.98    2.01   0 
 -10   1  13   13.16    1.68   0 
  -9  -1  15    1.81    1.81   0 
  -9   0  14    1.98    1.70   0 
  -8   2   9   20.84    1.21   0 
  -7   1  11   10.21    1.26   0 
 -17  -2  16    0.29    2.26   0 
 -16  -1  16    4.76    2.34   0 
 -16   0  15    3.07    2.42   0 
 -16   1  13    7.90    2.13   0 
 -14  -2  17   -1.67    2.11   0 
 -13  -2  17   -0.88    2.19   0 
 -12   2  11   -0.17    1.42   0 
 -11   2  11    8.32    1.51   0 
 -10   0  15    1.15    1.77   0 
  -9   2  10   23.42    1.40   0 
  -8   1  12   25.05    1.57   0 
  -7  -1  14   88.56    2.32   0 
  -7   0  13    0.39    1.43   0 
  -6  -1  13    2.63    1.37   0 
  -5  -1  12   10.81    1.27   0 
 -18   1  11   -0.16    1.45   0 
 -15  -2  17   -1.22    2.15   0 
 -14   1  14    1.89    1.98   0 
 -14   2  11    1.89    1.59   0 
 -13   0  16   24.22    2.52   0 
 -12  -2  17    9.70    2.26   0 
 -12   1  14   19.33    1.98   0 
 -11   1  14   12.45    1.86   0 
 -10  -1  16   28.35    2.31   0 
 -10   2  11   12.65    1.47   0 
  -9   1  13   30.52    1.80   0 
  -8  -1  15    3.38    1.69   0 
  -8   0  14  108.57    2.55   0 
 -18   0  14    4.48    1.73   0 
 -17  -1  16    4.31    2.20   0 
 -17   1  13    2.19    1.84   0 
 -16  -2  17    4.60    2.21   0 
 -15  -1  17    1.77    2.39   0 
 -15   0  16   29.82    2.58   0 
 -15   2  11    3.34    1.61   0 
 -14  -1  17    3.16    2.49   0 
 -12   2  12   33.32    2.19   0 
 -11  -2  17   11.68    2.15   0 
 -10   1  14    0.23    1.90   0 
  -9   0  15    7.57    1.86   0 
  -7   2   9   11.32    1.10   0 
 -16  -1  17    5.77    2.44   0 
 -16   0  16   36.25    2.61   0 
 -14   2  12    6.42    1.73   0 
 -11   0  16    2.04    1.95   0 
  -9  -1  16   10.88    2.03   0 
  -9   2  11    2.39    1.30   0 
  -8   1  13   72.57    2.14   0 
  -7   1  12    1.59    1.32   0 
  -6   1  11    8.78    1.22   0 
 -16   2  11    2.59    1.57   0 
 -15   1  15    2.66    2.05   0 
 -15   2  12   19.28    2.13   0 
 -14  -2  18    7.61    2.30   0 
 -14   1  15    4.56    2.12   0 
 -13  -2  18    2.65    2.24   0 
 -12  -2  18    8.68    2.28   0 
 -11   1  15   19.47    2.03   0 
 -10  -1  17    3.52    2.11   0 
 -10   0  16    8.67    2.10   0 
 -10   2  12    9.99    1.52   0 
  -9   1  14   80.82    2.42   0 
  -7  -1  15   -1.42    1.61   0 
  -7   0  14   -0.33    1.50   0 
  -6  -1  14   13.77    1.61   0 
  -6   0  13   -0.16    1.37   0 
 -17  -1  17    0.63    2.15   0 
 -17   0  16    0.59    2.03   0 
 -17   1  14    3.89    1.72   0 
 -16  -2  18    3.43    2.25   0 
 -15  -1  18    1.21    2.45   0 
 -15   0  17    3.98    2.30   0 
 -14  -1  18    8.67    2.60   0 
 -14   0  17    1.26    2.26   0 
 -13   0  17   29.70    2.62   0 
 -12  -1  18   31.06    2.86   0 
 -12   2  13   10.78    1.80   0 
  -8  -1  16    0.85    1.79   0 
  -8   0  15    5.64    1.81   0 
  -8   2  11    1.46    1.29   0 
  -5  -1  13    2.79    1.31   0 
 -16   0  17    2.36    2.18   0 
 -16   2  12    6.15    1.69   0 
 -14   1  16   28.60    2.81   0 
 -14   2  13    9.30    1.89   0 
 -11  -1  18   68.15    3.10   0 
 -11   2  13    4.18    1.60   0 
 -10   1  15   15.70    1.99   0 
  -9  -1  17   -2.50    1.97   0 
  -9   0  16   10.78    2.06   0 
  -9   2  12    6.17    1.49   0 
  -7   1  13   16.77    1.61   0 
 -17   1  15    1.73    1.98   0 
 -15  -2  19    0.89    2.52   0 
 -15   1  16   30.83    2.51   0 
 -15   2  13    5.41    1.83   0 
 -14  -2  19    2.38    2.31   0 
 -13  -2  19    4.19    2.34   0 
 -10   0  17    0.01    2.12   0 
 -10   2  13    0.90    1.53   0 
  -9   3   8    4.15    1.21   0 
  -8   1  14   43.49    2.03   0 
 -17   0  17    1.74    1.99   0 
 -16  -2  19    2.92    2.19   0 
 -16   1  16    2.33    1.93   0 
 -16   2  13    2.75    1.94   0 
 -15  -1  19    3.91    2.46   0 
 -14   0  18   28.23    2.79   0 
 -14   2  14    7.22    2.06   0 
 -13   0  18   -2.37    2.43   0 
 -12  -2  19    7.68    2.36   0 
 -11   1  16   64.37    2.78   0 
 -10   3   9    0.71    1.17   0 
  -9   1  15    2.24    1.79   0 
  -8   0  16    7.00    1.97   0 
  -8   2  12    3.76    1.68   0 
  -7  -1  16    1.94    1.79   0 
  -7   0  15    7.62    1.83   0 
  -6  -1  15   -0.89    1.57   0 
  -6   0  14  162.33    2.82   0 
 -16  -1  19    6.72    2.60   0 
 -16   0  18    5.73    2.27   0 
 -15   2  14    4.64    1.85   0 
 -13   1  17    9.61    2.37   0 
 -11   2  14   41.76    2.28   0 
 -11   3  10   14.41    1.70   0 
  -9   0  17    5.72    2.16   0 
  -9   2  13    2.93    1.58   0 
  -7   2  11    5.51    1.32   0 
  -6   2  10   35.94    1.63   0 
  -5   0  13    0.20    1.33   0 
 -17   1  16    6.84    1.86   0 
 -15   1  17    2.18    2.16   0 
 -10   2  14   36.82    2.14   0 
 -10   3  10    5.37    1.66   0 
  -9  -1  18   11.77    2.30   0 
  -9   3   9    6.70    1.17   0 
  -8   1  15   -1.40    1.74   0 
  -8   3   8   70.67    1.62   0 
  -7   1  14   84.48    2.36   0 
 -16   1  17    1.45    2.06   0 
 -16   2  14    0.47    1.73   0 
 -15  -2  20    0.62    2.29   0 
 -15   0  19    7.69    2.53   0 
 -14   0  19   -0.44    2.47   0 
 -14   2  15    4.26    2.00   0 
 -13  -2  20    2.66    2.28   0 
 -13   0  19    4.65    2.54   0 
 -13   2  15   12.68    2.21   0 
 -12   0  19    8.01    3.00   0 
 -12   3  11   12.89    1.67   0 
 -10  -1  19    7.09    2.86   0 
  -9   1  16    9.70    2.05   0 
  -8   2  13    2.94    1.90   0 
  -7   0  16    5.97    1.93   0 
  -6   0  15    1.32    1.59   0 
 -16  -1  20    9.88    2.49   0 
 -16   0  19    2.14    2.33   0 
 -15  -1  20    2.58    2.46   0 
 -15   2  15    1.37    1.91   0 
 -14   1  18    3.59    2.34   0 
 -13  -1  20   20.11    2.78   0 
 -11   2  15   -0.60    2.00   0 
 -11   3  11    7.10    1.51   0 
 -10   1  17    2.63    2.19   0 
  -9   2  14   18.05    1.91   0 
  -9   3  10   11.83    1.59   0 
  -8   0  17    1.34    2.12   0 
  -8   3   9    2.81    1.34   0 
  -7  -1  17    2.02    1.90   0 
  -7   2  12    2.81    1.45   0 
  -6  -1  16   21.65    1.99   0 
  -5   0  14    3.66    1.58   0 
 -17   1  17    3.21    1.86   0 
 -16   2  15    5.14    1.84   0 
 -14   2  16    2.34    2.43   0 
 -13   2  16   21.47    2.46   0 
 -12   1  18   29.38    2.80   0 
 -12   3  12   57.77    2.60   0 
 -11   0  19   45.32    3.10   0 
 -10   2  15    1.97    1.89   0 
 -10   3  11    8.17    1.54   0 
  -9   0  18    0.04    2.30   0 
  -8  -1  18   25.57    2.36   0 
  -8   1  16   -0.21    1.94   0 
  -7   1  15   -0.00    1.77   0 
  -6   1  14    7.77    1.60   0 
  -6   2  11   10.35    1.38   0 
 -16   1  18   21.49    2.37   0 
 -15  -2  21    5.47    2.29   0 
 -15   0  20   -0.31    2.51   0 
 -15   2  16   -2.23    1.97   0 
 -14  -2  21    0.11    2.35   0 
 -13   0  20   -0.27    2.65   0 
 -11   3  12   45.90    2.10   0 
  -9   1  17   -1.59    2.12   0 
  -8   2  14   24.44    2.19   0 
  -4   0  13    0.46    1.41   0 
 -15  -1  21   -0.42    2.66   0 
 -14  -1  21   -2.27    2.63   0 
 -14   1  19    8.28    2.47   0 
 -13  -1  21   -1.35    2.62   0 
 -13   1  19    5.40    2.59   0 
 -12   0  20    6.39    2.81   0 
 -10  -1  20   10.46    2.79   0 
 -10   3  12   86.23    2.45   0 
  -9   2  15    1.89    1.81   0 
  -9   3  11    0.13    1.41   0 
  -8   3  10   12.31    1.38   0 
  -7   0  17   -0.01    2.06   0 
  -7   2  13    9.54    1.71   0 
  -6   0  16   57.94    2.50   0 
  -6   2  12   48.46    2.13   0 
  -5   1  13    5.89    1.57   0 
 -16   2  16    5.21    1.88   0 
 -15   1  19    1.97    2.32   0 
 -13   2  17    0.30    2.29   0 
 -13   3  13    5.18    1.86   0 
 -12  -1  21   -1.67    2.72   0 
 -12   2  17    8.16    2.72   0 
 -11   0  20    4.31    2.80   0 
 -11   3  13    5.48    2.22   0 
 -10   2  16   11.76    2.29   0 
  -8  -1  19   18.41    2.60   0 
  -7  -1  18   60.66    2.75   0 
  -7   1  16    5.73    2.02   0 
  -7   3   9   21.79    1.34   0 
  -5   0  15   30.38    2.05   0 
 -16   1  19    3.61    2.12   0 
 -15   0  21   -0.42    2.50   0 
 -15   2  17    0.75    2.06   0 
 -14   0  21   -2.45    2.60   0 
 -13   0  21    3.74    2.71   0 
 -11  -1  21    1.12    2.75   0 
 -11   2  17    6.32    2.50   0 
  -9   1  18    6.95    2.42   0 
  -9   3  12   19.14    1.80   0 
  -8   1  17    3.95    2.13   0 
  -8   3  11    5.82    1.47   0 
  -6   1  15    1.01    1.80   0 
  -5   2  11   37.86    1.68   0 
  -4   0  14   23.17    1.82   0 
 -14   1  20    8.49    2.61   0 
 -13  -1  22    7.99    2.83   0 
 -13   1  20   19.93    2.89   0 
 -13   3  14    5.80    2.01   0 
 -12   0  21    3.18    2.81   0 
 -12   3  14    7.00    2.00   0 
 -10   1  19   11.68    2.68   0 
 -10   3  13    6.32    1.83   0 
  -7   3  10    8.74    1.36   0 
  -6   0  17    1.28    1.99   0 
  -6   2  13   20.66    1.87   0 
 -15   2  18   24.17    2.74   0 
 -14   2  18    6.70    2.32   0 
 -13   2  18   -2.45    2.34   0 
 -11   0  21   -2.52    2.88   0 
 -11   3  14    7.17    2.07   0 
 -10  -1  21   -2.33    2.67   0 
  -9   0  20    0.01    2.56   0 
  -9   3  13    8.28    2.23   0 
  -8   0  19    4.08    2.53   0 
  -7   1  17    3.13    2.09   0 
  -5   0  16    9.18    1.99   0 
 -15   0  22   10.09    3.09   0 
 -13   3  15    1.08    2.44   0 
 -12   3  15    1.94    2.41   0 
 -11  -1  22    6.58    2.83   0 
 -10   3  14    1.37    1.94   0 
  -8   2  16   11.72    2.22   0 
  -8   3  12   31.72    1.96   0 
  -7   2  15    4.63    1.96   0 
  -7   3  11   17.71    1.98   0 
  -5   2  12   13.72    1.62   0 
  -4   1  13   15.12    1.74   0 
  -3   0  13    6.01    1.54   0 
 -16   2  18    6.14    1.99   0 
 -14  -1  23   -0.92    3.11   0 
 -14   1  21    0.53    2.53   0 
 -13   0  22    0.43    2.77   0 
 -13   1  21   -2.77    2.53   0 
 -10   0  21   -2.08    2.92   0 
 -10   1  20   14.92    3.38   0 
  -9  -1  21   -0.86    2.73   0 
  -9   2  17   18.21    2.51   0 
  -6   2  14    7.25    1.86   0 
  -5   1  15   11.50    1.96   0 
  -4   0  15   29.42    2.20   0 
 -15   2  19   -2.44    2.17   0 
 -14   2  19    1.70    2.34   0 
 -13  -1  23   -3.06    2.82   0 
 -12   2  19    7.99    2.83   0 
 -11   0  22   -1.39    3.50   0 
 -10   3  15   -0.12    2.45   0 
  -9   3  14   19.08    2.13   0 
  -8   3  13   -0.76    1.72   0 
  -7   0  19    0.81    2.52   0 
  -6   0  18   56.24    2.96   0 
  -6   3  10  102.95    2.33   0 
 -14   3  16   -1.37    2.06   0 
 -13   3  16   -0.92    2.24   0 
 -12  -1  23   -1.04    2.91   0 
 -12   3  16   56.94    3.06   0 
 -11   1  21   -1.51    2.95   0 
 -11   2  19    7.96    2.89   0 
  -9   0  21    2.79    2.98   0 
  -9   1  20   16.56    3.52   0 
  -8   2  17    8.93    2.43   0 
  -7   1  18   65.02    3.18   0 
  -7   2  16   20.16    2.41   0 
  -7   3  12    2.70    1.70   0 
  -6   1  17   -0.54    2.22   0 
  -5   0  17   10.18    2.24   0 
  -5   2  13   21.50    1.91   0 
  -4   1  14    6.87    1.83   0 
  -3   0  14    0.59    1.74   0 
 -14   0  23    0.34    2.74   0 
 -14   1  22   11.03    2.75   0 
 -14   2  20    5.58    2.78   0 
 -13   1  22    3.73    3.25   0 
 -13   2  20    2.78    2.92   0 
 -10   2  19   12.12    3.31   0 
  -9  -1  22   10.70    3.06   0 
  -9   3  15    0.56    2.14   0 
  -8   3  14   85.85    2.94   0 
  -6   2  15    3.84    2.08   0 
  -6   3  11    0.71    1.52   0 
  -5   1  16   17.66    2.35   0 
  -4   0  16   21.05    2.22   0 
 -15   2  20    4.42    2.28   0 
 -14   3  17    5.34    2.57   0 
 -13  -1  24   -2.16    3.19   0 
 -13   3  17    1.39    2.31   0 
 -12   0  23    1.39    2.98   0 
 -12   1  22   12.20    3.26   0 
 -12   2  20    9.06    2.79   0 
 -12   3  17    0.64    2.78   0 
 -10   1  21    1.57    3.03   0 
  -8   0  21    2.83    3.09   0 
  -7   3  13    7.76    1.94   0 
  -5   2  14   17.56    2.08   0 
  -4   2  12   29.18    1.91   0 
 -12  -1  24   -5.53    2.92   0 
 -11   0  23   -0.40    3.09   0 
 -11   1  22    8.68    3.23   0 
 -11   3  17   13.66    2.76   0 
  -8   2  18   36.14    3.02   0 
  -7   1  19   13.58    2.88   0 
  -7   2  17    1.86    2.43   0 
  -6   1  18   27.30    2.86   0 
  -5   0  18    8.37    2.45   0 
  -4   1  15   37.87    2.39   0 
  -3   0  15   15.14    2.07   0 
 -14   1  23   -2.70    3.03   0 
 -14   2  21    2.39    2.49   0 
 -13   2  21    0.52    2.67   0 
 -10   0  23    3.45    3.76   0 
 -10   2  20    3.02    3.01   0 
 -10   3  17   10.36    3.21   0 
  -8   3  15    2.77    2.28   0 
  -7   3  14   33.42    2.48   0 
  -6   2  16   16.45    2.37   0 
  -5   1  17    2.60    2.43   0 
  -5   3  10   63.42    2.09   0 
  -4   0  17   -1.10    2.24   0 
  -4   2  13    1.39    2.10   0 
  -2   0  13    5.81    1.71   0 
 -13   1  23    1.14    2.93   0 
 -13   3  18    8.20    2.54   0 
 -12   1  23   -2.51    3.13   0 
 -12   2  21   -0.77    2.89   0 
 -11  -1  24    4.67    2.98   0 
 -10   1  22   26.02    3.61   0 
  -6   0  20   28.47    3.20   0 
  -6   3  13   -0.79    2.29   0 
  -5   2  15    5.54    2.19   0 
 -11   1  23   -0.44    3.08   0 
 -11   2  21    8.81    3.14   0 
 -11   3  18   11.52    2.99   0 
  -9   0  23   -3.67    4.09   0 
  -8   0  22    1.50    3.36   0 
  -8   1  21    7.92    3.36   0 
  -8   3  16   44.87    2.99   0 
  -7   2  18   29.29    3.07   0 
  -7   3  15   -1.70    2.58   0 
  -6   2  17    4.85    2.53   0 
  -5   0  19    1.82    2.66   0 
  -5   3  11   14.89    1.88   0 
  -3   0  16    5.56    2.37   0 
 -14   2  22   -0.53    2.61   0 
 -14   3  19    1.74    2.73   0 
 -13   2  22   10.01    2.90   0 
 -13   3  19    5.22    2.63   0 
 -12  -1  25    7.82    3.16   0 
 -12   3  19    2.03    3.23   0 
 -10   2  21    8.96    3.30   0 
  -9   1  22    8.31    3.48   0 
  -5   1  18    2.95    2.72   0 
  -5   2  16   19.02    2.63   0 
  -4   0  18  273.03    5.03   0 
  -4   2  14   43.55    2.56   0 
 -13   1  24    3.24    3.05   0 
 -12   0  25   -0.95    3.80   0 
 -11   3  19   -0.61    2.90   0 
 -10   0  24    2.15    3.36   0 
 -10   1  23    5.18    3.47   0 
  -8   2  20   29.72    3.61   0 
  -8   3  17    2.62    3.16   0 
  -7   0  22   15.02    4.19   0 
  -6   3  14   44.86    2.72   0 
  -5   3  12    1.03    1.89   0 
  -3   2  12   22.19    2.00   0 
 -12   1  24    3.24    3.20   0 
 -11   2  22    1.84    3.23   0 
 -10   3  19   13.49    3.82   0 
  -9   2  21    6.05    3.42   0 
  -8   0  23    0.51    3.54   0 
  -7   1  21    2.34    3.41   0 
  -7   3  16   11.92    2.84   0 
  -5   0  20   -1.01    2.93   0 
  -5   3  13   16.46    2.75   0 
  -4   2  15    5.85    2.39   0 
  -4   3  10  115.93    2.77   0 
  -3   0  17   -2.38    2.45   0 
  -2   0  15   11.41    2.28   0 
 -14   3  20    0.62    2.37   0 
 -13   2  23    0.26    2.92   0 
 -13   3  20    3.31    2.77   0 
 -11   0  25    3.51    3.57   0 
 -11   1  24    3.33    3.33   0 
 -10   2  22    7.99    3.50   0 
  -6   3  15    0.97    2.49   0 
  -4   0  19    4.08    2.88   0 
  -3   1  16   85.64    3.40   0 
  -3   2  13    0.24    2.00   0 
 -10   0  25   -5.06    3.66   0 
 -10   1  24    6.48    3.63   0 
  -6   2  19    3.39    3.09   0 
  -4   3  11   25.46    2.18   0 
  -2   1  14   28.71    2.46   0 
  -1   0  13    1.54    1.94   0 
 -18  -4  11    1.07    1.23   0 
 -17  -2  14    8.47    1.40   0 
 -16  -3  14   17.83    1.71   0 
 -15  -5  11    1.45    1.39   0 
 -15  -2  15    1.05    1.31   0 
 -14  -6   8    1.22    1.03   0 
 -14  -2  15    1.14    1.56   0 
 -12  -2  15    8.27    1.34   0 
 -12  -1  15   12.51    1.24   0 
 -10  -5  11    6.06    1.23   0 
 -10  -4  13    6.05    1.19   0 
  -9  -2  14   11.70    1.07   0 
  -8  -5  10    4.42    1.03   0 
  -7  -5   9    3.12    0.96   0 
  -7  -4  11    2.19    0.88   0 
  -7  -3  12    2.85    0.85   0 
  -6  -5   8    3.28    0.85   0 
 -18  -2  13    0.93    1.19   0 
 -17  -5   9   -1.17    1.07   0 
 -16  -5  10    8.52    1.23   0 
 -15  -6   7    1.57    1.05   0 
 -15  -4  13    1.56    1.34   0 
 -14  -5  11    3.44    1.29   0 
 -13  -6   8    1.14    1.19   0 
 -13  -2  15   13.80    1.48   0 
 -11  -6   8   -0.79    1.14   0 
 -11  -4  13    0.92    1.25   0 
 -11  -3  14    5.28    1.26   0 
  -9  -4  12   14.54    1.24   0 
 -18  -3  12    2.40    1.22   0 
 -17  -3  13    4.17    1.34   0 
 -16  -4  12    0.94    1.33   0 
 -16  -2  14    3.57    1.52   0 
 -15  -6   6    1.96    1.22   0 
 -15  -3  14    1.66    1.46   0 
 -14  -6   7    4.14    1.19   0 
 -14  -4  13    2.80    1.36   0 
 -13  -5  11   11.32    1.44   0 
 -13  -3  14    4.79    1.62   0 
 -12  -4  13    9.24    1.39   0 
 -12  -3  14    2.85    1.35   0 
 -10  -2  14   30.30    1.39   0 
 -10  -1  14    1.59    1.00   0 
  -9  -5  10    1.25    1.07   0 
  -9  -3  13    8.85    1.12   0 
  -8  -5   9    0.79    1.02   0 
  -8  -4  11    2.95    0.99   0 
 -17  -5   8    9.12    1.28   0 
 -17  -4  11    3.70    1.37   0 
 -16  -5   9   -1.11    1.40   0 
 -15  -5  10    2.53    1.32   0 
 -13  -6   7    6.80    1.27   0 
 -12  -6   7   -1.85    1.18   0 
 -11  -6   7   16.15    1.39   0 
 -11  -2  14   36.69    1.61   0 
 -11  -1  14   13.87    1.46   0 
 -10  -5  10    5.82    1.32   0 
 -10  -4  12   10.23    1.30   0 
  -8  -3  12   21.27    1.17   0 
  -6  -4   9   -0.53    0.84   0 
 -18  -2  12    2.62    1.41   0 
 -17  -2  13    5.22    1.36   0 
 -16  -3  13    1.60    1.53   0 
 -15  -6   5    5.20    1.13   0 
 -15  -4  12    4.53    1.55   0 
 -14  -6   6    1.95    1.21   0 
 -14  -5  10    3.09    1.38   0 
 -14  -4  12    4.17    1.79   0 
 -14  -2  14    6.83    1.83   0 
 -13  -5  10   17.46    1.64   0 
 -12  -2  14    2.61    1.33   0 
 -12  -1  14   21.42    1.71   0 
 -11  -5  10    8.16    1.41   0 
 -11  -4  12    5.92    1.39   0 
 -10  -3  13    1.71    1.20   0 
  -9  -5   9   -1.43    1.15   0 
  -9  -2  13    1.34    1.03   0 
 -18  -4   9    2.58    1.36   0 
 -18  -3  11   -0.97    1.40   0 
 -17  -5   7    1.96    1.25   0 
 -17  -4  10    3.47    1.62   0 
 -17  -3  12    1.58    1.55   0 
 -16  -5   8   -0.19    1.48   0 
 -16  -4  11   -0.94    1.43   0 
 -15  -6   4    5.06    1.22   0 
 -15  -5   9    2.12    1.41   0 
 -15  -3  13    3.62    1.60   0 
 -14  -6   5    2.49    1.35   0 
 -14  -1  14   -1.47    1.48   0 
 -13  -2  14   21.40    1.66   0 
 -13  -1  14    7.03    1.46   0 
 -12  -6   6   -0.10    1.22   0 
 -12  -4  12   39.42    1.86   0 
  -9  -4  11    3.29    1.12   0 
  -8  -5   8    7.40    1.20   0 
 -16  -2  13    1.89    1.50   0 
 -15  -4  11    0.66    1.79   0 
 -14  -5   9    2.67    1.53   0 
 -14  -3  13    3.66    1.61   0 
 -13  -6   5    0.30    1.48   0 
 -13  -3  13    3.50    1.53   0 
 -12  -3  13    7.09    1.49   0 
 -11  -5   9   -1.46    1.58   0 
 -10  -5   9    2.76    1.31   0 
 -10  -4  11    0.58    1.26   0 
 -10  -2  13    0.20    1.13   0 
  -8  -4  10    2.67    1.09   0 
  -7  -5   7    0.57    1.03   0 
 -19  -2  10   14.08    1.38   0 
 -17  -5   6    4.56    1.27   0 
 -17  -2  12    8.61    1.77   0 
 -16  -5   7   -0.88    1.57   0 
 -15  -5   8    4.01    1.47   0 
 -13  -5   9    2.23    1.55   0 
 -12  -5   9    3.10    1.52   0 
 -11  -2  13    4.06    1.54   0 
  -9  -5   8   22.47    1.48   0 
  -8  -3  11    4.69    1.00   0 
 -18  -3  10    2.81    1.58   0 
 -18  -2  11    2.02    1.46   0 
 -17  -5   5    3.04    1.33   0 
 -17  -4   9    1.56    1.54   0 
 -17  -3  11   -0.23    1.65   0 
 -16  -4  10    3.24    1.58   0 
 -15  -1  13   -0.60    1.95   0 
 -14  -5   8   -2.09    1.49   0 
 -14  -2  13   16.04    2.06   0 
 -12  -4  11   18.47    1.74   0 
 -12  -2  13    9.16    1.52   0 
 -11  -3  12   32.14    1.90   0 
 -11  -1  13    6.12    1.54   0 
 -10  -5   8    7.55    1.45   0 
  -9  -4  10    4.87    1.24   0 
 -19  -3   8    3.37    1.45   0 
 -18  -4   7    2.24    1.40   0 
 -16  -5   6    2.77    1.40   0 
 -15  -4  10    3.51    1.73   0 
 -14  -1  13    7.29    1.96   0 
 -13  -5   8   22.09    1.85   0 
 -13  -3  12   19.52    1.88   0 
 -13  -2  13   17.11    1.70   0 
 -12  -5   8   -0.19    1.52   0 
 -12  -1  13   13.35    1.79   0 
 -11  -5   8   10.55    1.58   0 
  -9  -3  11    0.21    1.12   0 
 -19  -2   9    4.11    1.50   0 
 -18  -3   9    0.95    1.56   0 
 -17  -4   8    9.96    1.70   0 
 -16  -4   9   -1.40    1.71   0 
 -16  -3  11    0.73    1.77   0 
 -16  -2  12    7.54    1.75   0 
 -14  -5   7   -0.52    1.83   0 
 -13  -1  13    5.89    1.59   0 
 -11  -4  10    1.51    1.50   0 
 -10  -2  12    7.41    1.28   0 
  -9  -5   7    5.95    1.35   0 
  -7  -4   8    3.36    1.03   0 
 -19  -3   7    5.97    1.50   0 
 -18  -4   6    3.28    1.47   0 
 -18  -2  10   10.66    1.70   0 
 -17  -5   3   -0.92    1.27   0 
 -17  -2  11    2.29    1.74   0 
 -16  -5   5    5.48    1.49   0 
 -15  -5   6    1.95    1.61   0 
 -13  -4  10    1.31    1.63   0 
 -12  -4  10   -0.53    1.60   0 
 -11  -5   7   -1.33    1.43   0 
 -10  -3  11    6.75    1.34   0 
  -9  -4   9    7.71    1.33   0 
  -8  -5   6   20.15    1.37   0 
  -8  -3  10    8.27    1.14   0 
 -19  -2   8   18.49    2.03   0 
 -18  -4   5    2.46    1.65   0 
 -18  -3   8    4.26    1.95   0 
 -18  -1  10    1.32    1.58   0 
 -17  -5   2    7.26    1.35   0 
 -17  -4   7    4.39    1.69   0 
 -17  -1  11    2.31    1.52   0 
 -16  -5   4   10.33    1.59   0 
 -16  -4   8    9.71    1.85   0 
 -15  -4   9    3.19    1.72   0 
 -15  -1  12    4.98    2.06   0 
 -14  -5   6    2.71    1.87   0 
 -14  -3  11   10.73    1.98   0 
 -13  -2  12   40.71    2.27   0 
 -12  -5   7   -0.68    1.49   0 
 -12  -2  12   43.29    1.98   0 
 -11  -3  11    9.10    1.49   0 
 -11  -2  12  101.26    2.28   0 
 -10  -4   9    1.01    1.38   0 
 -19  -3   6    3.41    1.49   0 
 -17  -3   9   -0.18    1.93   0 
 -16  -2  11    6.09    1.96   0 
 -15  -5   5    9.40    1.68   0 
 -14  -1  12   10.97    2.08   0 
 -13  -4   9    2.43    1.77   0 
 -13  -3  11    3.81    1.72   0 
 -12  -4   9    7.35    1.66   0 
 -12  -3  11    8.89    1.62   0 
 -11  -4   9    3.12    1.58   0 
 -11  -1  12    9.52    1.42   0 
 -10  -5   6    9.82    1.58   0 
  -9  -3  10   16.00    1.32   0 
  -7  -4   7    5.63    1.13   0 
 -19  -1   8   13.67    1.63   0 
 -18  -4   4    4.20    1.56   0 
 -18  -2   9    2.27    1.86   0 
 -16  -5   3    1.26    1.44   0 
 -16  -4   7    2.62    1.76   0 
 -15  -5   4    2.57    1.55   0 
 -15  -2  11    0.02    2.22   0 
 -14  -5   5    5.90    1.74   0 
 -13  -1  12  135.62    2.84   0 
 -12  -5   6    8.60    1.72   0 
 -12  -1  12   -0.14    1.45   0 
 -11  -5   6    3.86    1.59   0 
 -10  -3  10    5.51    1.57   0 
 -19  -2   7   13.10    1.83   0 
 -18  -4   3    2.83    1.50   0 
 -18  -3   7    0.91    1.89   0 
 -18  -1   9    3.63    1.78   0 
 -17  -1  10    4.02    1.92   0 
 -11  -3  10   14.28    1.61   0 
 -10  -4   8   40.37    1.91   0 
 -10  -2  11   16.64    1.44   0 
  -9  -5   5    7.61    1.44   0 
  -8  -4   7   -1.07    1.15   0 
 -19  -3   4    0.26    1.52   0 
 -18  -4   2    3.36    1.51   0 
 -17  -4   5    7.48    1.81   0 
 -16  -5   0    0.07    1.54   0 
 -16  -5   1    1.82    1.45   0 
 -16  -4   6    2.49    1.85   0 
 -16  -2  10    7.30    2.17   0 
 -15  -5   3    1.90    1.69   0 
 -15  -4   7    0.81    1.94   0 
 -15  -1  11   -0.83    2.04   0 
 -14  -5   4    3.67    1.75   0 
 -14  -2  11   -0.58    1.83   0 
 -13  -4   8   22.13    2.06   0 
 -13  -3  10   16.54    1.95   0 
 -13  -2  11    0.16    1.74   0 
 -12  -5   5    5.15    1.73   0 
 -12  -4   8    7.36    1.82   0 
 -12  -2  11    2.83    1.62   0 
 -11  -5   5   17.99    1.79   0 
 -11  -2  11   10.58    1.51   0 
 -19  -2   6   15.96    2.05   0 
 -19  -1   7    2.72    1.43   0 
 -18  -3   6    1.86    1.86   0 
 -17  -4   4   -1.50    1.76   0 
 -17  -2   9    2.04    2.06   0 
 -16  -5  -1    0.72    1.42   0 
 -15  -5   2    4.71    1.70   0 
  -9  -4   7   -1.56    1.33   0 
  -9  -3   9    7.29    1.29   0 
 -18  -3   5    2.79    2.15   0 
 -18  -1   8    3.90    1.96   0 
 -17  -3   7    1.01    2.05   0 
 -16  -4   5    4.65    1.90   0 
 -15  -5   1    1.11    1.61   0 
 -15  -4   6    0.15    1.99   0 
 -15  -2  10    9.86    2.09   0 
 -14  -5   3    1.76    1.75   0 
 -14  -3   9    0.90    1.94   0 
 -14  -1  11    0.84    1.80   0 
 -13  -4   7    6.22    1.88   0 
 -13  -1  11    2.67    1.99   0 
 -12  -5   4   16.99    1.91   0 
 -12  -1  11    6.41    1.81   0 
 -11  -5   4   67.28    2.35   0 
 -11  -1  11   10.39    1.44   0 
 -10  -5   4   18.15    1.73   0 
 -10  -4   7   32.13    1.90   0 
 -10  -3   9    0.06    1.35   0 
  -8  -4   6    4.19    1.18   0 
 -19  -2   5   -1.99    1.81   0 
 -19  -1   6    8.09    1.88   0 
 -17  -4   3   -1.82    1.73   0 
 -17  -2   8   15.77    2.70   0 
 -17  -1   9    3.79    1.84   0 
 -15  -5   0   12.83    1.75   0 
 -14  -5   2    7.98    1.81   0 
 -14  -2  10    4.15    1.96   0 
 -13  -5   3    7.69    1.89   0 
 -13  -3   9   -0.61    1.85   0 
 -12  -4   7    9.16    1.88   0 
 -12  -3   9   -2.93    1.73   0 
 -11  -4   7    2.41    1.66   0 
 -10  -2  10   26.88    1.57   0 
 -18  -3   4    1.40    1.91   0 
 -17  -4   2    5.12    1.77   0 
 -17  -3   6    7.33    2.17   0 
 -16  -4   4   12.67    2.04   0 
 -16  -3   7   11.24    2.24   0 
 -15  -4   5    3.31    2.06   0 
 -14  -5   1    4.00    1.80   0 
 -12  -5   3    6.37    1.81   0 
 -11  -2  10    2.79    1.45   0 
  -9  -4   6   18.18    1.59   0 
  -9  -3   8    6.16    1.29   0 
 -19  -2   4    2.44    1.84   0 
 -18  -2   6    4.11    2.28   0 
 -18  -1   7    0.77    2.22   0 
 -17  -4   1    4.32    1.73   0 
 -15  -2   9    2.40    2.15   0 
 -14  -5   0   -0.39    1.64   0 
 -13  -4   6   13.04    2.08   0 
 -12  -5   2    4.57    1.80   0 
 -12  -4   6   18.16    2.06   0 
 -11  -4   6   43.77    2.19   0 
 -10  -4   6   68.07    2.21   0 
 -10  -3   8    3.41    1.40   0 
 -19  -2   3    4.37    1.87   0 
 -19  -1   5   -0.83    1.76   0 
 -18  -3   3    4.28    1.96   0 
 -17  -4  -1    0.62    1.82   0 
 -17  -4   0    1.23    1.70   0 
 -17  -3   5    5.37    2.22   0 
 -17  -1   8    3.17    2.03   0 
 -16  -3   6    4.52    2.26   0 
 -14  -1  10   35.09    2.22   0 
 -13  -5   1    2.04    1.82   0 
 -13  -1  10   23.69    2.25   0 
 -11  -3   8    1.15    1.59   0 
  -8  -4   5   10.17    1.31   0 
 -18  -3   2   -0.78    1.90   0 
 -18  -2   5    3.52    2.22   0 
 -17  -4  -3    1.77    1.45   0 
 -17  -4  -2    7.05    1.69   0 
 -17  -3   4    4.82    2.47   0 
 -14  -3   7    2.55    2.48   0 
 -13  -4   5   20.87    2.23   0 
 -13  -2   9    0.40    1.87   0 
 -12  -1  10    8.03    1.63   0 
 -11  -2   9   -1.23    1.69   0 
  -9  -4   5    4.64    1.47   0 
 -19  -2   2    9.94    1.95   0 
 -19  -1   4    2.39    1.78   0 
 -18  -3   1    1.82    1.86   0 
 -18  -1   6    3.40    2.23   0 
 -16  -4   1   -2.02    1.95   0 
 -16  -3   5    1.10    2.22   0 
 -15  -4   3   17.41    2.39   0 
 -15  -1   9    3.20    2.04   0 
 -12  -2   9    1.59    1.72   0 
 -10  -4   5   56.75    2.23   0 
  -9  -3   7   -0.54    1.33   0 
  -8  -4   4   56.46    1.86   0 
 -19  -2   1    0.68    1.79   0 
 -19  -1   3    1.94    2.12   0 
 -19   0   4   10.35    1.73   0 
 -18  -3   0    0.65    1.75   0 
 -18  -2   4    8.69    2.50   0 
 -18   0   6    2.98    1.70   0 
 -17  -3   3   -0.43    2.27   0 
 -16  -4   0    1.77    1.83   0 
 -15  -4   2   12.57    2.37   0 
 -14  -2   8   11.80    2.57   0 
 -13  -4   4    5.10    2.13   0 
 -13  -3   7    7.64    2.02   0 
 -11  -3   7    2.59    1.68   0 
 -10  -3   7    1.59    1.53   0 
 -18  -3  -2    1.85    1.71   0 
 -18  -3  -1    1.57    1.77   0 
 -18  -1   5    1.38    2.37   0 
 -17  -2   5    3.68    2.97   0 
 -17   0   7    2.57    1.85   0 
 -16  -3   4   11.13    2.49   0 
 -13  -1   9    2.75    2.18   0 
 -12  -4   4   27.48    2.28   0 
 -11  -4   4   33.64    2.22   0 
 -10  -4   4   97.27    2.63   0 
  -9  -4   4   18.99    1.67   0 
 -19  -1   2    2.22    1.94   0 
 -19   0   3   -0.14    1.58   0 
 -18  -2   3    0.98    2.33   0 
 -18   0   5    0.15    2.10   0 
 -17  -3   2    2.23    2.19   0 
 -17  -1   6    5.90    3.03   0 
 -16  -4  -5    1.97    1.83   0 
 -16  -4  -4    5.68    1.97   0 
 -16  -4  -3   -0.82    1.72   0 
 -16  -4  -2    2.70    1.86   0 
 -15  -4   1    2.55    2.17   0 
 -14   0   9    3.27    1.91   0 
 -13  -4   3    4.39    2.14   0 
 -13  -2   8   24.73    2.29   0 
 -12  -1   9   -2.21    1.61   0 
  -8  -4   3   81.32    2.15   0 
 -19  -1   1    4.05    2.12   0 
 -18  -2   2    9.29    2.49   0 
 -18  -1   4    3.93    2.90   0 
 -17  -3   1    1.68    2.13   0 
 -16  -3   3    1.39    2.44   0 
 -15  -4   0    8.75    2.23   0 
 -14  -3   5    3.18    2.33   0 
 -14  -2   7   13.91    2.75   0 
 -12  -3   6  117.64    3.06   0 
 -11  -3   6   10.53    1.86   0 
 -10  -3   6   72.36    2.33   0 
  -9  -4   3   31.61    1.88   0 
 -19  -1   0   -0.88    1.99   0 
 -19   0   2    1.87    1.57   0 
 -18  -2   1    2.17    2.59   0 
 -17  -3   0    0.88    2.12   0 
 -16   0   7    3.83    2.44   0 
 -15  -2   6   16.86    3.13   0 
 -15   0   8   -0.14    1.96   0 
 -14  -1   8    6.00    2.17   0 
 -13  -4   2   39.79    2.64   0 
 -11  -4   3   36.90    2.33   0 
 -10  -4   3   46.77    2.23   0 
 -19   0   1    7.59    1.81   0 
 -18  -2   0    1.19    2.45   0 
 -18   0   4    5.06    2.05   0 
 -17  -3  -2    3.20    2.39   0 
 -17  -2   3    3.26    2.66   0 
 -17  -1   5    2.24    2.66   0 
 -16  -3   2   17.00    2.67   0 
 -15  -4  -3    0.19    1.96   0 
 -15  -4  -2   13.46    2.21   0 
 -14  -4   0    0.95    2.20   0 
 -13  -4   1   -1.53    2.50   0 
 -13  -1   8   17.45    2.14   0 
 -12  -4   2   13.89    2.25   0 
  -8  -4   2   53.04    1.97   0 
 -17  -3  -5    1.33    1.99   0 
 -17  -3  -4   -1.40    1.77   0 
 -17  -3  -3   -1.66    1.91   0 
 -16  -3   1    4.98    2.45   0 
 -15  -4  -5    1.62    1.94   0 
 -15  -4  -4    8.99    2.04   0 
 -14  -4  -1    4.01    2.20   0 
 -12  -2   7   33.72    2.33   0 
 -12  -1   8   16.93    1.93   0 
 -11  -4   2   19.57    2.18   0 
 -11  -2   7    6.69    1.72   0 
  -9  -4   2   34.65    1.95   0 
 -18  -2  -2    2.27    2.05   0 
 -18  -1   2    1.81    2.68   0 
 -18   0   3   -1.07    2.43   0 
 -17  -1   4   11.86    3.10   0 
 -17   0   5    3.60    2.27   0 
 -16  -3   0   10.80    2.59   0 
 -15  -2   5    3.84    2.60   0 
 -15   0   7   -0.99    2.39   0 
 -14  -4  -2    8.56    2.26   0 
 -13  -3   4    6.44    2.36   0 
 -12  -4   1    1.44    2.11   0 
 -18  -2  -4    1.83    1.84   0 
 -18  -2  -3   -1.37    1.96   0 
 -18  -1   1    2.15    2.82   0 
 -17  -2   1    3.19    2.44   0 
 -16  -2   3    1.43    3.12   0 
 -14  -4  -3   -2.57    2.07   0 
 -14  -3   3    2.74    2.48   0 
 -13  -2   6   11.05    2.30   0 
 -12  -4   0    8.00    2.49   0 
 -12  -3   4  133.40    3.42   0 
 -11  -4   1   26.08    2.29   0 
 -10  -4   1   13.35    1.95   0 
  -9  -4   1    1.80    1.65   0 
 -18   0   2   -1.27    2.22   0 
 -17  -1   3    1.88    2.96   0 
 -17   0   4   -1.09    2.88   0 
 -16  -3  -2    0.73    2.23   0 
 -15  -2   4   99.42    3.89   0 
 -14  -4  -4    0.61    2.07   0 
 -13  -1   7    4.34    2.08   0 
 -11  -3   4   31.43    2.25   0 
 -10  -3   4   88.19    2.60   0 
 -17  -2   0    3.28    2.64   0 
 -16  -3  -8    1.41    1.71   0 
 -16  -3  -7   -0.43    2.05   0 
 -16  -3  -4    5.96    2.13   0 
 -16  -3  -3    1.54    2.27   0 
 -16  -2   2   -2.04    2.73   0 
 -15  -3   0    0.97    2.48   0 
 -14  -3   2    0.01    2.36   0 
 -14  -1   6    2.96    2.75   0 
 -14   0   7    4.59    2.05   0 
 -12  -4  -1   17.88    2.35   0 
 -12  -1   7   36.83    2.18   0 
 -11  -4   0    5.48    1.96   0 
 -18  -1  -1    3.17    2.39   0 
 -18   0   1    1.90    2.19   0 
 -17  -1   2    5.21    3.00   0 
 -16  -3  -6    2.30    1.97   0 
 -16  -3  -5   -0.82    2.04   0 
 -15  -3  -1   -0.72    2.35   0 
 -15  -2   3    9.38    3.06   0 
 -15  -1   5    3.75    2.74   0 
 -14  -3   1    4.95    2.58   0 
 -14  -2   4   13.62    2.59   0 
 -13  -3   2    1.30    2.33   0 
 -13  -2   5   14.13    2.37   0 
 -13   0   7    4.95    2.17   0 
 -12  -4  -2   25.93    2.45   0 
 -11  -4  -1   -0.04    1.94   0 
 -18  -1  -3   -1.29    2.10   0 
 -18   0   0    8.67    2.65   0 
 -17  -2  -2    6.12    2.44   0 
 -16  -2   1    8.34    2.97   0 
 -15  -3  -2    0.33    2.34   0 
 -11  -3   3   31.28    2.29   0 
 -18  -1  -5   -0.63    1.84   0 
 -18  -1  -4    1.38    2.04   0 
 -18   0  -1    1.75    2.44   0 
 -18   1   0   -0.98    2.02   0 
 -17  -2  -7    1.40    1.81   0 
 -17  -2  -6    4.64    2.04   0 
 -17  -2  -4    1.80    2.25   0 
 -16  -2   0    6.13    2.93   0 
 -15  -2   2   26.53    3.29   0 
 -14  -3   0    7.26    2.62   0 
 -14  -1   5    4.50    2.82   0 
 -14   0   6   36.62    2.92   0 
 -12  -3   2  134.63    3.63   0 
 -12   0   7   -0.45    1.70   0 
 -11  -2   5   40.46    2.23   0 
 -18   0  -2    0.39    2.29   0 
 -18   1  -1   -2.09    2.01   0 
 -17   0   2   -1.51    2.92   0 
 -16  -2  -1    0.67    3.13   0 
 -15  -3  -8    0.69    2.22   0 
 -15  -3  -5    5.47    2.30   0 
 -15  -3  -4    1.62    2.38   0 
 -15  -1   4    4.49    2.80   0 
 -15   0   5    1.85    2.45   0 
 -14  -3  -1    0.56    2.52   0 
 -12  -1   6   68.68    2.64   0 
 -11  -3   2   43.32    2.49   0 
 -18   0  -3    0.03    1.93   0 
 -18   1  -2    0.54    1.77   0 
 -17   1   2    2.58    2.24   0 
 -15  -3  -7    2.12    2.14   0 
 -15  -2   1   15.14    3.08   0 
 -13  -3   0    0.10    2.42   0 
 -13   0   6   34.50    2.65   0 
 -12  -3   1   12.49    2.52   0 
 -10  -3   2   94.95    2.80   0 
 -18   0  -5   -0.42    1.75   0 
 -18   0  -4   -1.26    1.79   0 
 -18   1  -3    0.22    1.61   0 
 -16  -2 -10    0.77    1.70   0 
 -16  -2  -3    1.47    2.52   0 
 -15  -1   3    1.40    2.78   0 
 -13  -3  -1    3.99    2.41   0 
 -13  -2   3   -1.27    2.37   0 
 -11  -3   1   21.80    2.34   0 
 -11  -2   4  119.56    3.05   0 
 -17  -1  -3    1.66    2.48   0 
 -17   0   0    1.42    2.91   0 
 -17   1   1   -1.08    2.27   0 
 -16  -2  -9    1.39    1.90   0 
 -16  -2  -8   -2.21    1.95   0 
 -16  -2  -5   -1.24    2.29   0 
 -16  -2  -4    4.41    2.53   0 
 -14  -3  -4    0.65    2.44   0 
 -12  -2   3   21.02    2.34   0 
 -12   0   6   -0.16    1.70   0 
 -17  -1  -8    1.54    1.89   0 
 -17  -1  -7    1.61    2.03   0 
 -17  -1  -6    4.31    2.25   0 
 -16  -2  -7    2.35    2.13   0 
 -16  -2  -6    4.04    2.30   0 
 -16  -1   0    1.67    3.00   0 
 -15   1   4    5.43    2.15   0 
 -14  -3  -8   -1.18    2.16   0 
 -14  -3  -7   -2.74    2.19   0 
 -14  -3  -6   -1.49    2.30   0 
 -14  -3  -5    1.86    2.41   0 
 -14  -2   1   12.01    2.94   0 
 -14   1   5    8.68    2.07   0 
 -13  -3  -2    7.30    2.54   0 
 -12  -3  -1    1.11    2.21   0 
 -11  -3   0    5.61    2.17   0 
 -17   1   0    6.16    2.33   0 
 -16  -1  -1    2.01    3.43   0 
 -15  -2 -12    7.73    1.87   0 
 -15   0   3   10.80    3.05   0 
 -14  -2   0    2.37    2.64   0 
 -14  -1   3   20.21    2.96   0 
 -13  -3  -3   -0.77    2.43   0 
 -11  -2   3   57.09    2.50   0 
 -10  -3   0  128.43    3.19   0 
 -17   1  -1    6.36    2.29   0 
 -15  -2 -11   -0.39    1.88   0 
 -15  -2  -3    7.02    2.88   0 
 -15  -1   1    1.99    3.00   0 
 -14   0   4   57.17    3.24   0 
 -13  -3  -4    6.72    2.53   0 
 -13  -2   1   12.96    2.77   0 
 -12  -3  -2    0.61    2.31   0 
 -12  -2   2    7.74    2.35   0 
 -11  -3  -1   -1.18    2.09   0 
  -9  -3   0   14.59    1.78   0 
 -16  -1  -3    1.72    3.28   0 
 -16  -1  -2   -0.60    2.91   0 
 -15  -2 -10    8.90    2.17   0 
 -15  -2  -5    0.40    2.59   0 
 -15  -2  -4    3.05    2.70   0 
 -14  -2  -1    0.44    2.72   0 
 -13  -3  -7   -0.37    2.60   0 
 -13  -1   3   21.93    2.85   0 
 -13   1   5   19.49    2.06   0 
 -12  -3  -3   -0.44    2.31   0 
 -12   0   5    6.90    1.93   0 
 -17   0  -8    4.84    1.97   0 
 -17   0  -7   -0.56    2.02   0 
 -17   0  -6    1.68    2.27   0 
 -17   1  -3   -0.44    2.34   0 
 -16  -1 -10    2.23    2.05   0 
 -16  -1  -4    1.01    2.72   0 
 -16   1   1    0.84    2.55   0 
 -15  -2  -7    0.20    2.38   0 
 -15  -1   0    6.74    3.13   0 
 -15   0   2   -1.22    3.08   0 
 -14  -2  -2   10.76    2.94   0 
 -14   1   4    4.35    2.11   0 
 -13  -3  -8    2.37    2.27   0 
 -13   0   4   14.11    2.77   0 
 -12  -3  -4    4.64    2.44   0 
 -12  -2   1   19.10    2.52   0 
 -11  -2   2   79.31    2.80   0 
  -9  -3  -1    1.26    1.67   0 
 -17   1  -4    0.45    1.88   0 
 -17   2  -4    1.75    1.85   0 
 -16  -1  -7    1.53    2.51   0 
 -16  -1  -6    8.70    2.69   0 
 -16  -1  -5   -0.18    2.73   0 
 -14  -2  -3    1.75    2.80   0 
 -14  -1   1    7.02    2.96   0 
 -14   0   3   10.16    2.89   0 
 -12  -3  -5    8.09    2.46   0 
 -17   1  -7   -0.45    1.62   0 
 -17   1  -6    2.89    1.80   0 
 -17   1  -5   -0.60    1.86   0 
 -17   2  -5    0.30    1.69   0 
 -16   0  -2   -2.61    2.92   0 
 -16   1   0    0.69    2.76   0 
 -15  -1 -13   -0.46    1.84   0 
 -14  -2 -12   -1.15    2.02   0 
 -13  -2  -1   -1.45    2.62   0 
 -12  -3  -7   -0.18    2.31   0 
 -12  -3  -6    4.20    2.37   0 
 -12  -2   0   14.18    2.52   0 
  -9  -3  -2    8.98    2.09   0 
 -16   0 -11    1.66    2.12   0 
 -16   1  -1    3.96    2.79   0 
 -16   2  -1    2.65    3.09   0 
 -15  -1 -12   -1.50    2.26   0 
 -14  -2 -11    5.59    2.27   0 
 -14  -2 -10    3.27    2.38   0 
 -14  -2  -6    0.29    2.53   0 
 -14  -1   0    2.96    2.78   0 
 -14   0   2   99.37    4.11   0 
 -14   1   3   13.57    2.47   0 
 -13  -2  -2   38.06    3.16   0 
 -13   0   3    8.51    2.93   0 
 -13   1   4   52.62    2.57   0 
 -11  -3  -4   11.64    2.27   0 
 -10  -3  -3    1.35    1.87   0 
 -16   0 -10    7.10    2.09   0 
 -15  -1 -11    1.76    2.48   0 
 -15  -1  -4    0.20    2.97   0 
 -15   0   0    4.02    3.28   0 
 -15   1   1    4.47    2.98   0 
 -14  -2  -9    0.67    2.53   0 
 -14  -2  -8    6.80    2.62   0 
 -14  -2  -7    1.01    2.59   0 
 -13  -2  -3    2.97    2.69   0 
 -13  -1   1    5.54    2.59   0 
 -12  -2  -1    8.44    2.52   0 
 -12  -1   2   10.75    2.37   0 
 -11  -3  -6    3.58    2.31   0 
 -11  -3  -5   11.27    2.32   0 
 -11  -2   0   38.02    2.57   0 
 -10  -3  -4    0.83    1.90   0 
  -9  -3  -3   -1.13    1.77   0 
 -16   0  -8    1.50    2.36   0 
 -16   0  -7   -1.50    2.46   0 
 -16   0  -6    3.08    2.58   0 
 -16   0  -5   -1.07    2.83   0 
 -16   2  -2    0.78    2.46   0 
 -15  -1 -10    3.13    2.32   0 
 -15  -1  -9    4.76    2.89   0 
 -15  -1  -6   -3.03    3.20   0 
 -15  -1  -5    1.79    2.86   0 
 -15   0  -1    4.89    3.30   0 
 -14   0   1   28.48    3.50   0 
 -16   1  -3    0.54    2.73   0 
 -16   2  -3    3.68    2.60   0 
 -15  -1  -8   -0.76    2.52   0 
 -15  -1  -7   -0.27    2.66   0 
 -15   1   0    3.28    3.09   0 
 -14  -1 -14    2.37    2.02   0 
 -14   1   2   15.55    2.80   0 
 -13  -2 -12    0.36    2.32   0 
 -13  -2  -5    6.48    2.78   0 
 -13  -1   0    4.39    2.71   0 
 -13   0   2    7.96    2.83   0 
 -13   1   3   42.65    2.96   0 
 -12   0   3   36.44    2.58   0 
 -11  -2  -1    0.83    2.21   0 
 -11  -1   2  138.10    3.41   0 
 -10  -2   0   70.91    2.68   0 
 -16   1 -10    2.09    1.90   0 
 -16   1  -5   -6.06    2.85   0 
 -16   2  -4    1.08    2.27   0 
 -15   0 -13   -1.16    1.86   0 
 -14  -1 -13   -2.40    2.42   0 
 -14   0   0    8.21    3.66   0 
 -13  -2 -11   -2.68    2.28   0 
 -13  -2 -10    2.42    2.54   0 
 -12  -2  -3    2.39    2.50   0 
 -12  -1   1   12.54    2.43   0 
 -16   1  -8    1.46    2.26   0 
 -16   1  -7    4.57    2.33   0 
 -16   1  -6    3.04    2.44   0 
 -16   2  -9   -0.86    1.75   0 
 -16   2  -5    0.96    1.91   0 
 -15   0 -12   -2.89    2.09   0 
 -15   1  -1    2.68    3.10   0 
 -14   1   1   10.37    3.00   0 
 -13  -1  -1   -1.37    2.73   0 
 -11  -2  -2   20.74    2.53   0 
 -10  -2  -1    1.77    1.90   0 
 -16   2  -8    2.84    1.72   0 
 -16   2  -7    0.80    1.80   0 
 -16   2  -6   -0.66    1.87   0 
 -15   0 -11   -0.59    2.20   0 
 -15   0  -5    1.62    3.52   0 
 -14  -1  -5    1.92    3.02   0 
 -14   0  -1    0.07    3.10   0 
 -14   2   1   13.94    2.76   0 
 -13  -1  -2   15.06    2.92   0 
 -13   0   1   30.20    3.19   0 
 -12  -2  -5   -1.24    2.53   0 
 -12  -1   0   -1.40    2.47   0 
 -12   0   2    0.92    2.26   0 
 -15   0  -8    6.16    2.92   0 
 -15   0  -7   -2.19    2.87   0 
 -15   0  -6   -0.09    2.94   0 
 -14  -1 -10    3.93    2.58   0 
 -14  -1  -8    0.00    2.85   0 
 -14  -1  -7    1.83    2.80   0 
 -14   0 -15    4.68    1.94   0 
 -14   1   0    0.65    3.44   0 
 -13  -1 -15    1.69    2.11   0 
 -12  -2  -6    7.29    2.68   0 
 -12   1   3   20.62    2.16   0 
 -11  -2  -3   10.76    2.40   0 
 -10  -2  -2    2.82    2.03   0 
 -15   1 -12    2.49    2.32   0 
 -14   0 -14    0.52    2.11   0 
 -13  -1 -14    1.12    2.24   0 
 -13  -1  -3    4.41    2.89   0 
 -13   0   0    3.91    2.86   0 
 -12  -2 -11    3.03    2.40   0 
 -12  -2  -9    5.24    2.64   0 
 -12  -2  -8    2.58    2.64   0 
 -12  -1  -1    2.22    2.46   0 
 -11  -2  -4    4.78    2.37   0 
 -11  -1   0    3.98    2.01   0 
 -15   1 -11    1.83    2.22   0 
 -15   1  -4    0.93    3.09   0 
 -15   2  -3    3.62    2.39   0 
 -15   3  -4    0.54    2.93   0 
 -14   0  -3    3.78    3.18   0 
 -14   1  -1    0.79    3.74   0 
 -14   2   0    1.16    2.42   0 
 -13  -1 -13   -0.38    2.42   0 
 -12   0   1    7.84    2.48   0 
 -11  -2  -5    6.29    2.44   0 
 -10  -2  -3   16.15    2.23   0 
 -15   1 -10    0.41    2.33   0 
 -15   1  -9   -1.15    2.46   0 
 -15   1  -8    0.89    3.00   0 
 -15   1  -6    1.79    2.89   0 
 -15   1  -5    0.05    2.90   0 
 -15   2  -4    5.19    2.35   0 
 -15   3  -5    5.56    2.45   0 
 -14   0 -13   -0.18    2.20   0 
 -14   0 -12    1.76    2.79   0 
 -14   0  -4    4.73    3.24   0 
 -13  -1  -5    3.02    2.93   0 
 -13   0  -1   -4.62    2.90   0 
 -12  -1  -2    1.03    2.50   0 
 -12   1   2    8.38    2.29   0 
 -11  -2  -6   12.89    2.60   0 
 -15   2 -11    0.64    1.79   0 
 -15   2 -10    5.46    2.26   0 
 -15   2  -6    0.38    2.50   0 
 -15   2  -5   -0.39    2.30   0 
 -15   3  -9    0.61    1.84   0 
 -15   3  -8    2.19    2.34   0 
 -15   3  -7   -1.55    2.15   0 
 -15   3  -6    4.24    2.47   0 
 -14   0 -11    0.20    2.53   0 
 -14   0  -5   -1.33    3.16   0 
 -14   1  -2    5.70    3.34   0 
 -14   2  -1    2.96    2.57   0 
 -13  -1 -11    1.37    2.65   0 
 -13  -1 -10   -0.18    2.67   0 
 -13  -1  -7    5.54    3.00   0 
 -13   0 -16    0.36    2.00   0 
 -13   2   1   12.46    2.28   0 
 -12  -1 -15    0.52    2.19   0 
 -12  -1  -3   10.55    2.77   0 
 -12   0   0   -0.09    2.55   0 
 -11  -2 -10   33.41    3.28   0 
 -11  -2  -9   10.95    2.52   0 
 -11  -2  -8   36.87    2.98   0 
 -11  -2  -7    0.77    2.41   0 
 -10  -2  -4   12.77    2.28   0 
 -15   2  -9   -0.16    2.04   0 
 -15   2  -8    3.55    2.20   0 
 -15   2  -7    1.36    2.22   0 
 -14   0 -10    5.01    2.74   0 
 -14   0  -9   -0.47    2.89   0 
 -14   1 -14   -1.58    2.10   0 
 -14   1  -3    0.39    3.69   0 
 -13   0 -15    3.77    2.25   0 
 -13   1   0    5.76    3.00   0 
 -12  -1  -4   12.21    2.84   0 
 -12   0 -18    1.12    1.98   0 
 -14   1  -4    3.22    3.71   0 
 -14   2  -2    5.21    2.69   0 
 -13   0 -14    0.30    2.72   0 
 -13   0  -3    2.83    2.87   0 
 -13   2   0   28.12    3.25   0 
 -12  -1 -14    0.79    2.41   0 
 -12  -1  -5    1.59    2.72   0 
 -11  -1  -2   17.21    2.51   0 
 -10  -2  -6    6.52    2.26   0 
  -9  -2  -4   44.90    2.45   0 
 -14   2 -14    1.01    1.84   0 
 -14   2  -3    3.37    2.80   0 
 -13   0  -4   -1.30    3.01   0 
 -13   1 -16    1.74    1.97   0 
 -12  -1 -13    4.78    2.54   0 
 -12  -1  -6   10.24    2.90   0 
 -12   0 -17    0.42    2.10   0 
 -11  -1  -3    1.53    2.32   0 
 -10  -2  -8    3.34    2.30   0 
  -9  -2  -5   31.77    2.31   0 
 -14   1 -10    0.63    2.76   0 
 -14   1  -9    1.84    3.27   0 
 -14   2 -13    2.50    2.07   0 
 -14   3  -4    0.00    2.82   0 
 -14   4  -9   -0.52    1.88   0 
 -13   0 -13    0.90    2.51   0 
 -13   0 -12    3.46    2.67   0 
 -13   0  -5    2.52    3.15   0 
 -12  -1 -10    6.64    2.92   0 
 -12  -1  -9    2.78    2.83   0 
 -12  -1  -8    2.83    2.84   0 
 -12  -1  -7   16.11    3.04   0 
 -12   0  -2   20.64    3.04   0 
 -12   1   0   -1.78    3.04   0 
 -12   2   1   12.31    2.12   0 
 -10  -2  -9    3.31    2.29   0 
 -10  -1  -2    1.23    1.96   0 
 -14   1  -8    0.90    2.88   0 
 -14   3 -12    4.21    1.84   0 
 -14   3  -5    3.01    3.00   0 
 -13   0 -11    5.89    2.96   0 
 -13   0 -10   -1.35    2.70   0 
 -13   0  -7    1.21    3.03   0 
 -13   0  -6    9.02    3.16   0 
 -13   1 -15    0.11    2.31   0 
 -13   2  -1    1.69    2.60   0 
 -12   1 -18   -0.65    1.92   0 
 -11  -1  -4   19.57    2.65   0 
 -14   2 -10   -2.39    2.42   0 
 -14   2  -9   -0.72    2.86   0 
 -14   2  -6   -0.50    2.63   0 
 -14   3 -11    0.20    1.91   0 
 -14   3 -10    2.62    2.02   0 
 -14   3  -9    3.09    2.45   0 
 -14   3  -7    1.12    2.51   0 
 -14   3  -6    1.96    2.30   0 
 -13   1 -14    2.90    2.36   0 
 -13   1  -3    8.79    3.20   0 
 -12   0 -15   -1.68    2.38   0 
 -12   0  -3    9.29    2.84   0 
 -11  -1 -14    9.00    2.60   0 
 -11   0 -18   -0.25    2.23   0 
  -9  -2  -8    8.75    2.30   0 
  -9  -2  -7    7.01    2.06   0 
 -13   1 -13   -0.05    2.88   0 
 -13   1  -4    4.45    3.20   0 
 -13   2 -15    3.31    2.11   0 
 -13   2  -2   39.03    3.30   0 
 -13   3  -2   10.16    2.86   0 
 -12   0 -14   -1.56    2.56   0 
 -12   0  -4   24.20    3.19   0 
 -12   1 -17    0.40    2.24   0 
 -12   1  -1    5.59    2.76   0 
 -12   2   0   20.49    2.54   0 
 -11  -1  -7    3.37    2.64   0 
 -11  -1  -6    3.49    2.56   0 
 -13   1 -12    7.02    2.91   0 
 -13   1  -5    7.74    3.28   0 
 -13   2  -3    0.04    2.80   0 
 -12   0 -13    1.52    2.82   0 
 -12   0  -5    1.33    2.87   0 
 -11  -1 -11    6.96    2.81   0 
 -11  -1 -10    0.53    2.69   0 
 -11  -1  -9    5.11    2.74   0 
 -11  -1  -8    3.46    2.70   0 
 -11   0 -17    0.98    2.34   0 
 -11   0  -2   18.72    2.68   0 
 -11   1 -19    2.35    2.07   0 
 -10  -1  -4   23.62    2.44   0 
 -13   1 -11    0.68    2.82   0 
 -13   1 -10   -0.81    2.94   0 
 -13   1  -7   -1.15    3.12   0 
 -13   1  -6   12.20    3.32   0 
 -13   2 -14    1.82    2.19   0 
 -13   4 -12    2.82    2.20   0 
 -12   0 -12    8.24    2.96   0 
 -12   0  -6    7.95    3.01   0 
 -12   1 -16    2.01    2.39   0 
 -12   1  -2    4.81    2.93   0 
 -12   2 -17    2.45    2.37   0 
 -12   2  -1    2.80    3.00   0 
 -11   0 -16    7.99    2.95   0 
 -10  -1  -5    1.93    2.24   0 
 -13   2 -13    4.28    2.45   0 
 -13   3 -13    1.26    2.05   0 
 -13   3  -4    5.60    2.67   0 
 -13   4 -11    4.59    2.13   0 
 -13   4 -10    4.66    2.56   0 
 -13   4  -7    4.20    2.85   0 
 -12   0  -9    0.07    2.94   0 
 -12   0  -8   10.90    3.10   0 
 -12   0  -7    3.01    2.85   0 
 -12   1 -15    3.97    2.53   0 
 -12   1  -3    4.93    3.03   0 
 -11   0  -3   -0.42    2.39   0 
 -11   1 -18    0.65    2.58   0 
 -13   2 -12   -0.84    2.52   0 
 -13   2 -11   -0.22    2.62   0 
 -13   2  -6    0.37    2.85   0 
 -13   3 -12   -0.76    2.07   0 
 -13   4  -9    0.18    2.30   0 
 -13   4  -8   -2.42    2.43   0 
 -12   2 -16    4.93    2.21   0 
 -12   2  -2    0.76    3.17   0 
 -11   0 -15    0.20    2.63   0 
 -11   0  -4   22.60    2.79   0 
 -11   1  -1   -3.88    2.35   0 
 -11   2   0   29.84    2.80   0 
 -10  -1 -13    4.25    2.63   0 
 -10  -1 -12    3.90    2.62   0 
 -10  -1  -8    0.08    2.73   0 
 -10  -1  -7    3.41    2.42   0 
 -10   1 -20   -0.14    2.09   0 
 -13   2 -10    1.32    2.77   0 
 -13   2  -9    0.98    2.82   0 
 -13   3 -11    2.98    2.28   0 
 -13   3 -10   -1.24    2.28   0 
 -13   3  -9    2.51    2.68   0 
 -13   3  -8    0.71    2.69   0 
 -13   3  -7    3.69    2.29   0 
 -12   1 -13    1.14    3.18   0 
 -12   1  -4    6.84    3.13   0 
 -12   3 -16    5.19    2.14   0 
 -12   3  -2   -2.07    2.37   0 
 -11   1 -17    0.52    2.37   0 
 -10  -1 -11    1.97    2.59   0 
 -10  -1 -10   21.10    2.81   0 
 -10  -1  -9    9.01    2.63   0 
 -12   1  -6    9.43    2.98   0 
 -12   2  -3    2.10    2.79   0 
 -12   4 -14    1.93    2.31   0 
 -11   0 -12   -2.13    3.25   0 
 -11   0  -6    5.58    2.75   0 
 -11   1  -2   19.18    2.73   0 
 -11   2 -18    0.74    2.26   0 
 -10   0 -17    0.83    2.41   0 
 -10   0  -3    9.55    2.33   0 
 -12   1  -9   -0.22    3.07   0 
 -12   1  -8    2.93    3.16   0 
 -12   1  -7   16.19    3.32   0 
 -12   2 -14   -3.83    2.62   0 
 -12   2  -4    3.88    3.28   0 
 -12   3 -15   -1.41    2.10   0 
 -12   3  -3    0.45    2.49   0 
 -11   0 -10   -2.96    2.79   0 
 -11   0  -8   13.87    3.00   0 
 -11   1 -16    9.08    2.82   0 
 -11   2  -1   -0.72    2.28   0 
 -11   3 -18    1.61    2.05   0 
 -10   0 -16    3.92    2.65   0 
 -10   1 -19    0.71    2.22   0 
 -10   2 -20   -0.04    2.06   0 
  -9  -1  -6    8.97    2.20   0 
 -12   2 -13    1.04    2.78   0 
 -12   2  -5   -2.51    3.32   0 
 -12   3 -14    3.49    2.39   0 
 -12   4 -13    1.97    2.21   0 
 -11   1 -15    0.19    2.73   0 
 -11   1  -3   -0.08    2.64   0 
 -11   2 -17   -0.50    2.35   0 
  -9  -1  -8    7.17    2.27   0 
  -9  -1  -7    9.38    2.23   0 
 -12   2 -12    4.49    2.98   0 
 -12   2  -6    6.60    2.97   0 
 -12   3 -13    3.32    2.49   0 
 -12   3  -5    1.01    2.72   0 
 -12   4 -12    0.08    2.28   0 
 -12   4 -11    3.01    2.74   0 
 -11   1 -14    9.41    3.48   0 
 -11   2  -2   23.82    2.83   0 
 -11   3 -17   -0.47    2.16   0 
 -10   0  -5    7.39    2.46   0 
 -10   1 -18   -1.13    2.46   0 
  -9  -1 -11    3.69    2.35   0 
  -9  -1 -10    2.64    2.36   0 
  -9  -1  -9    3.84    2.11   0 
  -9   1 -20   -0.52    2.26   0 
 -12   2 -11    4.03    2.87   0 
 -12   2  -8    4.14    3.01   0 
 -12   2  -7   -0.16    2.96   0 
 -12   3 -12    6.82    2.57   0 
 -12   3  -6    2.56    2.69   0 
 -12   4 -10    1.55    2.46   0 
 -12   4  -9    3.07    2.53   0 
 -12   4  -7    1.28    2.62   0 
 -11   1  -5   -4.87    2.78   0 
 -11   2 -16   -0.26    2.48   0 
 -11   3  -2   14.89    2.80   0 
 -11   4 -16    2.13    2.06   0 
 -10   0  -6   -1.67    2.31   0 
 -10   1 -17    2.75    2.63   0 
 -10   2 -19    1.42    2.18   0 
  -9   2 -21    2.64    2.10   0 
 -12   3 -11    2.05    2.57   0 
 -12   3 -10    0.26    2.45   0 
 -12   3  -9    3.00    2.49   0 
 -12   3  -7   -1.41    2.28   0 
 -11   1  -6    3.27    2.83   0 
 -11   2 -15   -0.51    2.59   0 
 -11   2  -3    5.88    2.74   0 
 -11   3 -16   -0.22    2.30   0 
 -11   4 -15    0.33    2.40   0 
 -11   5 -13    0.96    1.97   0 
 -10   0 -12   39.55    3.40   0 
 -10   0 -11    5.57    2.83   0 
 -10   0  -8    0.39    2.52   0 
 -10   0  -7    3.33    2.47   0 
 -10   3 -19   -0.11    2.11   0 
  -9   1 -19    0.09    2.79   0 
 -11   1 -11    3.96    3.08   0 
 -11   1 -10    2.73    3.00   0 
 -11   1  -8    4.76    3.00   0 
 -11   1  -7    0.87    2.90   0 
 -11   2 -14    2.47    2.66   0 
 -11   2  -4    8.19    3.22   0 
 -11   3 -15    2.38    2.36   0 
 -11   3  -3    7.81    2.77   0 
 -11   5 -12    4.15    2.18   0 
 -10   0  -9   -0.12    2.53   0 
 -10   1 -16   -1.90    2.80   0 
 -10   2 -18   -1.03    2.46   0 
  -9   2 -20    4.75    2.81   0 
  -8  -1 -11    6.46    2.26   0 
  -8  -1 -10   16.34    2.33   0 
  -8  -1  -8    7.23    2.09   0 
  -8   2 -22    1.72    2.45   0 
 -11   2 -13    0.83    2.79   0 
 -11   4 -14    6.83    2.45   0 
 -11   5 -10    3.83    2.27   0 
 -11   5  -9    5.00    2.40   0 
 -10   2 -17    2.41    2.94   0 
 -10   3 -18    0.37    2.28   0 
  -9   0 -15    0.78    2.71   0 
  -9   1 -18    5.28    3.12   0 
 -11   2  -5    7.40    2.94   0 
 -11   3 -14   -0.66    2.48   0 
 -11   3  -4   13.32    2.44   0 
 -11   4 -13   -2.68    2.40   0 
 -11   4  -5    1.56    3.33   0 
 -10   4 -17    1.50    2.24   0 
 -10   5 -15    2.80    2.32   0 
  -9   0 -14    0.35    2.70   0 
  -9   0  -6    0.58    2.15   0 
  -9   3 -20    2.76    2.28   0 
  -8   1 -20    2.85    2.47   0 
 -11   2  -9    6.66    3.05   0 
 -11   2  -7    1.81    2.74   0 
 -11   3 -13   -1.09    2.66   0 
 -11   4 -12    0.46    2.43   0 
 -11   4  -6    1.04    3.28   0 
 -10   1 -13    3.23    2.99   0 
 -10   2 -16    1.76    2.75   0 
 -10   3 -17    0.63    2.53   0 
  -9   0 -13    0.91    2.69   0 
  -9   0  -7    0.98    2.29   0 
  -9   1 -17    8.38    2.88   0 
  -9   2 -19   -1.05    2.55   0 
  -8   2 -21    0.36    2.46   0 
 -11   3 -11    5.17    2.75   0 
 -11   3  -7    0.65    2.69   0 
 -11   3  -6    4.62    2.32   0 
 -11   4 -11    2.09    2.59   0 
 -11   4 -10    2.41    2.63   0 
 -11   4  -9    0.31    2.63   0 
 -11   4  -7   -0.05    2.65   0 
 -10   1 -12    3.23    2.94   0 
 -10   1 -11    3.50    2.80   0 
 -10   2  -3   17.12    2.69   0 
 -10   3 -16   -1.07    3.04   0 
 -10   3  -2   10.15    2.12   0 
 -10   5 -14    1.05    2.24   0 
  -9   0 -10    2.30    2.43   0 
  -9   0  -9   -1.51    2.43   0 
  -9   0  -8   -0.95    2.34   0 
  -9   3 -19    3.85    2.50   0 
  -9   4 -19    1.74    2.16   0 
  -8   0 -16    3.30    2.59   0 
 -11   3  -8    9.28    2.60   0 
 -10   1  -9    9.71    2.94   0 
 -10   1  -8    4.55    2.72   0 
 -10   5 -13    1.63    2.32   0 
  -9   5 -17    0.49    2.04   0 
  -8   0 -15    4.66    2.65   0 
  -8   3 -21    2.02    2.37   0 
 -10   2  -4   10.47    2.64   0 
 -10   3  -3    1.54    2.04   0 
 -10   5 -12   -3.52    2.45   0 
  -9   1 -15   -0.92    2.91   0 
  -9   2 -17   -2.72    3.25   0 
  -9   3 -18    1.26    2.62   0 
  -9   4 -18    5.02    2.45   0 
  -9   6 -13   -1.78    1.79   0 
  -8   0 -14    2.96    2.59   0 
  -8   1 -18   -2.71    2.71   0 
  -8   2 -20   -5.00    2.43   0 
 -10   2 -12    3.72    3.00   0 
 -10   2  -5   21.99    2.97   0 
 -10   3 -14    4.04    2.83   0 
 -10   3  -4   -0.34    2.40   0 
 -10   4 -14    1.90    2.65   0 
 -10   5 -11   -0.09    2.57   0 
 -10   5 -10    0.95    2.96   0 
 -10   5  -9    3.92    3.05   0 
 -10   5  -8   -1.06    2.91   0 
  -9   1 -14    2.03    2.91   0 
  -9   5 -16    3.20    2.34   0 
  -8   0 -13    0.46    2.51   0 
  -8   3 -20   -1.56    2.56   0 
  -7   3 -22    1.82    2.43   0 
 -10   2 -11   -1.20    2.96   0 
 -10   2 -10    1.17    2.88   0 
 -10   2  -9    2.52    2.73   0 
 -10   2  -8    2.16    2.77   0 
 -10   2  -7    6.43    2.86   0 
 -10   2  -6    5.46    2.71   0 
 -10   3 -13   -0.36    2.76   0 
 -10   4 -13    4.89    2.63   0 
  -9   1 -13    0.47    2.86   0 
  -9   2 -16   -0.67    2.88   0 
  -9   3 -17   -0.03    2.78   0 
  -9   4 -17    3.22    2.57   0 
  -8   0 -11    8.92    2.50   0 
  -8   0 -10    7.56    2.38   0 
  -8   0  -9    5.69    2.30   0 
  -8   2 -19   -1.48    2.72   0 
  -7   2 -21    3.98    2.51   0 
 -10   3  -6   44.78    3.30   0 
 -10   3  -5    8.67    2.26   0 
 -10   4 -11   -1.21    2.96   0 
 -10   4  -6   13.66    3.18   0 
  -9   1 -12    5.17    2.88   0 
  -9   1  -7    7.93    2.48   0 
  -9   1  -6   10.76    2.34   0 
  -9   5 -15    5.37    2.55   0 
  -8   1 -16   10.84    3.03   0 
  -8   4 -19    0.62    2.41   0 
  -8   5 -18   -0.72    2.15   0 
  -7   0 -15   -1.86    2.30   0 
  -7   1 -19    1.49    2.61   0 
  -6   3 -23   -0.76    2.27   0 
 -10   3 -10   14.87    2.94   0 
 -10   3  -9    1.20    2.55   0 
 -10   3  -8    5.65    2.51   0 
 -10   3  -7    1.46    2.35   0 
 -10   4  -9    1.19    2.57   0 
 -10   4  -7   -1.52    2.45   0 
  -9   1 -10    2.74    2.52   0 
  -9   4 -16    4.04    2.60   0 
  -9   5 -14   -2.23    2.52   0 
  -8   2 -18    1.80    2.93   0 
  -8   6 -15    1.73    1.96   0 
  -7   2 -20    4.29    2.62   0 
  -7   3 -21   -1.26    2.49   0 
  -7   4 -21   -1.03    2.36   0 
  -6   2 -22    4.16    2.53   0 
  -9   2 -14    4.94    3.01   0 
  -9   3 -15   -0.90    2.97   0 
  -9   5 -13   -2.28    3.08   0 
  -8   1 -15    1.12    2.77   0 
  -8   2 -17    2.10    2.82   0 
  -8   3 -18    2.78    3.28   0 
  -8   5 -17   -0.98    2.39   0 
  -7   0 -13   -0.73    2.35   0 
  -5   3 -24    1.84    2.32   0 
  -9   2 -13   -1.87    2.77   0 
  -9   2  -5   38.64    2.92   0 
  -9   4 -14    6.01    2.92   0 
  -9   5 -12    2.20    3.26   0 
  -7   0 -12    1.68    2.24   0 
  -7   1 -17   -0.09    2.70   0 
  -7   3 -20    1.32    2.77   0 
  -7   4 -20    0.52    2.51   0 
  -6   3 -22    2.42    2.52   0 
  -6   4 -22    0.84    2.36   0 
  -9   2 -11   21.04    3.17   0 
  -9   2 -10   34.29    3.18   0 
  -9   2  -6   30.10    2.90   0 
  -9   3  -4   14.16    2.12   0 
  -9   4  -4   23.76    3.25   0 
  -9   5 -11   -1.52    2.74   0 
  -9   5  -7   -0.52    2.92   0 
  -8   1 -13    3.95    2.78   0 
  -8   1 -12    0.67    2.53   0 
  -8   3 -17   -1.05    2.92   0 
  -8   4 -17    0.61    2.76   0 
  -8   5 -16    4.48    2.68   0 
  -8   6 -13    1.53    2.17   0 
  -7   0 -10    1.65    2.09   0 
  -7   2 -19    0.91    2.71   0 
  -6   2 -21    2.57    2.64   0 
  -9   2  -9   -0.12    2.59   0 
  -9   2  -8    7.79    2.74   0 
  -9   3 -12    4.06    2.89   0 
  -9   3  -5    1.93    2.25   0 
  -9   4  -5    9.76    2.87   0 
  -8   1 -11   10.28    2.64   0 
  -8   1 -10    8.74    2.48   0 
  -8   1  -8    7.80    2.29   0 
  -8   2 -15    3.93    3.01   0 
  -8   6 -12    7.57    2.37   0 
  -7   1 -16    4.46    2.85   0 
  -7   2 -18   -1.18    3.29   0 
  -7   3 -19    0.47    3.22   0 
  -7   6 -16    1.52    2.43   0 
  -5   3 -23    0.22    2.46   0 
  -5   4 -23    0.59    2.34   0 
  -9   3 -11    3.08    2.71   0 
  -9   3  -6    8.28    2.19   0 
  -9   4 -11    2.94    2.61   0 
  -8   1  -9    2.33    2.27   0 
  -8   3 -16    1.27    2.90   0 
  -8   5 -15    0.36    2.79   0 
  -7   1 -15    4.06    2.75   0 
  -7   4 -19   -0.31    2.65   0 
  -6   1 -18    3.51    2.70   0 
  -6   3 -21   -0.18    2.72   0 
  -6   4 -21    2.63    2.55   0 
  -6   5 -20   -0.91    2.64   0 
  -9   3 -10    7.19    2.64   0 
  -9   3  -9    1.69    2.51   0 
  -9   3  -8    2.84    2.33   0 
  -9   3  -7    3.74    2.29   0 
  -9   4 -10   37.77    3.13   0 
  -9   4  -8   11.65    2.45   0 
  -9   4  -7   11.11    2.43   0 
  -8   2 -14    2.63    2.88   0 
  -8   5 -14    3.95    2.84   0 
  -7   1 -14    0.63    2.96   0 
  -7   6 -15    0.95    2.29   0 
  -6   0 -13    4.89    2.18   0 
  -4   4 -24    0.93    2.32   0 
  -8   2 -13    2.44    2.84   0 
  -8   4 -15    1.62    2.73   0 
  -8   5 -13    4.12    2.90   0 
  -7   1 -13    0.93    2.88   0 
  -7   3 -18    3.58    2.81   0 
  -7   4 -18    2.18    2.83   0 
  -7   5 -17    1.69    2.75   0 
  -7   6 -14   -0.15    2.81   0 
  -6   0 -12    1.92    1.99   0 
  -6   0 -11   -0.65    1.92   0 
  -6   1 -17    0.90    2.57   0 
  -6   2 -19    2.76    2.99   0 
  -6   3 -20    3.08    2.94   0 
  -6   4 -20    1.23    2.63   0 
  -5   2 -21    3.22    2.69   0 
  -5   3 -22    4.31    2.78   0 
  -5   4 -22    1.80    2.57   0 
  -8   2 -12    3.36    2.69   0 
  -8   2 -11    7.13    2.70   0 
  -8   4 -14   -0.77    2.77   0 
  -8   5 -12    1.50    2.94   0 
  -7   2 -16    8.32    3.06   0 
  -6   5 -19    1.82    2.57   0 
  -5   5 -21    3.06    2.53   0 
  -8   2 -10   15.99    2.73   0 
  -8   2  -9   -3.49    2.31   0 
  -8   2  -8   11.21    2.48   0 
  -8   2  -7   25.13    2.55   0 
  -8   3 -13    2.09    2.86   0 
  -7   1 -10   13.26    2.33   0 
  -7   2 -15    0.19    2.83   0 
  -7   4 -17    2.03    2.94   0 
  -7   5 -16   12.21    3.14   0 
  -7   6 -13    2.03    2.55   0 
  -6   1 -16   12.74    2.78   0 
  -6   3 -19    1.91    2.79   0 
  -5   6 -19    1.46    2.21   0 
  -4   3 -23    0.02    2.53   0 
  -4   4 -23   -1.91    2.54   0 
  -8   3 -12    0.49    2.71   0 
  -8   3 -11    0.17    2.93   0 
  -8   4 -12   -0.68    2.66   0 
  -8   4  -4   29.64    2.49   0 
  -8   5 -10    1.04    2.77   0 
  -8   5  -9    2.06    2.69   0 
  -8   5  -8   -0.11    2.60   0 
  -8   5  -7    3.41    2.47   0 
  -7   1  -9   10.74    2.29   0 
  -7   4 -16    3.54    2.99   0 
  -7   5 -15   -3.48    2.88   0 
  -7   6 -12   -0.82    2.44   0 
  -6   1 -15    2.25    2.52   0 
  -6   4 -19    2.83    2.84   0 
  -6   5 -18   -2.45    2.67   0 
  -6   6 -16    1.13    2.44   0 
  -5   4 -21   -1.15    2.74   0 
  -4   5 -22    1.76    2.50   0 
  -3   3 -24    7.54    2.69   0 
  -3   4 -24   -0.76    2.49   0 
  -8   3  -9   -0.56    2.66   0 
  -8   3  -7    5.59    2.42   0 
  -8   3  -6   13.16    2.07   0 
  -8   4 -11    5.41    2.64   0 
  -8   4 -10   42.35    3.44   0 
  -8   4  -6    4.90    2.40   0 
  -8   4  -5   13.15    2.21   0 
  -7   2 -14   22.07    3.19   0 
  -7   6 -11    1.38    2.45   0 
  -7   6 -10    0.91    2.86   0 
  -6   1 -14    7.91    2.52   0 
  -6   2 -17    2.67    2.95   0 
  -6   3 -18   -0.15    3.48   0 
  -5   5 -20    2.14    2.70   0 
  -5   7 -15    0.33    1.85   0 
  -4   3 -22    1.92    3.21   0 
  -2   4 -25   -1.17    2.39   0 
  -8   3  -8   18.37    2.46   0 
  -8   4  -8    0.55    2.16   0 
  -8   4  -7   21.67    2.37   0 
  -7   2 -13    1.81    2.69   0 
  -7   3 -15    3.17    2.81   0 
  -7   5 -14   -1.13    2.94   0 
  -6   1 -13    0.69    2.22   0 
  -6   4 -18    2.34    2.96   0 
  -6   5 -17    1.06    2.90   0 
  -6   6 -15    3.92    2.66   0 
  -5   1 -17    6.24    2.60   0 
  -5   3 -20    0.71    2.91   0 
  -5   4 -20    5.95    2.90   0 
  -5   7 -14    1.57    2.26   0 
  -4   2 -21   -1.97    2.62   0 
  -4   4 -22    0.63    2.73   0 
  -3   5 -23    0.17    2.39   0 
  -7   2 -12    2.49    2.53   0 
  -7   2 -11    1.57    2.73   0 
  -7   5 -13    0.54    2.94   0 
  -6   1 -12    4.13    2.28   0 
  -6   2 -16    0.55    2.80   0 
  -5   1 -16    6.51    2.51   0 
  -3   3 -23   -2.33    2.57   0 
  -3   4 -23   -0.63    3.00   0 
  -7   2 -10    6.14    2.37   0 
  -7   2  -9    3.26    2.48   0 
  -7   3 -13    0.34    2.70   0 
  -6   1 -11   -0.70    2.01   0 
  -6   2 -15   -0.52    2.81   0 
  -6   4 -17    7.76    3.15   0 
  -5   2 -18   22.99    3.16   0 
  -5   3 -19    0.64    2.97   0 
  -5   6 -17    0.75    2.50   0 
  -4   3 -21   -0.09    2.85   0 
  -4   6 -19   -1.23    2.65   0 
  -4   7 -16    1.31    2.27   0 
  -3   6 -21    0.47    2.23   0 
  -7   3 -12   10.76    2.74   0 
  -7   5 -11    3.54    2.88   0 
  -6   3 -16   20.34    3.25   0 
  -6   6 -13    1.95    2.67   0 
  -5   1 -15    3.60    2.39   0 
  -5   5 -18   -2.36    2.75   0 
  -4   4 -21    5.51    2.92   0 
  -3   5 -22   -2.31    2.50   0 
  -2   4 -24    3.06    2.62   0 
  -1   4 -25    2.64    2.52   0 
  -7   3 -11    8.75    2.60   0 
  -7   4 -12    4.94    2.72   0 
  -7   4 -11    1.67    2.83   0 
  -7   5 -10   31.97    3.34   0 
  -7   5  -9    4.88    2.70   0 
  -7   5  -8    1.44    2.96   0 
  -7   5  -7    4.36    2.89   0 
  -7   5  -6    1.29    2.24   0 
  -6   2 -14    0.39    2.57   0 
  -6   5 -15    7.04    3.19   0 
  -6   6 -12    0.86    2.52   0 
  -5   1 -14   15.04    2.37   0 
  -5   2 -17   16.18    3.04   0 
  -5   6 -16    3.92    2.76   0 
  -3   3 -22    3.78    2.81   0 
  -3   4 -22   -0.13    2.77   0 
  -2   5 -23   -2.27    2.55   0 
  -7   3 -10    9.03    2.42   0 
  -7   3  -9   -2.98    2.18   0 
  -7   4 -10    2.35    2.29   0 
  -7   4  -5    0.21    2.09   0 
  -6   2 -13   -0.03    2.41   0 
  -6   3 -15   -2.05    2.83   0 
  -6   4 -15    1.75    3.03   0 
  -6   6 -11    3.77    2.66   0 
  -5   4 -18    8.52    3.21   0 
  -5   5 -17    2.85    2.81   0 
  -5   6 -15    0.86    3.16   0 
  -4   2 -19   -0.99    2.69   0 
  -4   3 -20    4.02    2.96   0 
  -4   4 -20    2.50    3.10   0 
  -4   6 -18    0.71    2.56   0 
  -3   6 -20    1.71    2.46   0 
  -2   3 -23   -0.83    2.61   0 
  -1   5 -24   -0.21    2.56   0 
  -7   3  -7    2.65    1.75   0 
  -7   4  -9   10.15    2.35   0 
  -7   4  -8    3.45    2.02   0 
  -7   4  -7    3.77    1.90   0 
  -7   4  -6   14.59    1.90   0 
  -6   2 -12   11.34    2.44   0 
  -6   6  -9    1.71    2.44   0 
  -5   2 -16   32.41    3.26   0 
  -5   3 -17    6.74    3.10   0 
  -4   1 -16   30.05    2.68   0 
  -4   5 -19   -0.40    3.00   0 
  -4   7 -14    0.82    2.17   0 
  -3   5 -21    0.37    2.78   0 
  -3   7 -17    1.71    2.13   0 
  -2   4 -23   -2.18    2.80   0 
  -6   2 -11    5.58    2.26   0 
  -6   3 -13    3.30    2.53   0 
  -6   4 -14    6.51    2.95   0 
  -5   2 -15    2.91    2.60   0 
  -5   5 -16    6.29    3.08   0 
  -5   6 -14    2.47    2.82   0 
  -4   2 -18    0.03    2.69   0 
  -4   6 -17   -0.06    2.84   0 
  -3   2 -20   12.67    2.85   0 
  -3   3 -21   -2.49    2.90   0 
  -3   4 -21    1.01    3.03   0 
  -2   5 -22    2.09    2.66   0 
  -2   6 -21    2.52    2.37   0 
  -1   4 -24    0.23    2.70   0 
   0   4 -25    2.26    2.65   0 
  -6   2 -10    2.78    2.04   0 
  -6   4 -13    4.34    2.75   0 
  -5   3 -16    2.33    2.87   0 
  -4   1 -15   -3.19    2.08   0 
  -4   5 -18   -1.28    3.08   0 
  -4   7 -13   -0.48    2.19   0 
  -3   5 -20    6.39    2.99   0 
  -3   7 -16    0.75    2.19   0 
  -2   3 -22    1.19    2.82   0 
  -2   7 -18    5.49    2.42   0 
  -1   6 -22    0.23    2.44   0 
  -6   3 -12   18.09    2.80   0 
  -5   2 -14    1.42    2.43   0 
  -5   4 -16   19.60    3.33   0 
  -4   1 -14    1.18    2.03   0 
  -4   3 -18    3.91    3.00   0 
  -4   6 -16   -0.09    2.74   0 
  -4   7 -12   -1.36    2.25   0 
  -2   4 -22    0.51    3.02   0 
  -2   6 -20    4.75    2.95   0 
  -1   5 -23    1.45    2.58   0 
   0   5 -24    3.95    2.66   0 
   1   5 -25    1.01    2.72   0 
  -6   3 -11    0.48    2.26   0 
  -6   3 -10   72.84    3.49   0 
  -6   4 -11    6.72    2.49   0 
  -6   5 -10   32.73    3.25   0 
  -6   5  -9    5.37    2.63   0 
  -5   2 -13    4.69    2.37   0 
  -5   3 -15    5.71    2.81   0 
  -5   4 -15   -0.32    2.83   0 
  -5   6 -12    7.13    2.83   0 
  -4   5 -17    2.19    3.52   0 
  -4   7 -11   -0.79    2.24   0 
  -3   4 -20   12.09    3.28   0 
  -3   7 -15    2.59    2.25   0 
  -2   5 -21   -1.73    2.83   0 
  -1   4 -23    1.16    2.86   0 
  -6   4 -10   -1.93    2.16   0 
  -6   5  -8    9.05    2.54   0 
  -5   3 -14    5.93    2.59   0 
  -4   1 -13    1.38    1.87   0 
  -4   2 -16   12.62    2.73   0 
  -4   3 -17    2.94    2.87   0 
  -4   6 -15    3.06    2.99   0 
  -3   5 -19    1.26    3.01   0 
  -2   7 -17    0.43    2.28   0 
  -1   6 -21    2.53    2.65   0 
  -1   7 -19    4.85    2.18   0 
   0   4 -24   -0.86    2.77   0 
  -6   3  -8    4.21    1.64   0 
  -6   4  -9    2.55    2.06   0 
  -6   4  -8   -0.95    1.82   0 
  -5   2 -12   15.76    2.24   0 
  -5   4 -14   -1.90    2.73   0 
  -5   5 -13   -0.91    2.85   0 
  -5   6 -10   11.63    2.74   0 
  -5   6  -9   -0.10    2.80   0 
  -4   2 -15    0.35    2.25   0 
  -4   4 -17    6.70    3.13   0 
  -4   5 -16    2.22    2.97   0 
  -4   6 -14    3.60    3.42   0 
  -3   4 -19   -0.65    3.09   0 
  -3   6 -17    1.15    2.94   0 
  -3   7 -14   -0.16    2.41   0 
  -2   4 -21    2.79    3.04   0 
  -2   6 -19   -3.63    2.70   0 
  -1   3 -22   -2.90    3.10   0 
  -1   5 -22    1.39    2.94   0 
   0   6 -22    3.48    2.54   0 
  -6   4  -7    2.38    1.70   0 
  -5   2 -11    2.92    1.98   0 
  -5   3 -13    4.53    2.48   0 
  -5   4 -13   -3.30    2.93   0 
  -5   6  -8    2.22    2.24   0 
  -4   3 -16   30.98    3.20   0 
  -3   1 -15    6.35    2.08   0 
  -3   5 -18   10.01    3.29   0 
  -3   7 -13   -0.59    2.75   0 
  -2   5 -20    3.48    3.07   0 
  -2   7 -16    3.98    2.47   0 
  -1   4 -22    6.46    3.09   0 
  -1   7 -18    0.26    2.23   0 
   0   5 -23    3.18    2.79   0 
   1   5 -24    1.06    2.65   0 
   1   6 -23    1.44    2.49   0 
   2   5 -25   -3.05    2.45   0 
  -5   3 -12    5.32    2.32   0 
  -4   2 -14    3.35    2.27   0 
  -3   1 -14   74.92    2.79   0 
  -3   2 -17    3.94    2.55   0 
  -3   3 -18    2.12    2.92   0 
  -3   6 -16   -0.16    2.93   0 
  -2   2 -19    0.69    2.48   0 
  -2   3 -20    6.53    2.96   0 
  -2   4 -20    8.22    3.20   0 
  -2   6 -18   -0.84    3.28   0 
  -1   6 -20   -1.43    2.77   0 
   0   4 -23    3.79    2.94   0 
   1   4 -24    6.74    3.29   0 
  -5   3 -11    4.82    2.13   0 
  -5   4 -12   13.11    2.69   0 
  -5   5 -11    3.07    2.66   0 
  -4   3 -15    4.19    2.68   0 
  -3   7 -12    2.49    2.39   0 
  -2   5 -19    0.24    3.54   0 
  -2   7 -15    1.53    2.57   0 
  -1   5 -21    3.47    2.96   0 
   0   6 -21    1.34    2.71   0 
   0   7 -19    2.56    2.34   0 
  -5   3 -10   -0.20    1.91   0 
  -5   4 -11   12.31    2.53   0 
  -5   5 -10    3.41    2.57   0 
  -5   5  -9    1.37    2.86   0 
  -4   4 -15    8.12    3.04   0 
  -4   5 -14    5.17    3.07   0 
  -4   6 -11    0.93    3.21   0 
  -3   2 -16   17.56    2.59   0 
  -3   3 -17    6.00    2.83   0 
  -3   6 -15    1.63    2.96   0 
  -3   7 -11    2.74    2.45   0 
  -2   2 -18    3.19    2.50   0 
  -2   3 -19    8.15    2.95   0 
  -1   4 -21    3.68    3.19   0 
  -1   7 -17    2.92    2.48   0 
   0   5 -22    1.32    2.95   0 
   1   5 -23    0.96    3.24   0 
   1   6 -22    7.29    2.80   0 
   2   6 -23   -0.19    2.93   0 
   3   5 -25    2.62    2.56   0 
  -5   4 -10   25.62    2.49   0 
  -5   5  -8    8.20    2.38   0 
  -5   5  -7    1.27    2.56   0 
  -4   2 -12    2.67    2.00   0 
  -4   3 -14   76.38    3.47   0 
  -4   4 -14   36.26    3.27   0 
  -3   7 -10    2.63    2.28   0 
  -2   7 -14    2.75    2.61   0 
  -1   5 -20   17.47    3.46   0 
  -1   6 -19    3.65    2.87   0 
   0   4 -22    1.14    3.07   0 
   2   5 -24    2.63    2.76   0 
  -5   4  -9    6.79    1.96   0 
  -5   5  -6   11.63    2.13   0 
  -4   3 -13   -2.53    2.22   0 
  -4   5 -13   10.26    2.93   0 
  -4   6 -10    9.51    2.72   0 
  -3   3 -16    1.86    2.65   0 
  -3   6 -14    4.30    3.19   0 
  -2   2 -17    2.77    2.25   0 
  -2   5 -18   -2.45    3.17   0 
  -2   7 -13    2.07    2.87   0 
  -1   3 -20   -5.18    2.75   0 
  -1   7 -16    2.41    2.57   0 
   0   6 -20   -0.64    2.93   0 
   1   4 -23    5.29    2.98   0 
   2   4 -24    7.48    2.88   0 
  -5   4  -8    1.94    1.74   0 
  -4   4 -13    8.66    2.57   0 
  -4   5 -12    2.88    2.68   0 
  -4   6  -8   20.16    2.52   0 
  -3   4 -16   -1.91    2.89   0 
  -3   5 -15    2.76    3.05   0 
  -2   3 -18   38.87    3.39   0 
  -2   4 -18   17.36    3.34   0 
  -1   6 -18    1.03    2.93   0 
   0   3 -21    3.86    3.24   0 
   0   5 -21    1.29    3.18   0 
   1   6 -21    2.29    2.89   0 
   1   7 -19   -1.09    2.36   0 
   4   5 -25    4.12    2.60   0 
  -4   3 -12   22.35    2.43   0 
  -4   4 -12    3.10    2.69   0 
  -4   6  -7    2.79    2.13   0 
  -3   2 -14    4.30    2.07   0 
  -3   3 -15    5.73    2.55   0 
  -2   7 -12   -0.17    2.47   0 
  -1   5 -19    2.31    3.35   0 
  -1   7 -15    0.91    2.65   0 
   0   4 -21    3.59    3.10   0 
   0   7 -17    0.73    2.50   0 
   1   5 -22    4.04    2.94   0 
   1   8 -15    0.67    1.94   0 
   2   5 -23   -0.75    2.94   0 
   2   6 -22    2.41    2.80   0 
   2   7 -20    1.71    2.32   0 
   3   5 -24    8.13    2.90   0 
   3   6 -23    2.75    2.63   0 
  -4   3 -11    0.83    1.99   0 
  -4   5 -10    2.37    2.91   0 
  -3   2 -13    6.05    2.07   0 
  -3   4 -15    0.80    2.77   0 
  -3   5 -14    2.11    2.90   0 
  -3   6 -12    6.46    2.95   0 
  -2   2 -16    8.08    2.26   0 
  -2   3 -17    1.13    2.56   0 
  -2   6 -15   -0.29    3.02   0 
  -2   7 -11   -1.34    2.73   0 
  -1   2 -18   23.47    2.66   0 
  -1   3 -19    8.11    2.92   0 
  -1   6 -17    3.86    3.04   0 
   0   5 -20   -0.58    3.70   0 
   0   6 -19   -2.33    2.90   0 
   1   4 -22    2.47    3.10   0 
   2   4 -23    7.59    3.47   0 
  -3   3 -14    7.52    2.42   0 
  -3   6 -11    2.82    2.74   0 
  -1   7 -14   -0.93    2.68   0 
   0   3 -20   32.03    3.20   0 
   0   7 -16    2.22    3.07   0 
   1   6 -20    0.61    2.99   0 
   1   8 -14    1.37    2.10   0 
   2   8 -16    1.57    2.02   0 
   5   5 -25   -3.63    2.77   0 
  -4   5  -9   11.66    2.54   0 
  -4   5  -8    0.04    2.46   0 
  -3   4 -14   18.43    2.90   0 
  -3   5 -13    4.27    2.87   0 
  -3   6 -10    6.64    3.09   0 
  -2   2 -15    4.46    2.06   0 
  -2   3 -16  105.49    3.86   0 
  -1   2 -17    7.28    2.29   0 
  -1   3 -18   18.31    2.95   0 
   0   6 -18   10.34    3.20   0 
   1   5 -21    7.91    3.24   0 
   2   5 -22    2.74    3.20   0 
   2   6 -21    0.84    2.94   0 
   3   5 -23    4.13    3.40   0 
   3   6 -22   -1.51    2.79   0 
   4   5 -24    5.51    2.88   0 
   4   6 -23    3.39    2.72   0 
  -4   4  -9    8.38    1.97   0 
  -4   5  -7    2.54    2.03   0 
  -3   3 -13    4.68    2.19   0 
  -3   4 -13   11.48    2.98   0 
  -3   6  -9    2.06    2.82   0 
  -2   4 -16    7.28    2.96   0 
  -2   5 -15    1.53    3.05   0 
  -1   4 -18    0.20    3.04   0 
   0   5 -19    9.93    3.36   0 
   0   7 -15    1.76    3.10   0 
   1   3 -21    3.10    2.80   0 
   1   7 -17    3.43    2.60   0 
   1   8 -13   -1.88    2.02   0 
   2   8 -15    0.29    2.00   0 
   3   7 -20    3.81    2.26   0 
  -4   5  -6   20.46    2.18   0 
  -3   6  -8    3.47    2.62   0 
  -2   2 -14   -2.08    1.94   0 
  -2   3 -15    2.51    2.29   0 
  -1   5 -17    0.61    3.16   0 
  -1   7 -12    1.50    2.52   0 
   0   3 -19    3.82    2.76   0 
   1   5 -20    3.00    3.74   0 
   1   6 -19   -3.90    3.11   0 
   1   8 -12   -2.70    2.37   0 
   3   4 -23   -2.10    2.83   0 
   3   8 -16    1.39    2.27   0 
  -3   3 -12    9.01    2.15   0 
  -3   4 -12   10.84    2.39   0 
  -3   6  -7    1.02    2.01   0 
  -2   4 -15    7.73    2.85   0 
  -2   5 -14    5.49    2.94   0 
  -1   2 -16   22.56    2.31   0 
  -1   3 -17    1.21    2.57   0 
  -1   4 -17   14.25    3.15   0 
   0   4 -19   18.55    3.41   0 
   0   7 -14   -2.86    3.07   0 
   2   5 -21    4.69    3.19   0 
   2   6 -20   -2.65    3.02   0 
   2   8 -14    1.53    2.13   0 
   3   7 -19    1.48    2.76   0 
   4   6 -22    3.86    2.91   0 
   5   5 -24    7.79    2.86   0 
   5   6 -23    0.11    2.70   0 
  -1   5 -16    1.86    3.21   0 
  -1   7 -11   -2.53    2.49   0 
   1   3 -20   -0.18    2.69   0 
   1   4 -20    4.53    3.30   0 
   1   6 -18    3.92    3.60   0 
   1   7 -16    4.34    2.78   0 
   3   5 -22    3.56    3.12   0 
   4   5 -23    2.31    2.98   0 
   4   7 -20   -1.13    2.26   0 
  -2   3 -14   37.37    2.72   0 
  -2   4 -14    9.60    2.66   0 
  -2   6 -11    8.11    2.79   0 
  -1   3 -16    0.77    2.41   0 
  -1   6 -14    4.03    3.09   0 
   0   3 -18  101.63    3.92   0 
   0   4 -18   20.37    3.32   0 
   0   6 -16   17.07    3.29   0 
   1   5 -19   -1.41    3.26   0 
   2   7 -17    2.75    2.78   0 
   2   8 -13    2.89    2.17   0 
   3   4 -22    2.42    3.03   0 
   3   8 -15    1.57    2.15   0 
   6   5 -24    0.78    3.08   0 
   6   6 -23    3.05    2.69   0 
  -3   4 -10    3.76    2.02   0 
  -3   5  -9   23.76    2.57   0 
  -2   6 -10    1.61    2.52   0 
  -1   7  -9    2.14    2.72   0 
   2   6 -19    2.87    3.08   0 
   3   6 -20    6.72    3.19   0 
   3   7 -18    1.89    2.60   0 
   4   6 -21   -0.40    3.33   0 
   4   8 -16    1.32    2.08   0 
   5   5 -23    5.74    3.48   0 
   5   6 -22   -0.19    2.77   0 
  -2   3 -13    2.39    2.06   0 
  -2   4 -13   14.67    2.49   0 
  -2   5 -12    2.91    2.65   0 
  -2   6  -9    5.26    2.81   0 
  -1   6 -13    2.31    2.88   0 
   0   7 -12   11.53    2.87   0 
   1   3 -19    0.54    2.50   0 
   1   6 -17    5.66    3.26   0 
   3   5 -21    3.21    3.30   0 
   3   8 -14   -0.42    2.20   0 
   4   5 -22   -0.67    3.19   0 
   4   7 -19   -1.25    2.45   0 
   5   7 -20   -1.09    2.22   0 
   7   6 -23    1.72    2.93   0 
  -1   3 -15    1.59    2.25   0 
  -1   4 -15    4.21    2.69   0 
  -1   5 -14    4.12    2.77   0 
  -1   6 -12    6.61    3.25   0 
   0   2 -16   12.11    2.15   0 
   0   3 -17   -1.43    2.43   0 
   0   4 -17   61.07    3.78   0 
   1   7 -14    2.10    2.74   0 
   2   3 -20   34.14    3.15   0 
   2   4 -20    0.46    3.06   0 
   2   7 -16    1.00    2.79   0 
   2   8 -11    1.25    2.45   0 
   4   8 -15    2.72    2.43   0 
  -2   3 -12   25.16    2.31   0 
  -2   4 -12    4.83    2.22   0 
  -2   5 -11    8.18    2.61   0 
  -2   6  -8   14.09    2.43   0 
   0   6 -14   35.20    3.96   0 
   3   8 -13    0.84    2.22   0 
   4   4 -22    8.86    3.03   0 
   4   7 -18    2.39    2.91   0 
   5   6 -21   -0.37    3.38   0 
   5   8 -16    2.44    2.09   0 
   6   7 -20    1.22    2.37   0 
   8   6 -23    0.12    2.50   0 
  -2   5 -10   32.11    3.10   0 
  -2   6  -6   27.68    2.55   0 
  -1   3 -14    6.27    2.23   0 
  -1   4 -14   16.42    2.68   0 
  -1   5 -13    5.09    3.10   0 
  -1   6 -11    2.21    2.63   0 
   0   3 -16    4.86    2.37   0 
   0   4 -16   51.72    3.39   0 
   1   4 -18   20.60    3.27   0 
   1   7 -13    3.76    2.86   0 
   2   7 -15    4.14    2.77   0 
   3   5 -20   -1.23    3.23   0 
   4   5 -21    0.39    3.29   0 
   4   6 -20    8.41    3.15   0 
   4   8 -14   -1.43    2.48   0 
   5   7 -19    1.72    2.48   0 
  -2   4 -11    0.32    2.07   0 
   0   2 -15    3.93    1.98   0 
   0   5 -15    4.30    3.03   0 
   0   6 -13    3.52    3.34   0 
   1   5 -17    5.33    3.16   0 
   2   3 -19    2.90    2.57   0 
   2   4 -19    7.04    3.14   0 
   2   6 -17   -0.09    3.15   0 
   3   8 -12    3.04    2.29   0 
   5   8 -15    0.26    2.46   0 
   7   5 -23    1.10    3.28   0 
   7   6 -22   -0.51    2.65   0
[truncated: 960,740 more chars]
