# Supplementary material for: Nitrogen Insertion via Asymmetric Condensation and Chirality Transfer: A Stereodivergent Entry to Cyanocyclopropanes
Source: Angew Chem Int Ed Engl. 2025 Apr 14;64(24):e202503056. doi: 10.1002/anie.202503056 (PMC12144887; doi:10.1002/anie.202503056)
Supplement: Supplementary file 3 — Supporting Information [file ANIE-64-e202503056-s002.zip]

Archive with 40 entries (40 files):
- 10a_THF.xyz
- 10a.xyz
- 12a_triplet.xyz
- 1a.xyz
- 2_DPPH.xyz
- 6a.xyz
- 7a_CPA.xyz
- cis-11a.xyz
- CPX1a.xyz
- CPX1b.xyz
- CPX1c.xyz
- CPX1d.xyz
- CPX2a.xyz
- CPX2b.xyz
- CPX2c.xyz
- CPX2d.xyz
- CPX3.xyz
- H2O_dimer.xyz
- H2O.xyz
- INT1a1.xyz
- INT1a2.xyz
- INT1b1.xyz
- INT1b2.xyz
- INT1c1.xyz
- INT1c2.xyz
- INT1d1.xyz
- INT1d2.xyz
- LiO2PPh2_THF.xyz
- THF.xyz
- trans-11a.xyz
- TS1a.xyz
- TS1b.xyz
- TS1c.xyz
- TS1d.xyz
- TS2a.xyz
- TS2b.xyz
- TS2c.xyz
- TS2d.xyz
- TS3_THF.xyz
- TS3.xyz
