# Supplementary material for: Nitrogen Insertion via Asymmetric Condensation and Chirality Transfer: A Stereodivergent Entry to Cyanocyclopropanes
Source: Angew Chem Int Ed Engl. 2025 Apr 14;64(24):e202503056. doi: 10.1002/anie.202503056 (PMC12144887; doi:10.1002/anie.202503056)
Supplement: Supplementary file 3 — Supporting Information [file ANIE-64-e202503056-s002.zip › 10a_THF.xyz]

59
Energy =
C     0.5161350   -1.0206876    1.7027984 
C     1.7807212   -1.8606878    1.5319558 
C     5.7608534    1.1020453   -0.0584670 
H     1.7622114   -2.7934219    2.1026002 
H     2.0882550   -2.0652912    0.5024235 
H     4.7379814    2.9707058    0.2728843 
N    -0.6836846   -1.4128271    1.3158604 
C     2.5462325   -0.6792950    2.2375055 
C     1.2108259    0.0547354    2.2665525 
Li    0.8035871    0.8041500    0.1898601 
H     0.8562656    0.8654030    2.8963282 
H     6.5613985    1.5466152   -0.6429711 
H     6.5459698   -0.9012768   -0.2029392 
C     5.7513491   -0.2728809    0.1910427 
C     4.7241149   -0.8421213    0.9432615 
H     4.7271378   -1.9128148    1.1374323 
C     3.6776318   -0.0573431    1.4481624 
H     2.9374278   -1.0026147    3.2153714 
C     3.7020085    1.3190676    1.1925367 
H     2.9004534    1.9381083    1.5916500 
C     4.7353961    1.8986421    0.4521958 
O    -1.6842174   -0.3285022    1.8776172 
P    -2.0391565    0.6337055    0.6676905 
O    -0.9209318    1.4645260    0.0841080 
C    -3.3083840    1.6899159    1.3885866 
C    -4.3940228    1.1446423    2.0888845 
C    -3.2093926    3.0773061    1.2273341 
C    -4.1882881    3.9131319    1.7639047 
C    -5.3676208    1.9832751    2.6250752 
C    -5.2662280    3.3671041    2.4614808 
H    -2.3604155    3.4847439    0.6865596 
H    -4.4679120    0.0688454    2.2178955 
H    -4.1089160    4.9894941    1.6395864 
H    -6.2054151    1.5599106    3.1717962 
H    -6.0282834    4.0189895    2.8796062 
C    -2.8141362   -0.3626047   -0.6235992 
C    -2.9422540    0.1811706   -1.9092551 
C    -3.3028791   -1.6487671   -0.3602551 
C    -3.9129120   -2.3813692   -1.3768228 
C    -3.5556477   -0.5540440   -2.9219362 
C    -4.0422132   -1.8353275   -2.6557038 
H    -3.1650901   -2.0775517    0.6265432 
H    -2.5456089    1.1723506   -2.1105376 
H    -4.2799017   -3.3836546   -1.1741333 
H    -3.6523967   -0.1300421   -3.9176527 
H    -4.5175238   -2.4102629   -3.4457952 
C     0.5670413   -1.0144844   -2.0341445 
O     1.4475121   -0.0541840   -1.3902822 
H     3.4623906    0.3396548   -1.4595564 
H     2.6106267    0.4676075   -3.0309402 
C     1.4787481   -2.1749356   -2.4736598 
H     1.2339246   -2.4968754   -3.4892568 
C     2.9183873   -1.5999038   -2.3787809 
H     1.3587075   -3.0359429   -1.8120343 
H     3.4968556   -1.7629977   -3.2920307 
C     2.7037830   -0.1109202   -2.1001557 
H     3.4625896   -2.0543697   -1.5473792 
H    -0.1893343   -1.2926421   -1.2983636 
H     0.0862436   -0.5252024   -2.8904379 
