# Supplementary material for: Nitrogen Insertion via Asymmetric Condensation and Chirality Transfer: A Stereodivergent Entry to Cyanocyclopropanes
Source: Angew Chem Int Ed Engl. 2025 Apr 14;64(24):e202503056. doi: 10.1002/anie.202503056 (PMC12144887; doi:10.1002/anie.202503056)
Supplement: Supplementary file 3 — Supporting Information [file ANIE-64-e202503056-s002.zip › 10a.xyz]

46
Energy =
C     1.2359652   -0.4628685    1.7502316 
C     2.5471114   -1.2247781    1.9351847 
C     5.6719216    0.7314905   -1.8333546 
H     2.6596393   -1.6234409    2.9472227 
H     2.7664692   -2.0173065    1.2129318 
H     6.8940589    2.0101457   -0.6049399 
N     0.0516152   -1.0235529    1.7399855 
C     3.2905205    0.1463324    1.7391897 
C     1.8945678    0.7684915    1.5688356 
Li    1.3767879    0.7405794   -0.5017663 
H     1.5590253    1.7795251    1.7913269 
H     6.2504134    0.9039307   -2.7361539 
H     4.2906633   -0.6319654   -2.7771360 
C     4.5670783   -0.1233352   -1.8571914 
C     3.8258284   -0.3388437   -0.6950610 
H     2.9912692   -1.0425090   -0.7198598 
C     4.1683999    0.2874141    0.5179227 
H     3.8562987    0.4474006    2.6310247 
C     5.2901474    1.1240213    0.5260596 
H     5.5777451    1.6108459    1.4552626 
C     6.0316447    1.3494295   -0.6360662 
O    -0.9731139    0.1670985    1.5797128 
P    -1.3980639    0.1610271    0.0501673 
O    -0.3429608    0.5305340   -0.9749941 
C    -2.7260470    1.3795309    0.0381207 
C    -3.6959985    1.4018673    1.0508175 
C    -2.7992338    2.2992926   -1.0155684 
C    -3.8334026    3.2336363   -1.0560714 
C    -4.7249010    2.3391936    1.0078363 
C    -4.7956757    3.2535159   -0.0459126 
H    -2.0392779    2.2759690   -1.7908850 
H    -3.6347235    0.6939455    1.8716816 
H    -3.8870280    3.9468210   -1.8738027 
H    -5.4715966    2.3590091    1.7965082 
H    -5.6007494    3.9823743   -0.0775749 
C    -2.1103535   -1.4448423   -0.3414082 
C    -2.6375018   -2.2652559    0.6646826 
C    -2.1878146   -1.8462748   -1.6814476 
C    -2.7932826   -3.0573822   -2.0129629 
C    -3.2404372   -3.4744977    0.3279886 
C    -3.3224216   -3.8697732   -1.0092376 
H    -1.7641734   -1.2112828   -2.4541026 
H    -2.5388160   -1.9669735    1.7030135 
H    -2.8494861   -3.3682209   -3.0524251 
H    -3.6377381   -4.1156010    1.1097970 
H    -3.7923730   -4.8147174   -1.2675818 
