# Supplementary material for: Nitrogen Insertion via Asymmetric Condensation and Chirality Transfer: A Stereodivergent Entry to Cyanocyclopropanes
Source: Angew Chem Int Ed Engl. 2025 Apr 14;64(24):e202503056. doi: 10.1002/anie.202503056 (PMC12144887; doi:10.1002/anie.202503056)
Supplement: Supplementary file 3 — Supporting Information [file ANIE-64-e202503056-s002.zip › 12a_triplet.xyz]

20
Energy =
C    -2.6524314   -0.5448292    1.3595941 
C    -1.2244455   -1.0433364    1.7312361 
C     2.1757132    0.1517385   -2.0466895 
H    -1.0691524   -1.2221614    2.7976571 
H    -0.9065695   -1.9099242    1.1476047 
H     0.6148697   -0.8398313   -3.1560222 
N    -3.8110133   -1.0660023    1.4915040 
C    -0.6859136    0.3345796    1.1821065 
C    -2.1195829    0.6693913    0.8413330 
H    -2.5837809    1.5225090    0.3549716 
H     2.8966562    0.1011860   -2.8575271 
H     3.5176515    1.1645249   -0.6979979 
C     2.5235388    0.7481763   -0.8350620 
C     1.5947549    0.8134846    0.2040686 
H     1.8682707    1.2806730    1.1475724 
C     0.3096697    0.2831923    0.0489401 
H    -0.2803639    0.9626253    1.9867292 
C    -0.0314937   -0.3102765   -1.1746890 
H    -1.0304076   -0.7184249   -1.3119250 
C     0.8940300   -0.3772943   -2.2134048 
