# Supplementary material for: Nitrogen Insertion via Asymmetric Condensation and Chirality Transfer: A Stereodivergent Entry to Cyanocyclopropanes
Source: Angew Chem Int Ed Engl. 2025 Apr 14;64(24):e202503056. doi: 10.1002/anie.202503056 (PMC12144887; doi:10.1002/anie.202503056)
Supplement: Supplementary file 3 — Supporting Information [file ANIE-64-e202503056-s002.zip › 1a.xyz]

21
Energy =
C    -3.0527175   -0.0430415    0.0000000 
C    -2.0123996    0.1763541    1.1056298 
C     3.0655536   -0.5997105    0.0000000 
H    -2.3012797    0.8371426    1.9271691 
H    -1.6709891   -0.7809470    1.5182977 
H     2.9084139   -0.5527909    2.1490404 
O    -4.2452106   -0.2194131    0.0000000 
C    -1.0481569    0.7193305    0.0000000 
C    -2.0123996    0.1763541   -1.1056298 
H    -2.3012797    0.8371426   -1.9271691 
H    -1.6709891   -0.7809470   -1.5182977 
H     4.1006456   -0.9288420    0.0000000 
H     2.9084139   -0.5527909   -2.1490404 
C     2.3954981   -0.3888355   -1.2053239 
C     1.0648310    0.0286158   -1.2032090 
H     0.5503342    0.1888348   -2.1476270 
C     0.3809105    0.2421876    0.0000000 
H    -1.0707367    1.8156896    0.0000000 
C     1.0648310    0.0286158    1.2032090 
H     0.5503342    0.1888348    2.1476270 
C     2.3954981   -0.3888355    1.2053239 
