# Supplementary material for: Nitrogen Insertion via Asymmetric Condensation and Chirality Transfer: A Stereodivergent Entry to Cyanocyclopropanes
Source: Angew Chem Int Ed Engl. 2025 Apr 14;64(24):e202503056. doi: 10.1002/anie.202503056 (PMC12144887; doi:10.1002/anie.202503056)
Supplement: Supplementary file 3 — Supporting Information [file ANIE-64-e202503056-s002.zip › 2_DPPH.xyz]

28
Energy =
N    -0.8269371    3.1768997    0.3400223 
P     0.0980288    1.1102000   -0.7738565 
O     0.3606101    2.2943225    0.3317710 
H    -0.8541872    3.4637767    1.3210696 
H    -0.5012937    3.9903476   -0.1899006 
C    -1.4731918   -0.2557705    1.1221168 
H    -0.6626977   -0.0973603    1.8280344 
H    -2.6975863   -1.3129377    2.5411935 
C    -2.6171030   -0.9412118    1.5235084 
C    -3.6587781   -1.1516178    0.6166863 
H    -4.5499603   -1.6879311    0.9308308 
C    -3.5545226   -0.6768415   -0.6911916 
H    -4.3649694   -0.8404688   -1.3959117 
C    -2.4103126    0.0097438   -1.0958430 
H    -2.3095133    0.3906006   -2.1076154 
C    -1.3656705    0.2254282   -0.1895161 
C     3.2361948   -0.8138732    1.0659159 
H     4.6444791   -2.1721735    0.1632009 
C     3.7806181   -1.5336622    0.0005617 
C     3.2218052   -1.4271115   -1.2738302 
H     3.6510159   -1.9794131   -2.1049139 
C     2.1157004   -0.6057463   -1.4840695 
H     1.6806186   -0.4987322   -2.4734706 
C     1.5581325    0.1104069   -0.4157097 
H     3.6789787   -0.8876833    2.0552391 
C     2.1274258    0.0049626    0.8617318 
H     1.7153230    0.5774757    1.6865794 
O    -0.0222073    1.5283705   -2.1926328 
