# Supplementary material for: Nitrogen Insertion via Asymmetric Condensation and Chirality Transfer: A Stereodivergent Entry to Cyanocyclopropanes
Source: Angew Chem Int Ed Engl. 2025 Apr 14;64(24):e202503056. doi: 10.1002/anie.202503056 (PMC12144887; doi:10.1002/anie.202503056)
Supplement: Supplementary file 3 — Supporting Information [file ANIE-64-e202503056-s002.zip › 6a.xyz]

46
Energy =
C     0.8794132    1.1811173    0.1091454 
C     2.0923747    0.3668546    0.4891365 
C     6.7756115    1.8264607   -1.4073227 
H     2.0156791   -0.1958193    1.4221241 
H     2.4054937   -0.3095817   -0.3144840 
H     6.2287471    3.8152714   -2.0336709 
N    -0.3816172    1.0497189    0.1716094 
C     2.8975573    1.7120459    0.4866319 
C     1.6863998    2.4161402   -0.2208307 
H     1.3255447    3.3629837    0.1865483 
H     1.8501867    2.5219623   -1.2993969 
H     7.7526274    1.8562215   -1.8809022 
H     7.0248316   -0.1733101   -0.6420196 
C     6.3662760    0.6879894   -0.7124925 
C     5.1094847    0.6496694   -0.1093300 
H     4.7985289   -0.2424227    0.4291256 
C     4.2421342    1.7459637   -0.1887514 
H     2.9854304    2.0843388    1.5138048 
C     4.6638731    2.8831585   -0.8881765 
H     4.0035360    3.7439962   -0.9613060 
C     5.9198987    2.9249586   -1.4928795 
O    -0.6852483   -0.3202031    0.6030084 
P    -2.1941337   -0.4001910    1.2467930 
O    -2.4289612    0.2610494    2.5537556 
C    -2.3250536   -2.2011128    1.3136101 
C    -1.7985265   -3.0491495    0.3287941 
C    -3.0170076   -2.7487382    2.4022591 
C    -3.1869774   -4.1289255    2.5000835 
C    -1.9674532   -4.4280583    0.4325673 
C    -2.6648374   -4.9683783    1.5152832 
H    -3.4034548   -2.0813784    3.1670392 
H    -1.2446674   -2.6309879   -0.5056708 
H    -3.7229485   -4.5492676    3.3463302 
H    -1.5532174   -5.0827382   -0.3291258 
H    -2.7962556   -6.0441359    1.5926881 
C    -3.2934379    0.2125197   -0.0496855 
C    -4.3706677    1.0193539    0.3355349 
C    -3.1166725   -0.1121635   -1.4012315 
C    -4.0110708    0.3637859   -2.3561783 
C    -5.2649134    1.4943739   -0.6233667 
C    -5.0870948    1.1656918   -1.9674765 
H    -2.2735540   -0.7245883   -1.7066327 
H    -4.4851252    1.2719665    1.3853765 
H    -3.8688054    0.1143362   -3.4039833 
H    -6.0981238    2.1229800   -0.3219295 
H    -5.7838032    1.5362420   -2.7144054 
