# Supplementary material for: Nitrogen Insertion via Asymmetric Condensation and Chirality Transfer: A Stereodivergent Entry to Cyanocyclopropanes
Source: Angew Chem Int Ed Engl. 2025 Apr 14;64(24):e202503056. doi: 10.1002/anie.202503056 (PMC12144887; doi:10.1002/anie.202503056)
Supplement: Supplementary file 3 — Supporting Information [file ANIE-64-e202503056-s002.zip › 7a_CPA.xyz]

154
Energy =
O    -1.1288087    0.7388888    0.9722398 
C    -1.5736396    1.7563234    0.1173218 
C    -2.9124514    1.6747384   -0.3438078 
C    -3.3818730    2.7339783   -1.0931581 
H    -4.4118337    2.7266997   -1.4373709 
C    -2.5401644    3.8014264   -1.4896457 
C    -1.1649927    3.8097889   -1.0838736 
C    -0.6993035    2.7789886   -0.2011462 
H     4.5243378    2.6648977    1.1060303 
C     2.8740773    1.5602250    0.3315000 
C     1.4832448    1.6223099    0.0714106 
O     0.8979582    0.4823137   -0.5061232 
C     0.6998582    2.7446468    0.2880411 
C     3.4558153    2.6707735    0.9091541 
C     1.2968419    3.8523201    0.9737993 
C     2.6967243    3.8078011    1.2778409 
P    -0.1110158   -0.3758045    0.4053739 
O    -0.8443244   -1.1237900   -0.7990938 
O     0.4088645   -1.1973426    1.5017829 
C    -3.7103319    0.4382550   -0.1019782 
C    -4.0008797   -0.4189472   -1.1909206 
C    -4.1179201    0.0905052    1.2034284 
C    -4.8122139   -1.1047971    1.4007318 
C    -4.6915139   -1.6098003   -0.9372670 
C    -5.1040702   -1.9731054    0.3463125 
H    -5.1295598   -1.3646103    2.4075965 
H    -4.9171132   -2.2778269   -1.7656664 
C     3.6689762    0.3562738   -0.0425330 
C     3.8737639    0.0529849   -1.4048689 
C     4.2264268   -0.4630905    0.9622102 
C     5.0156218   -1.5501273    0.5795115 
C     4.6689728   -1.0475318   -1.7356804 
C     5.2542900   -1.8573171   -0.7617813 
H     5.4440688   -2.1817274    1.3539594 
H     4.8392031   -1.2829031   -2.7847278 
H    -1.5581427   -1.7050325   -0.4814278 
C    -7.2537752   -3.0392110    1.1601256 
C    -5.8415428   -3.2726785    0.5839485 
C    -7.9970650   -4.3624759    1.3821458 
H    -7.1636192   -2.5065417    2.1169912 
H    -7.8202981   -2.3853932    0.4865258 
C    -7.1956162   -5.3059784    2.2883665 
H    -8.1637227   -4.8498202    0.4106532 
H    -8.9869188   -4.1685763    1.8126997 
C    -5.0451093   -4.2245088    1.5014476 
H    -5.9585863   -3.7705818   -0.3901561 
C    -5.7893816   -5.5469589    1.7243437 
H    -7.1107929   -4.8587584    3.2893280 
H    -7.7253667   -6.2584168    2.4098532 
H    -5.2127755   -6.1921265    2.3980079 
H    -5.8710670   -6.0807487    0.7665061 
H    -4.8797589   -3.7298548    2.4685241 
H    -4.0545897   -4.4079575    1.0680500 
C    -3.6787671   -0.1553360   -5.5870123 
C    -4.3560758    0.9733804   -4.7986590 
C    -2.5213445   -0.7708147   -4.7899501 
H    -4.4210398   -0.9370859   -5.8041221 
H    -3.3195353    0.2187347   -6.5532985 
C    -2.9854317   -1.2457353   -3.4061430 
H    -1.7272635   -0.0218951   -4.6607807 
H    -2.0803712   -1.6075551   -5.3450014 
C    -4.7955400    0.4957130   -3.4092879 
H    -3.6503883    1.8080559   -4.6798609 
H    -5.2184719    1.3617814   -5.3543281 
C    -3.5988249   -0.0742571   -2.6141307 
H    -3.7298658   -2.0438208   -3.5316134 
H    -2.1404764   -1.6695526   -2.8555733 
H    -2.8340165    0.7095814   -2.5679170 
H    -5.5587894   -0.2896778   -3.5051611 
H    -5.2611231    1.3158353   -2.8517418 
C    -3.8575899    1.0047861    2.3827532 
C    -3.1509643    0.2930481    3.5527937 
C    -5.1629017    1.6681335    2.8733703 
H    -3.1983928    1.8152936    2.0498505 
C    -4.8853376    2.6451833    4.0231019 
H    -5.8570310    0.8848958    3.2094442 
H    -5.6487544    2.1858021    2.0373758 
C    -2.8636482    1.2765683    4.6936714 
H    -3.7925683   -0.5161983    3.9286241 
H    -2.2236381   -0.1665827    3.1979188 
C    -4.1506676    1.9555512    5.1805863 
H    -4.2671403    3.4725730    3.6458127 
H    -5.8251680    3.0871819    4.3761927 
H    -3.9245353    2.6811539    5.9713664 
H    -4.8114324    1.1967724    5.6246520 
H    -2.1596485    2.0419375    4.3369322 
H    -2.3700740    0.7553074    5.5225489 
C     5.4848104   -4.3770639   -0.6829814 
C     6.1068781   -3.0450209   -1.1523675 
C     6.3429748   -5.5781419   -1.0996805 
H     5.3893627   -4.3576919    0.4114730 
H     4.4693245   -4.4678609   -1.0858719 
C     7.7802638   -5.4425964   -0.5802486 
H     6.3609514   -5.6453254   -2.1971774 
H     5.8907315   -6.5077871   -0.7332260 
C     7.5516053   -2.9203365   -0.6257846 
H     6.1553900   -3.0708669   -2.2513418 
C     8.4094596   -4.1218213   -1.0425416 
H     7.7701033   -5.4713821    0.5189765 
H     8.3883626   -6.2918807   -0.9147882 
H     9.4230047   -4.0188474   -0.6359824 
H     8.5067640   -4.1326054   -2.1378521 
H     7.5254158   -2.8534940    0.4707336 
H     7.9938685   -1.9849664   -0.9887609 
C     4.3449907   -0.5899617    5.3571314 
C     4.9293365    0.6284331    4.6296264 
C     3.1073404   -1.1289421    4.6275790 
H     5.1085114   -1.3803878    5.4028087 
H     4.0962408   -0.3287930    6.3932123 
C     3.4176549   -1.4522578    3.1609581 
H     2.3054444   -0.3780128    4.6642063 
H     2.7254237   -2.0228754    5.1354842 
C     5.2291023    0.3101223    3.1593294 
H     4.2066117    1.4560868    4.6738496 
H     5.8400659    0.9744898    5.1343481 
C     3.9694934   -0.2086298    2.4345398 
H     4.1610968   -2.2607657    3.1193771 
H     2.5183463   -1.8011345    2.6461592 
H     3.2020582    0.5705468    2.5154640 
H     6.0157960   -0.4552281    3.0966320 
H     5.6160806    1.1993081    2.6466404 
C     3.2721301    0.8965328   -2.5112813 
C     2.3602780    0.0776282   -3.4476255 
C     4.3458596    1.6382865   -3.3336327 
H     2.6458850    1.6710527   -2.0534907 
C     3.6950111    2.5435894   -4.3882277 
H     4.9973467    0.9024301   -3.8253828 
H     4.9817085    2.2272260   -2.6616784 
C     1.7008743    0.9845421   -4.4938542 
H     2.9594332   -0.6906606   -3.9560054 
H     1.6017011   -0.4430315   -2.8556402 
C     2.7529420    1.7519997   -5.3058730 
H     3.1212085    3.3299412   -3.8762714 
H     4.4673576    3.0495442   -4.9805783 
H     2.2662778    2.4263163   -6.0212251 
H     3.3436981    1.0355372   -5.8950286 
H     1.0417923    1.7006559   -3.9816662 
H     1.0645207    0.3899209   -5.1608794 
C    -3.0174439    4.8309115   -2.3420205 
C    -2.1713897    5.8096511   -2.8114681 
H    -4.0649656    4.8175608   -2.6329919 
H    -2.5461229    6.5876773   -3.4701913 
C    -0.3133657    4.8137567   -1.6126383 
C    -0.8043948    5.7878753   -2.4545707 
H     0.7388664    4.8044787   -1.3519586 
H    -0.1323850    6.5429138   -2.8523068 
C     0.5458774    4.9766131    1.4027057 
C     1.1520369    6.0193437    2.0686956 
H    -0.5210861    5.0015730    1.2084637 
H     0.5574488    6.8672064    2.3965475 
C     3.2922756    4.9060268    1.9510540 
C     2.5395523    5.9921713    2.3361333 
H     4.3566223    4.8643803    2.1687872 
H     3.0054946    6.8234833    2.8572266 
