# Supplementary material for: Nitrogen Insertion via Asymmetric Condensation and Chirality Transfer: A Stereodivergent Entry to Cyanocyclopropanes
Source: Angew Chem Int Ed Engl. 2025 Apr 14;64(24):e202503056. doi: 10.1002/anie.202503056 (PMC12144887; doi:10.1002/anie.202503056)
Supplement: Supplementary file 3 — Supporting Information [file ANIE-64-e202503056-s002.zip › cis-11a.xyz]

20
Energy =
C     2.0285803   -0.7357148    1.5972888 
C     0.7004790    1.4176850    1.9248600 
C    -0.8691618   -0.6120222   -2.7133594 
H     1.3590882    1.8788841    1.1974639 
H     0.4120364    2.0550643    2.7533662 
H     1.1288089    0.1305667   -3.0340720 
N     2.9072952   -1.2926312    1.0802841 
C    -0.2837876    0.4019559    1.4227026 
C     0.9497627   -0.0448851    2.2381030 
H     0.7523160   -0.3792050    3.2521602 
H    -1.0280882   -0.8744908   -3.7551846 
H    -2.8174958   -1.2783820   -2.0731312 
C    -1.8713014   -0.8389033   -1.7703232 
C    -1.6605856   -0.5035852   -0.4343723 
H    -2.4437417   -0.6846508    0.2983883 
C    -0.4507323    0.0675906   -0.0169656 
H    -1.2020150    0.3189712    1.9973235 
C     0.5479399    0.2938944   -0.9735537 
H     1.5004519    0.7261004   -0.6824658 
C     0.3401508   -0.0462423   -2.3085128 
