# Supplementary material for: Nitrogen Insertion via Asymmetric Condensation and Chirality Transfer: A Stereodivergent Entry to Cyanocyclopropanes
Source: Angew Chem Int Ed Engl. 2025 Apr 14;64(24):e202503056. doi: 10.1002/anie.202503056 (PMC12144887; doi:10.1002/anie.202503056)
Supplement: Supplementary file 3 — Supporting Information [file ANIE-64-e202503056-s002.zip › CPX1a.xyz]

203
Energy =
C     3.5923774    0.3841980    1.3425065 
C     2.7164669   -0.0259335    2.5143509 
C     5.5037168    0.5617648    6.9867860 
H     2.3207529    0.8334324    3.0653141 
H     1.8744700   -0.6783771    2.2752837 
H     6.3333165   -1.4235798    7.1043204 
N     3.0139797   -2.1247310    0.1357849 
C     3.9697968   -0.7078884    3.1532310 
C     4.8525140   -0.1797836    1.9586609 
H     5.5688361    0.5980473    2.2470105 
H     5.3557365   -0.9315309    1.3465798 
H     5.9100107    0.8792916    7.9426008 
H     4.5342310    2.4444709    6.5830865 
C     4.7319894    1.4382961    6.2235380 
C     4.2087255    1.0291517    4.9972993 
H     3.6144014    1.7300813    4.4184266 
C     4.4372608   -0.2652465    4.5128130 
H     3.8850034   -1.7955765    3.1202602 
C     5.2063339   -1.1376200    5.2943567 
H     5.3890548   -2.1481475    4.9356042 
C     5.7407693   -0.7294135    6.5152835 
O     3.4675045   -1.6114930   -1.1657560 
P     3.4745535   -2.7655765   -2.3279671 
O     4.2064700   -4.0024887   -1.9388098 
C     4.1704800   -1.7646426   -3.6579565 
C     5.1875937   -0.8353608   -3.3949605 
C     3.7237764   -1.9475883   -4.9732223 
C     4.2850848   -1.2092594   -6.0131029 
C     5.7404607   -0.0945853   -4.4368513 
C     5.2906500   -0.2794815   -5.7454132 
H     2.9328653   -2.6629309   -5.1785291 
H     5.5255591   -0.6840369   -2.3751873 
H     3.9355706   -1.3562904   -7.0306510 
H     6.5183655    0.6339302   -4.2271272 
H     5.7220523    0.3020727   -6.5553226 
C     1.7430504   -3.0903048   -2.6993004 
C     1.3005357   -4.4182514   -2.7834238 
C     0.8280860   -2.0386236   -2.8353680 
C    -0.5199289   -2.3112405   -3.0370699 
C    -0.0501784   -4.6864017   -2.9992781 
C    -0.9586074   -3.6327498   -3.1187875 
H     1.1654967   -1.0102739   -2.7688030 
H     2.0228372   -5.2202944   -2.6631653 
H    -1.2196024   -1.4907138   -3.1282323 
H    -0.3957109   -5.7146650   -3.0596816 
H    -2.0142209   -3.8415924   -3.2718588 
O     3.4089590    1.0078474    0.3067506 
H     3.2693227   -3.1205265    0.1293947 
H     1.9878189   -2.0438449    0.0793362 
O    -1.2856072    0.5798620   -1.0772086 
C    -1.7669998    1.8779311   -1.3197340 
C    -1.6112358    2.3943335   -2.6305158 
C    -1.9919325    3.7032666   -2.8425640 
H    -1.9059566    4.1239399   -3.8409074 
C    -2.5171626    4.5075036   -1.8000343 
C    -2.7670225    3.9201291   -0.5169261 
C    -2.4342779    2.5427310   -0.3074159 
H    -3.7715474   -0.0397049    4.2275627 
C    -2.1937328    0.4585887    2.8850053 
C    -1.8905286    1.1424328    1.6821024 
O    -0.5526500    1.2011137    1.2852868 
C    -2.8313338    1.8137321    0.9206524 
C    -3.5125825    0.4502096    3.2926751 
C    -4.2093349    1.7217404    1.3053160 
C    -4.5422392    1.0408536    2.5213340 
P    -0.0523979    0.4240721   -0.0470837 
O     1.0566815    1.3779866   -0.5825427 
O     0.2783716   -0.9969357    0.1596658 
C    -1.2353075    1.4921885   -3.7609967 
C     0.0622549    1.4799822   -4.3035849 
C    -2.2481332    0.6719414   -4.3101899 
C    -1.9350191   -0.1324237   -5.4077111 
C     0.3300328    0.6428257   -5.3934426 
C    -0.6533250   -0.1655944   -5.9644998 
H    -2.7102349   -0.7613974   -5.8419034 
H     1.3353935    0.6331185   -5.8025218 
C    -1.1376054   -0.1936757    3.7166919 
C    -0.4779988    0.5541362    4.7063524 
C    -0.8473024   -1.5655996    3.5451684 
C     0.0590657   -2.1660081    4.4188117 
C     0.4221181   -0.0943641    5.5630251 
C     0.6806059   -1.4598577    5.4569595 
H     0.2817602   -3.2230739    4.2982619 
H     0.9200696    0.4866838    6.3329788 
H     2.0047454    1.2280049   -0.1995467 
C    -0.0512077   -2.5242861   -6.5981485 
C    -0.3678949   -1.1051351   -7.1206402 
C     0.1966365   -3.5133707   -7.7424073 
H     0.8335600   -2.4669892   -5.9512689 
H    -0.8712746   -2.8714608   -5.9614800 
C     1.2988729   -3.0160966   -8.6857828 
H    -0.7334213   -3.6429479   -8.3146822 
H     0.4572724   -4.4972066   -7.3337173 
C     0.7514258   -0.6254239   -8.0583489 
H    -1.2910971   -1.1781717   -7.7163655 
C     0.9767113   -1.6112482   -9.2120903 
H     2.2539696   -2.9884319   -8.1413452 
H     1.4317884   -3.7151191   -9.5202516 
H     1.7855699   -1.2516641   -9.8599645 
H     0.0705102   -1.6574029   -9.8330300 
H     1.6855894   -0.5315983   -7.4896217 
H     0.5125696    0.3734575   -8.4429616 
C     3.7416616    3.8436246   -3.8971077 
C     2.4155839    4.5633930   -4.1759090 
C     3.5276937    2.6528909   -2.9554590 
H     4.1628659    3.4814782   -4.8466829 
H     4.4709415    4.5437389   -3.4710964 
C     2.4887889    1.6802247   -3.5240105 
H     3.1822055    3.0189841   -1.9793796 
H     4.4714550    2.1262403   -2.7780003 
C     1.3591756    3.5939931   -4.7201840 
H     2.0444707    5.0077967   -3.2413079 
H     2.5672394    5.3888261   -4.8827418 
C     1.1464635    2.3943734   -3.7694833 
H     2.8685556    1.2611199   -4.4645762 
H     2.3445689    0.8427689   -2.8364264 
H     0.8086279    2.7909667   -2.8046472 
H     1.6746063    3.2122291   -5.7016925 
H     0.4064480    4.1144536   -4.8761515 
C    -3.6484602    0.6363250   -3.7229097 
C    -3.9177957   -0.6866810   -2.9718671 
C    -4.7524492    0.8864100   -4.7675714 
H    -3.7296100    1.4427312   -2.9851226 
C    -6.1352527    0.9061636   -4.1021849 
H    -4.7273386    0.0957216   -5.5297966 
H    -4.5601317    1.8336647   -5.2854811 
C    -5.3041392   -0.6835190   -2.3167085 
H    -3.8442184   -1.5201508   -3.6857468 
H    -3.1446423   -0.8420271   -2.2128624 
C    -6.4086296   -0.3990017   -3.3422780 
H    -6.1808301    1.7499353   -3.3981896 
H    -6.9136640    1.0791062   -4.8553333 
H    -7.3853488   -0.3517181   -2.8454654 
H    -6.4572500   -1.2292956   -4.0618101 
H    -5.3276043    0.0867851   -1.5339000 
H    -5.4839812   -1.6434483   -1.8169906 
C     0.7264683   -3.2836297    7.1863248 
C     1.5595038   -2.2127010    6.4421974 
C     1.5882201   -4.1124603    8.1461821 
H    -0.0672405   -2.7710577    7.7483010 
H     0.2271643   -3.9373524    6.4627235 
C     2.3251819   -3.2151425    9.1478206 
H     2.3256565   -4.6844139    7.5643370 
H     0.9634790   -4.8440306    8.6731614 
C     2.2762288   -1.3209433    7.4643907 
H     2.3327718   -2.7436850    5.8634744 
C     3.1486768   -2.1502933    8.4143304 
H     1.5895746   -2.7203834    9.7983453 
H     2.9707358   -3.8182130    9.7980216 
H     3.6503257   -1.4891284    9.1312131 
H     3.9404528   -2.6428128    7.8335032 
H     1.5239636   -0.7782768    8.0554748 
H     2.8866942   -0.5713420    6.9518752 
C    -2.7051799   -4.6659556    1.0015425 
C    -3.5828733   -3.6012674    1.6746313 
C    -1.3234140   -4.1058637    0.6383954 
H    -2.5804540   -5.5142756    1.6904352 
H    -3.2051034   -5.0563326    0.1061038 
C    -0.6425973   -3.4850133    1.8624397 
H    -1.4230053   -3.3337347   -0.1342101 
H    -0.6933044   -4.8960375    0.2130856 
C    -2.8749923   -2.9617960    2.8773621 
H    -3.8170456   -2.8110492    0.9467172 
H    -4.5392279   -4.0386058    1.9876209 
C    -1.5189374   -2.3631855    2.4442673 
H    -0.4837187   -4.2648540    2.6209482 
H     0.3369060   -3.0818336    1.5908029 
H    -1.7257165   -1.6681989    1.6208603 
H    -2.6992999   -3.7133269    3.6603095 
H    -3.5086121   -2.1839480    3.3152977 
C    -0.7154764    2.0444460    4.8536866 
C     0.5310172    2.8573841    4.4452759 
C    -1.1702648    2.4404206    6.2718034 
H    -1.5223948    2.3296309    4.1674122 
C    -1.4325280    3.9488272    6.3679285 
H    -0.3938372    2.1590103    6.9962859 
H    -2.0712192    1.8745185    6.5375289 
C     0.2735802    4.3656361    4.5475596 
H     1.3668446    2.5788303    5.1027773 
H     0.8157832    2.5896613    3.4212151 
C    -0.1948823    4.7565106    5.9551174 
H    -2.2710314    4.2104023    5.7063289 
H    -1.7383912    4.2138605    7.3873373 
H    -0.4089108    5.8311830    6.0003605 
H     0.6164157    4.5628424    6.6720237 
H    -0.4985324    4.6459468    3.8167571 
H     1.1798970    4.9215364    4.2777516 
C    -2.8372486    5.8740707   -2.0059936 
C    -3.3606369    6.6391956   -0.9878932 
H    -2.6523866    6.3081080   -2.9855097 
H    -3.5953942    7.6862230   -1.1563824 
C    -3.2969813    4.7374076    0.5136574 
C    -3.5832791    6.0655601    0.2843166 
H    -3.4642485    4.3033457    1.4939203 
H    -3.9789579    6.6786338    1.0889926 
C    -5.2666295    2.2355975    0.5099225 
C    -6.5788078    2.1137081    0.9116341 
H    -5.0326093    2.7214014   -0.4304840 
H    -7.3720804    2.5063829    0.2818794 
C    -5.9025232    0.9488468    2.9147285 
C    -6.9030094    1.4759889    2.1302255 
H    -6.1388613    0.4371978    3.8444986 
H    -7.9415012    1.3916089    2.4369579 
