# Supplementary material for: Nitrogen Insertion via Asymmetric Condensation and Chirality Transfer: A Stereodivergent Entry to Cyanocyclopropanes
Source: Angew Chem Int Ed Engl. 2025 Apr 14;64(24):e202503056. doi: 10.1002/anie.202503056 (PMC12144887; doi:10.1002/anie.202503056)
Supplement: Supplementary file 3 — Supporting Information [file ANIE-64-e202503056-s002.zip › CPX1b.xyz]

203
Energy =
C    -3.0392413   -0.3914278    1.4083220 
C    -3.1127779   -1.2375055    0.1587282 
C    -7.0885127   -4.5949547   -0.2805032 
H    -2.7978019   -2.2674532    0.3706863 
H    -2.5619108   -0.8630961   -0.7058559 
H    -5.6428368   -5.1639537   -1.7762272 
N    -3.3285030    1.9303738   -0.5779056 
C    -4.6662973   -1.0523383    0.2045032 
C    -4.5382697   -0.4078841    1.6252491 
H    -4.8149258   -1.0924353    2.4363679 
H    -4.9952324    0.5695413    1.7970875 
H    -7.6918666   -5.4899011   -0.4019201 
H    -8.3489180   -3.7536723    1.2513277 
C    -7.4554467   -3.6206459    0.6475022 
C    -6.6730267   -2.4767000    0.8112107 
H    -6.9647002   -1.7279030    1.5435527 
C    -5.5150223   -2.2842521    0.0493299 
H    -4.9593848   -0.2825886   -0.5151678 
C    -5.1634938   -3.2645855   -0.8874710 
H    -4.2659694   -3.1307292   -1.4841072 
C    -5.9388373   -4.4110710   -1.0505000 
O    -3.6060492    2.8177185    0.5650271 
P    -2.5848939    4.1010944    0.6367932 
O    -2.2817826    4.6907042   -0.6971715 
C    -3.5079898    5.1473211    1.7815229 
C    -4.9083605    5.1173286    1.8313666 
C    -2.8066135    6.0762254    2.5642905 
C    -3.4976927    6.9626462    3.3869160 
C    -5.5953638    6.0024376    2.6606619 
C    -4.8924513    6.9250024    3.4371029 
H    -1.7208349    6.0986576    2.5300735 
H    -5.4495915    4.3985955    1.2247920 
H    -2.9490245    7.6804114    3.9900407 
H    -6.6806147    5.9726458    2.7007222 
H    -5.4309492    7.6139981    4.0818402 
C    -1.1167448    3.5404091    1.5147426 
C     0.1180254    3.5568482    0.8565631 
C    -1.1921025    3.1068625    2.8477613 
C    -0.0381850    2.7076875    3.5150418 
C     1.2709367    3.1638449    1.5319031 
C     1.1944968    2.7424723    2.8580124 
H    -2.1521233    3.0785542    3.3548938 
H     0.1693366    3.8799469   -0.1766339 
H    -0.0988194    2.3639344    4.5435386 
H     2.2201057    3.1828008    1.0117799 
H     2.0946036    2.4278235    3.3791933 
O    -2.1343010    0.1699788    2.0089282 
H    -0.6489729    0.0712793    1.4970937 
H    -3.3447106    2.5640024   -1.3851079 
O     0.5120080   -1.5969362   -0.8532664 
C     1.5953075   -2.3547913   -0.3887605 
C     1.3336082   -3.3854956    0.5504673 
C     2.4092861   -4.1432548    0.9684890 
H     2.2381144   -4.9696099    1.6517523 
C     3.7334150   -3.8697123    0.5496885 
C     3.9685138   -2.8236020   -0.3996104 
C     2.8460356   -2.1017628   -0.9213341 
H     3.8300291    1.7595896   -4.5261090 
C     2.8845025    1.2780604   -2.6795154 
C     2.5847023    0.2143582   -1.7904029 
O     1.8944661    0.5250264   -0.6074652 
C     3.0139722   -1.0871485   -1.9863408 
C     3.5556601    0.9603391   -3.8432250 
C     3.6266582   -1.4196964   -3.2379422 
C     3.9000257   -0.3719204   -4.1748772 
P     0.4003834   -0.0460026   -0.3926021 
O     0.3158032   -0.0165636    1.1667720 
O    -0.6893842    0.5991949   -1.1501085 
C    -0.0490605   -3.6893959    1.0238680 
C    -0.4319967   -3.3984072    2.3496129 
C    -0.9535007   -4.3266477    0.1466392 
C    -2.2165339   -4.6832838    0.6226016 
C    -1.7147180   -3.7659535    2.7765420 
C    -2.6193899   -4.4160955    1.9362379 
H    -2.9151653   -5.1775832   -0.0488797 
H    -2.0064282   -3.5336696    3.7954499 
C     2.5866857    2.6973703   -2.3228807 
C     3.5162963    3.4100988   -1.5422796 
C     1.4090047    3.3199873   -2.7871071 
C     1.1843883    4.6549726   -2.4482237 
C     3.2374632    4.7427758   -1.2117759 
C     2.0782074    5.3824130   -1.6529398 
H     0.2741323    5.1424947   -2.7870663 
H     3.9503667    5.2886470   -0.6011209 
H    -2.3413026    1.6408584   -0.4912564 
C    -4.4605355   -4.2265594    3.7141996 
C    -4.0021869   -4.8472986    2.3872714 
C    -5.8866276   -4.6658805    4.0690984 
H    -3.7804920   -4.5390454    4.5195098 
H    -4.4021286   -3.1323210    3.6579164 
C    -5.9960240   -6.1946465    4.1375035 
H    -6.5764094   -4.2884948    3.3028716 
H    -6.1901806   -4.2194418    5.0239438 
C    -4.0971175   -6.3876070    2.4733947 
H    -4.7110030   -4.5279486    1.6093414 
C    -5.5191646   -6.8378921    2.8289399 
H    -5.3777730   -6.5645561    4.9682525 
H    -7.0294199   -6.4920240    4.3536869 
H    -5.5600028   -7.9314507    2.9044438 
H    -6.1971158   -6.5453044    2.0151661 
H    -3.3889320   -6.7418822    3.2360687 
H    -3.7837308   -6.8285723    1.5201888 
C     1.6872849   -1.9436770    5.9440363 
C     2.2802392   -3.0914344    5.1159674 
C     0.9430349   -0.9417688    5.0516989 
H     0.9831201   -2.3591022    6.6795300 
H     2.4776247   -1.4377395    6.5120055 
C    -0.1204854   -1.6419759    4.1966956 
H     1.6576761   -0.4378904    4.3861511 
H     0.4762085   -0.1620627    5.6661132 
C     1.2123738   -3.7624487    4.2429613 
H     3.0727307   -2.6979064    4.4635094 
H     2.7495456   -3.8325486    5.7748399 
C     0.5263688   -2.7305594    3.3189916 
H    -0.8664723   -2.0990351    4.8619142 
H    -0.6501822   -0.9155803    3.5774499 
H     1.3112934   -2.2439366    2.7270384 
H     0.4448958   -4.2288972    4.8771277 
H     1.6593798   -4.5659854    3.6490002 
C    -0.5666238   -4.6575625   -1.2808765 
C    -1.5024997   -4.0075908   -2.3177174 
C    -0.4866209   -6.1797986   -1.5171985 
H     0.4373119   -4.2588373   -1.4652377 
C    -0.0207230   -6.4885131   -2.9460357 
H    -1.4772846   -6.6236300   -1.3448019 
H     0.1946213   -6.6290649   -0.7846614 
C    -1.0295569   -4.3078689   -3.7451001 
H    -2.5190964   -4.4026019   -2.1820571 
H    -1.5424405   -2.9271966   -2.1460454 
C    -0.9267727   -5.8193585   -3.9884839 
H     1.0073604   -6.1193591   -3.0727422 
H     0.0097283   -7.5731141   -3.1067983 
H    -0.5523506   -6.0181015   -4.9999284 
H    -1.9317716   -6.2623697   -3.9286581 
H    -0.0444222   -3.8449921   -3.8991377 
H    -1.7112885   -3.8496836   -4.4717815 
C     2.9232278    7.6642983   -0.8262809 
C     1.7288110    6.8117654   -1.2786651 
C     2.4910431    9.1063900   -0.5278937 
H     3.3548582    7.2308533    0.0871590 
H     3.7099423    7.6485441   -1.5908226 
C     1.3856246    9.1460361    0.5360484 
H     2.1195873    9.5703213   -1.4529757 
H     3.3553655    9.6978702   -0.2016737 
C     0.6227332    6.8429368   -0.1982698 
H     1.3070158    7.2844406   -2.1796570 
C     0.1907915    8.2793026    0.1190669 
H     1.7901309    8.7690479    1.4868238 
H     1.0661276   10.1803073    0.7139580 
H    -0.5731501    8.2740512    0.9065184 
H    -0.2810599    8.7164530   -0.7725031 
H     1.0131590    6.3633233    0.7105174 
H    -0.2379019    6.2515364   -0.5273519 
C    -1.6571707    2.0509264   -5.6969199 
C    -0.1788507    1.7309033   -5.9594678 
C    -1.9761405    2.0234766   -4.1954747 
H    -1.8821137    3.0526174   -6.0909813 
H    -2.2984305    1.3448270   -6.2391226 
C    -1.0406883    2.9566245   -3.4190889 
H    -1.8591436    1.0019226   -3.8087770 
H    -3.0225155    2.3122970   -4.0311224 
C     0.7510446    2.6432143   -5.1480281 
H     0.0212665    0.6870858   -5.6778517 
H     0.0444192    1.8196764   -7.0301437 
C     0.4231739    2.5486838   -3.6420055 
H    -1.1991259    3.9869603   -3.7648744 
H    -1.2666961    2.9479187   -2.3510644 
H     0.5058564    1.4910790   -3.3587915 
H     0.6340184    3.6878306   -5.4697014 
H     1.7959307    2.3689529   -5.3270460 
C     4.8007222    2.7550720   -1.0632197 
C     4.7454478    2.3693599    0.4304445 
C     6.0518740    3.6094287   -1.3425966 
H     4.9266972    1.8207531   -1.6242437 
C     7.3269832    2.8667684   -0.9220327 
H     5.9858814    4.5553743   -0.7882424 
H     6.0893215    3.8682057   -2.4075215 
C     6.0215630    1.6353416    0.8612225 
H     4.6231360    3.2833240    1.0301754 
H     3.8688361    1.7401473    0.6150769 
C     7.2753376    2.4653511    0.5581802 
H     7.4344979    1.9620100   -1.5379517 
H     8.2081792    3.4899957   -1.1174819 
H     8.1781516    1.9061569    0.8327289 
H     7.2638004    3.3746666    1.1765424 
H     6.0796983    0.6781001    0.3234836 
H     5.9724747    1.3924794    1.9297948 
C     4.8363226   -4.6005790    1.0625459 
C     6.1236632   -4.2950257    0.6830381 
H     4.6432065   -5.3986260    1.7752580 
H     6.9612468   -4.8554076    1.0882002 
C     5.3082580   -2.5202236   -0.7541982 
C     6.3587597   -3.2366539   -0.2236753 
H     5.4994954   -1.7067258   -1.4452575 
H     7.3778096   -2.9823643   -0.5008497 
C     3.9388469   -2.7545181   -3.6041710 
C     4.5186529   -3.0352992   -4.8219730 
H     3.7048543   -3.5586674   -2.9148312 
H     4.7409912   -4.0648078   -5.0878406 
C     4.5138241   -0.6933269   -5.4131203 
C     4.8208263   -1.9967036   -5.7318657 
H     4.7247604    0.1125554   -6.1117204 
H     5.2834630   -2.2322212   -6.6859298 
