# Supplementary material for: Nitrogen Insertion via Asymmetric Condensation and Chirality Transfer: A Stereodivergent Entry to Cyanocyclopropanes
Source: Angew Chem Int Ed Engl. 2025 Apr 14;64(24):e202503056. doi: 10.1002/anie.202503056 (PMC12144887; doi:10.1002/anie.202503056)
Supplement: Supplementary file 3 — Supporting Information [file ANIE-64-e202503056-s002.zip › CPX1c.xyz]

203
Energy =
C     3.5381224    0.6542838    1.6686352 
C     2.5500962    0.1711020    2.7155561 
C     3.7516434   -4.8544565    3.8100560 
H     2.1308355    1.0044439    3.2880796 
H     1.7121735   -0.4281370    2.3575783 
H     5.5774706   -4.5548462    4.9182366 
N     3.1809404   -1.6212990    0.2807252 
C     3.7283512   -0.5449606    3.4417244 
C     4.7357364    0.0639595    2.3910016 
H     5.4113944    0.8274112    2.7928190 
H     5.3089180   -0.6528180    1.7999250 
H     3.7676982   -5.9356073    3.9119352 
H     1.9142826   -4.8148537    2.6812555 
C     2.7163838   -4.2270365    3.1190044 
C     2.6958780   -2.8374425    2.9920448 
H     1.8628874   -2.3695814    2.4798334 
C     3.7091177   -2.0489233    3.5451054 
H     3.9010428   -0.1278273    4.4377943 
C     4.7435985   -2.6923538    4.2392632 
H     5.5351830   -2.0959299    4.6881770 
C     4.7675087   -4.0789608    4.3722989 
O     3.6335639   -1.1697024   -1.0404051 
P     3.7543974   -2.4176860   -2.0960701 
O     4.5561477   -3.5633259   -1.5859793 
C     4.4219262   -1.4992315   -3.4958990 
C     5.4127842   -0.5258130   -3.3022482 
C     3.9780068   -1.7879816   -4.7922536 
C     4.5098516   -1.1038977   -5.8838057 
C     5.9384077    0.1581406   -4.3956974 
C     5.4865385   -0.1271159   -5.6857154 
H     3.2082322   -2.5387504   -4.9411349 
H     5.7510233   -0.2961664   -2.2970606 
H     4.1581321   -1.3291907   -6.8865899 
H     6.6948750    0.9221592   -4.2413089 
H     5.8951314    0.4126623   -6.5354209 
C     2.0536402   -2.8840138   -2.4657862 
C     1.7132738   -4.2438449   -2.5023084 
C     1.0631680   -1.9104660   -2.6498418 
C    -0.2579851   -2.2920843   -2.8581764 
C     0.3903097   -4.6217406   -2.7262180 
C    -0.5935060   -3.6455665   -2.8996187 
H     1.3205937   -0.8576686   -2.6165043 
H     2.4911943   -4.9840228   -2.3395658 
H    -1.0178184   -1.5316168   -2.9870127 
H     0.1248366   -5.6749433   -2.7539075 
H    -1.6274784   -3.9399698   -3.0586071 
O     3.4470546    1.3703031    0.6790439 
H     3.5594220   -2.5702493    0.3918515 
H     2.1559446   -1.6762614    0.1915423 
O    -1.2170739    0.8147333   -0.8754709 
C    -1.6276978    2.1281424   -1.1634207 
C    -1.4465499    2.5823038   -2.4927752 
C    -1.7517569    3.9014298   -2.7566377 
H    -1.6425739    4.2775749   -3.7703791 
C    -2.2247563    4.7750022   -1.7452551 
C    -2.5064632    4.2528633   -0.4406629 
C    -2.2560343    2.8669635   -0.1785466 
H    -3.8402732    0.4821718    4.3858139 
C    -2.2122699    0.8342202    3.0571601 
C    -1.8357010    1.4795033    1.8526560 
O    -0.4887608    1.4323732    1.4864415 
C    -2.7137076    2.2022853    1.0638633 
C    -3.5307431    0.9400475    3.4501307 
C    -4.1018361    2.2140773    1.4258117 
C    -4.5014959    1.5929422    2.6534253 
P     0.0070670    0.6394578    0.1606653 
O     1.1373371    1.5624765   -0.3846800 
O     0.3060919   -0.7879894    0.3819599 
C    -1.1158941    1.6166311   -3.5821063 
C     0.1535844    1.5976271   -4.1925474 
C    -2.1371192    0.7469360   -4.0256570 
C    -1.8715871   -0.1019660   -5.1038433 
C     0.3741456    0.7177158   -5.2565936 
C    -0.6271787   -0.1316276   -5.7342985 
H    -2.6544153   -0.7697568   -5.4588513 
H     1.3572098    0.6971252   -5.7210068 
C    -1.2247036    0.0663463    3.8720108 
C    -0.4809556    0.7159759    4.8707905 
C    -1.0702280   -1.3204237    3.6465649 
C    -0.1861616   -2.0286430    4.4590023 
C     0.4078321   -0.0365322    5.6515351 
C     0.5600091   -1.4103754    5.4707678 
H    -0.0587386   -3.0959989    4.2995436 
H     0.9855829    0.4699433    6.4193143 
H     2.0658532    1.4951736    0.0705309 
C     0.7253051   -2.0993006   -6.5574984 
C    -0.3727711   -1.0709380   -6.8935027 
C     0.9936951   -3.0543935   -7.7259720 
H     1.6435271   -1.5501415   -6.3154478 
H     0.4454462   -2.6560792   -5.6570361 
C     1.3456882   -2.2854847   -9.0057904 
H     0.0977457   -3.6654788   -7.9069252 
H     1.8004843   -3.7499800   -7.4632040 
C    -0.0069902   -0.3086784   -8.1839051 
H    -1.3049242   -1.6231557   -7.0845652 
C     0.2512807   -1.2677568   -9.3527735 
H     2.2965258   -1.7525374   -8.8572772 
H     1.4992521   -2.9806345   -9.8399726 
H     0.5275418   -0.7005973  -10.2500191 
H    -0.6779305   -1.8052948   -9.5910441 
H     0.8957401    0.2896131   -7.9972091 
H    -0.8081154    0.3975399   -8.4323011 
C     3.9101738    3.8613371   -3.9370902 
C     2.6164758    4.6011830   -4.3029577 
C     3.6369471    2.7646152   -2.9014518 
H     4.3333113    3.4030032   -4.8432380 
H     4.6575425    4.5697195   -3.5587585 
C     2.5728856    1.7838272   -3.4053916 
H     3.2873985    3.2235432   -1.9666507 
H     4.5575371    2.2230756   -2.6605445 
C     1.5322072    3.6272070   -4.7807104 
H     2.2479355    5.1389491   -3.4176467 
H     2.8103189    5.3557110   -5.0756548 
C     1.2619707    2.5241195   -3.7342136 
H     2.9471342    1.2708465   -4.3008277 
H     2.3862988    1.0179456   -2.6485794 
H     0.9304406    3.0151963   -2.8114389 
H     1.8482934    3.1520858   -5.7203501 
H     0.6021629    4.1664455   -4.9988591 
C    -3.5003795    0.7048750   -3.3594187 
C    -3.7383729   -0.6304523   -2.6205365 
C    -4.6596897    0.9832149   -4.3355856 
H    -3.5376387    1.4960896   -2.6026936 
C    -6.0009512    1.0057272   -3.5896241 
H    -4.6835490    0.2052926   -5.1110858 
H    -4.4879560    1.9378203   -4.8472102 
C    -5.0800582   -0.6178984   -1.8779738 
H    -3.7261652   -1.4512099   -3.3525066 
H    -2.9197044   -0.8100646   -1.9171586 
C    -6.2426068   -0.3053347   -2.8288595 
H    -5.9967143    1.8410486   -2.8743508 
H    -6.8209546    1.1944515   -4.2932695 
H    -7.1854053   -0.2513792   -2.2710464 
H    -6.3472218   -1.1262547   -3.5531893 
H    -5.0431184    0.1432058   -1.0862972 
H    -5.2425680   -1.5820965   -1.3807762 
C     0.6431886   -3.1593154    7.2846789 
C     1.4695463   -2.2656006    6.3316909 
C     1.5487477   -4.1143546    8.0721312 
H     0.0842459   -2.5142332    7.9775953 
H    -0.0987779   -3.7233285    6.7077684 
C     2.6264427   -3.3468808    8.8489725 
H     2.0347615   -4.8047215    7.3679776 
H     0.9478879   -4.7258393    8.7564483 
C     2.5156652   -1.4841152    7.1379492 
H     2.0129151   -2.9397936    5.6540997 
C     3.4339809   -2.4363754    7.9146615 
H     2.1440948   -2.7328574    9.6232923 
H     3.2930060   -4.0466558    9.3676808 
H     4.1728888   -1.8629559    8.4879398 
H     3.9919764   -3.0543215    7.1982449 
H     2.0088476   -0.8165552    7.8495785 
H     3.1070336   -0.8482623    6.4685158 
C    -3.3669073   -4.1496201    1.1428049 
C    -4.0919808   -3.0276002    1.8984244 
C    -1.9660063   -3.7088924    0.6986393 
H    -3.2762105   -5.0250495    1.8023328 
H    -3.9603816   -4.4664270    0.2758500 
C    -1.1430320   -3.1887635    1.8832346 
H    -2.0471512   -2.9075887   -0.0476439 
H    -1.4410735   -4.5387786    0.2106738 
C    -3.2470778   -2.4955074    3.0633547 
H    -4.2970441   -2.1976007    1.2073809 
H    -5.0630715   -3.3816459    2.2663721 
C    -1.8691417   -2.0133481    2.5583890 
H    -0.9978298   -4.0033104    2.6072111 
H    -0.1599392   -2.8619584    1.5374802 
H    -2.0597899   -1.2704966    1.7724798 
H    -3.0919803   -3.2844103    3.8131857 
H    -3.7721003   -1.6765505    3.5650909 
C    -0.6186959    2.2090121    5.1017326 
C     0.6260215    2.9830912    4.6184012 
C    -0.9285619    2.5584442    6.5702798 
H    -1.4664827    2.5644036    4.5024776 
C    -1.1082636    4.0708037    6.7537445 
H    -0.1066387    2.2113440    7.2112478 
H    -1.8286249    2.0206819    6.8915872 
C     0.4549969    4.4950076    4.8119149 
H     1.5041525    2.6341176    5.1816466 
H     0.8036690    2.7571445    3.5611574 
C     0.1282778    4.8398729    6.2703940 
H    -1.9858937    4.4007884    6.1792771 
H    -1.3134042    4.3006242    7.8063893 
H    -0.0275685    5.9198879    6.3802692 
H     0.9868858    4.5760195    6.9049726 
H    -0.3619273    4.8454452    4.1648141 
H     1.3615857    5.0201471    4.4876049 
C    -2.4648441    6.1490627   -2.0034534 
C    -2.9423083    6.9814702   -1.0159361 
H    -2.2560881    6.5340586   -2.9985545 
H    -3.1163166    8.0331071   -1.2246327 
C    -2.9881307    5.1377816    0.5569707 
C    -3.1972635    6.4706362    0.2767760 
H    -3.1797405    4.7514024    1.5526985 
H    -3.5564551    7.1358032    1.0568132 
C    -5.1091769    2.7707449    0.5949505 
C    -6.4332515    2.7491344    0.9750528 
H    -4.8283744    3.2077584   -0.3563558 
H    -7.1875671    3.1717713    0.3174495 
C    -5.8707616    1.6070578    3.0254042 
C    -6.8200892    2.1758464    2.2072398 
H    -6.1565447    1.1402388    3.9648291 
H    -7.8667968    2.1716058    2.4971354 
