# Supplementary material for: Nitrogen Insertion via Asymmetric Condensation and Chirality Transfer: A Stereodivergent Entry to Cyanocyclopropanes
Source: Angew Chem Int Ed Engl. 2025 Apr 14;64(24):e202503056. doi: 10.1002/anie.202503056 (PMC12144887; doi:10.1002/anie.202503056)
Supplement: Supplementary file 3 — Supporting Information [file ANIE-64-e202503056-s002.zip › CPX1d.xyz]

203
Energy =
C    -3.1831790   -0.4510888    1.0519012 
C    -3.0070870   -1.3670235   -0.1340199 
C    -6.9562808   -2.2432378   -3.4473679 
H    -2.2336015   -2.1322688   -0.0490951 
H    -2.8606912   -0.7979775   -1.0576025 
H    -7.4687416   -4.1732880   -2.6343723 
N    -3.2738076    1.8724264   -1.5353062 
C    -4.5010861   -1.7941298    0.0650962 
C    -4.6909358   -0.5501523    1.0086784 
H    -5.2313427   -0.6627348    1.9521849 
H    -5.0874359    0.3101626    0.4570361 
H    -7.5692541   -2.3624981   -4.3363761 
H    -6.2527288   -0.2798894   -3.9961518 
C    -6.2173404   -1.0735597   -3.2546861 
C    -5.4263380   -0.9166890   -2.1181930 
H    -4.8444585   -0.0042257   -1.9897385 
C    -5.3649409   -1.9321607   -1.1534230 
H    -4.5371114   -2.7122610    0.6535917 
C    -6.1084336   -3.1003627   -1.3545466 
H    -6.0613786   -3.8944768   -0.6119434 
C    -6.8997820   -3.2582840   -2.4929914 
O    -3.8091161    2.3985817   -0.2652428 
P    -3.1766885    3.8525497    0.1708892 
O    -2.8307138    4.6969297   -1.0064376 
C    -4.5168543    4.4340047    1.2322034 
C    -5.8407035    4.0243153    1.0205811 
C    -4.2365778    5.3775759    2.2315091 
C    -5.2658653    5.9002506    3.0109363 
C    -6.8671378    4.5469826    1.8056284 
C    -6.5816194    5.4835542    2.8001222 
H    -3.2114468    5.6960736    2.3997401 
H    -6.0566295    3.2964219    0.2455465 
H    -5.0420362    6.6304025    3.7834130 
H    -7.8908137    4.2225589    1.6411531 
H    -7.3835438    5.8889029    3.4108747 
C    -1.7685429    3.5129383    1.2425295 
C    -0.4753346    3.7492295    0.7575578 
C    -1.9413624    2.9648923    2.5225333 
C    -0.8319653    2.6559388    3.3047296 
C     0.6315819    3.4217269    1.5369947 
C     0.4538119    2.8781503    2.8088905 
H    -2.9407051    2.7682993    2.8981203 
H    -0.3467836    4.1830955   -0.2278101 
H    -0.9703499    2.2230889    4.2913257 
H     1.6282313    3.5876109    1.1451727 
H     1.3194064    2.6173588    3.4114311 
O    -2.4006915    0.0542335    1.8447344 
H    -0.8870469   -0.0059915    1.4111044 
H    -3.1740414    2.7118215   -2.1197407 
O     0.3290768   -1.6302532   -0.9253902 
C     1.3726421   -2.5064593   -0.6108591 
C     1.0738286   -3.6248633    0.2089055 
C     2.0875606   -4.5317065    0.4440620 
H     1.8718537   -5.4215682    1.0288570 
C     3.4072872   -4.3223706   -0.0203218 
C     3.6934723   -3.1684177   -0.8180921 
C     2.6178685   -2.2895625   -1.1757348 
H     4.0128492    2.0083006   -4.0731375 
C     3.0205129    1.3108013   -2.3214825 
C     2.5774981    0.1453774   -1.6494174 
O     1.8909507    0.3167496   -0.4365882 
C     2.8584543   -1.1399461   -2.0766763 
C     3.6457477    1.1352821   -3.5403045 
C     3.4321751   -1.3084175   -3.3782297 
C     3.8196009   -0.1450805   -4.1188488 
P     0.3301916   -0.0903641   -0.4125087 
O     0.0953209   -0.0860658    1.1298712 
O    -0.5894337    0.6886496   -1.2616996 
C    -0.2804241   -3.8473425    0.7980781 
C    -0.5307807   -3.4566992    2.1324091 
C    -1.2781965   -4.4912648    0.0409151 
C    -2.5088187   -4.7630669    0.6480190 
C    -1.7782393   -3.7463218    2.6925045 
C    -2.7760494   -4.4089850    1.9716233 
H    -3.2873017   -5.2571665    0.0694264 
H    -1.9721030   -3.4438898    3.7167399 
C     2.9173264    2.6632188   -1.7039156 
C     3.7164545    2.9690256   -0.5781714 
C     2.0982988    3.6511565   -2.2841782 
C     2.1225021    4.9433864   -1.7465311 
C     3.7156054    4.2762602   -0.0878906 
C     2.9295378    5.2815620   -0.6609073 
H     1.4887715    5.7108650   -2.1861279 
H     4.3410073    4.5128146    0.7702549 
H    -2.3121442    1.5653996   -1.3178544 
C    -4.6770241   -3.7222618    3.5498609 
C    -4.1042284   -4.7851177    2.5963500 
C    -6.0465604   -4.1482310    4.0935144 
H    -3.9886557   -3.5784688    4.3931883 
H    -4.7495608   -2.7574898    3.0356280 
C    -5.9584658   -5.5014547    4.8115349 
H    -6.7585433   -4.2246838    3.2590179 
H    -6.4363088   -3.3810918    4.7732917 
C    -4.0035318   -6.1421446    3.3293241 
H    -4.8256191   -4.9167968    1.7744712 
C    -5.3623648   -6.5765107    3.8932684 
H    -5.3218914   -5.3940462    5.7015301 
H    -6.9494237   -5.8102948    5.1651054 
H    -5.2586220   -7.5249937    4.4339782 
H    -6.0536886   -6.7614110    3.0584370 
H    -3.2736778   -6.0430374    4.1451471 
H    -3.6104211   -6.9002057    2.6419427 
C     2.1431090   -1.8275167    5.2629846 
C     2.6317927   -2.9520150    4.3394631 
C     1.1499217   -0.9031948    4.5451910 
H     1.6478049   -2.2725316    6.1381738 
H     2.9968977   -1.2514427    5.6407716 
C    -0.0080981   -1.7045712    3.9378016 
H     1.6622612   -0.3603802    3.7394857 
H     0.7632928   -0.1496508    5.2426674 
C     1.4607142   -3.7159151    3.7064614 
H     3.2433644   -2.5213315    3.5340564 
H     3.2783391   -3.6434501    4.8939014 
C     0.5374834   -2.7425381    2.9403166 
H    -0.5482403   -2.2180622    4.7461973 
H    -0.7233860   -1.0388717    3.4490784 
H     1.1699592   -2.1984713    2.2278912 
H     0.8724478   -4.2258513    4.4827360 
H     1.8401042   -4.4894994    3.0326242 
C    -1.0507484   -4.8741811   -1.4082645 
C    -1.9498435   -4.0577248   -2.3616465 
C    -1.2425313   -6.3851964   -1.6479962 
H    -0.0098794   -4.6374161   -1.6621793 
C    -0.9838583   -6.7524552   -3.1145786 
H    -2.2695830   -6.6676255   -1.3784936 
H    -0.5745403   -6.9486062   -0.9850450 
C    -1.6992501   -4.4348505   -3.8263987 
H    -3.0042095   -4.2373769   -2.1094951 
H    -1.7613990   -2.9903938   -2.2119072 
C    -1.8812702   -5.9400303   -4.0573085 
H     0.0698643   -6.5496283   -3.3550351 
H    -1.1424592   -7.8272271   -3.2658887 
H    -1.6646883   -6.1948363   -5.1018130 
H    -2.9320301   -6.2084278   -3.8750001 
H    -0.6735123   -4.1476727   -4.0994600 
H    -2.3721169   -3.8630266   -4.4763035 
C     4.3356385    7.3269781   -0.1462281 
C     2.9313678    6.6901263   -0.1072760 
C     4.3202181    8.7594786    0.4019907 
H     5.0217648    6.7148224    0.4556462 
H     4.7166267    7.3102949   -1.1742466 
C     3.7495775    8.8042330    1.8254540 
H     3.7028769    9.3898809   -0.2541260 
H     5.3332558    9.1796175    0.3829344 
C     2.3616328    6.7437970    1.3261583 
H     2.2730558    7.2962147   -0.7469468 
C     2.3512760    8.1754025    1.8759256 
H     4.4189636    8.2499646    2.4994246 
H     3.7163972    9.8380719    2.1901362 
H     1.9673077    8.1785244    2.9033499 
H     1.6593282    8.7850639    1.2772649 
H     2.9769109    6.1057201    1.9764869 
H     1.3513763    6.3207429    1.3354641 
C    -0.7526899    4.0445370   -5.5982665 
C     0.7141137    3.7284724   -5.9190442 
C    -1.2025190    3.3355550   -4.3143180 
H    -0.8659725    5.1302831   -5.4670864 
H    -1.3956390    3.7567796   -6.4391048 
C    -0.2855264    3.6757314   -3.1345027 
H    -1.1945096    2.2480849   -4.4751292 
H    -2.2338989    3.6201625   -4.0725317 
C     1.6284478    4.0795348   -4.7387748 
H     0.8133466    2.6560902   -6.1412655 
H     1.0341757    4.2705972   -6.8175957 
C     1.1853390    3.3469331   -3.4556202 
H    -0.3893623    4.7408392   -2.8922165 
H    -0.5875749    3.1148355   -2.2469619 
H     1.2363733    2.2702755   -3.6566603 
H     1.6007881    5.1635397   -4.5595401 
H     2.6702010    3.8261869   -4.9717707 
C     4.5696575    1.9199403    0.1081216 
C     4.1040822    1.6556356    1.5560248 
C     6.0732394    2.2581047    0.0896532 
H     4.4610452    0.9758093   -0.4370517 
C     6.8894359    1.1222533    0.7221945 
H     6.2456770    3.1911762    0.6439318 
H     6.3982105    2.4362094   -0.9424255 
C     4.9140216    0.5177733    2.1888603 
H     4.2320286    2.5738340    2.1476290 
H     3.0382910    1.4121279    1.5566130 
C     6.4183622    0.8179241    2.1512794 
H     6.7765491    0.2177442    0.1068714 
H     7.9563966    1.3768265    0.7195130 
H     6.9857756   -0.0245472    2.5651466 
H     6.6271431    1.6877566    2.7910602 
H     4.7130577   -0.4115118    1.6366949 
H     4.5845869    0.3488046    3.2216839 
C     4.4596511   -5.2111946    0.3201788 
C     5.7535002   -4.9567724   -0.0736859 
H     4.2238362   -6.0891734    0.9165563 
H     6.5536817   -5.6380679    0.2005694 
C     5.0421158   -2.9220508   -1.1856815 
C     6.0453701   -3.7925755   -0.8198837 
H     5.2809088   -2.0297812   -1.7531786 
H     7.0719028   -3.5788499   -1.1036152 
C     3.5975081   -2.5823286   -3.9791379 
C     4.1384490   -2.7025546   -5.2405914 
H     3.2798868   -3.4657063   -3.4353196 
H     4.2470468   -3.6860389   -5.6887828 
C     4.3874239   -0.3053411   -5.4093480 
C     4.5469390   -1.5567211   -5.9603063 
H     4.6847373    0.5841618   -5.9592287 
H     4.9762799   -1.6668442   -6.9519086 
