# Supplementary material for: Nitrogen Insertion via Asymmetric Condensation and Chirality Transfer: A Stereodivergent Entry to Cyanocyclopropanes
Source: Angew Chem Int Ed Engl. 2025 Apr 14;64(24):e202503056. doi: 10.1002/anie.202503056 (PMC12144887; doi:10.1002/anie.202503056)
Supplement: Supplementary file 3 — Supporting Information [file ANIE-64-e202503056-s002.zip › CPX2a.xyz]

203
Energy =
C     1.9872988    0.7660889   -2.9316493 
C     3.2229739    0.3274357   -2.1958154 
C     7.2932960    3.5680019   -1.7458721 
H     3.2740222    0.7639744   -1.1931764 
H     3.4090998   -0.7440040   -2.1192932 
H     8.4380623    2.7437239   -3.3763365 
N     0.8259953    0.2507625   -2.8969937 
C     4.0521035    1.1528826   -3.2440775 
C     2.7057705    1.8237927   -3.7153741 
H     2.5467444    2.7997391   -3.2444289 
H     2.4942784    1.8765120   -4.7854765 
H     8.1167318    4.1608103   -1.3575464 
H     5.8944889    4.2232787   -0.2407902 
C     6.0455628    3.6003354   -1.1185086 
C     4.9883082    2.8367688   -1.6088234 
H     4.0194293    2.8797738   -1.1174883 
C     5.1661138    2.0192705   -2.7341858 
H     4.4250747    0.4898607   -4.0294515 
C     6.4149415    2.0055789   -3.3650025 
H     6.5614087    1.3756792   -4.2395514 
C     7.4731921    2.7732929   -2.8774158 
O    -0.1018448    0.9719447   -3.7529261 
P    -0.9012003   -0.0346329   -4.7861557 
O    -0.1166770   -0.5736464   -5.9248318 
C    -2.2334061    1.0933731   -5.2390281 
C    -2.8306288    0.9092951   -6.4943568 
C    -2.7142203    2.0900335   -4.3779531 
C    -3.7831457    2.8917699   -4.7731352 
C    -3.9046487    1.7088451   -6.8793889 
C    -4.3816741    2.6994398   -6.0191069 
H    -2.2466938    2.2425003   -3.4118465 
H    -2.4386438    0.1459182   -7.1602459 
H    -4.1465473    3.6705938   -4.1089093 
H    -4.3673468    1.5620531   -7.8510639 
H    -5.2179387    3.3238136   -6.3212997 
C    -1.5831817   -1.3216652   -3.7280009 
C    -1.2732345   -2.6580879   -4.0124371 
C    -2.4097529   -1.0102662   -2.6414382 
C    -2.9183571   -2.0285480   -1.8437667 
C    -1.7820146   -3.6743573   -3.2055853 
C    -2.6030808   -3.3586848   -2.1215542 
H    -2.6519782    0.0220391   -2.4075239 
H    -0.6333352   -2.8780145   -4.8617379 
H    -3.5543316   -1.7738211   -1.0063418 
H    -1.5359918   -4.7103574   -3.4203417 
H    -2.9974602   -4.1501881   -1.4897115 
O     1.6604506    3.2895454   -0.9499317 
H     1.3192497    4.1865994   -0.8244188 
H     0.3308071   -0.5485417   -1.5870222 
O    -1.5268136   -0.3856430    1.0889479 
C    -1.9278593    0.2403202    2.2824187 
C    -3.1321462    0.9890438    2.2615678 
C    -3.5001123    1.6252556    3.4290773 
H    -4.4328989    2.1815743    3.4583372 
C    -2.6983754    1.5717295    4.5960340 
C    -1.5117966    0.7681340    4.6006879 
C    -1.1655536    0.0375467    3.4177028 
H     3.1677120   -3.1540370    3.4327459 
C     2.1717688   -1.5439392    2.4556971 
C     0.9890032   -0.7625423    2.4620895 
O     0.8910723    0.2639690    1.5175801 
C    -0.0253926   -0.9087325    3.3923804 
C     2.2642682   -2.5515076    3.3963102 
C     0.0438024   -2.0114189    4.3045792 
C     1.2148484   -2.8368278    4.3018516 
P    -0.2270452    0.2281133    0.3547343 
O    -0.3735935    1.5889491   -0.2024326 
O     0.1274221   -0.9181281   -0.6402342 
C    -3.9970093    0.9734972    1.0443044 
C    -3.9558304    2.0291415    0.1126519 
C    -4.8511588   -0.1313070    0.8410874 
C    -5.6197876   -0.1820697   -0.3257061 
C    -4.7540095    1.9379443   -1.0315046 
C    -5.5784504    0.8385700   -1.2802902 
H    -6.2689956   -1.0390132   -0.4899652 
H    -4.7364004    2.7461373   -1.7576589 
C     3.3037056   -1.2781817    1.5216672 
C     4.0743143   -0.1031130    1.6707900 
C     3.6610192   -2.2386312    0.5536487 
C     4.8270257   -2.0424364   -0.1972170 
C     5.2122263    0.0587558    0.8792161 
C     5.6236129   -0.9077966   -0.0434109 
H     5.1034335   -2.7952102   -0.9297982 
H     5.8081665    0.9624549    0.9877972 
H     0.9152437    2.7017691   -0.6760862 
C    -7.8995817    0.5542218   -2.2743837 
C    -6.3984944    0.7707176   -2.5519153 
C    -8.7113024    0.5132103   -3.5752730 
H    -8.0330519   -0.3947139   -1.7368160 
H    -8.2684924    1.3469864   -1.6125273 
C    -8.1824030   -0.5691258   -4.5254145 
H    -8.6459993    1.4922757   -4.0719309 
H    -9.7713004    0.3419634   -3.3511150 
C    -5.8709754   -0.3123502   -3.5166104 
H    -6.2917669    1.7397576   -3.0612314 
C    -6.6901128   -0.3623037   -4.8115394 
H    -8.3299017   -1.5564038   -4.0639834 
H    -8.7548208   -0.5671066   -5.4610829 
H    -6.3084692   -1.1586502   -5.4618137 
H    -6.5527761    0.5819346   -5.3561728 
H    -5.9114697   -1.2883518   -3.0130125 
H    -4.8181227   -0.1194366   -3.7432076 
C    -2.3716172    6.1395363    0.2405458 
C    -3.0916406    5.5610052    1.4658313 
C    -1.5659759    5.0537555   -0.4843167 
H    -3.1163626    6.5570673   -0.4524507 
H    -1.7172338    6.9672093    0.5403233 
C    -2.4540149    3.8644982   -0.8703978 
H    -0.7690127    4.6930912    0.1817865 
H    -1.0827282    5.4683931   -1.3780577 
C    -3.9565520    4.3517000    1.0888129 
H    -2.3445296    5.2444874    2.2075599 
H    -3.7087457    6.3315414    1.9443700 
C    -3.1181009    3.2638590    0.3796080 
H    -3.2233553    4.2131313   -1.5736943 
H    -1.8599437    3.0951665   -1.3687923 
H    -2.3080132    2.9741098    1.0602274 
H    -4.7679521    4.6639394    0.4157867 
H    -4.4320482    3.9321231    1.9820544 
C    -4.9626362   -1.2356665    1.8791831 
C    -4.3192894   -2.5622122    1.4253566 
C    -6.4203408   -1.4778978    2.3189132 
H    -4.4154785   -0.9099570    2.7720117 
C    -6.4901170   -2.5304247    3.4330028 
H    -7.0118646   -1.8192172    1.4584058 
H    -6.8641293   -0.5325229    2.6531538 
C    -4.3906517   -3.6188394    2.5348303 
H    -4.8482412   -2.9296324    0.5336847 
H    -3.2780771   -2.3875523    1.1366350 
C    -5.8348123   -3.8479284    2.9978619 
H    -5.9703011   -2.1451612    4.3221928 
H    -7.5335111   -2.7013173    3.7247596 
H    -5.8614616   -4.5753153    3.8183128 
H    -6.4143401   -4.2811426    2.1696762 
H    -3.7831123   -3.2820053    3.3869195 
H    -3.9468582   -4.5591875    2.1857849 
C     7.0268445   -1.4832201   -2.1153010 
C     6.9177783   -0.6936884   -0.8025800 
C     8.3497227   -1.1882045   -2.8344771 
H     6.9748391   -2.5602105   -1.9025994 
H     6.1762545   -1.2451522   -2.7657025 
C     9.5534007   -1.4925898   -1.9335495 
H     8.3738753   -0.1279880   -3.1183708 
H     8.4104011   -1.7706113   -3.7620160 
C     8.1300916   -1.0120295    0.1032005 
H     6.9737822    0.3754770   -1.0526301 
C     9.4549947   -0.7205945   -0.6116339 
H     9.5832932   -2.5710217   -1.7206227 
H    10.4878527   -1.2447772   -2.4516297 
H    10.2989824   -0.9726904    0.0421049 
H     9.5197242    0.3573733   -0.8176376 
H     8.0851483   -2.0724615    0.3899798 
H     8.0556812   -0.4296123    1.0289112 
C     2.1326485   -6.0769766   -0.9620011 
C     2.5809497   -5.9807843    0.5023661 
C     1.4676568   -4.7740579   -1.4235130 
H     3.0102941   -6.2771291   -1.5938068 
H     1.4472536   -6.9232155   -1.0940495 
C     2.3856523   -3.5675764   -1.1949631 
H     0.5331716   -4.6199783   -0.8665711 
H     1.1946929   -4.8381733   -2.4833866 
C     3.4939728   -4.7690075    0.7274935 
H     1.6951002   -5.8831193    1.1463529 
H     3.0945791   -6.9014726    0.8056345 
C     2.8037986   -3.4616446    0.2866930 
H     3.2823461   -3.6694581   -1.8221870 
H     1.8783150   -2.6471704   -1.4969185 
H     1.8813816   -3.3638018    0.8715291 
H     4.4237203   -4.8922260    0.1541929 
H     3.7831639   -4.6995405    1.7828460 
C     3.7272408    0.9563045    2.6967454 
C     3.5709684    2.3550524    2.0715077 
C     4.7546556    0.9983469    3.8472990 
H     2.7644062    0.6991190    3.1510303 
C     4.3418950    2.0268108    4.9086560 
H     5.7411388    1.2589479    3.4388267 
H     4.8481936    0.0011069    4.2942965 
C     3.1492015    3.3796479    3.1308740 
H     4.5290513    2.6632650    1.6306271 
H     2.8398715    2.3234704    1.2586299 
C     4.1483584    3.4203989    4.2948834 
H     3.3973664    1.7027380    5.3697028 
H     5.0899685    2.0632441    5.7102315 
H     3.8136300    4.1289351    5.0624926 
H     5.1169358    3.7865543    3.9240457 
H     2.1543191    3.1095364    3.5133383 
H     3.0536530    4.3725800    2.6745556 
C    -3.0467405    2.2949304    5.7660226 
C    -2.2476946    2.2546747    6.8862417 
H    -3.9544662    2.8932444    5.7545449 
H    -2.5210438    2.8185299    7.7734107 
C    -0.7008008    0.7625396    5.7645216 
C    -1.0590507    1.4901875    6.8782304 
H     0.2164233    0.1835206    5.7640027 
H    -0.4196517    1.4806712    7.7562650 
C    -1.0191812   -2.3483354    5.1817349 
C    -0.9178422   -3.4263018    6.0338224 
H    -1.9237308   -1.7502720    5.1682649 
H    -1.7470395   -3.6725795    6.6909339 
C     1.2934817   -3.9295776    5.2039155 
C     0.2519372   -4.2191937    6.0558809 
H     2.1914997   -4.5424656    5.1981396 
H     0.3202870   -5.0624378    6.7370338 
