# Supplementary material for: Nitrogen Insertion via Asymmetric Condensation and Chirality Transfer: A Stereodivergent Entry to Cyanocyclopropanes
Source: Angew Chem Int Ed Engl. 2025 Apr 14;64(24):e202503056. doi: 10.1002/anie.202503056 (PMC12144887; doi:10.1002/anie.202503056)
Supplement: Supplementary file 3 — Supporting Information [file ANIE-64-e202503056-s002.zip › CPX2b.xyz]

203
Energy =
C    -3.2119491   -1.1855539   -0.4274908 
C    -2.4370667   -2.4600625   -0.2280686 
C    -4.7090810   -6.1557065    2.7295918 
H    -1.9700703   -2.5034075    0.7572713 
H    -1.6846876   -2.6981309   -0.9830259 
H    -5.5694619   -7.3020299    1.1184962 
N    -2.7999881   -0.0584696   -0.8621107 
C    -3.8153320   -3.2146463   -0.2894045 
C    -4.5383976   -1.8191008   -0.1810628 
H    -4.8618205   -1.6038720    0.8415052 
H    -5.3480685   -1.5672419   -0.8690409 
H    -4.9272769   -6.9022200    3.4880573 
H    -3.7943827   -4.7775346    4.1136373 
C    -4.0715032   -4.9633949    3.0795270 
C    -3.7842698   -4.0050192    2.1096163 
H    -3.2968304   -3.0761868    2.3970440 
C    -4.1232885   -4.2331377    0.7691165 
H    -3.9694907   -3.6429932   -1.2830254 
C    -4.7764638   -5.4224738    0.4296627 
H    -5.0479683   -5.6036283   -0.6075425 
C    -5.0688573   -6.3799730    1.4011045 
O    -3.7199263    0.9588950   -1.2326390 
P    -4.6466272    1.7000243   -0.0525382 
O    -5.7807679    0.9108817    0.4883492 
C    -3.4630257    2.2030439    1.1978170 
C    -3.9169357    2.2778706    2.5254815 
C    -2.1330755    2.5139319    0.8938846 
C    -1.2521300    2.8632990    1.9128342 
C    -3.0332173    2.6481763    3.5374850 
C    -1.6991173    2.9318804    3.2304526 
H    -1.7642577    2.4660904   -0.1243327 
H    -4.9488433    2.0234031    2.7487155 
H    -0.2200778    3.0728499    1.6663911 
H    -3.3811199    2.7017624    4.5651156 
H    -1.0049875    3.1998178    4.0218051 
C    -5.1424808    3.1226650   -1.0341853 
C    -6.4982401    3.4763557   -1.0231367 
C    -4.2168932    3.9060461   -1.7371281 
C    -4.6493001    5.0330525   -2.4293973 
C    -6.9231765    4.6101293   -1.7141384 
C    -6.0005332    5.3871084   -2.4159720 
H    -3.1671982    3.6344566   -1.7440827 
H    -7.2007450    2.8561243   -0.4745103 
H    -3.9332768    5.6370770   -2.9790965 
H    -7.9735666    4.8860882   -1.7057348 
H    -6.3336585    6.2702934   -2.9537524 
O    -2.6087791   -0.7806520    2.4031448 
H    -2.9482587    0.0318207    2.8088345 
H    -1.6765888    0.2277249   -0.9729893 
O     1.5434848    1.2945955    0.5121622 
C     2.6230897    1.6159332   -0.3068220 
C     2.6222530    2.8971533   -0.9203826 
C     3.7154827    3.2484577   -1.6848372 
H     3.7539006    4.2401737   -2.1275564 
C     4.7782063    2.3476703   -1.9307991 
C     4.7556844    1.0552615   -1.3143301 
C     3.6809124    0.7257594   -0.4225645 
H     3.7574340   -4.2018871    1.7237126 
C     2.6088273   -2.7661487    0.6422104 
C     2.6114823   -1.4313654    0.1634951 
O     1.5043916   -1.0022171   -0.5591068 
C     3.6805701   -0.5641463    0.3062787 
C     3.7135789   -3.1785311    1.3614239 
C     4.7738812   -0.9686431    1.1378306 
C     4.7832804   -2.3015688    1.6642947 
P     0.5080525    0.0894921    0.1262247 
O    -0.3691793    0.5148991   -1.0395822 
O    -0.1142121   -0.3849002    1.3893796 
C     1.4957452    3.8567055   -0.7185014 
C     0.4615298    3.9320226   -1.6749663 
C     1.4954117    4.7068275    0.4049727 
C     0.4382814    5.6087256    0.5701648 
C    -0.5551111    4.8707677   -1.4811102 
C    -0.5970703    5.7061476   -0.3617993 
H     0.4253254    6.2469751    1.4504229 
H    -1.3457392    4.9560469   -2.2223813 
C     1.4810839   -3.6949406    0.3486952 
C     1.2054098   -4.0725760   -0.9836486 
C     0.7182242   -4.2390458    1.4071652 
C    -0.2674986   -5.1840581    1.1099357 
C     0.2152438   -5.0302437   -1.2273693 
C    -0.5194540   -5.6150416   -0.1948818 
H    -0.8598010   -5.6040738    1.9203100 
H     0.0331048   -5.3339931   -2.2544796 
H    -1.6984589   -0.5437532    2.0899527 
C    -1.3328819    8.1016859    0.1209318 
C    -1.7636847    6.6506306   -0.1640026 
C    -2.5510375    9.0222456    0.2729743 
H    -0.7419756    8.1288542    1.0467594 
H    -0.6778027    8.4567342   -0.6835493 
C    -3.4971855    8.5194129    1.3716172 
H    -3.0949613    9.0588212   -0.6822307 
H    -2.2240358   10.0464159    0.4901035 
C    -2.7098430    6.1496737    0.9482483 
H    -2.3396988    6.6572241   -1.1011874 
C    -3.9248468    7.0697165    1.1092670 
H    -2.9818069    8.5733148    2.3415552 
H    -4.3769268    9.1705905    1.4429945 
H    -4.5637020    6.7054135    1.9230058 
H    -4.5280415    7.0279169    0.1911329 
H    -2.1499156    6.0995767    1.8925375 
H    -3.0323186    5.1286853    0.7225821 
C    -0.0233326    2.0527347   -5.6478095 
C     1.3539785    2.5669157   -5.2062981 
C    -0.8373049    1.5360755   -4.4534205 
H    -0.5754634    2.8732583   -6.1290766 
H     0.0916468    1.2633497   -6.4008581 
C    -0.9394924    2.6025791   -3.3572201 
H    -0.3521813    0.6465673   -4.0302233 
H    -1.8396838    1.2325769   -4.7800658 
C     1.2378979    3.6056965   -4.0823483 
H     1.9561982    1.7230891   -4.8412093 
H     1.8911543    2.9943940   -6.0620293 
C     0.4631203    3.0162057   -2.8836648 
H    -1.4734544    3.4763705   -3.7580749 
H    -1.5188698    2.2214370   -2.5119500 
H     0.9787059    2.0948904   -2.5866580 
H     0.7098790    4.5002548   -4.4429729 
H     2.2343819    3.9277331   -3.7654232 
C     2.6144734    4.6478262    1.4286428 
C     2.1568145    4.0197821    2.7622432 
C     3.2545580    6.0274570    1.6786462 
H     3.4013176    3.9983911    1.0256346 
C     4.4199048    5.9249827    2.6708228 
H     2.4976605    6.7160744    2.0787302 
H     3.5947950    6.4505340    0.7258538 
C     3.3177225    3.9275139    3.7604816 
H     1.3487363    4.6331638    3.1874289 
H     1.7474146    3.0219705    2.5737104 
C     3.9679520    5.2965352    3.9955248 
H     5.2136451    5.3051198    2.2295141 
H     4.8528673    6.9173219    2.8466207 
H     4.8182583    5.2016640    4.6817110 
H     3.2404228    5.9638362    4.4804423 
H     4.0707394    3.2308761    3.3649430 
H     2.9640146    3.5032687    4.7080182 
C    -0.8170303   -8.1052576   -0.2028383 
C    -1.5077664   -6.7395083   -0.4272138 
C    -1.8057919   -9.2675621   -0.3539299 
H    -0.0023030   -8.2102679   -0.9335073 
H    -0.3550548   -8.1184451    0.7911224 
C    -2.4984017   -9.2329306   -1.7221458 
H    -2.5660929   -9.1957862    0.4371046 
H    -1.2875348  -10.2238558   -0.2121835 
C    -2.1859427   -6.7212716   -1.8057247 
H    -2.2959041   -6.6464312    0.3326598 
C    -3.1819798   -7.8791993   -1.9535253 
H    -1.7499324   -9.3993528   -2.5103049 
H    -3.2298388  -10.0464395   -1.8010795 
H    -3.6467304   -7.8512148   -2.9468205 
H    -3.9889313   -7.7570955   -1.2184044 
H    -1.4247415   -6.8120307   -2.5926631 
H    -2.6879881   -5.7584470   -1.9609660 
C     0.5420832   -3.9717729    5.7944520 
C     1.8218814   -4.4964835    5.1292174 
C    -0.1028381   -2.8635627    4.9520827 
H    -0.1710552   -4.8022296    5.9034991 
H     0.7623722   -3.6073301    6.8055050 
C    -0.3665593   -3.3360475    3.5182577 
H     0.5649354   -1.9911424    4.9220757 
H    -1.0406288   -2.5280924    5.4113484 
C     1.5540570   -4.9574403    3.6908995 
H     2.5746543   -3.6951800    5.1116323 
H     2.2474525   -5.3200058    5.7162873 
C     0.9324063   -3.8224418    2.8497313 
H    -1.0978704   -4.1551426    3.5356870 
H    -0.7991889   -2.5233195    2.9311404 
H     1.6317486   -2.9789671    2.8613994 
H     0.8635013   -5.8128320    3.6972798 
H     2.4817215   -5.3085121    3.2229839 
C     1.9737872   -3.5055734   -2.1610916 
C     1.0533644   -2.7717694   -3.1585105 
C     2.8019336   -4.5773717   -2.8990755 
H     2.6916859   -2.7691113   -1.7864507 
C     3.6256018   -3.9406005   -4.0269566 
H     2.1272974   -5.3383909   -3.3157638 
H     3.4588632   -5.0899436   -2.1860679 
C     1.8738063   -2.1272412   -4.2822088 
H     0.3421162   -3.4909613   -3.5899563 
H     0.4735423   -2.0115408   -2.6271339 
C     2.7333420   -3.1696863   -5.0099669 
H     4.3562397   -3.2474060   -3.5854208 
H     4.1991018   -4.7107504   -4.5575010 
H     3.3478456   -2.6871326   -5.7798431 
H     2.0732140   -3.8803633   -5.5285559 
H     2.5237870   -1.3543851   -3.8480567 
H     1.2091094   -1.6191448   -4.9919696 
C     5.8493189    2.6879853   -2.7969160 
C     6.8445717    1.7806070   -3.0802230 
H     5.8570336    3.6780278   -3.2465430 
H     7.6555039    2.0480763   -3.7515698 
C     5.7828754    0.1344512   -1.6499961 
C     6.7984976    0.4877491   -2.5114110 
H     5.7558868   -0.8632508   -1.2267369 
H     7.5683926   -0.2371982   -2.7601278 
C     5.8317536   -0.0928407    1.4924654 
C     6.8611770   -0.5190810    2.3032544 
H     5.8155005    0.9270263    1.1227565 
H     7.6570997    0.1701711    2.5708945 
C     5.8668551   -2.7130295    2.4831971 
C     6.8876061   -1.8437263    2.7957204 
H     5.8667016   -3.7290790    2.8705260 
H     7.7077796   -2.1681898    3.4297268 
