# Supplementary material for: Nitrogen Insertion via Asymmetric Condensation and Chirality Transfer: A Stereodivergent Entry to Cyanocyclopropanes
Source: Angew Chem Int Ed Engl. 2025 Apr 14;64(24):e202503056. doi: 10.1002/anie.202503056 (PMC12144887; doi:10.1002/anie.202503056)
Supplement: Supplementary file 3 — Supporting Information [file ANIE-64-e202503056-s002.zip › CPX2c.xyz]

203
Energy =
C     1.3340265   -1.9670852    2.5460941 
C     2.0037236   -0.7823250    3.1878639 
C     0.0315643   -1.2452909    7.8506521 
H     2.8438781   -0.4489969    2.5715382 
H     1.3803019    0.0683707    3.4646192 
H     1.7745037   -0.2807725    8.6792968 
N     0.3128783   -1.9758577    1.7897488 
C     2.4632586   -1.7814865    4.3237548 
C     2.1079614   -2.9664831    3.3531422 
H     2.9855908   -3.3072690    2.7963720 
H     1.5482773   -3.8198434    3.7410607 
H    -0.5817128   -1.0835837    8.7326599 
H    -1.5137938   -2.2800230    6.7583167 
C    -0.4908274   -1.9151298    6.7441591 
C     0.2913688   -2.1250686    5.6086629 
H    -0.1518206   -2.6483451    4.7651019 
C     1.6149730   -1.6648505    5.5638658 
H     3.5223480   -1.7042183    4.5761258 
C     2.1339750   -1.0053317    6.6855596 
H     3.1623290   -0.6521799    6.6660361 
C     1.3514844   -0.7936430    7.8197508 
O    -0.0452615   -3.3211723    1.3690028 
P    -1.5551956   -3.7877403    1.8309908 
O    -1.7768765   -3.9451909    3.2923208 
C    -1.5898216   -5.3302307    0.8995523 
C    -2.0792951   -6.4729417    1.5449185 
C    -1.1729504   -5.4050188   -0.4373309 
C    -1.2505481   -6.6155293   -1.1202135 
C    -2.1535386   -7.6825582    0.8552593 
C    -1.7416322   -7.7535034   -0.4762110 
H    -0.7806677   -4.5254258   -0.9372013 
H    -2.3873711   -6.3996906    2.5838344 
H    -0.9265757   -6.6728470   -2.1549332 
H    -2.5305725   -8.5690287    1.3570835 
H    -1.8001028   -8.6962607   -1.0129951 
C    -2.6906920   -2.6098826    1.0721872 
C    -3.9329039   -2.4096351    1.6929435 
C    -2.3797155   -1.9042677   -0.0975290 
C    -3.2877130   -0.9872530   -0.6217254 
C    -4.8449071   -1.5053406    1.1528098 
C    -4.5186242   -0.7850975    0.0016704 
H    -1.4199130   -2.0422495   -0.5831911 
H    -4.1584623   -2.9457399    2.6096968 
H    -3.0245988   -0.4165617   -1.5047337 
H    -5.8008746   -1.3454930    1.6434264 
H    -5.2153074   -0.0573052   -0.4048229 
O     3.2491323   -1.9404171    0.2544177 
H     2.8791016   -2.5939262   -0.3590200 
H    -0.1586760   -0.6422852    1.1635738 
O     0.2471933    2.3057888   -0.6060384 
C    -1.0875996    2.7336319   -0.5072032 
C    -1.4826177    3.3408436    0.7134618 
C    -2.8071840    3.7172760    0.8112960 
H    -3.1561576    4.2037423    1.7173364 
C    -3.7448096    3.4419942   -0.2153022 
C    -3.3071474    2.8321251   -1.4363221 
C    -1.9151108    2.5303532   -1.5944525 
H    -0.0869185    0.3074347   -6.1585759 
C    -0.1756382    0.1498439   -4.0333495 
C    -0.6480424    0.7884168   -2.8573395 
O    -0.4347931    0.1120956   -1.6574852 
C    -1.3646812    1.9749673   -2.8556727 
C    -0.4190039    0.7763429   -5.2367366 
C    -1.5291931    2.6601214   -4.1047522 
C    -1.0637432    2.0356831   -5.3075568 
P     0.4705795    0.7239193   -0.4581458 
O    -0.3355536    0.3203398    0.8093104 
O     1.9032676    0.3811024   -0.5300440 
C    -0.4997189    3.5018398    1.8224276 
C    -0.7052095    2.8405291    3.0580851 
C     0.6668513    4.2749278    1.6244814 
C     1.6063094    4.3625673    2.6555161 
C     0.2701178    2.9554676    4.0512776 
C     1.4365425    3.7004130    3.8704131 
H     2.5042082    4.9580506    2.5035680 
H     0.1165480    2.4339312    4.9923746 
C     0.5302841   -1.1626351   -3.9213801 
C    -0.2207291   -2.3545089   -3.9219298 
C     1.9316922   -1.1941263   -3.7622783 
C     2.5554421   -2.4346489   -3.6062109 
C     0.4483841   -3.5715876   -3.7580619 
C     1.8343179   -3.6329091   -3.5946911 
H     3.6340918   -2.4724422   -3.4750356 
H    -0.1305497   -4.4892031   -3.7594949 
H     2.8158776   -1.1002227   -0.0222685 
C     3.1735906    2.3688797    5.1113639 
C     2.5027088    3.7497421    4.9429869 
C     4.2678823    2.3939361    6.1846416 
H     2.4033002    1.6391878    5.3944140 
H     3.5831405    2.0435028    4.1476481 
C     3.7151263    2.8904432    7.5265988 
H     5.0807473    3.0588600    5.8592208 
H     4.7065216    1.3944360    6.2976991 
C     1.9600483    4.2419692    6.2995773 
H     3.2760476    4.4594469    4.6135178 
C     3.0579195    4.2681300    7.3707820 
H     2.9656966    2.1744843    7.8933959 
H     4.5136702    2.9312314    8.2772792 
H     2.6394820    4.6014920    8.3282528 
H     3.8243469    5.0034942    7.0862163 
H     1.1537732    3.5714027    6.6266414 
H     1.5150403    5.2365045    6.1771534 
C    -3.8864374    0.6266574    5.1402016 
C    -4.1918375    2.0130054    4.5578224 
C    -2.9264104   -0.1438584    4.2277134 
H    -3.4290903    0.7442841    6.1334891 
H    -4.8159320    0.0612394    5.2825199 
C    -1.6363126    0.6444846    3.9853067 
H    -3.4151756   -0.3236422    3.2628301 
H    -2.6918410   -1.1272997    4.6485872 
C    -2.9016225    2.7974386    4.2904173 
H    -4.7396057    1.8928202    3.6116037 
H    -4.8434389    2.5803265    5.2342207 
C    -1.9449149    2.0184336    3.3587914 
H    -1.1098182    0.7712168    4.9398451 
H    -0.9721886    0.0822274    3.3246316 
H    -2.4727649    1.8267834    2.4178266 
H    -2.3816627    2.9909828    5.2393821 
H    -3.1304510    3.7792898    3.8585075 
C     0.9161113    5.0461796    0.3431750 
C     2.2800851    4.7225678   -0.2991236 
C     0.7855265    6.5695272    0.5561622 
H     0.1436598    4.7731258   -0.3843797 
C     0.9501669    7.3189251   -0.7732733 
H     1.5527261    6.9004690    1.2701253 
H    -0.1881912    6.7968513    1.0066728 
C     2.4335978    5.4544773   -1.6375994 
H     3.0852533    5.0385948    0.3786014 
H     2.3768497    3.6418794   -0.4338828 
C     2.2793213    6.9709196   -1.4582321 
H     0.1196319    7.0445205   -1.4399429 
H     0.8792461    8.4010933   -0.6077526 
H     2.3498592    7.4803946   -2.4270787 
H     3.1096356    7.3442283   -0.8412443 
H     1.6672067    5.0882681   -2.3361225 
H     3.4070536    5.2207345   -2.0860023 
C     1.9181936   -6.1607944   -4.0225533 
C     2.5628180   -4.9405207   -3.3444394 
C     2.7056649   -7.4456236   -3.7358811 
H     0.8948093   -6.2906162   -3.6458075 
H     1.8382105   -5.9853873   -5.1020144 
C     2.8261484   -7.6922081   -2.2264743 
H     3.7116725   -7.3602700   -4.1710698 
H     2.2203010   -8.2989399   -4.2250413 
C     2.7124174   -5.1929813   -1.8260244 
H     3.5783379   -4.8328568   -3.7547220 
C     3.4738941   -6.4903594   -1.5280203 
H     1.8239481   -7.8574984   -1.8056002 
H     3.4068500   -8.6021949   -2.0335035 
H     3.5178519   -6.6545277   -0.4447238 
H     4.5111978   -6.3867171   -1.8769383 
H     1.7128864   -5.2358853   -1.3737075 
H     3.2371790   -4.3434778   -1.3727264 
C     4.9280880    2.0175014   -4.2984993 
C     3.6581513    1.9931927   -5.1600075 
C     4.6645110    1.4481333   -2.8978506 
H     5.7051444    1.4138506   -4.7897499 
H     5.3179343    3.0407139   -4.2289274 
C     4.0437136    0.0477131   -2.9740806 
H     3.9765228    2.1088139   -2.3526947 
H     5.5966601    1.4151602   -2.3210381 
C     3.0286601    0.5943298   -5.1980035 
H     2.9229098    2.6966285   -4.7434485 
H     3.8825481    2.3342415   -6.1784571 
C     2.7273736    0.0976476   -3.7658701 
H     4.7508093   -0.6281264   -3.4767194 
H     3.8679298   -0.3460171   -1.9708738 
H     2.0987281    0.8628486   -3.2896374 
H     3.7129197   -0.1181211   -5.6803719 
H     2.1120430    0.6112843   -5.7950749 
C    -1.7233410   -2.3118505   -4.1376147 
C    -2.5100218   -3.4242010   -3.4255600 
C    -2.0688397   -2.3296552   -5.6439816 
H    -2.0870656   -1.3534775   -3.7407753 
C    -3.5757775   -2.1554066   -5.8687916 
H    -1.7314967   -3.2864041   -6.0671277 
H    -1.5137220   -1.5399194   -6.1600850 
C    -4.0193009   -3.2442306   -3.6285168 
H    -2.2145924   -4.4037618   -3.8258029 
H    -2.2741927   -3.4298735   -2.3575792 
C    -4.3813867   -3.2244172   -5.1190994 
H    -3.8736193   -1.1589571   -5.5113063 
H    -3.8030367   -2.1882323   -6.9414079 
H    -5.4567061   -3.0512518   -5.2481213 
H    -4.1631866   -4.2099947   -5.5552122 
H    -4.3330502   -2.2998431   -3.1627447 
H    -4.5630482   -4.0446833   -3.1128090 
C    -5.1245312    3.7252033   -0.0427852 
C    -6.0430050    3.3945825   -1.0140392 
H    -5.4444921    4.1939442    0.8846101 
H    -7.0975442    3.6078588   -0.8649356 
C    -4.2792093    2.4918629   -2.4110827 
C    -5.6148191    2.7624254   -2.2031341 
H    -3.9593262    2.0020945   -3.3247024 
H    -6.3446996    2.4841559   -2.9580721 
C    -2.1018035    3.9551311   -4.1955604 
C    -2.2425247    4.5833648   -5.4138399 
H    -2.4224622    4.4541888   -3.2876814 
H    -2.6767526    5.5780298   -5.4590143 
C    -1.2379905    2.7034016   -6.5470068 
C    -1.8198299    3.9496225   -6.6038345 
H    -0.8882125    2.2135503   -7.4524656 
H    -1.9417497    4.4540598   -7.5579396 
