# Supplementary material for: Nitrogen Insertion via Asymmetric Condensation and Chirality Transfer: A Stereodivergent Entry to Cyanocyclopropanes
Source: Angew Chem Int Ed Engl. 2025 Apr 14;64(24):e202503056. doi: 10.1002/anie.202503056 (PMC12144887; doi:10.1002/anie.202503056)
Supplement: Supplementary file 3 — Supporting Information [file ANIE-64-e202503056-s002.zip › CPX2d.xyz]

203
Energy =
C    -3.4722131   -0.5113044    0.3466795 
C    -2.9771623   -1.9273554    0.4782831 
C    -5.1068216   -3.8386072   -3.9117108 
H    -2.7521775   -2.1410833    1.5250761 
H    -2.1337980   -2.2432756   -0.1379870 
H    -6.8971816   -4.7165890   -3.0912842 
N    -2.8013963    0.5552878    0.1770828 
C    -4.4215272   -2.4001354    0.1031388 
C    -4.9182290   -0.9131970    0.3083551 
H    -5.4058575   -0.7462196    1.2712255 
H    -5.5103680   -0.4633766   -0.4918705 
H    -5.2872120   -4.2053023   -4.9180367 
H    -3.2536388   -2.8605986   -4.4196903 
C    -3.9670270   -3.0851357   -3.6314573 
C    -3.7295080   -2.6227674   -2.3370192 
H    -2.8305322   -2.0476253   -2.1404574 
C    -4.6244344   -2.9091212   -1.2988194 
H    -4.8539144   -3.0975614    0.8227207 
C    -5.7684738   -3.6619583   -1.5946976 
H    -6.4692570   -3.8981454   -0.7969209 
C    -6.0105745   -4.1229774   -2.8870884 
O    -3.6468259    1.7371199   -0.0287260 
P    -3.9863055    2.5261821    1.3726530 
O    -4.9690112    1.8587090    2.2779894 
C    -2.4066498    2.7809053    2.1885490 
C    -1.2580075    3.1465875    1.4766167 
C    -2.3376311    2.5949342    3.5775746 
C    -1.1207230    2.7488305    4.2378650 
C    -0.0451428    3.2930433    2.1398594 
C     0.0245773    3.0896347    3.5180217 
H    -3.2349470    2.3221165    4.1241027 
H    -1.2982356    3.3013456    0.4039625 
H    -1.0661109    2.5909645    5.3110667 
H     0.8422932    3.5519734    1.5757476 
H     0.9775375    3.1895101    4.0289267 
C    -4.5637945    4.0694156    0.6517575 
C    -5.5152396    4.8095267    1.3673169 
C    -4.0515975    4.5694686   -0.5545647 
C    -4.4889348    5.8012187   -1.0352635 
C    -5.9413760    6.0452793    0.8842386 
C    -5.4270063    6.5422840   -0.3144073 
H    -3.3239554    3.9916043   -1.1144818 
H    -5.9175591    4.4050624    2.2915032 
H    -4.0952814    6.1847190   -1.9721467 
H    -6.6770825    6.6185373    1.4407514 
H    -5.7585147    7.5066899   -0.6885931 
O    -3.7224605   -0.4839003    3.4109258 
H    -4.1985414    0.3330727    3.1414477 
H    -1.2682289    0.6980328   -0.1185690 
O     2.0161291    0.9524730    0.7069735 
C     2.9688399    0.9238577   -0.3158671 
C     3.1840040    2.1237307   -1.0448743 
C     4.1598855    2.1126584   -2.0206366 
H     4.3698505    3.0295253   -2.5649041 
C     4.8821238    0.9417021   -2.3493800 
C     4.6441610   -0.2592767   -1.6064312 
C     3.7084790   -0.2310109   -0.5191205 
H     2.7757134   -4.9615211    1.8547989 
C     1.9163162   -3.2767437    0.8670523 
C     2.2079271   -1.9888254    0.3567572 
O     1.1513007   -1.2560155   -0.1875285 
C     3.4780989   -1.4471094    0.2967225 
C     2.9553862   -3.9637415    1.4628685 
C     4.5320944   -2.1318519    0.9808934 
C     4.2523562   -3.4039877    1.5808153 
P     0.6750836    0.0444654    0.6630622 
O    -0.2666796    0.7139698   -0.3844425 
O     0.1557806   -0.2106697    2.0146512 
C     2.4313623    3.3804925   -0.7464893 
C     1.2577258    3.6931800   -1.4684406 
C     2.9279681    4.2668751    0.2282380 
C     2.2324105    5.4577408    0.4732065 
C     0.5954961    4.8882006   -1.1817175 
C     1.0620178    5.7823724   -0.2118362 
H     2.5997535    6.1417266    1.2355171 
H    -0.3154295    5.1262995   -1.7241751 
C     0.5727427   -3.8928660    0.6724702 
C     0.1449418   -4.2185173   -0.6329043 
C    -0.2450953   -4.2048575    1.7795746 
C    -1.4340666   -4.9050189    1.5603124 
C    -1.0524222   -4.9234500   -0.7992781 
C    -1.8445580   -5.3044080    0.2842590 
H    -2.0609183   -5.1473553    2.4162665 
H    -1.3615023   -5.1859598   -1.8060444 
H    -2.7885812   -0.2189512    3.4223285 
C    -1.0810931    6.7180318    0.7315078 
C     0.2940399    7.0466504    0.1118211 
C    -1.8842341    7.9813187    1.0607657 
H    -1.6495233    6.1046914    0.0202691 
H    -0.9422405    6.1053176    1.6284296 
C    -2.0384325    8.8823841   -0.1706044 
H    -1.3705949    8.5413889    1.8554801 
H    -2.8684727    7.7002199    1.4537781 
C     0.1180535    7.9576807   -1.1199107 
H     0.8745426    7.6063316    0.8601550 
C    -0.6709579    9.2270457   -0.7745679 
H    -2.6424494    8.3586047   -0.9251990 
H    -2.5818154    9.7983750    0.0918689 
H    -0.7937444    9.8476995   -1.6706236 
H    -0.0964618    9.8240831   -0.0516317 
H    -0.4176172    7.4009787   -1.9015801 
H     1.1017732    8.2126081   -1.5317435 
C    -0.5533856    1.8350402   -5.0497653 
C     0.9725301    1.9551910   -4.9322583 
C    -1.2080373    1.6366125   -3.6756065 
H    -0.9518313    2.7528926   -5.5061006 
H    -0.8168118    1.0078816   -5.7205431 
C    -0.7848459    2.7437000   -2.7026156 
H    -0.9037632    0.6675128   -3.2575902 
H    -2.3003628    1.6146943   -3.7737990 
C     1.3814263    3.0372026   -3.9234176 
H     1.3877044    0.9934151   -4.6001316 
H     1.4121406    2.1688439   -5.9143856 
C     0.7449348    2.7552815   -2.5443467 
H    -1.1257419    3.7128298   -3.0948877 
H    -1.2625070    2.5985993   -1.7297030 
H     1.0422363    1.7394396   -2.2583097 
H     1.0543456    4.0276432   -4.2707561 
H     2.4714780    3.0729865   -3.8339204 
C     4.1582340    3.9212860    1.0442394 
C     3.7745978    3.4879310    2.4763788 
C     5.1989054    5.0553212    1.0905651 
H     4.6451562    3.0601293    0.5700963 
C     6.4394001    4.6268460    1.8856755 
H     4.7572792    5.9437122    1.5622750 
H     5.4759410    5.3428227    0.0691229 
C     5.0123892    3.0682518    3.2781610 
H     3.2738541    4.3293402    2.9774324 
H     3.0552419    2.6643216    2.4267183 
C     6.0653857    4.1835221    3.3065194 
H     6.9286787    3.7916781    1.3638907 
H     7.1658058    5.4478683    1.9212256 
H     6.9590282    3.8504352    3.8481044 
H     5.6623909    5.0457945    3.8574700 
H     5.4465687    2.1693157    2.8173032 
H     4.7223806    2.7896466    4.2985415 
C    -2.9624610   -7.4809772    0.8873797 
C    -3.1018624   -6.1432111    0.1240522 
C    -4.2461858   -8.3160985    0.8073680 
H    -2.1252340   -8.0420392    0.4486248 
H    -2.6987541   -7.2888109    1.9332219 
C    -4.6579040   -8.5683083   -0.6484106 
H    -5.0557236   -7.7796102    1.3234037 
H    -4.1081474   -9.2668421    1.3366724 
C    -3.4934226   -6.4248344   -1.3334560 
H    -3.9337596   -5.5905009    0.5902312 
C    -4.7858421   -7.2458794   -1.4138776 
H    -3.8964169   -9.1948778   -1.1347648 
H    -5.6014120   -9.1264330   -0.6870141 
H    -5.0437673   -7.4319166   -2.4633848 
H    -5.6102889   -6.6579006   -0.9869903 
H    -2.6826064   -6.9874829   -1.8186992 
H    -3.6104533   -5.4867746   -1.8849696 
C    -0.2973411   -3.5619772    6.1219490 
C     0.7700017   -4.4913762    5.5282831 
C    -0.5738071   -2.3741667    5.1913305 
H    -1.2274773   -4.1303657    6.2681150 
H     0.0170253   -3.2078194    7.1114634 
C    -0.9623676   -2.8434103    3.7849457 
H     0.3258284   -1.7474203    5.1186327 
H    -1.3702627   -1.7430717    5.6038543 
C     0.3767225   -4.9653071    4.1233076 
H     1.7258733   -3.9511637    5.4681870 
H     0.9334219   -5.3550110    6.1849848 
C     0.1163332   -3.7691477    3.1860860 
H    -1.9230193   -3.3749171    3.8286760 
H    -1.0836110   -1.9804669    3.1250496 
H     1.0408901   -3.1827302    3.1333616 
H    -0.5320519   -5.5807626    4.1831854 
H     1.1614504   -5.6049657    3.7001639 
C     0.9487034   -3.8474616   -1.8640829 
C     0.1661366   -2.9011289   -2.7982154 
C     1.4410931   -5.0768546   -2.6535489 
H     1.8473259   -3.3092629   -1.5452014 
C     2.3138013   -4.6417979   -3.8391450 
H     0.5759717   -5.6474919   -3.0188914 
H     2.0029410   -5.7414674   -1.9864056 
C     1.0364407   -2.4582381   -3.9800922 
H    -0.7259769   -3.4227848   -3.1717802 
H    -0.1749872   -2.0309322   -2.2289027 
C     1.5666827   -3.6679896   -4.7611910 
H     3.2178348   -4.1483577   -3.4536750 
H     2.6479550   -5.5201985   -4.4048322 
H     2.2238416   -3.3377654   -5.5748460 
H     0.7203351   -4.1931948   -5.2276733 
H     1.8829395   -1.8696198   -3.5987458 
H     0.4646525   -1.7972585   -4.6434986 
C     5.8150869    0.9260211   -3.4183879 
C     6.4642298   -0.2346269   -3.7724185 
H     5.9930761    1.8496090   -3.9638375 
H     7.1698624   -0.2380581   -4.5981391 
C     5.3109328   -1.4443120   -2.0147171 
C     6.1953067   -1.4316547   -3.0710840 
H     5.1090961   -2.3715765   -1.4909336 
H     6.6864298   -2.3529555   -3.3711444 
C     5.8325372   -1.5844412    1.1204046 
C     6.8161142   -2.2666643    1.8029318 
H     6.0406808   -0.6107139    0.6888984 
H     7.8037846   -1.8268793    1.9083641 
C     5.2926816   -4.0849344    2.2644950 
C     6.5489421   -3.5318994    2.3734100 
H     5.0735084   -5.0519705    2.7105594 
H     7.3345166   -4.0609117    2.9052233 
