# Supplementary material for: Nitrogen Insertion via Asymmetric Condensation and Chirality Transfer: A Stereodivergent Entry to Cyanocyclopropanes
Source: Angew Chem Int Ed Engl. 2025 Apr 14;64(24):e202503056. doi: 10.1002/anie.202503056 (PMC12144887; doi:10.1002/anie.202503056)
Supplement: Supplementary file 3 — Supporting Information [file ANIE-64-e202503056-s002.zip › CPX3.xyz]

49
Energy =
C     1.3726732   -0.9502595   -0.5092466 
C     2.6912001   -1.3939765    0.0827178 
C     6.0959042    2.2893656    1.6248557 
H     2.6731490   -1.2664405    1.1695484 
H     3.0507056   -2.3926991   -0.1747426 
H     7.4534106    1.9952032   -0.0241844 
N     0.3090636   -1.6279450   -0.6600202 
C     3.3526734   -0.1567642   -0.6282193 
C     1.9097376    0.3995508   -0.9081441 
H     1.6072529    1.1657567   -0.1883988 
H     1.6709116    0.7380232   -1.9189582 
H     6.7869665    2.9072900    2.1914617 
H     4.5290038    2.3978426    3.1029812 
C     4.8280719    2.0026378    2.1359770 
C     3.9374546    1.2110447    1.4133926 
H     2.9528916    0.9950325    1.8254340 
C     4.3051802    0.6932907    0.1623508 
H     3.8207219   -0.4704749   -1.5655521 
C     5.5776838    0.9856299   -0.3413386 
H     5.8711464    0.5882282   -1.3108926 
C     6.4694105    1.7780965    0.3826043 
O    -0.7003408   -0.7759883   -1.4009430 
P    -1.6949996   -0.0261656   -0.3654452 
O    -1.0988408    1.0229564    0.5193759 
C    -2.4871146   -1.3327357    0.5934668 
C    -2.9734692   -1.0161538    1.8695996 
C    -2.6456789   -2.6311984    0.0903024 
C    -3.2929373   -3.5989910    0.8547715 
C    -3.6210924   -1.9880706    2.6305043 
C    -3.7837513   -3.2777266    2.1221787 
H    -2.2357105   -2.8849223   -0.8819071 
H    -2.8312767   -0.0115645    2.2574273 
H    -3.4065466   -4.6072849    0.4669624 
H    -3.9958299   -1.7404544    3.6195569 
H    -4.2866818   -4.0355210    2.7164416 
C    -2.8779593    0.6596999   -1.5356373 
C    -3.1984218    2.0187397   -1.4242247 
C    -3.4898717   -0.1255701   -2.5229592 
C    -4.4123725    0.4487474   -3.3933018 
C    -4.1241854    2.5879522   -2.2977310 
C    -4.7305356    1.8044728   -3.2801471 
H    -3.2399828   -1.1783506   -2.6116834 
H    -2.7119944    2.6122459   -0.6559396 
H    -4.8835355   -0.1589062   -4.1605061 
H    -4.3710584    3.6422405   -2.2119738 
H    -5.4521870    2.2491545   -3.9597183 
O     0.7786931    0.3320643    2.4349773 
H     0.4349974   -0.4628247    2.8685217 
H     0.0674713    0.5857226    1.7964051 
