# Supplementary material for: Nitrogen Insertion via Asymmetric Condensation and Chirality Transfer: A Stereodivergent Entry to Cyanocyclopropanes
Source: Angew Chem Int Ed Engl. 2025 Apr 14;64(24):e202503056. doi: 10.1002/anie.202503056 (PMC12144887; doi:10.1002/anie.202503056)
Supplement: Supplementary file 3 — Supporting Information [file ANIE-64-e202503056-s002.zip › H2O_dimer.xyz]

6
Energy =
O     0.3049559    0.8872061   -1.4983695 
H     0.1327353    0.2500616   -0.7771888 
H     0.1376400    1.7535085   -1.0997956 
O    -0.1428036   -0.9202890    0.7402598 
H     0.5494540   -0.9848736    1.4151080 
H    -0.9819817   -0.9856136    1.2199861 
