# Supplementary material for: Nitrogen Insertion via Asymmetric Condensation and Chirality Transfer: A Stereodivergent Entry to Cyanocyclopropanes
Source: Angew Chem Int Ed Engl. 2025 Apr 14;64(24):e202503056. doi: 10.1002/anie.202503056 (PMC12144887; doi:10.1002/anie.202503056)
Supplement: Supplementary file 3 — Supporting Information [file ANIE-64-e202503056-s002.zip › H2O.xyz]

3
Energy =
O     0.0000000    0.0000000   -0.3957362 
H     0.7661079    0.0000000    0.1978681 
H    -0.7661079    0.0000000    0.1978681 
