# Supplementary material for: Nitrogen Insertion via Asymmetric Condensation and Chirality Transfer: A Stereodivergent Entry to Cyanocyclopropanes
Source: Angew Chem Int Ed Engl. 2025 Apr 14;64(24):e202503056. doi: 10.1002/anie.202503056 (PMC12144887; doi:10.1002/anie.202503056)
Supplement: Supplementary file 3 — Supporting Information [file ANIE-64-e202503056-s002.zip › INT1a1.xyz]

203
Energy =
C     3.2159304   -1.1308087   -0.4172842 
C     3.7348993   -0.7010450    0.9819606 
C     8.2198744    1.9661651    1.2447254 
H     3.5613146    0.3683146    1.1098923 
H     3.3441196   -1.2444724    1.8443859 
H     7.0507106    2.4966858    2.9764350 
N     2.6824743   -2.4868513   -0.2913653 
C     5.1810992   -1.0190818    0.5120064 
C     4.6605705   -1.1421283   -0.9538653 
H     4.8566399   -0.2438024   -1.5402134 
H     4.9518255   -2.0303455   -1.5167697 
H     8.9750912    2.7277272    1.4163502 
H     9.1542136    1.2079953   -0.5441860 
C     8.3189329    1.1128559    0.1444099 
C     7.3401827    0.1469821   -0.0835596 
H     7.4179251   -0.5037929   -0.9514127 
C     6.2465055    0.0110155    0.7815658 
H     5.5000978   -1.9985343    0.8850766 
C     6.1649520    0.8658416    1.8869059 
H     5.3247906    0.7757215    2.5704983 
C     7.1397179    1.8370241    2.1174297 
O     2.4737196   -3.0581758   -1.6490121 
P     1.1902141   -2.5858138   -2.5202411 
O    -0.0406661   -2.2843205   -1.7129702 
C     0.9535745   -4.0692970   -3.5168647 
C     2.0206201   -4.8837192   -3.9209788 
C    -0.3533381   -4.3873942   -3.9096673 
C    -0.5899151   -5.5085302   -4.7027314 
C     1.7776628   -6.0021287   -4.7152528 
C     0.4746036   -6.3138637   -5.1090597 
H    -1.1755107   -3.7641373   -3.5738417 
H     3.0306925   -4.6551511   -3.5966609 
H    -1.6056927   -5.7563760   -4.9972656 
H     2.6042312   -6.6380261   -5.0186634 
H     0.2893870   -7.1899857   -5.7238413 
C     1.6562376   -1.2692203   -3.6539682 
C     0.7424657   -0.2503413   -3.9477464 
C     2.9213651   -1.2682110   -4.2561482 
C     3.2737036   -0.2457610   -5.1320986 
C     1.0990668    0.7676295   -4.8297318 
C     2.3633490    0.7735500   -5.4190482 
H     3.6360847   -2.0514397   -4.0208544 
H    -0.2320575   -0.2415786   -3.4705181 
H     4.2609087   -0.2384376   -5.5848827 
H     0.3918978    1.5623903   -5.0462517 
H     2.6432975    1.5750488   -6.0966901 
O     2.3594608   -0.2446548   -1.0902014 
H     1.6437570    0.0096595   -0.4495621 
H     1.7269605   -2.4194940    0.0852373 
O    -1.9385238   -0.1055978    1.5486261 
C    -3.3129613    0.1286722    1.4024734 
C    -4.1260984   -1.0086925    1.1580284 
C    -5.4867036   -0.7954684    1.0696745 
H    -6.1489459   -1.6424362    0.9172667 
C    -6.0457344    0.5049675    1.1152542 
C    -5.1925096    1.6385139    1.3194895 
C    -3.7922221    1.4211654    1.5408983 
H    -0.3200301    5.3908912    2.7033871 
C    -0.7203125    3.6969659    1.4712982 
C    -1.6858216    2.6981503    1.1858233 
O    -1.4211136    1.8587210    0.0957529 
C    -2.8637460    2.5233252    1.8928770 
C    -1.0267798    4.5990665    2.4695569 
C    -3.1053558    3.3910235    3.0109112 
C    -2.1943169    4.4701434    3.2603272 
P    -0.9519369    0.3441288    0.3584804 
O    -1.3896342   -0.3032638   -0.9864176 
O     0.4460936    0.1217624    0.7949600 
C    -3.4909508   -2.3414690    0.9507409 
C    -3.5479681   -2.9544780   -0.3215683 
C    -2.7728889   -2.9579637    1.9996119 
C    -2.1169565   -4.1630657    1.7494029 
C    -2.8658344   -4.1589374   -0.5213188 
C    -2.1288839   -4.7708428    0.4915661 
H    -1.5601052   -4.6388384    2.5546839 
H    -2.8917349   -4.6122436   -1.5067109 
C     0.6118660    3.6507029    0.8057115 
C     0.7431044    3.8994371   -0.5750766 
C     1.7375323    3.2611909    1.5675839 
C     2.9670388    3.1211257    0.9177832 
C     1.9936706    3.7468801   -1.1761254 
C     3.1157738    3.3396084   -0.4527613 
H     3.8378752    2.8074825    1.4904607 
H     2.0856686    3.9309627   -2.2426242 
H    -0.8089952   -1.1180448   -1.2684683 
C     0.1956854   -5.5557466    0.0212144 
C    -1.2690790   -5.9960850    0.2538227 
C     1.1336428   -6.7504061   -0.1778742 
H     0.2179250   -4.9137269   -0.8669078 
H     0.5302862   -4.9399628    0.8642148 
C     0.6430111   -7.6593228   -1.3115283 
H     1.1865485   -7.3301571    0.7551902 
H     2.1477861   -6.3902361   -0.3886093 
C    -1.7316139   -6.8908591   -0.9059738 
H    -1.2895523   -6.6009773    1.1738063 
C    -0.8065180   -8.1031641   -1.0751879 
H     0.6979300   -7.1101373   -2.2604979 
H     1.2982961   -8.5337907   -1.4099675 
H    -1.1538435   -8.7250628   -1.9095913 
H    -0.8555078   -8.7277143   -0.1713814 
H    -1.7160187   -6.3123670   -1.8391472 
H    -2.7677320   -7.2118859   -0.7422404 
C    -5.7368664   -2.2242797   -4.0877289 
C    -6.5025960   -2.2853199   -2.7589061 
C    -4.3431864   -1.6104231   -3.8987772 
H    -5.6272438   -3.2440649   -4.4849231 
H    -6.3088555   -1.6543923   -4.8300502 
C    -3.5527147   -2.3559679   -2.8165693 
H    -4.4434462   -0.5560282   -3.6049155 
H    -3.7906257   -1.6245839   -4.8465835 
C    -5.6891322   -3.0072528   -1.6771189 
H    -6.7174225   -1.2625620   -2.4171525 
H    -7.4698148   -2.7832896   -2.9008396 
C    -4.3129098   -2.3344391   -1.4770516 
H    -3.4092777   -3.3968471   -3.1393919 
H    -2.5611348   -1.9149692   -2.6879228 
H    -4.4944485   -1.2806806   -1.2352426 
H    -5.5276592   -4.0562076   -1.9640643 
H    -6.2419441   -3.0260839   -0.7313683 
C    -2.7212662   -2.3594985    3.3912888 
C    -1.2829951   -2.1832139    3.9180588 
C    -3.5531738   -3.1839181    4.3966676 
H    -3.1766916   -1.3628806    3.3556910 
C    -3.5558834   -2.5190530    5.7797613 
H    -3.1285823   -4.1951445    4.4687401 
H    -4.5779338   -3.2953240    4.0221717 
C    -1.2872459   -1.5028192    5.2921308 
H    -0.8045493   -3.1686384    4.0059739 
H    -0.6976818   -1.6010977    3.2004581 
C    -2.1293451   -2.2958201    6.3005911 
H    -4.0678456   -1.5485610    5.7062625 
H    -4.1300293   -3.1271979    6.4897439 
H    -2.1560547   -1.7784517    7.2675117 
H    -1.6537408   -3.2719847    6.4751214 
H    -1.7004302   -0.4890767    5.1879053 
H    -0.2601401   -1.3885891    5.6593553 
C     5.2593826    4.4607722   -1.1900829 
C     4.4643551    3.1393192   -1.1098650 
C     6.6538443    4.2333681   -1.7878033 
H     4.6956791    5.1727505   -1.8101783 
H     5.3391005    4.9025872   -0.1897014 
C     6.5745017    3.5533986   -3.1616440 
H     7.2306442    3.5960742   -1.1042871 
H     7.1900659    5.1874434   -1.8666472 
C     4.3703435    2.4987092   -2.5061297 
H     5.0401716    2.4560649   -0.4686055 
C     5.7667814    2.2504968   -3.0877073 
H     6.0902275    4.2354511   -3.8758947 
H     7.5835477    3.3563156   -3.5450045 
H     5.6846295    1.7954201   -4.0828124 
H     6.3014192    1.5329434   -2.4499833 
H     3.8239317    3.1711601   -3.1820387 
H     3.7906211    1.5721750   -2.4480107 
C     2.6802467    2.3656617    5.7733581 
C     2.1798741    3.7672182    5.3979660 
C     1.9987341    1.2890513    4.9187831 
H     3.7673492    2.3170494    5.6121172 
H     2.5087771    2.1746128    6.8397876 
C     2.1859370    1.5661103    3.4225255 
H     0.9237538    1.2685411    5.1476439 
H     2.3932963    0.2964846    5.1697643 
C     2.3516254    4.0399135    3.8980659 
H     1.1136855    3.8494182    5.6545148 
H     2.7075087    4.5301853    5.9837796 
C     1.6450835    2.9599550    3.0524589 
H     3.2566771    1.5152580    3.1812048 
H     1.6788432    0.8097788    2.8172893 
H     0.5883304    2.9672524    3.3399304 
H     3.4202574    4.0510354    3.6400429 
H     1.9573057    5.0305937    3.6406306 
C    -0.4369078    4.3470431   -1.4138165 
C    -0.6464579    3.4680473   -2.6616853 
C    -0.3075312    5.8284434   -1.8275526 
H    -1.3440407    4.2673394   -0.8020932 
C    -1.5333796    6.2877031   -2.6279574 
H     0.6009515    5.9506984   -2.4341257 
H    -0.1775063    6.4492136   -0.9329500 
C    -1.8790364    3.9198522   -3.4532272 
H     0.2414793    3.5374948   -3.3045900 
H    -0.7435379    2.4216755   -2.3585810 
C    -1.7686115    5.3966367   -3.8553304 
H    -2.4195602    6.2463593   -1.9782858 
H    -1.4135976    7.3342315   -2.9343880 
H    -2.6716382    5.7168064   -4.3893927 
H    -0.9266997    5.5166040   -4.5529394 
H    -2.7755631    3.7757968   -2.8335290 
H    -2.0080617    3.2913966   -4.3437837 
C    -7.4360066    0.7124929    0.9190895 
C    -7.9646171    1.9830257    0.8878277 
H    -8.0735781   -0.1565189    0.7756830 
H    -9.0291068    2.1292530    0.7287707 
C    -5.7647828    2.9346550    1.2529979 
C    -7.1160330    3.1025222    1.0414235 
H    -5.1207042    3.8001967    1.3638009 
H    -7.5317932    4.1045733    0.9867522 
C    -4.1829710    3.2000033    3.9138652 
C    -4.3839706    4.0601085    4.9716030 
H    -4.8502828    2.3581437    3.7682360 
H    -5.2127095    3.8895254    5.6528255 
C    -2.4414268    5.3486077    4.3473959 
C    -3.5176035    5.1559106    5.1833243 
H    -1.7472475    6.1679846    4.5174749 
H    -3.6918840    5.8306355    6.0164929 
