# Supplementary material for: Nitrogen Insertion via Asymmetric Condensation and Chirality Transfer: A Stereodivergent Entry to Cyanocyclopropanes
Source: Angew Chem Int Ed Engl. 2025 Apr 14;64(24):e202503056. doi: 10.1002/anie.202503056 (PMC12144887; doi:10.1002/anie.202503056)
Supplement: Supplementary file 3 — Supporting Information [file ANIE-64-e202503056-s002.zip › INT1a2.xyz]

203
Energy =
C     2.8870792    0.1065175   -0.9332970 
C     3.2265654    0.0415519    0.5657179 
C     7.9915251    1.4489605    2.3618826 
H     3.1338615    1.0377338    1.0060810 
H     2.6853854   -0.6841907    1.1746812 
H     6.9793241    3.3336423    2.0916027 
N     2.3949097   -1.1756750   -1.3632411 
C     4.7008768   -0.2696594    0.1580583 
C     4.3775906    0.3132791   -1.2565311 
H     4.6081638    1.3805158   -1.3030906 
H     4.7737827   -0.2189253   -2.1221797 
H     8.8248350    1.8807295    2.9087325 
H     8.7407213   -0.5682598    2.4811967 
C     7.9434782    0.0762896    2.1213208 
C     6.8701335   -0.4736299    1.4197233 
H     6.8384410   -1.5439234    1.2291579 
C     5.8285297    0.3324048    0.9448909 
H     4.8345498   -1.3508650    0.0763857 
C     5.8848917    1.7092261    1.2028888 
H     5.0862328    2.3572822    0.8484931 
C     6.9545457    2.2638877    1.9024486 
O     2.1230548   -1.0373288   -2.8252571 
P     2.9797359   -2.1920626   -3.6140805 
O     4.4556120   -2.1854817   -3.4499006 
C     2.4605643   -1.7804333   -5.2980764 
C     1.1527865   -1.9759433   -5.7604233 
C     3.4269823   -1.2425715   -6.1584653 
C     3.0803683   -0.8855420   -7.4605007 
C     0.8073106   -1.6096610   -7.0592352 
C     1.7703931   -1.0611960   -7.9088963 
H     4.4416537   -1.1166360   -5.7924749 
H     0.4093492   -2.4228229   -5.1094251 
H     3.8311508   -0.4668501   -8.1244071 
H    -0.2099915   -1.7585301   -7.4105080 
H     1.5013663   -0.7790185   -8.9229980 
C     2.1864602   -3.7407727   -3.1435492 
C     2.9488188   -4.9160185   -3.1796947 
C     0.8246884   -3.8049061   -2.8154749 
C     0.2277525   -5.0353434   -2.5523404 
C     2.3485832   -6.1439221   -2.9059869 
C     0.9874594   -6.2050488   -2.6021924 
H     0.2391872   -2.8938683   -2.7480748 
H     4.0071084   -4.8516838   -3.4148594 
H    -0.8258726   -5.0784033   -2.2923418 
H     2.9424121   -7.0532417   -2.9286321 
H     0.5216086   -7.1630132   -2.3888388 
O     1.9859695    1.1988533   -1.2931245 
H     1.7558686    1.0794947   -2.2354628 
H     1.4535826   -1.3214900   -0.9632819 
O    -1.4922856    0.2050155    1.8216610 
C    -2.4512414   -0.7473838    2.2013056 
C    -2.0738177   -1.6370779    3.2381980 
C    -2.9956224   -2.5945487    3.6047050 
H    -2.7607347   -3.2816651    4.4124973 
C    -4.2454858   -2.7157350    2.9448213 
C    -4.6087350   -1.7752923    1.9243731 
C    -3.6948894   -0.7216996    1.5951701 
H    -4.7420325    3.3382634   -1.8087001 
C    -3.3777298    1.7880182   -1.2719667 
C    -3.1827963    0.7038644   -0.3788758 
O    -2.0646543   -0.1038817   -0.6015047 
C    -4.0335497    0.3855752    0.6658429 
C    -4.5392789    2.5180329   -1.1262411 
C    -5.1755184    1.2279268    0.8772116 
C    -5.4457604    2.2752487   -0.0650884 
P    -0.7971370   -0.0353339    0.3930762 
O     0.0011141   -1.2632132    0.1970983 
O    -0.0723546    1.3373059    0.2349157 
C    -0.7504696   -1.4451089    3.9020647 
C     0.3133929   -2.3425550    3.6699639 
C    -0.5551631   -0.3045823    4.7103514 
C     0.7001670   -0.0928641    5.2850550 
C     1.5520279   -2.0815470    4.2619879 
C     1.7708379   -0.9598692    5.0642592 
H     0.8577812    0.7873633    5.9057620 
H     2.3763960   -2.7606739    4.0660804 
C    -2.3010824    2.1564534   -2.2383416 
C    -2.0014710    1.3238086   -3.3353606 
C    -1.5344003    3.3202918   -1.9994938 
C    -0.5009108    3.6338310   -2.8879671 
C    -0.9497631    1.6722008   -4.1869663 
C    -0.1910813    2.8285127   -3.9855179 
H     0.0920621    4.5291346   -2.7155189 
H    -0.7227141    1.0281126   -5.0334328 
H     0.7332911    1.2978632   -0.4017985 
C     4.0194211   -0.0154750    4.4773330 
C     3.1465874   -0.6248386    5.5980544 
C     5.4027438    0.3906509    4.9941846 
H     4.1305313   -0.7595999    3.6765224 
H     3.5018788    0.8452009    4.0374957 
C     6.1184104   -0.7997263    5.6432141 
H     5.2881287    1.1929586    5.7381204 
H     6.0028802    0.7965416    4.1744860 
C     3.8759192   -1.8193949    6.2398066 
H     3.0224649    0.1461340    6.3735536 
C     5.2629355   -1.4155745    6.7586590 
H     6.3147101   -1.5606003    4.8739970 
H     7.0937157   -0.4894947    6.0379029 
H     5.7683718   -2.2872845    7.1923133 
H     5.1449137   -0.6817699    7.5692606 
H     3.9941659   -2.6157601    5.4924178 
H     3.2648224   -2.2336694    7.0507409 
C     0.7486853   -6.2507791    1.6769709 
C    -0.4079566   -6.0292386    2.6615985 
C     1.0641485   -4.9682338    0.8979168 
H     1.6428087   -6.5622946    2.2365294 
H     0.5068242   -7.0683960    0.9859746 
C     1.3480248   -3.7989855    1.8444287 
H     0.2075462   -4.7064235    0.2638387 
H     1.9142718   -5.1265450    0.2247734 
C    -0.1359543   -4.8371899    3.5890099 
H    -1.3304258   -5.8329052    2.0960100 
H    -0.5848633   -6.9357453    3.2540471 
C     0.1457269   -3.5548745    2.7754509 
H     2.2408841   -4.0325901    2.4406754 
H     1.5569836   -2.8904374    1.2746812 
H    -0.7239432   -3.3752084    2.1307314 
H     0.7347639   -5.0475390    4.2263904 
H    -0.9859518   -4.6773321    4.2622279 
C    -1.6650500    0.6977855    4.9604596 
C    -1.2868857    2.1248763    4.5120579 
C    -2.1204792    0.7106234    6.4340782 
H    -2.5391480    0.3993992    4.3696975 
C    -3.2995649    1.6730122    6.6313132 
H    -1.2780842    1.0176866    7.0695811 
H    -2.3978228   -0.3046057    6.7423377 
C    -2.4704086    3.0826311    4.6961400 
H    -0.4353055    2.4790507    5.1094940 
H    -0.9627415    2.1061564    3.4673292 
C    -2.9566528    3.0902299    6.1517011 
H    -4.1622287    1.2991899    6.0605957 
H    -3.6008116    1.6903956    7.6859982 
H    -3.8279783    3.7477492    6.2600487 
H    -2.1640446    3.5040296    6.7919663 
H    -3.2929720    2.7671531    4.0378149 
H    -2.1875658    4.0958364    4.3849957 
C     0.3883207    3.4669107   -6.3624161 
C     0.9223676    3.2137199   -4.9365891 
C     1.5103181    3.8958992   -7.3157162 
H    -0.0746981    2.5430288   -6.7360212 
H    -0.4018757    4.2260868   -6.3266192 
C     2.6366808    2.8553452   -7.3461331 
H     1.9163479    4.8622575   -6.9835869 
H     1.1069502    4.0516501   -8.3237995 
C     2.0552727    2.1678331   -4.9779876 
H     1.3548261    4.1573416   -4.5722882 
C     3.1770352    2.5866523   -5.9364692 
H     2.2468855    1.9172928   -7.7639031 
H     3.4469171    3.1884339   -8.0062663 
H     3.9490383    1.8092491   -5.9642345 
H     3.6565372    3.4986653   -5.5528366 
H     1.6454983    1.1995566   -5.2920991 
H     2.4672184    2.0312942   -3.9704441 
C    -1.7600509    6.6926818    0.8415878 
C    -3.0007978    6.2918591    0.0322530 
C    -0.9084236    5.4665577    1.1962306 
H    -1.1534200    7.3905296    0.2462833 
H    -2.0577737    7.2275371    1.7517545 
C    -0.5329097    4.6653297   -0.0572944 
H    -1.4723252    4.8152598    1.8788066 
H    -0.0018370    5.7756573    1.7306456 
C    -2.6194400    5.4702742   -1.2056701 
H    -3.6675523    5.6884913    0.6649828 
H    -3.5656408    7.1839929   -0.2654729 
C    -1.8034354    4.2204237   -0.8076586 
H     0.0867570    5.2934710   -0.7119361 
H     0.0603174    3.7886965    0.2143043 
H    -2.4091662    3.6531632   -0.0909094 
H    -2.0159032    6.0808618   -1.8923552 
H    -3.5178580    5.1734796   -1.7580425 
C    -2.8151109    0.0799306   -3.6302188 
C    -1.9358627   -1.1817768   -3.7026714 
C    -3.6291877    0.2363417   -4.9323031 
H    -3.5354881   -0.0641692   -2.8157827 
C    -4.4660035   -1.0164254   -5.2201694 
H    -2.9359491    0.4168113   -5.7659564 
H    -4.2721518    1.1214891   -4.8579548 
C    -2.7695818   -2.4347247   -3.9922671 
H    -1.1925657   -1.0468745   -4.4979041 
H    -1.3877948   -1.2896912   -2.7620755 
C    -3.5869284   -2.2725146   -5.2802538 
H    -5.2147003   -1.1387608   -4.4243232 
H    -5.0190359   -0.8920619   -6.1592240 
H    -4.2040262   -3.1618189   -5.4562801 
H    -2.8987832   -2.1890484   -6.1346314 
H    -3.4502607   -2.6165802   -3.1484804 
H    -2.1167030   -3.3133989   -4.0663530 
C    -5.1517300   -3.7566437    3.2741454 
C    -6.3518899   -3.8879659    2.6122373 
H    -4.8713045   -4.4588358    4.0554061 
H    -7.0331733   -4.6935904    2.8703164 
C    -5.8431982   -1.9497799    1.2489162 
C    -6.6930234   -2.9817417    1.5832315 
H    -6.1080777   -1.2603824    0.4540680 
H    -7.6307208   -3.1026756    1.0483965 
C    -6.0244818    1.1045946    2.0073410 
C    -7.1121000    1.9346960    2.1712876 
H    -5.8042176    0.3490854    2.7529684 
H    -7.7441954    1.8253215    3.0478956 
C    -6.5853467    3.0996315    0.1242798 
C    -7.4078477    2.9317711    1.2149388 
H    -6.7829493    3.8832680   -0.6030460 
H    -8.2719967    3.5750158    1.3533954 
