# Supplementary material for: Nitrogen Insertion via Asymmetric Condensation and Chirality Transfer: A Stereodivergent Entry to Cyanocyclopropanes
Source: Angew Chem Int Ed Engl. 2025 Apr 14;64(24):e202503056. doi: 10.1002/anie.202503056 (PMC12144887; doi:10.1002/anie.202503056)
Supplement: Supplementary file 3 — Supporting Information [file ANIE-64-e202503056-s002.zip › INT1b1.xyz]

203
Energy =
C    -3.4659315   -0.3631708    0.8734456 
C    -3.6108914   -1.6510586    0.0036881 
C    -7.2971951   -5.2183846    0.9242622 
H    -3.1899792   -2.5001887    0.5434051 
H    -3.1895650   -1.6214872   -1.0048377 
H    -5.9937818   -6.0768988   -0.5641629 
N    -3.1880111    0.7016817   -0.0887086 
C    -5.1536641   -1.5441954    0.1736713 
C    -4.9320495   -0.5314603    1.3365298 
H    -4.9562511   -1.0245163    2.3112526 
H    -5.5441513    0.3730779    1.3619814 
H    -7.8249740   -6.1474817    1.1191746 
H    -8.4299716   -4.0816744    2.3620355 
C    -7.6355869   -4.0586296    1.6209850 
C    -6.9478260   -2.8684725    1.3799119 
H    -7.2095064   -1.9729996    1.9379216 
C    -5.9135549   -2.8161428    0.4393170 
H    -5.5986133   -1.0348383   -0.6920639 
C    -5.5871933   -3.9865501   -0.2587694 
H    -4.7785029   -3.9637758   -0.9845364 
C    -6.2695465   -5.1777480   -0.0196795 
O    -3.5777373    2.0472532    0.4520543 
P    -2.2230428    2.9543919    0.4238639 
O    -1.3377771    2.7376049   -0.7688640 
C    -2.9013896    4.6230642    0.3879352 
C    -2.8233890    5.3277391   -0.8218777 
C    -3.4453011    5.2411288    1.5215369 
C    -3.9200528    6.5483382    1.4403810 
C    -3.2946384    6.6365800   -0.8953171 
C    -3.8450905    7.2459402    0.2334683 
H    -3.4769499    4.7097945    2.4679976 
H    -2.3715781    4.8462305   -1.6831522 
H    -4.3369413    7.0274828    2.3213828 
H    -3.2251581    7.1840666   -1.8310268 
H    -4.2051295    8.2693360    0.1765426 
C    -1.3959280    2.7350076    1.9966590 
C    -0.0137195    2.9536090    2.0672236 
C    -2.1197688    2.4179567    3.1546516 
C    -1.4647173    2.3398516    4.3803584 
C     0.6333934    2.8740834    3.2971452 
C    -0.0906119    2.5750249    4.4516638 
H    -3.1796625    2.1986411    3.0843721 
H     0.5445978    3.1717488    1.1625277 
H    -2.0217908    2.0797785    5.2755950 
H     1.7055043    3.0311464    3.3522924 
H     0.4201707    2.5090205    5.4082882 
O    -2.5503902   -0.3297678    1.9154846 
H    -1.6364584   -0.2781746    1.5312001 
H    -3.8239241    0.6234605   -0.8853154 
O     0.5304383   -1.6576987   -1.1628724 
C     1.6615052   -2.4411348   -0.8929239 
C     1.4937508   -3.5602407   -0.0377463 
C     2.5768823   -4.3992889    0.1272775 
H     2.4634917   -5.2908287    0.7377523 
C     3.8461644   -4.1055398   -0.4243187 
C     4.0112541   -2.9234730   -1.2160085 
C     2.8602679   -2.1185397   -1.5090639 
H     3.6030606    2.3574838   -4.3955154 
C     2.7678565    1.5276845   -2.6181815 
C     2.5575486    0.3081690   -1.9214028 
O     1.9434376    0.3778712   -0.6632678 
C     2.9678760   -0.9296643   -2.3865723 
C     3.3919891    1.4443549   -3.8472777 
C     3.5074088   -1.0090953   -3.7114597 
C     3.7356714    0.2044496   -4.4370095 
P     0.4237784   -0.1702624   -0.5471582 
O    -0.0068262   -0.0760223    0.8626691 
O    -0.4413286    0.5275333   -1.6359858 
C     0.2185222   -3.8048318    0.7008200 
C     0.0913984   -3.3229308    2.0215604 
C    -0.8296710   -4.5240015    0.0983502 
C    -1.9908222   -4.7649831    0.8372767 
C    -1.0928274   -3.5811949    2.7168705 
C    -2.1453751   -4.2986880    2.1460490 
H    -2.8125078   -5.3095508    0.3757261 
H    -1.2018567   -3.1859908    3.7201907 
C     2.3350375    2.8307747   -2.0386221 
C     2.9130823    3.2873741   -0.8316981 
C     1.3586189    3.6139357   -2.6947201 
C     0.9747023    4.8276096   -2.1164504 
C     2.4907240    4.5050069   -0.2951962 
C     1.5141622    5.2882698   -0.9174055 
H     0.2161845    5.4308972   -2.6099764 
H     2.9434499    4.8540153    0.6303470 
H    -0.8645879    1.4035414   -1.2712138 
C    -3.6989719   -3.6338505    4.0732833 
C    -3.4430679   -4.5695329    2.8826234 
C    -5.0680360   -3.9147783    4.7046845 
H    -2.9208004   -3.7890760    4.8342019 
H    -3.6221041   -2.5889808    3.7507552 
C    -5.1804302   -5.3782102    5.1532143 
H    -5.8531375   -3.7020856    3.9668653 
H    -5.2353463   -3.2429159    5.5557933 
C    -3.5319835   -6.0408263    3.3443546 
H    -4.2603770   -4.4155055    2.1623807 
C    -4.8918665   -6.3363500    3.9896082 
H    -4.4579448   -5.5633946    5.9614433 
H    -6.1773215   -5.5743312    5.5673314 
H    -4.9272183   -7.3769575    4.3357073 
H    -5.6757660   -6.2228753    3.2282788 
H    -2.7232407   -6.2333901    4.0638166 
H    -3.3616658   -6.7054716    2.4890608 
C     3.0342860   -1.5346878    4.8005046 
C     3.4516053   -2.6760887    3.8640010 
C     1.9608629   -0.6478208    4.1562460 
H     2.6331593   -1.9638868    5.7303442 
H     3.9096119   -0.9345577    5.0800524 
C     0.7595621   -1.4726941    3.6792257 
H     2.3867861   -0.1182274    3.2941040 
H     1.6295819    0.1194460    4.8657962 
C     2.2355436   -3.4745699    3.3775825 
H     3.9695543   -2.2582600    2.9888163 
H     4.1648242   -3.3406847    4.3676712 
C     1.2193584   -2.5453562    2.6760558 
H     0.2917424   -1.9553277    4.5490660 
H     0.0130732   -0.8228329    3.2192555 
H     1.7610124   -2.0207754    1.8777866 
H     1.7367207   -3.9627563    4.2270499 
H     2.5562693   -4.2689430    2.6973748 
C    -0.7259208   -5.0042956   -1.3353657 
C    -1.6976899   -4.2429447   -2.2608355 
C    -0.9419371   -6.5243026   -1.4684558 
H     0.2906220   -4.7906900   -1.6904865 
C    -0.7978561   -6.9803943   -2.9260714 
H    -1.9461103   -6.7813924   -1.1036986 
H    -0.2277092   -7.0533408   -0.8261267 
C    -1.5583040   -4.7013599   -3.7171832 
H    -2.7262334   -4.4218979   -1.9162964 
H    -1.5102814   -3.1678509   -2.1758956 
C    -1.7592269   -6.2167724   -3.8465758 
H     0.2354828   -6.8023520   -3.2572407 
H    -0.9735134   -8.0604973   -3.0022942 
H    -1.6210108   -6.5328328   -4.8877433 
H    -2.7946549   -6.4674970   -3.5727018 
H    -0.5551859   -4.4358121   -4.0805541 
H    -2.2754782   -4.1651458   -4.3508019 
C     2.1934550    7.6388799   -0.2559848 
C     1.0547587    6.5996582   -0.3177259 
C     1.7070737    8.9715928    0.3277574 
H     3.0040580    7.2396233    0.3696826 
H     2.6114184    7.7855404   -1.2590274 
C     1.0792227    8.7776226    1.7144963 
H     0.9575638    9.4076848   -0.3487075 
H     2.5386502    9.6849839    0.3807471 
C     0.4343763    6.4130809    1.0812099 
H     0.2702925    7.0044479   -0.9744189 
C    -0.0533628    7.7445406    1.6633878 
H     1.8530277    8.4304230    2.4145054 
H     0.7075087    9.7345461    2.1010086 
H    -0.4722766    7.5830444    2.6641148 
H    -0.8703167    8.1300257    1.0376988 
H     1.1866413    5.9741917    1.7511013 
H    -0.3917652    5.6989741    1.0234505 
C    -0.7547913    3.5223314   -6.5682640 
C     0.7781592    3.4631588   -6.5332641 
C    -1.3645435    2.7878013   -5.3671450 
H    -1.0727777    4.5749476   -6.5436236 
H    -1.1303454    3.0990143   -7.5079099 
C    -0.8060478    3.3221156   -4.0421502 
H    -1.1384984    1.7146954   -5.4418767 
H    -2.4574961    2.8830036   -5.3798872 
C     1.3242120    3.9790772   -5.1962782 
H     1.1043552    2.4223396   -6.6721281 
H     1.2006722    4.0428459   -7.3634635 
C     0.7291947    3.1887844   -4.0087619 
H    -1.0847734    4.3809177   -3.9401235 
H    -1.2449233    2.7937911   -3.1933835 
H     0.9588613    2.1287020   -4.1677253 
H     1.0693127    5.0413372   -5.0720836 
H     2.4184332    3.9202970   -5.1813750 
C     4.0308306    2.5248197   -0.1465932 
C     3.7334647    2.2062386    1.3300672 
C     5.3776202    3.2694096   -0.2664806 
H     4.1626160    1.5662128   -0.6597383 
C     6.5138641    2.4448374    0.3527420 
H     5.2990692    4.2396707    0.2440119 
H     5.5870377    3.4815662   -1.3218053 
C     4.8636458    1.3744604    1.9482322 
H     3.6307039    3.1476088    1.8889498 
H     2.7811599    1.6741859    1.4030057 
C     6.2158238    2.0872351    1.8152400 
H     6.6368985    1.5180087   -0.2261558 
H     7.4614159    2.9927827    0.2796935 
H     7.0186736    1.4614883    2.2237685 
H     6.1956072    3.0099345    2.4135877 
H     4.9102784    0.4020687    1.4374163 
H     4.6455822    1.1657842    3.0026222 
C     4.9720935   -4.9271421   -0.1577892 
C     6.2231709   -4.5814125   -0.6149365 
H     4.8272173   -5.8269577    0.4350636 
H     7.0799790   -5.2125428   -0.3973366 
C     5.3203765   -2.5789194   -1.6430064 
C     6.3972650   -3.3865408   -1.3491156 
H     5.4698063   -1.6618117   -2.2013800 
H     7.3909815   -3.0983585   -1.6800551 
C     3.7917346   -2.2432503   -4.3499441 
C     4.3079116   -2.2758502   -5.6271249 
H     3.5885112   -3.1681026   -3.8208315 
H     4.5105724   -3.2316615   -6.1018223 
C     4.2849008    0.1364650   -5.7438841 
C     4.5700158   -1.0768591   -6.3281819 
H     4.4615483    1.0653836   -6.2807249 
H     4.9827928   -1.1172720   -7.3320919 
