# Supplementary material for: Nitrogen Insertion via Asymmetric Condensation and Chirality Transfer: A Stereodivergent Entry to Cyanocyclopropanes
Source: Angew Chem Int Ed Engl. 2025 Apr 14;64(24):e202503056. doi: 10.1002/anie.202503056 (PMC12144887; doi:10.1002/anie.202503056)
Supplement: Supplementary file 3 — Supporting Information [file ANIE-64-e202503056-s002.zip › INT1b2.xyz]

203
Energy =
C    -3.4468892   -0.0659203   -0.0238157 
C    -3.4227691   -1.2571798   -0.9985094 
C    -7.0455546   -5.0009013   -0.9419425 
H    -3.0563468   -2.1441141   -0.4774058 
H    -2.8777263   -1.1145356   -1.9306972 
H    -8.0454437   -4.3179216   -2.7243730 
N    -3.2139362    1.1350501   -0.7736127 
C    -4.9810368   -1.2109866   -1.0414886 
C    -4.9445824   -0.3212925    0.2447043 
H    -5.0829100   -0.9202963    1.1476259 
H    -5.5911485    0.5574352    0.2687001 
H    -7.5572996   -5.9588445   -0.9212037 
H    -5.8862982   -5.3940585    0.8344614 
C    -6.1077688   -4.6826048    0.0429454 
C    -5.4511383   -3.4552126    0.0121472 
H    -4.7155631   -3.2231498    0.7769702 
C    -5.7147848   -2.5201959   -0.9983241 
H    -5.3148411   -0.6168925   -1.8953343 
C    -6.6576600   -2.8504371   -1.9780387 
H    -6.8709540   -2.1369904   -2.7709133 
C    -7.3185430   -4.0797218   -1.9526025 
O    -3.5113464    2.3311543    0.0487122 
P    -2.2603694    2.9970601    0.8720673 
O    -0.9239204    2.7280568    0.2848542 
C    -2.7953625    4.7166628    0.8677501 
C    -2.8707999    5.3704632   -0.3726095 
C    -3.0511339    5.4291171    2.0451713 
C    -3.3890601    6.7810413    1.9837034 
C    -3.2040368    6.7199375   -0.4277847 
C    -3.4664040    7.4254889    0.7497551 
H    -2.9798756    4.9305463    3.0072170 
H    -2.6621343    4.8175769   -1.2834301 
H    -3.5839008    7.3312774    2.8995629 
H    -3.2598050    7.2237373   -1.3884765 
H    -3.7251252    8.4795668    0.7038162 
C    -2.3933904    2.3785180    2.5721835 
C    -1.2130206    2.0325157    3.2477769 
C    -3.6388283    2.1522820    3.1841776 
C    -3.6984665    1.5821640    4.4552553 
C    -1.2801457    1.4687273    4.5211579 
C    -2.5194053    1.2414779    5.1224137 
H    -4.5527555    2.4050456    2.6533444 
H    -0.2605491    2.1819910    2.7477548 
H    -4.6619085    1.3962082    4.9210439 
H    -0.3661694    1.1912189    5.0369776 
H    -2.5683118    0.7891291    6.1088062 
O    -2.5592873   -0.2726675    1.1119566 
H    -2.7952345    0.3615689    1.8169195 
H    -2.2159643    1.1945190   -1.0384281 
O     0.5965403   -1.8826951   -1.3191209 
C     1.7707327   -2.5448436   -0.9589226 
C     1.6649162   -3.5838273    0.0019205 
C     2.7946839   -4.3369730    0.2449932 
H     2.7372815   -5.1702742    0.9393999 
C     4.0479477   -4.0124002   -0.3286720 
C     4.1514460   -2.8863866   -1.2098405 
C     2.9557336   -2.1840297   -1.5783843 
H     3.5344358    2.2672416   -4.5469158 
C     2.7032068    1.4200417   -2.7754021 
C     2.5052744    0.1993194   -2.0825354 
O     1.8178937    0.2712406   -0.8594163 
C     2.9984492   -1.0245484   -2.5015911 
C     3.3382669    1.3506708   -3.9978367 
C     3.5759183   -1.0952430   -3.8107369 
C     3.7411403    0.1141893   -4.5622495 
P     0.3303351   -0.3479523   -0.8780707 
O     0.0164916   -0.3339773    0.6526903 
O    -0.6623741    0.2347731   -1.7997604 
C     0.4090683   -3.7644293    0.7903966 
C     0.3555669   -3.2268534    2.0992254 
C    -0.7086856   -4.4158137    0.2423807 
C    -1.8709108   -4.5299010    1.0160744 
C    -0.8202704   -3.3746549    2.8337548 
C    -1.9462510   -4.0158207    2.3098378 
H    -2.7416970   -5.0286094    0.5948493 
H    -0.8695776   -2.9553116    3.8346663 
C     2.3171411    2.7109980   -2.1340748 
C     3.0703960    3.1725781   -1.0330050 
C     1.2103617    3.4472293   -2.5988688 
C     0.8968982    4.6528430   -1.9650096 
C     2.7125073    4.3783048   -0.4296969 
C     1.6247937    5.1307944   -0.8771244 
H     0.0328118    5.2208018   -2.3008429 
H     3.2886623    4.7276633    0.4244730 
H    -0.9801185   -0.2864604    0.8398475 
C    -3.7488377   -2.7380479    3.5423235 
C    -3.2187896   -4.1243130    3.1214224 
C    -5.0667515   -2.8503378    4.3156396 
H    -2.9957117   -2.2465431    4.1735636 
H    -3.8632097   -2.1047416    2.6566838 
C    -4.9077261   -3.7540354    5.5455354 
H    -5.8399908   -3.2672922    3.6544631 
H    -5.4127921   -1.8532359    4.6166579 
C    -3.0509919   -5.0186722    4.3666146 
H    -3.9805986   -4.5954798    2.4830700 
C    -4.3652149   -5.1343919    5.1503521 
H    -4.2076161   -3.2812009    6.2498260 
H    -5.8650778   -3.8580144    6.0703624 
H    -4.2183930   -5.7550883    6.0425970 
H    -5.1107208   -5.6483460    4.5263337 
H    -2.2732797   -4.5858620    5.0113770 
H    -2.6946742   -6.0097125    4.0620575 
C     3.3794992   -1.3671287    4.7413775 
C     3.7364780   -2.6214030    3.9321794 
C     2.3787356   -0.4828223    3.9856909 
H     2.9346525   -1.6732976    5.6995531 
H     4.2869692   -0.7987520    4.9797983 
C     1.1352647   -1.2777261    3.5705868 
H     2.8547766   -0.0757029    3.0845534 
H     2.0928731    0.3768526    4.6060016 
C     2.4802601   -3.3894548    3.5007114 
H     4.2944824   -2.3272538    3.0320442 
H     4.3970864   -3.2737722    4.5166021 
C     1.5359377   -2.4753870    2.6895980 
H     0.6227547   -1.6361601    4.4746946 
H     0.4360093   -0.6395094    3.0265731 
H     2.1189876   -2.0715903    1.8518720 
H     1.9391434   -3.7600382    4.3832467 
H     2.7596961   -4.2662786    2.9093233 
C    -0.6722226   -5.0053280   -1.1530613 
C    -1.7355712   -4.3841853   -2.0806763 
C    -0.8191460   -6.5412912   -1.1191625 
H     0.3106528   -4.7832056   -1.5887220 
C    -0.7571178   -7.1412709   -2.5293396 
H    -1.7812756   -6.7974447   -0.6539490 
H    -0.0353772   -6.9695171   -0.4824592 
C    -1.6733651   -4.9900154   -3.4877891 
H    -2.7346745   -4.5534382   -1.6553912 
H    -1.5808548   -3.3027665   -2.1273687 
C    -1.8165319   -6.5165035   -3.4466116 
H     0.2406688   -6.9585776   -2.9538719 
H    -0.8865351   -8.2295649   -2.4803301 
H    -1.7389355   -6.9351829   -4.4574510 
H    -2.8170690   -6.7743862   -3.0700158 
H    -0.7101033   -4.7281734   -3.9486826 
H    -2.4558265   -4.5494498   -4.1174740 
C     2.2910935    7.4975325   -0.2376681 
C     1.2096933    6.4005982   -0.1678628 
C     1.8394489    8.7782604    0.4763397 
H     3.2101405    7.1209226    0.2329915 
H     2.5357428    7.7059482   -1.2860663 
C     1.4477411    8.4973970    1.9333853 
H     0.9722773    9.1981752   -0.0541069 
H     2.6332509    9.5342862    0.4332605 
C     0.8286818    6.1260739    1.3020192 
H     0.3117894    6.7844232   -0.6745559 
C     0.3723752    7.4060562    2.0110843 
H     2.3382290    8.1675076    2.4881086 
H     1.0953620    9.4173705    2.4163660 
H     0.1218246    7.1889412    3.0572197 
H    -0.5485713    7.7695790    1.5356723 
H     1.7034074    5.7116929    1.8227207 
H     0.0489914    5.3590613    1.3346107 
C    -1.6657494    2.9790199   -5.9098625 
C    -0.1605691    2.8948946   -6.2022783 
C    -1.9993712    2.4076596   -4.5246314 
H    -1.9790713    4.0329645   -5.9473345 
H    -2.2311037    2.4527380   -6.6890748 
C    -1.1668648    3.0938085   -3.4374253 
H    -1.7853586    1.3306627   -4.5045720 
H    -3.0691801    2.5232698   -4.3112863 
C     0.6704862    3.5491228   -5.0897189 
H     0.1321022    1.8383352   -6.2838223 
H     0.0652000    3.3630235   -7.1688001 
C     0.3366849    2.9219974   -3.7201876 
H    -1.4175489    4.1646913   -3.4211305 
H    -1.3921322    2.6871467   -2.4496161 
H     0.5189778    1.8430646   -3.7997425 
H     0.4620650    4.6279518   -5.0467457 
H     1.7400110    3.4429548   -5.3038856 
C     4.2471417    2.3880718   -0.4864369 
C     4.0486695    1.9821840    0.9883700 
C     5.5841526    3.1373456   -0.6546180 
H     4.3399337    1.4590368   -1.0607961 
C     6.7563055    2.2752048   -0.1669629 
H     5.5483209    4.0751610   -0.0825849 
H     5.7212056    3.4123005   -1.7073292 
C     5.2149210    1.1121461    1.4738807 
H     3.9842324    2.8876315    1.6081226 
H     3.0966475    1.4527520    1.0921835 
C     6.5587240    1.8297620    1.2884458 
H     6.8332430    1.3847207   -0.8078923 
H     7.7002541    2.8242731   -0.2722731 
H     7.3846917    1.1791002    1.6012532 
H     6.5853981    2.7145213    1.9412934 
H     5.2219845    0.1714683    0.9042396 
H     5.0738300    0.8419171    2.5275799 
C     5.2201715   -4.7338270    0.0163714 
C     6.4550829   -4.3415123   -0.4476475 
H     5.1233692   -5.5926451    0.6761901 
H     7.3467043   -4.8955010   -0.1685376 
C     5.4436693   -2.4886023   -1.6413962 
C     6.5652680   -3.1974071   -1.2694109 
H     5.5441339   -1.6089641   -2.2668127 
H     7.5443050   -2.8692793   -1.6068620 
C     3.9547669   -2.3237254   -4.4091133 
C     4.4960169   -2.3558297   -5.6758909 
H     3.8023067   -3.2451578   -3.8568554 
H     4.7710888   -3.3079280   -6.1206925 
C     4.3165058    0.0465191   -5.8574124 
C     4.6897702   -1.1605985   -6.4044921 
H     4.4456399    0.9706190   -6.4155321 
H     5.1224333   -1.1991464   -7.4000897 
