# Supplementary material for: Nitrogen Insertion via Asymmetric Condensation and Chirality Transfer: A Stereodivergent Entry to Cyanocyclopropanes
Source: Angew Chem Int Ed Engl. 2025 Apr 14;64(24):e202503056. doi: 10.1002/anie.202503056 (PMC12144887; doi:10.1002/anie.202503056)
Supplement: Supplementary file 3 — Supporting Information [file ANIE-64-e202503056-s002.zip › INT1c1.xyz]

203
Energy =
C     3.3087331   -1.1475639    0.2833819 
C     3.3269078   -1.0382518    1.8369081 
C     3.0302420   -6.1080801    2.8945774 
H     3.7226359   -0.0620177    2.1185678 
H     2.3897239   -1.2262398    2.3624112 
H     4.3184915   -6.8019794    1.3132722 
N     2.2823783   -2.1458508    0.0011137 
C     4.4265602   -2.1409003    1.8554689 
C     4.6819724   -1.8399791    0.3448965 
H     5.4774455   -1.1040853    0.2110341 
H     4.8284322   -2.6789273   -0.3372920 
H     2.6733044   -7.1007510    3.1541200 
H     1.8543047   -5.1048530    4.3989756 
C     2.5703294   -4.9889517    3.5892866 
C     3.0236282   -3.7166504    3.2454499 
H     2.6559311   -2.8542462    3.7943102 
C     3.9333136   -3.5304363    2.1971088 
H     5.2790063   -1.8996667    2.5004924 
C     4.3966947   -4.6625303    1.5183496 
H     5.1064582   -4.5479478    0.7036529 
C     3.9524587   -5.9388034    1.8623092 
O     2.4496454   -2.6284926   -1.4045818 
P     1.4105536   -2.0772714   -2.5030250 
O     0.0410296   -1.7900220   -1.9541481 
C     1.3790851   -3.4671068   -3.6436243 
C     2.5010996   -4.2762043   -3.8703927 
C     0.1751013   -3.7371045   -4.3080398 
C     0.0967690   -4.8088259   -5.1951861 
C     2.4157524   -5.3445249   -4.7594936 
C     1.2161752   -5.6099875   -5.4235162 
H    -0.6954162   -3.1212193   -4.1051392 
H     3.4248050   -4.0858652   -3.3333274 
H    -0.8400212   -5.0227278   -5.7015436 
H     3.2814749   -5.9788038   -4.9258961 
H     1.1522473   -6.4486522   -6.1108449 
C     2.1008912   -0.6589862   -3.3670480 
C     1.2673049    0.4146508   -3.7049783 
C     3.4470499   -0.6480774   -3.7599358 
C     3.9475287    0.4201613   -4.4958176 
C     1.7763379    1.4867511   -4.4365396 
C     3.1106362    1.4853677   -4.8393975 
H     4.1017913   -1.4662164   -3.4750774 
H     0.2289257    0.4144417   -3.3916982 
H     4.9921465    0.4316313   -4.7925623 
H     1.1293295    2.3215391   -4.6870465 
H     3.5044415    2.3198285   -5.4122032 
O     3.2551187    0.0154696   -0.4978002 
H     2.3999568    0.4607967   -0.2895291 
H     1.3566691   -1.6973632    0.0124261 
O    -1.5443216    0.2531932    1.3546286 
C    -2.9427177    0.3410257    1.3232331 
C    -3.6539960   -0.8677049    1.1064683 
C    -5.0325813   -0.7883883    1.1295020 
H    -5.6166021   -1.6951818    1.0036499 
C    -5.7135374    0.4465595    1.2511285 
C    -4.9642366    1.6560457    1.4221497 
C    -3.5367758    1.5748046    1.5354743 
H    -0.4779923    5.9009494    2.5859382 
C    -0.7533727    4.1954560    1.3364858 
C    -1.6036677    3.0886988    1.0865602 
O    -1.3096610    2.3198468   -0.0457243 
C    -2.7043217    2.7591501    1.8610830 
C    -1.0977813    5.0325384    2.3782384 
C    -2.9680037    3.5648709    3.0205897 
C    -2.1808185    4.7425816    3.2422250 
P    -0.7186033    0.8345347    0.0990088 
O    -1.2577971    0.2164254   -1.2241558 
O     0.7247105    0.6853715    0.3871799 
C    -2.9370455   -2.1407889    0.8071758 
C    -3.1110971   -2.7599473   -0.4526456 
C    -2.0767751   -2.7273578    1.7629946 
C    -1.4171508   -3.9143267    1.4416517 
C    -2.4286762   -3.9504639   -0.7216844 
C    -1.5744647   -4.5448905    0.2053878 
H    -0.7546640   -4.3670410    2.1770468 
H    -2.5621952   -4.4128883   -1.6943136 
C     0.5282978    4.3415779    0.5913501 
C     0.5493818    4.6541705   -0.7810985 
C     1.7381102    4.1002078    1.2830323 
C     2.9379045    4.1872006    0.5770257 
C     1.7783038    4.7215396   -1.4456169 
C     2.9849220    4.4833085   -0.7868618 
H     3.8721770    3.9925761    1.1006980 
H     1.7850157    4.9640641   -2.5041405 
H    -0.7111044   -0.6138540   -1.5257163 
C     0.6678408   -5.4163014   -0.5039372 
C    -0.7742821   -5.7958828   -0.1001652 
C     1.5286490   -6.6527092   -0.7801452 
H     0.6130587   -4.8000018   -1.4087148 
H     1.1259403   -4.7968116    0.2732276 
C     0.8841555   -7.5656879   -1.8297022 
H     1.6633414   -7.2132001    0.1553667 
H     2.5277731   -6.3380856   -1.1049476 
C    -1.3973009   -6.6968283   -1.1780042 
H    -0.7113205   -6.3811892    0.8305723 
C    -0.5435581   -7.9484912   -1.4186165 
H     0.8500132   -7.0389942   -2.7932131 
H     1.4926951   -8.4666944   -1.9789528 
H    -1.0076298   -8.5767779   -2.1891193 
H    -0.5093811   -8.5482472   -0.4974780 
H    -1.4653954   -6.1387629   -2.1221221 
H    -2.4202145   -6.9726296   -0.8931964 
C    -5.6258619   -2.1592445   -4.0300299 
C    -6.2860490   -2.2987453   -2.6517416 
C    -4.2817627   -1.4262192   -3.9285476 
H    -5.4563525   -3.1620283   -4.4488594 
H    -6.2966310   -1.6352391   -4.7218576 
C    -3.3501323   -2.1080656   -2.9187017 
H    -4.4544759   -0.3883833   -3.6102236 
H    -3.8001670   -1.3790933   -4.9134418 
C    -5.3379964   -2.9611273   -1.6443747 
H    -6.5604009   -1.3014229   -2.2787175 
H    -7.2159125   -2.8754496   -2.7322300 
C    -4.0118548   -2.1775259   -1.5278511 
H    -3.1254708   -3.1251988   -3.2693491 
H    -2.3991084   -1.5751201   -2.8501136 
H    -4.2602423   -1.1479465   -1.2460471 
H    -5.1110385   -3.9887453   -1.9622044 
H    -5.8176948   -3.0398504   -0.6622074 
C    -1.8813718   -2.1371461    3.1460352 
C    -0.3971709   -1.8554368    3.4515019 
C    -2.4825496   -3.0452225    4.2399952 
H    -2.4168081   -1.1822437    3.2004421 
C    -2.3075027   -2.4246615    5.6321989 
H    -1.9842207   -4.0240620    4.2060345 
H    -3.5438529   -3.2220326    4.0275540 
C    -0.2220877   -1.2320504    4.8403640 
H     0.1635069   -2.7976399    3.4013340 
H     0.0109040   -1.1954119    2.6811921 
C    -0.8323062   -2.1235067    5.9294032 
H    -2.8824908   -1.4885925    5.6819692 
H    -2.7223073   -3.0926090    6.3972383 
H    -0.7316014   -1.6496026    6.9134943 
H    -0.2738966   -3.0702896    5.9731533 
H    -0.7121419   -0.2480185    4.8570141 
H     0.8415468   -1.0557171    5.0435007 
C     4.3701234    5.2231846   -2.8234447 
C     4.3257818    4.4577253   -1.4934151 
C     5.7765876    5.1772665   -3.4358428 
H     3.6627093    4.7660396   -3.5297288 
H     4.0482484    6.2611816   -2.6741971 
C     6.2398204    3.7304235   -3.6535762 
H     6.4803107    5.6855780   -2.7610526 
H     5.7934824    5.7284817   -4.3841194 
C     4.7742441    2.9953334   -1.7171681 
H     5.0596736    4.9252715   -0.8177680 
C     6.1678635    2.9224473   -2.3511852 
H     5.5916064    3.2589885   -4.4054794 
H     7.2592702    3.7141007   -4.0584983 
H     6.4361471    1.8749655   -2.5366920 
H     6.9091656    3.3189695   -1.6420524 
H     4.0415426    2.5029616   -2.3677965 
H     4.7540245    2.4486400   -0.7692162 
C     3.0788426    2.9905588    5.3187383 
C     2.4231786    4.3621068    5.1069490 
C     2.4253701    1.9242894    4.4302097 
H     4.1478784    3.0607318    5.0698567 
H     3.0168096    2.6997473    6.3745789 
C     2.4565085    2.3333711    2.9533360 
H     1.3803872    1.7835478    4.7405736 
H     2.9257535    0.9570210    4.5642082 
C     2.4474984    4.7715139    3.6285145 
H     1.3784307    4.3180203    5.4473697 
H     2.9246522    5.1229767    5.7178016 
C     1.7757881    3.7003656    2.7464282 
H     3.4996908    2.3899082    2.6113674 
H     1.9530395    1.5888722    2.3308808 
H     0.7463474    3.5911279    3.1033519 
H     3.4867957    4.9095112    3.2986352 
H     1.9433006    5.7358642    3.4892788 
C    -0.7273650    4.9506242   -1.5410584 
C    -0.8846857    4.0859080   -2.8066801 
C    -0.8360100    6.4462761   -1.9066682 
H    -1.5766593    4.7229510   -0.8852590 
C    -2.1616300    6.7460275   -2.6186889 
H     0.0067804    6.7164530   -2.5585348 
H    -0.7415733    7.0531288   -0.9981937 
C    -2.2161235    4.3766485   -3.5090133 
H    -0.0576040    4.3038839   -3.4970232 
H    -0.8139816    3.0280978   -2.5367266 
C    -2.3431990    5.8646160   -3.8619310 
H    -2.9909418    6.5595593   -1.9211864 
H    -2.2108949    7.8069706   -2.8932599 
H    -3.3145343    6.0647703   -4.3304684 
H    -1.5729151    6.1249870   -4.6026718 
H    -3.0414816    4.0869328   -2.8432700 
H    -2.3086851    3.7612439   -4.4125885 
C    -7.1285486    0.5156082    1.1626272 
C    -7.7816144    1.7264787    1.2029313 
H    -7.6852034   -0.4107069    1.0431330 
H    -8.8642946    1.7674632    1.1257688 
C    -5.6659057    2.8888058    1.4313411 
C    -7.0391399    2.9229787    1.3228881 
H    -5.1050370    3.8130606    1.5170167 
H    -7.5553560    3.8787465    1.3241885 
C    -3.9481799    3.2219448    3.9876491 
C    -4.1773270    4.0263055    5.0827566 
H    -4.5165293    2.3075425    3.8615151 
H    -4.9287282    3.7387030    5.8125853 
C    -2.4560175    5.5595317    4.3698244 
C    -3.4387955    5.2162197    5.2698278 
H    -1.8568675    6.4546950    4.5177044 
H    -3.6349513    5.8450578    6.1334629 
