# Supplementary material for: Nitrogen Insertion via Asymmetric Condensation and Chirality Transfer: A Stereodivergent Entry to Cyanocyclopropanes
Source: Angew Chem Int Ed Engl. 2025 Apr 14;64(24):e202503056. doi: 10.1002/anie.202503056 (PMC12144887; doi:10.1002/anie.202503056)
Supplement: Supplementary file 3 — Supporting Information [file ANIE-64-e202503056-s002.zip › INT1c2.xyz]

203
Energy =
C     2.9980426   -1.5508207   -0.5865828 
C     3.4369358   -1.1813646    0.8569492 
C     5.0590629   -5.5564683    3.1763528 
H     3.6432789   -0.1129539    0.9567263 
H     2.7510544   -1.4848124    1.6499425 
H     7.0867452   -4.9068510    3.5167014 
N     1.8951750   -2.4551854   -0.5169010 
C     4.7275526   -2.0497685    0.6777769 
C     4.3532804   -2.2495687   -0.8339693 
H     5.0092711   -1.6968790   -1.5135591 
H     4.2666610   -3.2818456   -1.1759331 
H     5.1412529   -6.4276270    3.8202632 
H     3.0071692   -5.9422182    2.6349996 
C     3.8618488   -5.2822210    2.5115697 
C     3.7510124   -4.1621779    1.6904324 
H     2.8191505   -3.9543700    1.1720167 
C     4.8359126   -3.2889392    1.5258372 
H     5.6423483   -1.4641868    0.8019654 
C     6.0350685   -3.5812355    2.1857074 
H     6.8845717   -2.9124492    2.0650786 
C     6.1494899   -4.7042109    3.0056711 
O     1.6417633   -3.0115920   -1.8607128 
P     0.2675443   -2.5013890   -2.5852276 
O     0.0050259   -1.0392095   -2.5656310 
C    -1.0758239   -3.4387718   -1.8235479 
C    -1.0374171   -4.8393365   -1.7621446 
C    -2.1714642   -2.7470061   -1.2930403 
C    -3.2217603   -3.4524230   -0.7075998 
C    -2.0902745   -5.5399783   -1.1799696 
C    -3.1832862   -4.8460490   -0.6537162 
H    -2.1789245   -1.6642330   -1.3316440 
H    -0.1830347   -5.3744379   -2.1682783 
H    -4.0655424   -2.9124731   -0.2873252 
H    -2.0581928   -6.6246161   -1.1292359 
H    -4.0013264   -5.3942671   -0.1944303 
C     0.5576257   -3.2308408   -4.2129689 
C    -0.5478353   -3.4335968   -5.0517444 
C     1.8466491   -3.4972049   -4.6924029 
C     2.0240165   -3.9605022   -5.9950018 
C    -0.3647733   -3.8826454   -6.3573227 
C     0.9220418   -4.1465493   -6.8304058 
H     2.7015060   -3.3384204   -4.0441949 
H    -1.5494822   -3.2358515   -4.6811127 
H     3.0249243   -4.1703582   -6.3613570 
H    -1.2250657   -4.0299979   -7.0039900 
H     1.0652648   -4.4985450   -7.8480785 
O     2.6930218   -0.4374375   -1.4777273 
H     3.5093839    0.0613439   -1.6452707 
H     1.0360249   -1.9557057   -0.2117023 
O    -0.6279193    1.4008930    1.4632267 
C    -1.7832680    1.0752275    2.1963705 
C    -1.6011192    0.4042975    3.4312013 
C    -2.7411406    0.0638349    4.1304707 
H    -2.6443229   -0.4206812    5.0974946 
C    -4.0384419    0.3068408    3.6153341 
C    -4.1877768    1.0030154    2.3717102 
C    -3.0130572    1.4516059    1.6866145 
H    -3.1458323    4.4715390   -2.7733963 
C    -2.3502382    2.7228558   -1.8530804 
C    -2.3773740    1.9431025   -0.6684316 
O    -1.7105950    0.7129287   -0.6971723 
C    -3.0680701    2.3042967    0.4767419 
C    -3.1125973    3.8731198   -1.8674395 
C    -3.7530076    3.5642422    0.4868984 
C    -3.8069061    4.3308248   -0.7221936 
P    -0.3967382    0.4328552    0.1907653 
O    -0.2867547   -1.0049835    0.5134837 
O     0.8374480    1.1381662   -0.4564320 
C    -0.2332074    0.1327633    3.9601605 
C     0.2486202   -1.1924639    4.0474434 
C     0.5716184    1.2114211    4.3821711 
C     1.8285102    0.9399627    4.9305274 
C     1.5145766   -1.4101171    4.5976604 
C     2.3158007   -0.3609962    5.0554733 
H     2.4487160    1.7675537    5.2705573 
H     1.8914632   -2.4274303    4.6546958 
C    -1.4874837    2.3470692   -3.0121336 
C    -1.9128591    1.3668171   -3.9275064 
C    -0.2392637    2.9848416   -3.1686498 
C     0.5500311    2.6363519   -4.2675231 
C    -1.0872294    1.0481940   -5.0057003 
C     0.1478407    1.6714584   -5.1919490 
H     1.5197694    3.1109811   -4.3998090 
H    -1.4001952    0.2736261   -5.6990324 
H     1.4536564    0.5099079   -0.9569318 
C     4.6895354   -1.0094315    4.5076474 
C     3.6963289   -0.6152892    5.6218199 
C     6.1004656   -1.2350406    5.0624985 
H     4.3345024   -1.9301244    4.0271266 
H     4.6976350   -0.2302390    3.7356333 
C     6.0942075   -2.2937839    6.1718718 
H     6.4876997   -0.2880777    5.4661855 
H     6.7762209   -1.5367835    4.2536900 
C     3.7016458   -1.6835356    6.7327171 
H     4.0511084    0.3278633    6.0641651 
C     5.1135332   -1.9110043    7.2881106 
H     5.7938729   -3.2589284    5.7407875 
H     7.1039067   -2.4248075    6.5803420 
H     5.0913428   -2.6899851    8.0600688 
H     5.4628114   -0.9898467    7.7769162 
H     3.3214744   -2.6290280    6.3231885 
H     3.0141495   -1.3846197    7.5329121 
C    -1.3744640   -5.1967493    3.1386828 
C    -2.1868721   -4.2339310    4.0165728 
C    -0.5708887   -4.4372513    2.0756184 
H    -0.6820685   -5.7647909    3.7774944 
H    -2.0406937   -5.9277228    2.6633366 
C     0.3029821   -3.3557551    2.7144466 
H    -1.2563961   -3.9627048    1.3636101 
H     0.0501348   -5.1328714    1.4979820 
C    -1.2993288   -3.1407050    4.6283773 
H    -2.9622748   -3.7532285    3.4028529 
H    -2.7055504   -4.7878412    4.8092465 
C    -0.5563579   -2.3651741    3.5200820 
H     1.0402955   -3.8307989    3.3755592 
H     0.8556512   -2.8141207    1.9448782 
H    -1.3104074   -1.9655030    2.8319190 
H    -0.5587321   -3.5905935    5.3051851 
H    -1.9048111   -2.4572735    5.2336944 
C     0.1056595    2.6492280    4.2678687 
C     1.0503353    3.5045122    3.3986757 
C    -0.0963654    3.3146491    5.6444515 
H    -0.8735358    2.6567501    3.7755830 
C    -0.6454061    4.7387794    5.4841947 
H     0.8642090    3.3437932    6.1776598 
H    -0.7783169    2.7059140    6.2502651 
C     0.4968127    4.9248422    3.2302010 
H     2.0391574    3.5517073    3.8762585 
H     1.1826945    3.0229643    2.4250641 
C     0.2630903    5.5947881    4.5909464 
H    -1.6465260    4.6849893    5.0320899 
H    -0.7662964    5.2101847    6.4673383 
H    -0.1711419    6.5928511    4.4550519 
H     1.2316441    5.7345916    5.0929058 
H    -0.4536790    4.8752615    2.6795033 
H     1.1826033    5.5282359    2.6228562 
C     0.3976591    1.1668867   -7.6853849 
C     1.0818023    1.2584866   -6.3088492 
C     1.3937551    0.7598131   -8.7795582 
H    -0.4069489    0.4205101   -7.6391780 
H    -0.0731282    2.1267537   -7.9293690 
C     2.0920743   -0.5627758   -8.4349552 
H     2.1514562    1.5493313   -8.8891314 
H     0.8793849    0.6792607   -9.7452144 
C     1.7691727   -0.0835612   -5.9747503 
H     1.8692185    2.0245930   -6.3798732 
C     2.7720654   -0.4824848   -7.0625638 
H     1.3467218   -1.3706965   -8.4155186 
H     2.8231453   -0.8202785   -9.2115515 
H     3.2354215   -1.4435383   -6.8110046 
H     3.5808090    0.2622153   -7.1028470 
H     0.9975261   -0.8578191   -5.8809565 
H     2.2555674   -0.0136959   -4.9951624 
C     1.6996354    6.3457749   -1.0360776 
C     0.2103151    6.4235196   -1.3981867 
C     2.1261836    4.9027264   -0.7340356 
H     2.2940975    6.7252000   -1.8799385 
H     1.9157263    6.9947890   -0.1783230 
C     1.7605988    3.9622428   -1.8893326 
H     1.6231589    4.5546604    0.1780726 
H     3.2050699    4.8614495   -0.5376276 
C    -0.1449467    5.4537236   -2.5329528 
H    -0.3923308    6.1663242   -0.5153802 
H    -0.0586247    7.4496553   -1.6782220 
C     0.2448872    4.0075078   -2.1560649 
H     2.3055115    4.2743368   -2.7911512 
H     2.0647146    2.9375541   -1.6593934 
H    -0.2508387    3.7816689   -1.2024555 
H     0.3866619    5.7336923   -3.4536025 
H    -1.2147778    5.5102324   -2.7548059 
C    -3.2540534    0.6873728   -3.7376329 
C    -3.2824689   -0.7795836   -4.1921347 
C    -4.3939659    1.4705046   -4.4238558 
H    -3.4732180    0.6881221   -2.6611480 
C    -5.7568887    0.8325129   -4.1245599 
H    -4.2107788    1.4804519   -5.5076327 
H    -4.3800453    2.5133138   -4.0872793 
C    -4.6346438   -1.4222977   -3.8638485 
H    -3.1175955   -0.8371970   -5.2771075 
H    -2.4606376   -1.3169456   -3.7105122 
C    -5.7855295   -0.6497231   -4.5227065 
H    -5.9589712    0.9200848   -3.0470881 
H    -6.5535690    1.3812084   -4.6420695 
H    -6.7503313   -1.0966347   -4.2528522 
H    -5.6919509   -0.7302671   -5.6155401 
H    -4.7757619   -1.4259321   -2.7739079 
H    -4.6449842   -2.4715032   -4.1843365 
C    -5.1994474   -0.1342206    4.3018055 
C    -6.4543838    0.0723088    3.7746238 
H    -5.0754209   -0.6531559    5.2491353 
H    -7.3349098   -0.2768270    4.3062753 
C    -5.4927606    1.1830670    1.8463077 
C    -6.5985677    0.7264983    2.5300614 
H    -5.6094644    1.6809232    0.8894109 
H    -7.5894004    0.8665917    2.1074115 
C    -4.3451182    4.1095298    1.6558747 
C    -5.0004538    5.3210864    1.6189480 
H    -4.2711353    3.5636369    2.5896636 
H    -5.4407248    5.7217772    2.5276154 
C    -4.5065827    5.5652930   -0.7308954 
C    -5.0984381    6.0508752    0.4128269 
H    -4.5479678    6.1298941   -1.6591718 
H    -5.6242983    7.0011374    0.3966512 
