# Supplementary material for: Nitrogen Insertion via Asymmetric Condensation and Chirality Transfer: A Stereodivergent Entry to Cyanocyclopropanes
Source: Angew Chem Int Ed Engl. 2025 Apr 14;64(24):e202503056. doi: 10.1002/anie.202503056 (PMC12144887; doi:10.1002/anie.202503056)
Supplement: Supplementary file 3 — Supporting Information [file ANIE-64-e202503056-s002.zip › INT1d1.xyz]

203
Energy =
C    -3.5040011   -0.1354246    0.4134299 
C    -3.3057259   -1.3941267   -0.4772569 
C    -7.1639030   -3.6873223   -3.1061770 
H    -2.4532877   -2.0152918   -0.2052302 
H    -3.2623162   -1.1617071   -1.5456617 
H    -7.3026028   -5.3726548   -1.7697583 
N    -3.0182481    1.0166073   -0.3307437 
C    -4.7148973   -1.8912238   -0.0353902 
C    -5.0158994   -0.4581622    0.5121938 
H    -5.4565512   -0.3924609    1.5092030 
H    -5.6037455    0.1394289   -0.1909420 
H    -7.7639858   -4.1477305   -3.8857934 
H    -6.8447901   -1.8587159   -4.2034504 
C    -6.6466424   -2.4022496   -3.2835653 
C    -5.8720269   -1.8153386   -2.2856977 
H    -5.4703046   -0.8165250   -2.4436755 
C    -5.5956573   -2.4942064   -1.0905198 
H    -4.6091755   -2.5916900    0.7933298 
C    -6.1290922   -3.7777796   -0.9241960 
H    -5.9271550   -4.3169967   -0.0018923 
C    -6.9041025   -4.3728731   -1.9201923 
O    -3.4434832    2.3165735    0.2885724 
P    -2.0476360    3.1294379    0.5200510 
O    -1.0331292    2.9682594   -0.5754526 
C    -2.6182952    4.8373640    0.5811406 
C    -2.3588672    5.6455578   -0.5352427 
C    -3.2538145    5.3828465    1.7041676 
C    -3.6384781    6.7219160    1.7037144 
C    -2.7413662    6.9849571   -0.5278536 
C    -3.3828787    7.5227374    0.5892348 
H    -3.4275472    4.7687390    2.5826072 
H    -1.8380526    5.2167370   -1.3854591 
H    -4.1270984    7.1439075    2.5770662 
H    -2.5314349    7.6115539   -1.3900796 
H    -3.6736028    8.5694734    0.5965623 
C    -1.4278950    2.6968032    2.1436740 
C    -0.0489313    2.7806312    2.3784525 
C    -2.2996947    2.3388172    3.1815443 
C    -1.7927597    2.0825833    4.4526352 
C     0.4492585    2.5248514    3.6527672 
C    -0.4204368    2.1822771    4.6886808 
H    -3.3589384    2.2222713    2.9796346 
H     0.6216689    3.0304889    1.5626362 
H    -2.4650926    1.7900844    5.2538322 
H     1.5179153    2.5772549    3.8334565 
H    -0.0263432    1.9765713    5.6800851 
O    -2.8913416   -0.2041313    1.6658599 
H    -1.9148486   -0.2171001    1.5030356 
H    -3.4870749    1.0655857   -1.2371387 
O     0.4025082   -1.5867045   -1.1474858 
C     1.4230681   -2.5130427   -0.8949077 
C     1.0787048   -3.6876723   -0.1778517 
C     2.0478937   -4.6620389   -0.0506420 
H     1.7957159   -5.5898004    0.4559295 
C     3.3762897   -4.4642669   -0.4937181 
C     3.7255143   -3.2292117   -1.1283729 
C     2.6926903   -2.2697408   -1.3970973 
H     4.1233212    2.3464546   -3.7526342 
C     3.0652847    1.4546154   -2.1319472 
C     2.6844567    0.2059755   -1.5712842 
O     1.9851627    0.2208304   -0.3543605 
C     2.9958734   -1.0206747   -2.1335739 
C     3.7804870    1.4148882   -3.3129674 
C     3.6258367   -1.0363629   -3.4206928 
C     4.0432848    0.2053916   -3.9983844 
P     0.4073450   -0.1443389   -0.4201195 
O    -0.1586435   -0.1094122    0.9435234 
O    -0.2435795    0.7388300   -1.5238934 
C    -0.2441761   -3.8597860    0.4953421 
C    -0.3723629   -3.4442786    1.8410439 
C    -1.3196398   -4.4764961   -0.1681271 
C    -2.5128461   -4.6819496    0.5347997 
C    -1.5824161   -3.6708478    2.4978430 
C    -2.6620392   -4.2926297    1.8662521 
H    -3.3547450   -5.1464956    0.0252349 
H    -1.6856421   -3.3446146    3.5271379 
C     2.6933316    2.7458743   -1.4872150 
C     3.1859100    3.0606773   -0.2002736 
C     1.8591429    3.6631683   -2.1672616 
C     1.5242419    4.8617835   -1.5307874 
C     2.8150383    4.2691110    0.3925688 
C     1.9748751    5.1814746   -0.2521003 
H     0.8726087    5.5663265   -2.0424101 
H     3.2006992    4.5070384    1.3815062 
H    -0.6186822    1.6225992   -1.1286553 
C    -4.3948410   -3.4399709    3.5467364 
C    -3.9553478   -4.5734428    2.6024445 
C    -5.7512447   -3.7578138    4.1873851 
H    -3.6469319   -3.3207050    4.3421090 
H    -4.4252904   -2.4875151    3.0068062 
C    -5.7007710   -5.0866106    4.9538534 
H    -6.5177129   -3.8195691    3.4009769 
H    -6.0513154   -2.9435963    4.8581399 
C    -3.8815519   -5.9033523    3.3846352 
H    -4.7429672   -4.6964101    1.8428273 
C    -5.2247438   -6.2317388    4.0496548 
H    -5.0062683   -4.9843531    5.8001980 
H    -6.6849188   -5.3217095    5.3771565 
H    -5.1431317   -7.1622776    4.6246737 
H    -5.9765283   -6.4082250    3.2665494 
H    -3.0959184   -5.8158505    4.1483414 
H    -3.5786483   -6.7109642    2.7078115 
C     2.6068266   -2.0860254    4.8137073 
C     2.9734883   -3.1758073    3.7981793 
C     1.6179691   -1.0770121    4.2158243 
H     2.1483993   -2.5581134    5.6950247 
H     3.5120040   -1.5736423    5.1633425 
C     0.3775748   -1.7738690    3.6450182 
H     2.1053576   -0.5151205    3.4090524 
H     1.3198423   -0.3447666    4.9754728 
C     1.7210749   -3.8465394    3.2200648 
H     3.5443380   -2.7275402    2.9725656 
H     3.6244348   -3.9267319    4.2632075 
C     0.7903157   -2.7965503    2.5718475 
H    -0.1488823   -2.2867058    4.4624999 
H    -0.3061377   -1.0378466    3.2174669 
H     1.3870189   -2.2529017    1.8277693 
H     1.1656992   -4.3643649    4.0152310 
H     2.0074260   -4.6042736    2.4850370 
C    -1.2158326   -4.8975868   -1.6214338 
C    -2.0903460   -4.0072817   -2.5300979 
C    -1.5674035   -6.3847341   -1.8254628 
H    -0.1733678   -4.7629530   -1.9386055 
C    -1.4520414   -6.7913334   -3.2999025 
H    -2.5951850   -6.5649803   -1.4822990 
H    -0.9121590   -7.0043298   -1.2009829 
C    -1.9878998   -4.4249597   -4.0016244 
H    -3.1360226   -4.0749999   -2.2003813 
H    -1.7822751   -2.9639005   -2.4112026 
C    -2.3356709   -5.9066890   -4.1890349 
H    -0.4046403   -6.6938440   -3.6205949 
H    -1.7235709   -7.8474096   -3.4199463 
H    -2.2262485   -6.1948383   -5.2417444 
H    -3.3905240   -6.0654726   -3.9218671 
H    -0.9622566   -4.2466106   -4.3559679 
H    -2.6484409   -3.7970956   -4.6119919 
C     2.7644895    7.4055366    0.6778661 
C     1.5612264    6.4784421    0.4089998 
C     2.3227841    8.7265931    1.3208692 
H     3.4672570    6.8897113    1.3472118 
H     3.3007592    7.5926007   -0.2600819 
C     1.5304634    8.4825408    2.6122819 
H     1.6908088    9.2782283    0.6096656 
H     3.1971050    9.3576053    1.5224659 
C     0.7777689    6.2387823    1.7148835 
H     0.8881326    7.0011076   -0.2869376 
C     0.3334407    7.5584317    2.3554812 
H     2.1918546    8.0173994    3.3576820 
H     1.1937430    9.4359792    3.0375646 
H    -0.2046774    7.3572786    3.2898001 
H    -0.3772051    8.0599688    1.6838756 
H     1.4152561    5.6858881    2.4186696 
H    -0.0898161    5.6054887    1.5102936 
C     0.1469575    4.0615265   -6.2170507 
C     1.6580227    3.8597961   -6.0421510 
C    -0.6408390    3.2980841   -5.1444256 
H    -0.0826016    5.1340381   -6.1349737 
H    -0.1652945    3.7456773   -7.2200179 
C    -0.1764415    3.6771916   -3.7323756 
H    -0.4997641    2.2174046   -5.2875553 
H    -1.7149641    3.4945646   -5.2520760 
C     2.1059810    4.2215908   -4.6208004 
H     1.9086356    2.8069455   -6.2363449 
H     2.2097113    4.4594134   -6.7769449 
C     1.3307747    3.3996930   -3.5659090 
H    -0.3735005    4.7463918   -3.5681315 
H    -0.7426073    3.1297465   -2.9763912 
H     1.4839648    2.3385085   -3.7932956 
H     1.9270070    5.2897994   -4.4319288 
H     3.1847018    4.0649534   -4.5078330 
C     4.1734184    2.1584045    0.5139420 
C     3.7310175    1.7775243    1.9381174 
C     5.5822817    2.7891409    0.5451886 
H     4.2647231    1.2255417   -0.0529355 
C     6.5945284    1.8385866    1.1972979 
H     5.5404413    3.7327674    1.1073579 
H     5.8930747    3.0413422   -0.4757812 
C     4.7391920    0.8226717    2.5887465 
H     3.6505841    2.6880696    2.5491585 
H     2.7385504    1.3201251    1.8984246 
C     6.1489211    1.4276770    2.6070443 
H     6.6907678    0.9381310    0.5734610 
H     7.5854034    2.3080300    1.2319637 
H     6.8633468    0.7162875    3.0389892 
H     6.1505853    2.3149091    3.2571416 
H     4.7532443   -0.1200499    2.0233115 
H     4.4193526    0.5736451    3.6075984 
C     4.3829082   -5.4367171   -0.2595682 
C     5.6942391   -5.1907050   -0.5962724 
H     4.0975242   -6.3736348    0.2125454 
H     6.4590514   -5.9376709   -0.4041788 
C     5.0925359   -2.9940943   -1.4304968 
C     6.0505631   -3.9494742   -1.1703335 
H     5.3819770   -2.0441368   -1.8650509 
H     7.0913908   -3.7436484   -1.4034954 
C     3.8211524   -2.2279421   -4.1649249 
C     4.4327593   -2.1981253   -5.3993210 
H     3.4733544   -3.1689332   -3.7526638 
H     4.5650442   -3.1209085   -5.9569607 
C     4.6876337    0.1995181   -5.2629853 
C     4.8839092   -0.9770014   -5.9499317 
H     5.0081672    1.1486491   -5.6857170 
H     5.3702861   -0.9692323   -6.9211435 
