# Supplementary material for: Nitrogen Insertion via Asymmetric Condensation and Chirality Transfer: A Stereodivergent Entry to Cyanocyclopropanes
Source: Angew Chem Int Ed Engl. 2025 Apr 14;64(24):e202503056. doi: 10.1002/anie.202503056 (PMC12144887; doi:10.1002/anie.202503056)
Supplement: Supplementary file 3 — Supporting Information [file ANIE-64-e202503056-s002.zip › INT1d2.xyz]

203
Energy =
C    -3.3797757   -0.0642906    0.4471975 
C    -3.5139644   -1.2807736   -0.4929634 
C    -7.6177538   -0.5349543   -3.6059496 
H    -2.9759593   -2.1500145   -0.1113989 
H    -3.2171894   -1.0863824   -1.5234602 
H    -8.6659840   -2.3221032   -3.0108457 
N    -3.0497424    1.1049384   -0.3144065 
C    -5.0545913   -1.3184598   -0.2220331 
C    -4.8763860   -0.1589120    0.8206250 
H    -5.0454690   -0.4730385    1.8528831 
H    -5.4412742    0.7498182    0.6077812 
H    -8.2612592   -0.3415840   -4.4596910 
H    -6.3710794    1.1915303   -3.9458603 
C    -6.5562629    0.3254912   -3.3158026 
C    -5.7278460    0.0794194   -2.2232887 
H    -4.9013892    0.7514816   -2.0021531 
C    -5.9464105   -1.0355829   -1.3995532 
H    -5.3701592   -2.2529735    0.2486983 
C    -7.0125723   -1.8906501   -1.6996061 
H    -7.1896134   -2.7601303   -1.0695733 
C    -7.8441469   -1.6450485   -2.7934830 
O    -3.1617824    2.3146345    0.5330716 
P    -1.7685200    2.8907478    1.1778096 
O    -0.5443901    2.5109461    0.4299921 
C    -2.1770716    4.6437419    1.2026370 
C    -2.2909656    5.2946869   -0.0361887 
C    -2.3184473    5.3749488    2.3878515 
C    -2.5830001    6.7436902    2.3358492 
C    -2.5524303    6.6600177   -0.0818900 
C    -2.7028358    7.3844776    1.1035295 
H    -2.2143937    4.8784577    3.3478300 
H    -2.1633238    4.7272408   -0.9528274 
H    -2.6886688    7.3092661    3.2569603 
H    -2.6368453    7.1621278   -1.0413525 
H    -2.9053458    8.4509681    1.0649867 
C    -1.7199465    2.3061082    2.8915275 
C    -0.4810063    1.9063107    3.4136116 
C    -2.8800446    2.1850482    3.6760519 
C    -2.7962742    1.6676637    4.9686886 
C    -0.4038005    1.3973568    4.7084791 
C    -1.5583106    1.2760945    5.4839524 
H    -3.8413796    2.4846093    3.2664497 
H     0.4005586    1.9791787    2.7844975 
H    -3.6943848    1.5672655    5.5712730 
H     0.5557901    1.0837288    5.1074259 
H    -1.4956234    0.8686812    6.4889750 
O    -2.4670540   -0.3642280    1.5462649 
H    -2.5729098    0.3193270    2.2372235 
H    -2.0701332    1.0545047   -0.6490138 
O     0.6741346   -2.0057137   -1.1947660 
C     1.8085132   -2.7034519   -0.7839169 
C     1.6068120   -3.8328566    0.0508721 
C     2.7209651   -4.5782385    0.3785617 
H     2.6047512   -5.4666563    0.9927729 
C     4.0251735   -4.1845941   -0.0091617 
C     4.2044741   -3.0013248   -0.7992727 
C     3.0442019   -2.2857069   -1.2442252 
H     3.7265894    2.2737598   -4.0251758 
C     2.7994310    1.3574820   -2.3391235 
C     2.5882406    0.1153676   -1.6918465 
O     1.8115885    0.1352584   -0.5250507 
C     3.1505757   -1.0821299   -2.1041618 
C     3.5262753    1.3366035   -3.5130468 
C     3.8330278   -1.1017369   -3.3635661 
C     4.0154233    0.1307567   -4.0721331 
P     0.3496503   -0.5350509   -0.6105145 
O     0.0422604   -0.6747943    0.9166003 
O    -0.6682487    0.0754406   -1.4856543 
C     0.2513748   -4.1183789    0.6031467 
C     0.0129377   -3.9191951    1.9836634 
C    -0.7990836   -4.5209847   -0.2455839 
C    -2.0709737   -4.7166477    0.3013364 
C    -1.2736673   -4.1341885    2.4817468 
C    -2.3327375   -4.5195875    1.6574407 
H    -2.8869396   -5.0225575   -0.3507981 
H    -1.4571016   -3.9717836    3.5405048 
C     2.3444711    2.6482852   -1.7437417 
C     2.9808048    3.1379541   -0.5830388 
C     1.3415863    3.4094322   -2.3746105 
C     1.0685931    4.6929146   -1.8914747 
C     2.6652205    4.4198998   -0.1319076 
C     1.7318932    5.2259443   -0.7870575 
H     0.3053989    5.2933448   -2.3828469 
H     3.1704526    4.7997848    0.7532292 
H    -0.9395772   -0.5492454    1.1489773 
C    -4.2145585   -3.4957153    3.0200763 
C    -3.7294679   -4.7116067    2.2067138 
C    -5.6563581   -3.6899527    3.5028963 
H    -3.5582962   -3.3613402    3.8908097 
H    -4.1174201   -2.5871357    2.4179667 
C    -5.7881211   -4.9695916    4.3398972 
H    -6.3245402   -3.7551947    2.6316555 
H    -5.9812696   -2.8187690    4.0853312 
C    -3.8489305   -5.9911913    3.0608183 
H    -4.4062516   -4.8269394    1.3462419 
C    -5.2846924   -6.1939544    3.5631686 
H    -5.1951280   -4.8578037    5.2591949 
H    -6.8295922   -5.1183082    4.6497262 
H    -5.3409493   -7.0916744    4.1907733 
H    -5.9438040   -6.3688587    2.7005729 
H    -3.1638389   -5.9076802    3.9163529 
H    -3.5199737   -6.8570687    2.4744008 
C     2.4643089   -3.0326759    5.5404296 
C     2.8358803   -4.2153183    4.6365676 
C     1.8884384   -1.8695470    4.7222158 
H     1.7125842   -3.3630316    6.2721562 
H     3.3398353   -2.7007129    6.1117348 
C     0.6969700   -2.3183609    3.8658316 
H     2.6690377   -1.4640512    4.0633074 
H     1.5851400   -1.0554763    5.3924904 
C     1.6454103   -4.6494102    3.7731433 
H     3.6645729   -3.9212670    3.9765854 
H     3.1933786   -5.0583297    5.2407321 
C     1.1116356   -3.4707188    2.9298208 
H    -0.1168727   -2.6466740    4.5270070 
H     0.3175895   -1.4836438    3.2709596 
H     1.9468472   -3.0984269    2.3255207 
H     0.8325800   -5.0214827    4.4132191 
H     1.9308880   -5.4797405    3.1174580 
C    -0.5762801   -4.7751269   -1.7225269 
C    -1.5278233   -3.9615394   -2.6218482 
C    -0.6844150   -6.2789709   -2.0549922 
H     0.4466548   -4.4691579   -1.9725775 
C    -0.3971360   -6.5383465   -3.5394855 
H    -1.6964807   -6.6282647   -1.8061383 
H     0.0111837   -6.8450863   -1.4235933 
C    -1.2324994   -4.2173069   -4.1045211 
H    -2.5673548   -4.2457491   -2.4059506 
H    -1.4261715   -2.8976591   -2.3913445 
C    -1.3226205   -5.7112532   -4.4419410 
H     0.6477730   -6.2701060   -3.7525222 
H    -0.5016812   -7.6075598   -3.7618358 
H    -1.0740918   -5.8807377   -5.4967663 
H    -2.3594112   -6.0499578   -4.3008014 
H    -0.2216872   -3.8515579   -4.3350218 
H    -1.9267300   -3.6421202   -4.7288193 
C     2.6689452    7.5587653   -0.6545033 
C     1.4663746    6.6447222   -0.3309786 
C     2.4176624    9.0083978   -0.2216784 
H     3.5542656    7.1675375   -0.1335888 
H     2.8869440    7.5077283   -1.7278576 
C     2.0631400    9.0898985    1.2687312 
H     1.5870125    9.4222766   -0.8119652 
H     3.2986875    9.6244820   -0.4400862 
C     1.1161080    6.7419489    1.1661504 
H     0.6010855    7.0196132   -0.8978003 
C     0.8615153    8.1932382    1.5910604 
H     2.9285918    8.7635793    1.8636103 
H     1.8536423   10.1280641    1.5548763 
H     0.6263278    8.2348753    2.6619357 
H    -0.0226301    8.5717204    1.0597148 
H     1.9478346    6.3354426    1.7579433 
H     0.2417161    6.1194468    1.3778560 
C    -1.4955225    2.8231916   -5.6915978 
C     0.0107543    2.7831325   -5.9876071 
C    -1.8081965    2.2358077   -4.3084875 
H    -1.8389926    3.8679009   -5.7239227 
H    -2.0473248    2.2839062   -6.4715535 
C    -0.9955789    2.9397066   -3.2175372 
H    -1.5634920    1.1652767   -4.2943717 
H    -2.8809420    2.3177618   -4.0924971 
C     0.8245175    3.4658184   -4.8792553 
H     0.3339876    1.7353172   -6.0669847 
H     0.2204656    3.2545115   -6.9560813 
C     0.5154298    2.8346162   -3.5076946 
H    -1.2842629    4.0006156   -3.1811557 
H    -1.1976127    2.5065694   -2.2358797 
H     0.7473997    1.7648784   -3.5787313 
H     0.5836724    4.5381140   -4.8429355 
H     1.8969981    3.3901832   -5.0949465 
C     3.9788661    2.3056382    0.1964385 
C     3.4473016    1.9695719    1.6063823 
C     5.3728554    2.9540517    0.2978572 
H     4.1204368    1.3528568   -0.3261655 
C     6.3470592    2.0268219    1.0379852 
H     5.2942952    3.9105856    0.8330940 
H     5.7476729    3.1815521   -0.7073126 
C     4.4148712    1.0391190    2.3468057 
H     3.3247590    2.9036357    2.1734837 
H     2.4589426    1.5106697    1.5155889 
C     5.8197588    1.6514278    2.4301837 
H     6.4836785    1.1095487    0.4467742 
H     7.3329400    2.5009488    1.1203606 
H     6.5112049    0.9559489    2.9217730 
H     5.7802230    2.5560881    3.0545450 
H     4.4656082    0.0794415    1.8125475 
H     4.0352907    0.8206528    3.3532034 
C     5.1672960   -4.9094965    0.4200316 
C     6.4375408   -4.4733070    0.1184917 
H     5.0165105   -5.8102343    1.0102151 
H     7.3039296   -5.0327064    0.4594854 
C     5.5273176   -2.5637652   -1.0669656 
C     6.6152925   -3.2811183   -0.6189986 
H     5.6759053   -1.6468905   -1.6264112 
H     7.6190536   -2.9234808   -0.8301629 
C     4.2958462   -2.3019514   -3.9613320 
C     4.9335324   -2.2835601   -5.1826178 
H     4.1309116   -3.2428599   -3.4471880 
H     5.2721769   -3.2148879   -5.6275806 
C     4.6903542    0.1156191   -5.3203193 
C     5.1441905   -1.0641934   -5.8653968 
H     4.8311066    1.0579238   -5.8441383 
H     5.6533637   -1.0633295   -6.8248873 
