# Supplementary material for: Nitrogen Insertion via Asymmetric Condensation and Chirality Transfer: A Stereodivergent Entry to Cyanocyclopropanes
Source: Angew Chem Int Ed Engl. 2025 Apr 14;64(24):e202503056. doi: 10.1002/anie.202503056 (PMC12144887; doi:10.1002/anie.202503056)
Supplement: Supplementary file 3 — Supporting Information [file ANIE-64-e202503056-s002.zip › LiO2PPh2_THF.xyz]

39
Energy =
Li   -1.2853400    1.2774873   -1.9992552 
O    -0.6360717   -0.5468574   -1.7959733 
P    -1.0525885   -0.3459186   -0.3386436 
O    -1.7668091    0.9907758   -0.1374591 
C     0.4273844   -0.3746416    0.7202925 
C     1.4565879   -1.2978421    0.4867743 
C     0.5773895    0.5761370    1.7382028 
C     1.7417827    0.6087770    2.5067158 
C     2.6186433   -1.2659078    1.2552955 
C     2.7631859   -0.3113030    2.2654693 
H    -0.2214340    1.2935667    1.9044776 
H     1.3489999   -2.0249743   -0.3135611 
H     1.8533533    1.3513983    3.2925835 
H     3.4149215   -1.9807283    1.0656068 
H     3.6709827   -0.2853694    2.8621741 
C    -2.0759609   -1.7322939    0.2185869 
C    -2.8751412   -1.6106400    1.3637426 
C    -2.0661848   -2.9396113   -0.4916074 
C    -2.8417982   -4.0147767   -0.0577777 
C    -3.6496354   -2.6855847    1.7952444 
C    -3.6308848   -3.8893947    1.0866444 
H    -1.4590087   -3.0159379   -1.3892657 
H    -2.8954797   -0.6668193    1.9018383 
H    -2.8344475   -4.9486150   -0.6136211 
H    -4.2715772   -2.5858620    2.6807951 
H    -4.2355740   -4.7269084    1.4240711 
C     0.3223117    3.4393778   -1.1830051 
O     0.0578960    2.5805789   -2.3458226 
H     1.7042028    2.6134925   -3.6269322 
H     1.0859119    0.9899547   -3.1661775 
C     1.8276669    3.3420090   -0.9130174 
H     2.0452983    3.3459659    0.1577548 
C     2.2221738    2.0174722   -1.5866625 
H     2.3580652    4.1803242   -1.3770337 
H     1.9906873    1.1696146   -0.9368434 
C     1.3140882    1.9960493   -2.8072155 
H     3.2816641    1.9780238   -1.8539503 
H    -0.0061252    4.4520731   -1.4349726 
H    -0.2791366    3.0469083   -0.3574731 
