# Supplementary material for: Nitrogen Insertion via Asymmetric Condensation and Chirality Transfer: A Stereodivergent Entry to Cyanocyclopropanes
Source: Angew Chem Int Ed Engl. 2025 Apr 14;64(24):e202503056. doi: 10.1002/anie.202503056 (PMC12144887; doi:10.1002/anie.202503056)
Supplement: Supplementary file 3 — Supporting Information [file ANIE-64-e202503056-s002.zip › THF.xyz]

13
Energy =
C    -1.2456217    0.4217122   -0.3187231 
O    -1.0674598   -1.0101427   -0.2754558 
H     0.8215795   -1.6734013   -0.8459381 
H     0.3007261   -2.1195865    0.8004783 
C     0.1577881    1.0310875   -0.2653136 
H     0.1667247    2.0308312    0.1780859 
C     0.9175467   -0.0122913    0.5676259 
H     0.5855244    1.0961731   -1.2721248 
H     0.7002534    0.1205516    1.6334736 
C     0.3025344   -1.3163435    0.0563317 
H     2.0016682    0.0273583    0.4283110 
H    -1.7925148    0.6723419   -1.2339954 
H    -1.8487491    0.7317096    0.5472444 
