# Supplementary material for: Nitrogen Insertion via Asymmetric Condensation and Chirality Transfer: A Stereodivergent Entry to Cyanocyclopropanes
Source: Angew Chem Int Ed Engl. 2025 Apr 14;64(24):e202503056. doi: 10.1002/anie.202503056 (PMC12144887; doi:10.1002/anie.202503056)
Supplement: Supplementary file 3 — Supporting Information [file ANIE-64-e202503056-s002.zip › trans-11a.xyz]

20
Energy =
C    -2.9177595    0.5636146    1.8716221 
C    -1.3572933   -1.3838575    1.3474325 
C     2.2051254    0.4944739   -2.0542337 
H    -1.5358704   -1.7491854    2.3520597 
H    -1.2570198   -2.1485705    0.5846049 
H     0.8718919   -0.7294025   -3.2260747 
N    -3.5960460    1.1075460    2.6425580 
C    -0.5486350   -0.1255155    1.1886337 
C    -2.0656474   -0.1096838    0.9370821 
H    -2.3692471   -0.0216138   -0.1018362 
H     2.9061748    0.6550509   -2.8678891 
H     3.3232065    1.6695871   -0.6349480 
C     2.4379807    1.0626363   -0.8023588 
C     1.5347546    0.8564561    0.2395855 
H     1.7195563    1.3038057    1.2132045 
C     0.3871384    0.0759548    0.0512485 
H    -0.2473419    0.3564745    2.1133975 
C     0.1639113   -0.4915071   -1.2113354 
H    -0.7177423   -1.1036540   -1.3882826 
C     1.0628628   -0.2826098   -2.2544706 
