# Supplementary material for: Nitrogen Insertion via Asymmetric Condensation and Chirality Transfer: A Stereodivergent Entry to Cyanocyclopropanes
Source: Angew Chem Int Ed Engl. 2025 Apr 14;64(24):e202503056. doi: 10.1002/anie.202503056 (PMC12144887; doi:10.1002/anie.202503056)
Supplement: Supplementary file 3 — Supporting Information [file ANIE-64-e202503056-s002.zip › TS1a.xyz]

203
Energy =
C     2.8314297    1.8514180    1.5154004 
C     2.1555677    1.1636711    2.7094199 
C     4.2449749    2.4380178    7.4228932 
H     1.4914947    1.8758758    3.2077410 
H     1.5979028    0.2394011    2.5526443 
H     5.8184211    0.9662525    7.4619772 
N     3.2679955    0.1262951    0.4746597 
C     3.5614115    1.0685676    3.3850246 
C     4.1328920    2.0316969    2.2803082 
H     4.2049147    3.0630290    2.6436067 
H     5.0668296    1.7600007    1.7843969 
H     4.4323724    2.7880191    8.4337810 
H     2.6024968    3.7917262    7.0795768 
C     3.2191253    3.0003520    6.6622540 
C     2.9773305    2.5495638    5.3653274 
H     2.1761963    3.0035149    4.7892917 
C     3.7475588    1.5217148    4.8063059 
H     3.9779068    0.0637547    3.2694257 
C     4.7687655    0.9608717    5.5839282 
H     5.3721729    0.1574963    5.1668409 
C     5.0220575    1.4169378    6.8766842 
O     3.6055321    0.6269558   -0.8281249 
P     4.4827262   -0.4606202   -1.7122069 
O     5.6182778   -1.0234787   -0.9306653 
C     4.8461454    0.6328999   -3.0933338 
C     5.3216498    1.9303084   -2.8493759 
C     4.6765318    0.1900521   -4.4112673 
C     4.9777694    1.0374620   -5.4756587 
C     5.6098881    2.7759638   -3.9166580 
C     5.4381021    2.3311572   -5.2292309 
H     4.2998332   -0.8105569   -4.5998688 
H     5.4415459    2.2771854   -1.8281922 
H     4.8461149    0.6906219   -6.4959505 
H     5.9608497    3.7857361   -3.7254672 
H     5.6607927    2.9947902   -6.0599295 
C     3.2971391   -1.7003041   -2.2390564 
C     3.6645613   -3.0534431   -2.2038091 
C     2.0033773   -1.3314990   -2.6336793 
C     1.0810050   -2.3122213   -2.9805629 
C     2.7393585   -4.0295151   -2.5681709 
C     1.4493486   -3.6571678   -2.9514413 
H     1.7129127   -0.2867628   -2.6564964 
H     4.6655240   -3.3209864   -1.8785293 
H     0.0803284   -2.0196561   -3.2724916 
H     3.0194212   -5.0787161   -2.5405947 
H     0.7232863   -4.4202135   -3.2186269 
O     2.3762543    2.6043644    0.6098058 
H     4.0326190   -0.4939851    0.7695987 
H     2.3509586   -0.3653614    0.3789146 
O    -1.3469178    0.0485355   -1.1450712 
C    -2.3281207    0.9833010   -1.4979256 
C    -2.2695045    1.5201931   -2.8083709 
C    -3.1712568    2.5135222   -3.1284123 
H    -3.1668687    2.9310951   -4.1318222 
C    -4.1200666    2.9901725   -2.1889435 
C    -4.2266561    2.3504555   -0.9107930 
C    -3.3389715    1.2705157   -0.5977351 
H    -3.9037372   -1.7378383    3.8402462 
C    -2.5634010   -0.5775237    2.6564176 
C    -2.4611254    0.2166084    1.4864666 
O    -1.2556443    0.8708312    1.2619909 
C    -3.5116885    0.4266384    0.6086334 
C    -3.7864340   -1.1533016    2.9315984 
C    -4.7439350   -0.2686983    0.8449255 
C    -4.8832708   -1.0423695    2.0431521 
P    -0.2928209    0.5034074    0.0033726 
O     0.3023207    1.8545126   -0.3905838 
O     0.6175601   -0.6384049    0.2785200 
C    -1.3890020    0.8967597   -3.8421000 
C    -0.2005474    1.5127652   -4.2722081 
C    -1.8161112   -0.3182594   -4.4276562 
C    -1.0551541   -0.8665232   -5.4617371 
C     0.5371646    0.9138632   -5.3017124 
C     0.1224764   -0.2662345   -5.9188407 
H    -1.3867204   -1.7921351   -5.9295966 
H     1.4527536    1.3967676   -5.6287292 
C    -1.3885898   -0.7952749    3.5529378 
C    -1.1258004    0.0976139    4.6033855 
C    -0.5645642   -1.9262369    3.3522955 
C     0.4744000   -2.1587539    4.2526371 
C    -0.0751705   -0.1820367    5.4884666 
C     0.7186821   -1.3188648    5.3477112 
H     1.1079842   -3.0304801    4.1091139 
H     0.1139400    0.5054696    6.3071602 
H     1.2971362    2.2366684    0.1392839 
C     1.7991380   -2.0689175   -6.4613446 
C     0.9157153   -0.9349173   -7.0264835 
C     2.5649132   -2.8015194   -7.5687540 
H     2.5040583   -1.6347606   -5.7404695 
H     1.1773908   -2.7710674   -5.8961447 
C     3.3978465   -1.8284239   -8.4122788 
H     1.8465245   -3.3179897   -8.2216254 
H     3.2075350   -3.5746018   -7.1300767 
C     1.7714601    0.0323819   -7.8594378 
H     0.1882417   -1.4033322   -7.7077610 
C     2.5209636   -0.7034542   -8.9778511 
H     4.1868382   -1.3912388   -7.7828925 
H     3.9036580   -2.3634493   -9.2249781 
H     3.1321713    0.0056387   -9.5495722 
H     1.7932009   -1.1326492   -9.6812579 
H     2.5061496    0.5209023   -7.2060132 
H     1.1394413    0.8265873   -8.2744586 
C     1.9253906    5.2944453   -3.6071851 
C     0.4590033    5.3338188   -4.0572916 
C     2.1637712    4.1371548   -2.6303921 
H     2.5702720    5.1628890   -4.4889971 
H     2.2061963    6.2495858   -3.1462542 
C     1.7482683    2.7979339   -3.2482830 
H     1.5809931    4.3055673   -1.7156028 
H     3.2160627    4.0966501   -2.3285567 
C     0.0253162    3.9914022   -4.6586786 
H    -0.1771351    5.5584550   -3.1893826 
H     0.3014422    6.1397069   -4.7851456 
C     0.2685697    2.8246592   -3.6759745 
H     2.3850904    2.5908117   -4.1185420 
H     1.9082078    1.9911855   -2.5285812 
H    -0.3239044    3.0168407   -2.7736247 
H     0.5908649    3.7982607   -5.5816652 
H    -1.0344265    4.0223776   -4.9396724 
C    -3.0657687   -1.0347778   -3.9472214 
C    -2.7188044   -2.3202632   -3.1633559 
C    -4.0611580   -1.3586711   -5.0769417 
H    -3.5914344   -0.3716069   -3.2511664 
C    -5.3304790   -2.0077900   -4.5079100 
H    -3.5939847   -2.0429958   -5.7985161 
H    -4.3097884   -0.4408317   -5.6230530 
C    -3.9813516   -2.9829181   -2.5993895 
H    -2.2028452   -3.0188385   -3.8390187 
H    -2.0252860   -2.0784921   -2.3523034 
C    -5.0018329   -3.2752744   -3.7067919 
H    -5.8350761   -1.2860543   -3.8492297 
H    -6.0311697   -2.2409941   -5.3189786 
H    -5.9172205   -3.7001150   -3.2772099 
H    -4.5883064   -4.0329063   -4.3884730 
H    -4.4334955   -2.3137408   -1.8546537 
H    -3.7155927   -3.9069606   -2.0711766 
C     1.4343504   -3.0604133    7.0129433 
C     1.7909251   -1.7068611    6.3530663 
C     2.5209615   -3.5250861    7.9896837 
H     0.4813971   -2.9400302    7.5475881 
H     1.2674179   -3.8192556    6.2406067 
C     2.7963001   -2.4629378    9.0608418 
H     3.4472964   -3.7213831    7.4302960 
H     2.2249485   -4.4729457    8.4557505 
C     2.0502033   -0.6590403    7.4436861 
H     2.7332765   -1.8515625    5.7996582 
C     3.1471524   -1.1194177    8.4113611 
H     1.9000823   -2.3403110    9.6860115 
H     3.6055816   -2.7904881    9.7249795 
H     3.3127321   -0.3524142    9.1773658 
H     4.0914679   -1.2207514    7.8590295 
H     1.1220925   -0.4956663    8.0106491 
H     2.3254766    0.2992279    6.9926304 
C    -0.9927750   -5.4232497    0.6838363 
C    -2.2301835   -4.8119200    1.3545592 
C     0.0566763   -4.3502283    0.3657480 
H    -0.5507513   -6.1694875    1.3602029 
H    -1.2823744   -5.9568572   -0.2304606 
C     0.4227923   -3.5381007    1.6134705 
H    -0.3346342   -3.6625666   -0.3952677 
H     0.9554873   -4.8112206   -0.0602149 
C    -1.8475302   -3.9796335    2.5851655 
H    -2.7478492   -4.1589073    0.6374613 
H    -2.9398476   -5.5998962    1.6362635 
C    -0.8345493   -2.8775216    2.2020778 
H     0.8749429   -4.2093285    2.3576314 
H     1.1570657   -2.7691753    1.3610175 
H    -1.2891400   -2.2903405    1.3936303 
H    -1.3954654   -4.6226355    3.3539264 
H    -2.7421882   -3.5318870    3.0283735 
C    -1.9546999    1.3527250    4.7913252 
C    -1.1201159    2.6268820    4.5465908 
C    -2.6299638    1.4117300    6.1757924 
H    -2.7561467    1.3446392    4.0419105 
C    -3.4828071    2.6778693    6.3255287 
H    -1.8577181    1.3974985    6.9572613 
H    -3.2431853    0.5141738    6.3208199 
C    -1.9705035    3.8932000    4.7038416 
H    -0.2873905    2.6496776    5.2639610 
H    -0.6865240    2.5834519    3.5412315 
C    -2.6494033    3.9422895    6.0785905 
H    -4.3082581    2.6428644    5.5999318 
H    -3.9383010    2.7094789    7.3228733 
H    -3.2797876    4.8360372    6.1605223 
H    -1.8786965    4.0232582    6.8591634 
H    -2.7397707    3.9060358    3.9186215 
H    -1.3495109    4.7845345    4.5514550 
C    -4.9939318    4.0643218   -2.4968796 
C    -5.9205402    4.5080432   -1.5800241 
H    -4.9106650    4.5371102   -3.4724409 
H    -6.5797446    5.3356539   -1.8257658 
C    -5.1834820    2.8383897    0.0150970 
C    -6.0076803    3.8936006   -0.3104297 
H    -5.2501646    2.3740382    0.9935048 
H    -6.7272608    4.2598650    0.4162625 
C    -5.8206602   -0.2644425   -0.0802304 
C    -6.9852241   -0.9522164    0.1829010 
H    -5.7156954    0.2819407   -1.0105281 
H    -7.7914119   -0.9414724   -0.5452207 
C    -6.1035634   -1.7217873    2.2932482 
C    -7.1377874   -1.6770479    1.3861120 
H    -6.1966803   -2.2963696    3.2116557 
H    -8.0637070   -2.2093302    1.5838723 
