# Supplementary material for: Nitrogen Insertion via Asymmetric Condensation and Chirality Transfer: A Stereodivergent Entry to Cyanocyclopropanes
Source: Angew Chem Int Ed Engl. 2025 Apr 14;64(24):e202503056. doi: 10.1002/anie.202503056 (PMC12144887; doi:10.1002/anie.202503056)
Supplement: Supplementary file 3 — Supporting Information [file ANIE-64-e202503056-s002.zip › TS1b.xyz]

203
Energy =
C    -2.9847855   -0.1090861    1.1388342 
C    -3.0640537   -1.1449109    0.0153151 
C    -7.0935553   -4.4977973   -0.2546804 
H    -2.7512493   -2.1194751    0.4057532 
H    -2.5295985   -0.9433083   -0.9131099 
H    -5.6870698   -5.1366487   -1.7595988 
N    -3.0087324    1.5107972   -0.0183055 
C    -4.6178452   -0.9761080    0.0622512 
C    -4.4747962   -0.2370175    1.4300433 
H    -4.6080017   -0.9234349    2.2739115 
H    -5.0420479    0.6775469    1.6117132 
H    -7.7153064   -5.3842994   -0.3393184 
H    -8.3049459   -3.5945428    1.2811735 
C    -7.4228232   -3.4933393    0.6550539 
C    -6.6169455   -2.3599572    0.7717022 
H    -6.8769707   -1.5875533    1.4912395 
C    -5.4754127   -2.2085909   -0.0230638 
H    -4.9427114   -0.2693375   -0.7116449 
C    -5.1580141   -3.2207580   -0.9374044 
H    -4.2700074   -3.1195622   -1.5541527 
C    -5.9559294   -4.3574685   -1.0514170 
O    -3.3956249    2.6179334    0.8083089 
P    -2.3635739    3.9223957    0.7353714 
O    -2.0967466    4.3769559   -0.6528554 
C    -3.3203739    5.0370140    1.7776592 
C    -4.7127305    5.1345501    1.6405061 
C    -2.6462346    5.9034731    2.6497149 
C    -3.3583982    6.8530668    3.3797553 
C    -5.4202918    6.0799910    2.3787711 
C    -4.7446456    6.9398422    3.2472144 
H    -1.5679456    5.8295631    2.7562136 
H    -5.2352421    4.4694391    0.9603597 
H    -2.8311963    7.5226760    4.0530235 
H    -6.4994521    6.1481851    2.2757739 
H    -5.2993386    7.6777230    3.8198561 
C    -0.9080369    3.4120368    1.6434557 
C     0.3402804    3.4687453    1.0132143 
C    -1.0107516    2.9624092    2.9702744 
C     0.1345719    2.5857114    3.6615751 
C     1.4826243    3.0959822    1.7162238 
C     1.3813518    2.6568885    3.0342946 
H    -1.9840650    2.8947827    3.4466141 
H     0.4085605    3.7945802   -0.0186397 
H     0.0566378    2.2241046    4.6822494 
H     2.4435203    3.1384492    1.2210816 
H     2.2746538    2.3537893    3.5734794 
O    -2.0694001    0.1569328    1.9770286 
H    -0.9151398    0.0332035    1.5736084 
H    -3.5908925    1.5685416   -0.8584687 
O     0.5048676   -1.5637947   -0.8488284 
C     1.5712131   -2.3396055   -0.3850368 
C     1.2977234   -3.3850751    0.5356390 
C     2.3622373   -4.1644812    0.9422160 
H     2.1778569   -5.0032567    1.6066102 
C     3.6918978   -3.8974466    0.5376867 
C     3.9429481   -2.8325867   -0.3858919 
C     2.8309585   -2.0907684   -0.9001703 
H     3.8188651    1.8045132   -4.4641320 
C     2.8717934    1.3053878   -2.6229382 
C     2.5811394    0.2389273   -1.7315671 
O     1.9069331    0.5358243   -0.5408447 
C     3.0117048   -1.0607189   -1.9467594 
C     3.5501519    0.9993005   -3.7858425 
C     3.6249669   -1.3827029   -3.2004072 
C     3.9035035   -0.3273626   -4.1266146 
P     0.3990030   -0.0266372   -0.3094542 
O     0.2354688   -0.0408700    1.2088483 
O    -0.6415004    0.6619617   -1.1208970 
C    -0.0878628   -3.6786919    1.0055421 
C    -0.4694638   -3.3863894    2.3314078 
C    -0.9967720   -4.3032818    0.1249533 
C    -2.2669210   -4.6421587    0.5949593 
C    -1.7587065   -3.7346500    2.7520774 
C    -2.6702110   -4.3689407    1.9070015 
H    -2.9692423   -5.1286664   -0.0784660 
H    -2.0509539   -3.4984696    3.7696732 
C     2.5427625    2.7205434   -2.2793841 
C     3.4674077    3.4726295   -1.5296304 
C     1.3401837    3.3018927   -2.7351028 
C     1.0734086    4.6292233   -2.3954964 
C     3.1470021    4.7955638   -1.1984447 
C     1.9544799    5.3891736   -1.6163105 
H     0.1422246    5.0836706   -2.7228173 
H     3.8549119    5.3734465   -0.6121389 
H    -2.0069840    1.5411081   -0.3174187 
C    -4.5205317   -4.1372505    3.6696710 
C    -4.0560334   -4.7889817    2.3594743 
C    -5.9438076   -4.5755755    4.0367639 
H    -3.8402353   -4.4250705    4.4836928 
H    -4.4676975   -3.0446502    3.5841963 
C    -6.0458917   -6.1027581    4.1417982 
H    -6.6370763   -4.2203735    3.2632967 
H    -6.2483894   -4.1079334    4.9811883 
C    -4.1480964   -6.3271325    2.4810373 
H    -4.7613884   -4.4886984    1.5713544 
C    -5.5683186   -6.7741015    2.8476995 
H    -5.4238023   -6.4500515    4.9794269 
H    -7.0773474   -6.4001521    4.3675397 
H    -5.6058625   -7.8658651    2.9478027 
H    -6.2485348   -6.5023531    2.0283905 
H    -3.4387940   -6.6620250    3.2513729 
H    -3.8328780   -6.7885027    1.5380546 
C     1.6957059   -2.0229063    5.9353761 
C     2.2732577   -3.1529471    5.0729750 
C     0.9420950   -0.9991161    5.0763566 
H     1.0003288   -2.4534357    6.6706949 
H     2.4954546   -1.5325032    6.5041995 
C    -0.1350893   -1.6750089    4.2187766 
H     1.6487776   -0.4815874    4.4130147 
H     0.4859909   -0.2334027    5.7164483 
C     1.1910880   -3.7984241    4.1984983 
H     3.0585876   -2.7473434    4.4193210 
H     2.7481256   -3.9112365    5.7081356 
C     0.4988916   -2.7421918    3.3066154 
H    -0.8714169   -2.1478790    4.8841408 
H    -0.6709980   -0.9347134    3.6228717 
H     1.2770836   -2.2416699    2.7176325 
H     0.4287302   -4.2747591    4.8317284 
H     1.6269017   -4.5908486    3.5823039 
C    -0.6021532   -4.6425325   -1.2988547 
C    -1.5133017   -3.9780667   -2.3479004 
C    -0.5464601   -6.1661651   -1.5324914 
H     0.4105489   -4.2612011   -1.4720337 
C    -0.0699028   -6.4862020   -2.9553144 
H    -1.5466641   -6.5924143   -1.3705463 
H     0.1183650   -6.6259568   -0.7915131 
C    -1.0299537   -4.2895184   -3.7694268 
H    -2.5386629   -4.3538130   -2.2231145 
H    -1.5333639   -2.8968743   -2.1782420 
C    -0.9518961   -5.8030439   -4.0092431 
H     0.9658755   -6.1355941   -3.0710122 
H    -0.0570046   -7.5715209   -3.1140530 
H    -0.5697738   -6.0103855   -5.0161394 
H    -1.9654181   -6.2277677   -3.9598915 
H    -0.0348926   -3.8449341   -3.9126924 
H    -1.6946809   -3.8203842   -4.5051062 
C     2.7395547    7.7212852   -0.8714704 
C     1.5615989    6.8051838   -1.2347965 
C     2.2563434    9.1444220   -0.5603503 
H     3.2518720    7.3228350    0.0156556 
H     3.4737309    7.7328259   -1.6864522 
C     1.2225964    9.1445961    0.5741698 
H     1.8020774    9.5767636   -1.4635167 
H     3.1092798    9.7823615   -0.2981127 
C     0.5288595    6.7976276   -0.0840969 
H     1.0584984    7.2447689   -2.1102465 
C     0.0471415    8.2149997    0.2467978 
H     1.7069620    8.8008114    1.4998653 
H     0.8644580   10.1643193    0.7622722 
H    -0.6620811    8.1839000    1.0835102 
H    -0.5029773    8.6164081   -0.6163178 
H     1.0002438    6.3489579    0.8019856 
H    -0.3177680    6.1593271   -0.3564104 
C    -1.6205368    1.9019658   -5.7027517 
C    -0.1253993    1.6302066   -5.9209846 
C    -1.9757823    1.8936501   -4.2092469 
H    -1.8703187    2.8873107   -6.1223643 
H    -2.2222241    1.1630315   -6.2469795 
C    -1.0914601    2.8707875   -3.4268036 
H    -1.8325127    0.8835623   -3.8003584 
H    -3.0349073    2.1517738   -4.0747926 
C     0.7510387    2.5860110   -5.0999979 
H     0.1036095    0.5986001   -5.6176431 
H     0.1227372    1.7105206   -6.9869149 
C     0.3881919    2.4992487   -3.6008184 
H    -1.2675173    3.8881482   -3.8035154 
H    -1.3529315    2.8804421   -2.3682870 
H     0.4891485    1.4480860   -3.3022447 
H     0.6054305    3.6215856   -5.4391364 
H     1.8081659    2.3460224   -5.2509562 
C     4.7991004    2.8700354   -1.1109131 
C     4.8092320    2.3802273    0.3524137 
C     5.9926043    3.8123556   -1.3559417 
H     4.9658603    1.9835500   -1.7355893 
C     7.3175126    3.1106438   -1.0286367 
H     5.8956513    4.7074773   -0.7266171 
H     5.9842047    4.1545080   -2.3977137 
C     6.1324832    1.6826065    0.6916954 
H     4.6687540    3.2451683    1.0177970 
H     3.9694053    1.6985770    0.5203341 
C     7.3335180    2.5963313    0.4171728 
H     7.4527018    2.2623594   -1.7152146 
H     8.1584268    3.7940502   -1.1990437 
H     8.2713379    2.0655923    0.6220616 
H     7.2971447    3.4546771    1.1037791 
H     6.2198557    0.7720954    0.0818863 
H     6.1290150    1.3591996    1.7398019 
C     4.7841999   -4.6508672    1.0404674 
C     6.0770282   -4.3496841    0.6760544 
H     4.5786277   -5.4629010    1.7337537 
H     6.9064985   -4.9275510    1.0734663 
C     5.2880588   -2.5342604   -0.7247383 
C     6.3282657   -3.2729751   -0.2045736 
H     5.4909739   -1.7070101   -1.3960204 
H     7.3515827   -3.0225092   -0.4695390 
C     3.9347921   -2.7146347   -3.5805161 
C     4.5194944   -2.9841624   -4.7984886 
H     3.6956723   -3.5255871   -2.9011045 
H     4.7401309   -4.0115587   -5.0740332 
C     4.5227092   -0.6365823   -5.3653453 
C     4.8290710   -1.9370149   -5.6962561 
H     4.7373615    0.1763047   -6.0548057 
H     5.2957987   -2.1637094   -6.6505372 
