# Supplementary material for: Nitrogen Insertion via Asymmetric Condensation and Chirality Transfer: A Stereodivergent Entry to Cyanocyclopropanes
Source: Angew Chem Int Ed Engl. 2025 Apr 14;64(24):e202503056. doi: 10.1002/anie.202503056 (PMC12144887; doi:10.1002/anie.202503056)
Supplement: Supplementary file 3 — Supporting Information [file ANIE-64-e202503056-s002.zip › TS1c.xyz]

203
Energy =
C     2.5393945    2.4658096    1.3744214 
C     1.9114826    1.8059436    2.6075990 
C     5.5735334   -1.7792459    3.8364549 
H     1.2084213    2.5095406    3.0630860 
H     1.4010279    0.8487340    2.5049585 
H     7.0713589   -0.4886271    4.6988857 
N     3.1765024    0.7274720    0.4560253 
C     3.3046173    1.8671363    3.3009723 
C     3.8164421    2.8029390    2.1382513 
H     3.8169902    3.8616083    2.4197323 
H     4.7704024    2.5554569    1.6687052 
H     6.1551413   -2.6859619    3.9744114 
H     3.8909437   -2.7866967    2.9395150 
C     4.3091657   -1.8351263    3.2554465 
C     3.5618834   -0.6681466    3.0817979 
H     2.5645097   -0.7441258    2.6621369 
C     4.0682403    0.5760873    3.4730764 
H     3.2765250    2.3889219    4.2611134 
C     5.3433285    0.6170510    4.0572062 
H     5.7514462    1.5734418    4.3771536 
C     6.0878147   -0.5449330    4.2407979 
O     3.4570034    1.1433489   -0.8909702 
P     4.4626170    0.0735042   -1.6504105 
O     5.6708633   -0.2427595   -0.8418520 
C     4.6772515    1.0057427   -3.1732482 
C     4.9073533    2.3889910   -3.1259725 
C     4.6540776    0.3452478   -4.4080231 
C     4.8541121    1.0621903   -5.5863824 
C     5.0964282    3.1011462   -4.3069938 
C     5.0696758    2.4396918   -5.5366679 
H     4.4673158   -0.7236276   -4.4446214 
H     4.9149027    2.9014450   -2.1695709 
H     4.8342133    0.5467173   -6.5420733 
H     5.2565416    4.1746830   -4.2696585 
H     5.2148578    2.9994250   -6.4563459 
C     3.4331088   -1.3638256   -1.9696230 
C     3.9317524   -2.6360119   -1.6542958 
C     2.1266151   -1.2206367   -2.4573643 
C     1.3236721   -2.3442717   -2.6242967 
C     3.1253614   -3.7581956   -1.8337315 
C     1.8232116   -3.6100886   -2.3160865 
H     1.7331495   -0.2377016   -2.6948646 
H     4.9399831   -2.7229964   -1.2602116 
H     0.3115398   -2.2245789   -2.9911424 
H     3.5078282   -4.7450627   -1.5887282 
H     1.1896316   -4.4838598   -2.4412816 
O     2.0141446    3.0978491    0.4173031 
H     4.0072112    0.2434937    0.8196892 
H     2.3379579    0.1111782    0.4167056 
O    -1.4622356   -0.0381788   -0.9162693 
C    -2.5314340    0.7660658   -1.3291767 
C    -2.5616644    1.1478567   -2.6933900 
C    -3.5540508    2.0214432   -3.0861231 
H    -3.6171562    2.3190901   -4.1295737 
C    -4.5091255    2.5257496   -2.1673972 
C    -4.5215422    2.0297910   -0.8225988 
C    -3.5351342    1.0693640   -0.4271871 
H    -3.7200334   -1.5041988    4.3062312 
C    -2.5177525   -0.3614427    2.9674598 
C    -2.5129721    0.3148860    1.7206341 
O    -1.3704862    1.0341629    1.3874022 
C    -3.6015584    0.3476202    0.8653089 
C    -3.6778322   -1.0072483    3.3407498 
C    -4.7619580   -0.4221255    1.2115494 
C    -4.8024572   -1.0803757    2.4837961 
P    -0.4174708    0.6263264    0.1322596 
O     0.0288086    1.9787794   -0.4280536 
O     0.6085735   -0.3895451    0.4829581 
C    -1.6622847    0.4812946   -3.6812936 
C    -0.5859699    1.1658007   -4.2784658 
C    -1.9502876   -0.8531061   -4.0456581 
C    -1.1778918   -1.4583455   -5.0415924 
C     0.1645029    0.5126556   -5.2609957 
C    -0.1217550   -0.7932088   -5.6661011 
H    -1.4007196   -2.4821717   -5.3371088 
H     0.9965944    1.0420468   -5.7191465 
C    -1.2995001   -0.3880840    3.8301096 
C    -1.0507847    0.6540362    4.7377385 
C    -0.4078414   -1.4801043    3.7275791 
C     0.7008994   -1.5113271    4.5720556 
C     0.0876127    0.5873366    5.5530335 
C     0.9694969   -0.4905187    5.4930110 
H     1.3940203   -2.3462889    4.5073423 
H     0.2799184    1.3996377    6.2483243 
H     0.9628207    2.5408217    0.0097212 
C     2.1700179   -1.6356325   -6.3074339 
C     0.6986772   -1.4759983   -6.7396377 
C     3.0194545   -2.3105431   -7.3904420 
H     2.5743484   -0.6383406   -6.0933852 
H     2.2173806   -2.2010452   -5.3705342 
C     2.9243016   -1.5588351   -8.7241678 
H     2.6708528   -3.3434448   -7.5331621 
H     4.0643421   -2.3754862   -7.0609687 
C     0.6197103   -0.7276511   -8.0864679 
H     0.2799895   -2.4820727   -6.8907922 
C     1.4626936   -1.4151926   -9.1677400 
H     3.3628113   -0.5567080   -8.6071469 
H     3.5094244   -2.0733586   -9.4959181 
H     1.4020680   -0.8510051  -10.1063484 
H     1.0480131   -2.4132611   -9.3702499 
H     0.9819664    0.2996593   -7.9418121 
H    -0.4275588   -0.6514255   -8.4018984 
C     1.2023471    5.1725670   -4.1715554 
C    -0.2634004    5.0260527   -4.6017036 
C     1.5447122    4.1810947   -3.0533913 
H     1.8535669    4.9799780   -5.0373570 
H     1.4003667    6.2013781   -3.8461169 
C     1.2436440    2.7409091   -3.4808454 
H     0.9538479    4.4191254   -2.1592112 
H     2.5975770    4.2718432   -2.7656647 
C    -0.5824773    3.5828433   -5.0112344 
H    -0.9139314    5.3109980   -3.7625746 
H    -0.4917759    5.7104227   -5.4284260 
C    -0.2359868    2.5863024   -3.8842515 
H     1.8899863    2.4715450   -4.3272577 
H     1.4743585    2.0540080   -2.6625741 
H    -0.8370696    2.8511830   -3.0062620 
H    -0.0060047    3.3164978   -5.9088477 
H    -1.6420463    3.4857876   -5.2780555 
C    -3.0593704   -1.6440023   -3.3768230 
C    -2.5001405   -2.8011549   -2.5203242 
C    -4.1096489   -2.1801178   -4.3684323 
H    -3.5935285   -0.9749595   -2.6936390 
C    -5.2418207   -2.8960262   -3.6185949 
H    -3.6328311   -2.8793415   -5.0693066 
H    -4.5081847   -1.3516340   -4.9661987 
C    -3.6260947   -3.5236452   -1.7709879 
H    -1.9771459   -3.5118738   -3.1774335 
H    -1.7644566   -2.4078480   -1.8127137 
C    -4.7033312   -4.0321763   -2.7378367 
H    -5.7649668   -2.1664402   -2.9836307 
H    -5.9801290   -3.2841187   -4.3309988 
H    -5.5238520   -4.4999553   -2.1802952 
H    -4.2707057   -4.8113769   -3.3823363 
H    -4.0806226   -2.8276785   -1.0524134 
H    -3.2145205   -4.3560223   -1.1867991 
C     1.9686719   -1.6862497    7.4791657 
C     2.1890110   -0.6173350    6.3849158 
C     3.2457723   -1.9081414    8.2994366 
H     1.1517822   -1.3553847    8.1362854 
H     1.6429059   -2.6246894    7.0156500 
C     3.7514936   -0.5958473    8.9131806 
H     4.0234873   -2.3209557    7.6409861 
H     3.0653439   -2.6516348    9.0855157 
C     2.6523550    0.6938745    7.0339542 
H     3.0122882   -0.9769435    5.7505557 
C     3.9425348    0.4799000    7.8356605 
H     3.0200423   -0.2385457    9.6524896 
H     4.6913116   -0.7655753    9.4526193 
H     4.2630725    1.4235779    8.2940745 
H     4.7411952    0.1696669    7.1477993 
H     1.8694616    1.0678862    7.7092086 
H     2.8035787    1.4601678    6.2649616 
C    -0.6742410   -5.3344589    1.5843434 
C    -1.9127789   -4.7571946    2.2823113 
C     0.2188313   -4.2204582    1.0231919 
H    -0.0974558   -5.9265472    2.3099528 
H    -0.9760862   -6.0214958    0.7836061 
C     0.5958194   -3.2020471    2.1061466 
H    -0.3089214   -3.6941896    0.2164735 
H     1.1259854   -4.6467938    0.5789318 
C    -1.5244569   -3.7258605    3.3490656 
H    -2.5551415   -4.2666495    1.5373405 
H    -2.5064535   -5.5624242    2.7328069 
C    -0.6710485   -2.5953990    2.7328887 
H     1.1905791   -3.7065282    2.8810868 
H     1.2048173   -2.4056701    1.6718850 
H    -1.2540962   -2.1653040    1.9079226 
H    -0.9454396   -4.2073457    4.1502006 
H    -2.4230400   -3.3071435    3.8130215 
C    -1.9870769    1.8423821    4.8386964 
C    -1.3322028    3.1406675    4.3230478 
C    -2.5268808    2.0452416    6.2683760 
H    -2.8527174    1.6437393    4.1941591 
C    -3.5046743    3.2255069    6.3305557 
H    -1.6870361    2.2319908    6.9518335 
H    -3.0127626    1.1231159    6.6093761 
C    -2.3062629    4.3232295    4.3932276 
H    -0.4419203    3.3584788    4.9312179 
H    -0.9964533    2.9885874    3.2919244 
C    -2.8536574    4.5150078    5.8132880 
H    -4.3859506    2.9943529    5.7148842 
H    -3.8629613    3.3639372    7.3579952 
H    -3.5749288    5.3409735    5.8352552 
H    -2.0281132    4.7953520    6.4837801 
H    -3.1425172    4.1360068    3.7044211 
H    -1.8112374    5.2384559    4.0465217 
C    -5.4807273    3.4828929   -2.5572844 
C    -6.4140535    3.9503883   -1.6591226 
H    -5.4681348    3.8468891   -3.5817575 
H    -7.1489280    4.6879480   -1.9687100 
C    -5.4891191    2.5384430    0.0804341 
C    -6.4105328    3.4785709   -0.3270898 
H    -5.4864481    2.1835186    1.1058885 
H    -7.1373298    3.8642350    0.3821694 
C    -5.8564248   -0.6053922    0.3261967 
C    -6.9475446   -1.3623313    0.6935782 
H    -5.8230497   -0.1496203   -0.6566760 
H    -7.7680703   -1.4962061   -0.0057074 
C    -5.9505665   -1.8342665    2.8397806 
C    -7.0058676   -1.9718997    1.9669009 
H    -5.9696665   -2.3188891    3.8129503 
H    -7.8751231   -2.5602027    2.2462916 
