# Supplementary material for: Nitrogen Insertion via Asymmetric Condensation and Chirality Transfer: A Stereodivergent Entry to Cyanocyclopropanes
Source: Angew Chem Int Ed Engl. 2025 Apr 14;64(24):e202503056. doi: 10.1002/anie.202503056 (PMC12144887; doi:10.1002/anie.202503056)
Supplement: Supplementary file 3 — Supporting Information [file ANIE-64-e202503056-s002.zip › TS1d.xyz]

203
Energy =
C    -2.9782698   -0.0338111    0.9124661 
C    -2.8585445   -1.0915254   -0.1725473 
C    -6.8779835   -1.7441047   -3.4122548 
H    -2.1449186   -1.8849613    0.0579800 
H    -2.6510786   -0.7070841   -1.1704741 
H    -7.2651269   -3.7554319   -2.7416795 
N    -2.7966651    1.7433432   -0.2143846 
C    -4.3687255   -1.4371829    0.0845604 
C    -4.4841425   -0.1884178    1.0368024 
H    -4.8281557   -0.3869607    2.0555627 
H    -5.0573679    0.6393253    0.6163780 
H    -7.4990811   -1.8301829   -4.2990759 
H    -6.3025038    0.2955029   -3.8130078 
C    -6.2061890   -0.5509286   -3.1387411 
C    -5.4073440   -0.4434751   -2.0028228 
H    -4.8899929    0.4918206   -1.8035504 
C    -5.2624963   -1.5199178   -1.1180071 
H    -4.4404957   -2.3611549    0.6577378 
C    -5.9448745   -2.7082965   -1.4020962 
H    -5.8395148   -3.5527195   -0.7251017 
C    -6.7457360   -2.8228565   -2.5387385 
O    -3.3809319    2.7979121    0.5706319 
P    -2.3890782    4.0981468    0.8537717 
O    -1.9554426    4.8335054   -0.3612642 
C    -3.4944439    4.9994016    1.9501528 
C    -4.4070549    4.3736536    2.8120937 
C    -3.3912140    6.3976895    1.9376102 
C    -4.1871235    7.1618261    2.7884343 
C    -5.2030596    5.1444421    3.6569612 
C    -5.0905437    6.5360924    3.6489351 
H    -2.6949381    6.8718654    1.2520022 
H    -4.4993878    3.2923698    2.8085284 
H    -4.1056438    8.2447852    2.7768004 
H    -5.9137324    4.6597465    4.3202574 
H    -5.7117558    7.1331869    4.3105519 
C    -1.0171928    3.4290351    1.8026664 
C     0.2353861    3.3440672    1.1814139 
C    -1.1692918    3.0005026    3.1308789 
C    -0.0759465    2.4942245    3.8254901 
C     1.3251276    2.8373300    1.8841290 
C     1.1713513    2.4130707    3.2015705 
H    -2.1372899    3.0638909    3.6178315 
H     0.3532015    3.6768052    0.1565395 
H    -0.1963121    2.1571249    4.8508692 
H     2.2850215    2.7711104    1.3894433 
H     2.0222148    2.0091474    3.7429672 
O    -2.1782221    0.2175770    1.8650099 
H    -1.0536059    0.0059999    1.5772763 
H    -3.1324131    1.8900208   -1.1702341 
O     0.4489835   -1.6339604   -0.8718286 
C     1.4315665   -2.5344716   -0.4661308 
C     1.0431394   -3.6376818    0.3378404 
C     2.0204662   -4.5500054    0.6822751 
H     1.7425811   -5.4300498    1.2549766 
C     3.3794410   -4.3659472    0.3323052 
C     3.7500225   -3.2379138   -0.4682921 
C     2.7241772   -2.3502714   -0.9268911 
H     4.1118602    1.7856847   -4.0649941 
C     3.0888474    1.1852867   -2.2960639 
C     2.6971375    0.0624886   -1.5200509 
O     2.0164797    0.2893162   -0.3179995 
C     3.0251069   -1.2405807   -1.8589024 
C     3.7667322    0.9419714   -3.4737810 
C     3.6431171   -1.4856409   -3.1276835 
C     4.0246239   -0.3692249   -3.9387960 
P     0.4434265   -0.1267985   -0.2335058 
O     0.1528964   -0.2158397    1.2592626 
O    -0.4472806    0.7038665   -1.0869886 
C    -0.3711812   -3.8462556    0.7686225 
C    -0.7450951   -3.5938946    2.1070515 
C    -1.3155965   -4.3442036   -0.1524835 
C    -2.6107702   -4.6215899    0.2957332 
C    -2.0530051   -3.8871915    2.5066403 
C    -2.9962590   -4.4155289    1.6221884 
H    -3.3429024   -5.0099114   -0.4102743 
H    -2.3363093   -3.6972034    3.5372646 
C     2.8657627    2.5843616   -1.8243552 
C     3.7860165    3.1556673   -0.9253805 
C     1.7754141    3.3369435   -2.3118170 
C     1.6294815    4.6548148   -1.8755842 
C     3.5843144    4.4748256   -0.4986196 
C     2.5125580    5.2398980   -0.9603083 
H     0.7865145    5.2413869   -2.2320834 
H     4.2885441    4.9086700    0.2052649 
H    -1.7605044    1.7863026   -0.2497511 
C    -5.0112775   -3.8757531    3.1203255 
C    -4.3886573   -4.8122606    2.0704570 
C    -6.4388858   -4.3125351    3.4725956 
H    -4.3994614   -3.8910959    4.0320767 
H    -5.0046362   -2.8421169    2.7548799 
C    -6.4633211   -5.7590130    3.9841148 
H    -7.0721519   -4.2322422    2.5771620 
H    -6.8646990   -3.6361588    4.2234606 
C    -4.4018203   -6.2651697    2.5979321 
H    -5.0372285   -4.7899954    1.1803635 
C    -5.8204654   -6.7142972    2.9701236 
H    -5.9091048   -5.8131484    4.9321681 
H    -7.4926771   -6.0694755    4.1997391 
H    -5.7987747   -7.7355557    3.3692944 
H    -6.4371737   -6.7426487    2.0600802 
H    -3.7476291   -6.3201814    3.4794125 
H    -3.9715538   -6.9314362    1.8412995 
C     1.4877788   -2.4312907    5.7402077 
C     2.0283093   -3.5448038    4.8329855 
C     0.7507551   -1.3592235    4.9265259 
H     0.7901094   -2.8696723    6.4688212 
H     2.3059436   -1.9811126    6.3159365 
C    -0.3513985   -1.9817612    4.0611082 
H     1.4605303   -0.8373144    4.2703737 
H     0.3211450   -0.6041739    5.5967441 
C     0.9243506   -4.1344813    3.9455787 
H     2.8172902   -3.1360548    4.1858911 
H     2.4903204   -4.3359282    5.4366683 
C     0.2493802   -3.0284033    3.1039983 
H    -1.0898404   -2.4619176    4.7191830 
H    -0.8762552   -1.2093222    3.4962977 
H     1.0353942   -2.5230281    2.5298921 
H     0.1585762   -4.6211013    4.5670101 
H     1.3404902   -4.9075525    3.2925375 
C    -0.9571882   -4.5870618   -1.6051826 
C    -1.7609847   -3.6778181   -2.5582371 
C    -1.1252511   -6.0671607   -2.0046632 
H     0.1022483   -4.3388156   -1.7407288 
C    -0.7168065   -6.2945998   -3.4657158 
H    -2.1748889   -6.3628183   -1.8677871 
H    -0.5278527   -6.6972009   -1.3345553 
C    -1.3568889   -3.9114693   -4.0187406 
H    -2.8346142   -3.8785716   -2.4347303 
H    -1.5916652   -2.6328340   -2.2843801 
C    -1.5100565   -5.3856369   -4.4139512 
H     0.3562748   -6.0805610   -3.5748195 
H    -0.8594481   -7.3479817   -3.7366209 
H    -1.1828160   -5.5392277   -5.4494879 
H    -2.5738597   -5.6619268   -4.3714389 
H    -0.3089926   -3.6064476   -4.1518113 
H    -1.9581094   -3.2740903   -4.6783271 
C     3.4622731    7.3876612    0.0847721 
C     2.2373851    6.6527348   -0.4788803 
C     3.1042062    8.8227777    0.4942912 
H     3.8334705    6.8524901    0.9701226 
H     4.2743178    7.3880806   -0.6527747 
C     1.9656743    8.8383263    1.5233588 
H     2.7940485    9.3860166   -0.3976724 
H     3.9886639    9.3306066    0.8980538 
C     1.0945727    6.6594971    0.5626318 
H     1.8799316    7.2248040   -1.3494836 
C     0.7370754    8.0861749    0.9959047 
H     2.3124816    8.3559320    2.4486448 
H     1.7012215    9.8709721    1.7826703 
H    -0.0489133    8.0571216    1.7613843 
H     0.3219922    8.6294731    0.1345975 
H     1.4165202    6.0757898    1.4361109 
H     0.2153279    6.1551061    0.1488598 
C    -1.2302256    2.5446154   -5.4512792 
C     0.2380859    2.1622710   -5.6874348 
C    -1.6126873    2.4031230   -3.9709084 
H    -1.3827344    3.5891508   -5.7591575 
H    -1.8862539    1.9287224   -6.0791965 
C    -0.6561037    3.2040905   -3.0814381 
H    -1.5682987    1.3452814   -3.6764473 
H    -2.6462206    2.7440606   -3.8187550 
C     1.1850688    2.9369493   -4.7599236 
H     0.3668189    1.0869790   -5.4989801 
H     0.5096067    2.3360778   -6.7363014 
C     0.7882371    2.7203694   -3.2838605 
H    -0.7376472    4.2683731   -3.3396070 
H    -0.9317319    3.1197580   -2.0289752 
H     0.7889009    1.6389076   -3.1003503 
H     1.1432953    4.0121382   -4.9855467 
H     2.2179723    2.6150626   -4.9272898 
C     4.9860448    2.3677402   -0.4285199 
C     4.8296926    1.9076295    1.0364037 
C     6.3126432    3.1313752   -0.6068979 
H     5.0616607    1.4583802   -1.0373255 
C     7.5053155    2.2698375   -0.1720854 
H     6.2929085    4.0511262   -0.0065008 
H     6.4201495    3.4389173   -1.6539722 
C     6.0249846    1.0544863    1.4797438 
H     4.7452705    2.7935265    1.6831036 
H     3.9025108    1.3354855    1.1420678 
C     7.3513740    1.7984167    1.2800481 
H     7.5726797    1.3921157   -0.8312278 
H     8.4400401    2.8308111   -0.2940952 
H     8.1947420    1.1569145    1.5635489 
H     7.3784683    2.6729393    1.9464374 
H     6.0360936    0.1261546    0.8905390 
H     5.9063353    0.7589638    2.5294628 
C     4.3860816   -5.2627430    0.7749568 
C     5.7106915   -5.0429998    0.4717906 
H     4.0895888   -6.1204986    1.3738768 
H     6.4741567   -5.7312075    0.8230399 
C     5.1260124   -3.0282389   -0.7446941 
C     6.0814669   -3.9074633   -0.2839899 
H     5.4204682   -2.1572649   -1.3200020 
H     7.1303356   -3.7239294   -0.4991886 
C     3.8575873   -2.7936612   -3.6349564 
C     4.4491706   -2.9871412   -4.8640739 
H     3.5395164   -3.6462975   -3.0448845 
H     4.5962025   -3.9965704   -5.2377041 
C     4.6475365   -0.6028654   -5.1920825 
C     4.8604897   -1.8844168   -5.6469194 
H     4.9409782    0.2545580   -5.7928914 
H     5.3312303   -2.0519565   -6.6113988 
