# Supplementary material for: Nitrogen Insertion via Asymmetric Condensation and Chirality Transfer: A Stereodivergent Entry to Cyanocyclopropanes
Source: Angew Chem Int Ed Engl. 2025 Apr 14;64(24):e202503056. doi: 10.1002/anie.202503056 (PMC12144887; doi:10.1002/anie.202503056)
Supplement: Supplementary file 3 — Supporting Information [file ANIE-64-e202503056-s002.zip › TS2a.xyz]

203
Energy =
C     1.8284572    1.7421696   -2.1437130 
C     3.0251816    0.9578435   -1.6291877 
C     7.9069550    2.4659787   -2.8719297 
H     3.4933499    1.4313273   -0.7648832 
H     2.8652767   -0.0961625   -1.4084857 
H     8.0392041    1.4391074   -4.7617501 
N     0.7813729    0.9895463   -2.5178683 
C     3.7364175    1.3568159   -2.9644509 
C     2.6630219    2.4937844   -3.1608892 
H     3.0240981    3.4476778   -2.7728610 
H     2.2200370    2.6129721   -4.1498232 
H     8.9590454    2.7344327   -2.8486011 
H     7.4533438    3.4121550   -0.9879184 
C     7.0613756    2.8456759   -1.8281499 
C     5.7132599    2.4952161   -1.8571117 
H     5.0724967    2.7944222   -1.0316130 
C     5.1849265    1.7516673   -2.9206137 
H     3.5745010    0.5815333   -3.7164503 
C     6.0414522    1.3837493   -3.9642548 
H     5.6462465    0.8037335   -4.7946809 
C     7.3902383    1.7391212   -3.9437906 
O    -0.2576480    1.7177740   -3.2008697 
P    -0.5704899    0.9787032   -4.6467117 
O     0.5138051    1.0070545   -5.6613517 
C    -2.0370219    1.9255992   -5.0909356 
C    -2.2570457    2.1607515   -6.4556147 
C    -2.9603115    2.3918711   -4.1434804 
C    -4.0889337    3.0908965   -4.5650465 
C    -3.3958059    2.8486617   -6.8697618 
C    -4.3115914    3.3139183   -5.9247740 
H    -2.7939246    2.2219403   -3.0856011 
H    -1.5246524    1.8095131   -7.1766149 
H    -4.7966861    3.4632347   -3.8306301 
H    -3.5652885    3.0271814   -7.9276959 
H    -5.1971607    3.8544936   -6.2472374 
C    -1.0620924   -0.6860540   -4.1673815 
C    -0.6337910   -1.7604876   -4.9589698 
C    -1.8646584   -0.9213193   -3.0417388 
C    -2.2373156   -2.2215997   -2.7160153 
C    -1.0137397   -3.0598314   -4.6293707 
C    -1.8174131   -3.2885807   -3.5106836 
H    -2.1883563   -0.0990424   -2.4106660 
H     0.0004332   -1.5608552   -5.8175317 
H    -2.8473297   -2.3969962   -1.8376007 
H    -0.6799794   -3.8933327   -5.2409720 
H    -2.1096995   -4.3022716   -3.2511820 
O     1.2546770    2.9407100   -0.9387749 
H     1.9711696    3.0575121   -0.2898793 
H     0.3966755    0.3203026   -1.8082490 
O    -1.4695882   -0.3570585    1.4252252 
C    -1.9711614    0.3186813    2.5379039 
C    -3.2304863    0.9519482    2.3855850 
C    -3.7266785    1.6366841    3.4751281 
H    -4.6998110    2.1149468    3.4075570 
C    -2.9908563    1.7511185    4.6815755 
C    -1.7323977    1.0761401    4.8137019 
C    -1.2513374    0.2863338    3.7189424 
H     3.2285903   -2.7032092    4.0297144 
C     2.1587412   -1.2395590    2.9073892 
C     0.9747050   -0.4596521    2.8740401 
O     0.8699454    0.4924879    1.8688164 
C    -0.0393237   -0.5640154    3.8156265 
C     2.3145315   -2.1200214    3.9584445 
C     0.0808088   -1.5698384    4.8309305 
C     1.2951804   -2.3260172    4.9188933 
P    -0.2184704    0.3304570    0.6576114 
O    -0.5389679    1.7600607    0.2689994 
O     0.2278013   -0.6196645   -0.4016285 
C    -3.9734202    0.8210826    1.0985331 
C    -4.1606423    1.9423888    0.2649492 
C    -4.4763223   -0.4422216    0.7123753 
C    -5.1771142   -0.5544313   -0.4905306 
C    -4.8879074    1.7815227   -0.9192922 
C    -5.4029301    0.5485797   -1.3194828 
H    -5.5651820   -1.5282269   -0.7816194 
H    -5.0538563    2.6467003   -1.5570210 
C     3.1908292   -1.1575754    1.8290919 
C     4.1552948   -0.1314754    1.8271582 
C     3.2167809   -2.1561877    0.8334926 
C     4.2651066   -2.1558920   -0.0940262 
C     5.1768607   -0.1655177    0.8742158 
C     5.2681142   -1.1844621   -0.0794772 
H     4.2858638   -2.9331346   -0.8505988 
H     5.9290546    0.6218012    0.8717742 
H     0.4400304    2.4395818   -0.3922660 
C    -7.6024689   -0.1073434   -2.4078774 
C    -6.1694649    0.4218480   -2.6186687 
C    -8.3688258   -0.1871425   -3.7346558 
H    -7.5514014   -1.1074224   -1.9553597 
H    -8.1309214    0.5361328   -1.6943879 
C    -7.6217050   -1.0495014   -4.7608268 
H    -8.4926299    0.8280312   -4.1391930 
H    -9.3768527   -0.5843341   -3.5633440 
C    -5.4271020   -0.4561657   -3.6460570 
H    -6.2515300    1.4306367   -3.0494127 
C    -6.1909293   -0.5381311   -4.9721098 
H    -7.5833419   -2.0870667   -4.3983789 
H    -8.1667229   -1.0656166   -5.7125667 
H    -5.6514887   -1.1859932   -5.6735466 
H    -6.2241527    0.4621915   -5.4271504 
H    -5.3010664   -1.4649636   -3.2291372 
H    -4.4219168   -0.0578186   -3.8127766 
C    -3.2078782    6.2406492    0.4315339 
C    -4.0056392    5.6021901    1.5770506 
C    -2.1728370    5.2613998   -0.1383074 
H    -3.9023134    6.5338036   -0.3694482 
H    -2.7175433    7.1588871    0.7777225 
C    -2.8350854    3.9491460   -0.5730335 
H    -1.4163964    5.0398663    0.6276242 
H    -1.6443079    5.7145230   -0.9857717 
C    -4.6448044    4.2756763    1.1457048 
H    -3.3313067    5.4101947    2.4239467 
H    -4.7773992    6.2947775    1.9356260 
C    -3.5772300    3.2981901    0.6102014 
H    -3.5448208    4.1627282   -1.3846222 
H    -2.0877022    3.2516826   -0.9588997 
H    -2.8360364    3.1483914    1.4038129 
H    -5.3884862    4.4569306    0.3563006 
H    -5.1834922    3.8217928    1.9855721 
C    -4.2957752   -1.6686254    1.5865978 
C    -3.5419886   -2.8072639    0.8717586 
C    -5.6367306   -2.1906253    2.1422154 
H    -3.6909881   -1.3847100    2.4551450 
C    -5.4075249   -3.3738042    3.0925694 
H    -6.2782312   -2.5030323    1.3061657 
H    -6.1616422   -1.3786272    2.6595544 
C    -3.3020022   -3.9850392    1.8237837 
H    -4.1370480   -3.1513169    0.0129344 
H    -2.5919568   -2.4266069    0.4868455 
C    -4.6225874   -4.5023479    2.4093379 
H    -4.8422080   -3.0217335    3.9676552 
H    -6.3680250   -3.7499950    3.4657878 
H    -4.4324666   -5.3155209    3.1204229 
H    -5.2336766   -4.9249333    1.5983447 
H    -2.6436993   -3.6546046    2.6399719 
H    -2.7743501   -4.7918028    1.3000732 
C     6.2477246   -2.0903416   -2.2721121 
C     6.4483704   -1.2056542   -1.0329553 
C     7.4707256   -2.0468640   -3.1972128 
H     6.0825548   -3.1297422   -1.9555338 
H     5.3471522   -1.7758884   -2.8142573 
C     8.7491675   -2.4540925   -2.4537794 
H     7.5903937   -1.0269451   -3.5838718 
H     7.3079465   -2.7013826   -4.0623205 
C     7.7342825   -1.6316064   -0.2874289 
H     6.6083509   -0.1752836   -1.3823300 
C     8.9582338   -1.5815525   -1.2095905 
H     8.6715128   -3.5071624   -2.1468151 
H     9.6163140   -2.3807484   -3.1215221 
H     9.8543090   -1.9018227   -0.6639042 
H     9.1270675   -0.5412026   -1.5226967 
H     7.5959302   -2.6527832    0.0954898 
H     7.8825161   -0.9839659    0.5845783 
C     0.7907601   -5.7704137    0.0838060 
C     1.3232615   -5.4900598    1.4954063 
C     0.4629964   -4.4679968   -0.6580106 
H     1.5533360   -6.3243200   -0.4832180 
H    -0.0959880   -6.4148560    0.1354267 
C     1.6647198   -3.5158867   -0.6792588 
H    -0.3770339   -3.9617741   -0.1634465 
H     0.1415104   -4.6848358   -1.6832979 
C     2.5128338   -4.5216686    1.4646142 
H     0.5232627   -5.0438580    2.1034688 
H     1.6111495   -6.4275104    1.9875112 
C     2.1234888   -3.2054073    0.7580415 
H     2.4846554   -3.9876517   -1.2391993 
H     1.3988388   -2.5853942   -1.1863798 
H     1.2498538   -2.8019634    1.2853888 
H     3.3579865   -4.9762541    0.9277357 
H     2.8564515   -4.3152296    2.4834524 
C     4.0814769    1.0126907    2.8183307 
C     3.7418778    2.3424646    2.1114699 
C     5.3649995    1.1695470    3.6559298 
H     3.2618645    0.8034464    3.5171336 
C     5.2331189    2.3210798    4.6610814 
H     6.2150433    1.3636644    2.9872553 
H     5.5785799    0.2273658    4.1741553 
C     3.6146150    3.4971136    3.1119517 
H     4.5342055    2.5691945    1.3823095 
H     2.8025586    2.2083268    1.5615625 
C     4.8871353    3.6399858    3.9570490 
H     4.4396541    2.0787266    5.3823946 
H     6.1614939    2.4285056    5.2349483 
H     4.7654493    4.4439882    4.6926291 
H     5.7234522    3.9298272    3.3040421 
H     2.7579767    3.3013320    3.7715764 
H     3.3994855    4.4349477    2.5844946 
C    -3.4730292    2.5289227    5.7659360 
C    -2.7396948    2.6633043    6.9234710 
H    -4.4325270    3.0289397    5.6577903 
H    -3.1176385    3.2670846    7.7435288 
C    -0.9933824    1.2508576    6.0115041 
C    -1.4836815    2.0264051    7.0397308 
H    -0.0261735    0.7685576    6.1058686 
H    -0.8979726    2.1529283    7.9458748 
C    -0.9714656   -1.8835290    5.7306301 
C    -0.8146211   -2.8551776    6.6948897 
H    -1.9128907   -1.3523801    5.6467535 
H    -1.6369827   -3.0825312    7.3673378 
C     1.4315714   -3.3056717    5.9363621 
C     0.4021182   -3.5641642    6.8125106 
H     2.3631927   -3.8632152    5.9959799 
H     0.5143873   -4.3228687    7.5816479 
