# Supplementary material for: Nitrogen Insertion via Asymmetric Condensation and Chirality Transfer: A Stereodivergent Entry to Cyanocyclopropanes
Source: Angew Chem Int Ed Engl. 2025 Apr 14;64(24):e202503056. doi: 10.1002/anie.202503056 (PMC12144887; doi:10.1002/anie.202503056)
Supplement: Supplementary file 3 — Supporting Information [file ANIE-64-e202503056-s002.zip › TS2b.xyz]

203
Energy =
C    -3.1632889   -1.1614132    0.0525403 
C    -2.4748131   -2.4937803   -0.2805880 
C    -4.8552824   -6.8708649    1.4143477 
H    -1.9499117   -2.9125372    0.5777471 
H    -1.8098335   -2.4843815   -1.1432886 
H    -5.8520804   -7.3553963   -0.4330774 
N    -2.9856272   -0.1781971   -0.8657757 
C    -3.9009553   -3.1100085   -0.4738200 
C    -4.5172544   -1.8391808    0.2111707 
H    -4.7567151   -2.0194571    1.2587425 
H    -5.3543294   -1.3423563   -0.2767808 
H    -5.1001649   -7.8155402    1.8910830 
H    -3.7855355   -6.0969757    3.1200071 
C    -4.1174088   -5.9056513    2.1030467 
C    -3.8046845   -4.6944502    1.4909695 
H    -3.2339448   -3.9506589    2.0399648 
C    -4.2094227   -4.4287146    0.1757639 
H    -4.1669749   -3.1384658   -1.5331158 
C    -4.9487149   -5.4024523   -0.5039906 
H    -5.2685870   -5.2107518   -1.5256205 
C    -5.2752501   -6.6123083    0.1103885 
O    -3.9452206    0.8931094   -1.0113748 
P    -4.6753204    1.6689562    0.2410229 
O    -5.7568114    0.9343551    0.9491113 
C    -3.3703608    2.1580659    1.3806578 
C    -3.6581051    2.1112122    2.7574459 
C    -2.1017637    2.5630332    0.9444960 
C    -1.1256254    2.8996962    1.8753914 
C    -2.6744227    2.4576242    3.6829656 
C    -1.4092635    2.8469514    3.2398548 
H    -1.8592584    2.5950507   -0.1113660 
H    -4.6458273    1.7912757    3.0765142 
H    -0.1439602    3.1893611    1.5271678 
H    -2.8940437    2.4161714    4.7458989 
H    -0.6365403    3.1021486    3.9589867 
C    -5.2167043    3.1253837   -0.6673338 
C    -6.4622372    3.6730291   -0.3318939 
C    -4.4078614    3.7561247   -1.6232782 
C    -4.8450582    4.9271357   -2.2361317 
C    -6.8926969    4.8468970   -0.9482552 
C    -6.0847009    5.4742701   -1.8975730 
H    -3.4483142    3.3278328   -1.8906340 
H    -7.0813958    3.1674540    0.4033371 
H    -4.2199866    5.4123496   -2.9803251 
H    -7.8584029    5.2709162   -0.6889668 
H    -6.4212856    6.3898214   -2.3758561 
O    -2.5748288   -0.7764334    1.6150484 
H    -3.0017651    0.0572826    1.9097763 
H    -2.0136748    0.1903857   -1.0059313 
O     1.4924659    1.3374080    0.5968059 
C     2.5955212    1.6646324   -0.1938749 
C     2.6089139    2.9363593   -0.8275787 
C     3.7226727    3.2719398   -1.5700376 
H     3.7720899    4.2548151   -2.0310936 
C     4.7944241    2.3699657   -1.7674330 
C     4.7594939    1.0907315   -1.1245621 
C     3.6569566    0.7750926   -0.2632738 
H     3.6600900   -4.1461113    1.8933205 
C     2.5538447   -2.7167310    0.7600738 
C     2.5669639   -1.3787286    0.2898514 
O     1.4880907   -0.9569499   -0.4788063 
C     3.6257917   -0.5078254    0.4771755 
C     3.6229642   -3.1207629    1.5358404 
C     4.6817578   -0.9060173    1.3577760 
C     4.6702880   -2.2361725    1.8913932 
P     0.4680200    0.1544981    0.1278013 
O    -0.4039530    0.5625406   -1.0127840 
O    -0.1642280   -0.3393650    1.4120542 
C     1.4863690    3.9079917   -0.6587232 
C     0.4350566    3.9440823   -1.5996171 
C     1.5056898    4.8060425    0.4276745 
C     0.4439747    5.7047740    0.5810618 
C    -0.5932628    4.8712750   -1.4113928 
C    -0.6196601    5.7468498   -0.3228854 
H     0.4454870    6.3783637    1.4343855 
H    -1.4099017    4.9110118   -2.1276700 
C     1.4665723   -3.6604418    0.3764964 
C     1.2840931   -4.0050197   -0.9803275 
C     0.6531448   -4.2562117    1.3679355 
C    -0.2821154   -5.2200284    0.9833383 
C     0.3298112   -4.9719801   -1.3134432 
C    -0.4506290   -5.6090993   -0.3493976 
H    -0.9049347   -5.6854500    1.7443011 
H     0.2121547   -5.2379402   -2.3594652 
H    -1.4856082   -0.5519349    1.5087383 
C    -1.3909224    8.1400524    0.1099145 
C    -1.8004568    6.6739474   -0.1247853 
C    -2.6210920    9.0419512    0.2751907 
H    -0.7740256    8.2034110    1.0168507 
H    -0.7665669    8.4859084   -0.7225362 
C    -3.5220551    8.5509753    1.4162268 
H    -3.1952646    9.0425086   -0.6628133 
H    -2.3069976   10.0774115    0.4546705 
C    -2.7087062    6.1836626    1.0238653 
H    -2.3988680    6.6416589   -1.0473017 
C    -3.9328242    7.0889382    1.2009650 
H    -2.9764332    8.6373559    2.3671296 
H    -4.4103664    9.1888801    1.5008329 
H    -4.5410937    6.7332854    2.0415671 
H    -4.5623811    7.0159325    0.3034817 
H    -2.1216556    6.1606987    1.9528334 
H    -3.0228603    5.1542641    0.8262496 
C    -0.0115440    2.0237567   -5.5553652 
C     1.3626881    2.5325664   -5.0984717 
C    -0.8469593    1.5247202   -4.3684087 
H    -0.5498270    2.8433451   -6.0537595 
H     0.1090954    1.2258713   -6.2985792 
C    -0.9586231    2.6016981   -3.2834203 
H    -0.3759108    0.6367596   -3.9275035 
H    -1.8461481    1.2242258   -4.7067967 
C     1.2363890    3.5832144   -3.9868424 
H     1.9531728    1.6882760   -4.7159388 
H     1.9157909    2.9481748   -5.9500020 
C     0.4397182    3.0102692   -2.7938879 
H    -1.4809939    3.4761008   -3.6986927 
H    -1.5474416    2.2266275   -2.4419068 
H     0.9431816    2.0880839   -2.4804613 
H     0.7197292    4.4775277   -4.3640688 
H     2.2300927    3.9022506   -3.6578138 
C     2.6399463    4.7843491    1.4362607 
C     2.2187908    4.1240261    2.7667078 
C     3.2340375    6.1811012    1.6990040 
H     3.4456226    4.1683408    1.0184067 
C     4.4171849    6.1011566    2.6723679 
H     2.4619824    6.8374263    2.1233600 
H     3.5452561    6.6316735    0.7489571 
C     3.3951092    4.0529869    3.7482855 
H     1.3989109    4.7090198    3.2088748 
H     1.8335680    3.1180036    2.5697093 
C     4.0060989    5.4382995    3.9937784 
H     5.2237161    5.5143152    2.2096169 
H     4.8206012    7.1040675    2.8578754 
H     4.8696758    5.3601923    4.6653414 
H     3.2657331    6.0748205    4.5000564 
H     4.1634636    3.3850748    3.3330803 
H     3.0678877    3.6054527    4.6947327 
C    -0.8508203   -8.0858477   -0.2252375 
C    -1.4224017   -6.7242325   -0.6841792 
C    -1.8427997   -9.2259378   -0.4836794 
H     0.0859405   -8.2749075   -0.7688307 
H    -0.5941997   -8.0334395    0.8391958 
C    -2.2424048   -9.2869665   -1.9633869 
H    -2.7421144   -9.0611560    0.1265802 
H    -1.4092702  -10.1819386   -0.1650320 
C    -1.8149275   -6.7975490   -2.1670844 
H    -2.3388618   -6.5494352   -0.1034695 
C    -2.8045410   -7.9391385   -2.4328870 
H    -1.3580690   -9.5411334   -2.5655730 
H    -2.9785008  -10.0835040   -2.1277389 
H    -3.0494969   -7.9800388   -3.5014356 
H    -3.7395235   -7.7342639   -1.8964241 
H    -0.9151325   -6.9655520   -2.7755567 
H    -2.2423903   -5.8389533   -2.4868470 
C     0.1751199   -4.0708649    5.7406822 
C     1.5079461   -4.5561082    5.1546609 
C    -0.4398424   -2.9643623    4.8738212 
H    -0.5243401   -4.9183129    5.7911782 
H     0.3187832   -3.7163120    6.7686421 
C    -0.5959164   -3.4222640    3.4189691 
H     0.2071757   -2.0764906    4.8992107 
H    -1.4131773   -2.6596646    5.2779206 
C     1.3475106   -4.9990270    3.6948693 
H     2.2416522   -3.7385362    5.1998105 
H     1.9115335   -5.3793950    5.7570182 
C     0.7576186   -3.8653531    2.8303406 
H    -1.3020777   -4.2634595    3.3796110 
H    -1.0119433   -2.6142475    2.8110785 
H     1.4324517   -3.0050433    2.9050760 
H     0.6795275   -5.8705860    3.6413146 
H     2.3121408   -5.3200307    3.2843784 
C     2.1132220   -3.3948111   -2.0931665 
C     1.2449890   -2.6549903   -3.1320701 
C     3.0093475   -4.4325057   -2.8001373 
H     2.7921095   -2.6547302   -1.6584800 
C     3.8948227   -3.7495322   -3.8517674 
H     2.3790349   -5.1933231   -3.2813674 
H     3.6268268   -4.9527676   -2.0579333 
C     2.1270992   -1.9625947   -4.1777823 
H     0.5835575   -3.3776794   -3.6311109 
H     0.6099868   -1.9237782   -2.6242630 
C     3.0567316   -2.9667457   -4.8724739 
H     4.5799974   -3.0561719   -3.3426168 
H     4.5180811   -4.4941115   -4.3623605 
H     3.7131750   -2.4504062   -5.5836005 
H     2.4490661   -3.6740548   -5.4556864 
H     2.7293550   -1.1901624   -3.6785273 
H     1.5021413   -1.4472185   -4.9175734 
C     5.8890627    2.6963797   -2.6092302 
C     6.8959824    1.7877991   -2.8429154 
H     5.9059037    3.6762448   -3.0802817 
H     7.7249731    2.0443276   -3.4961988 
C     5.8004866    0.1679862   -1.4081067 
C     6.8395059    0.5076877   -2.2466872 
H     5.7654170   -0.8202591   -0.9637825 
H     7.6199545   -0.2182928   -2.4563467 
C     5.7217290   -0.0258612    1.7518460 
C     6.7145273   -0.4445102    2.6108526 
H     5.7203413    0.9909778    1.3731821 
H     7.4972642    0.2475738    2.9083011 
C     5.7165245   -2.6394659    2.7611996 
C     6.7202782   -1.7655092    3.1136970 
H     5.7023363   -3.6534594    3.1536356 
H     7.5119020   -2.0841225    3.7857914 
