# Supplementary material for: Nitrogen Insertion via Asymmetric Condensation and Chirality Transfer: A Stereodivergent Entry to Cyanocyclopropanes
Source: Angew Chem Int Ed Engl. 2025 Apr 14;64(24):e202503056. doi: 10.1002/anie.202503056 (PMC12144887; doi:10.1002/anie.202503056)
Supplement: Supplementary file 3 — Supporting Information [file ANIE-64-e202503056-s002.zip › TS2c.xyz]

203
Energy =
C     1.4286626   -1.9365079    2.1626166 
C     1.8568263   -0.7041862    2.9358487 
C    -0.1872361   -1.3631087    7.5882261 
H     2.6935581   -0.2002331    2.4508552 
H     1.0727950    0.0167703    3.1648053 
H     1.4885371   -0.3266811    8.4669481 
N     0.1499540   -2.0748811    1.8038082 
C     2.3209192   -1.6766216    4.0901081 
C     2.1467461   -2.8895821    3.1027840 
H     3.1011016   -3.2429961    2.7126261 
H     1.5323549   -3.7271415    3.4387885 
H    -0.8209024   -1.2564417    8.4642235 
H    -1.6537369   -2.4628758    6.4523245 
C    -0.6544359   -2.0367887    6.4593740 
C     0.1532280   -2.1753170    5.3314072 
H    -0.2332562   -2.7169772    4.4735372 
C     1.4463915   -1.6369091    5.3161191 
H     3.3614138   -1.5084287    4.3758054 
C     1.9141689   -0.9797639    6.4614456 
H     2.9222190   -0.5722671    6.4673181 
C     1.1058874   -0.8394940    7.5887248 
O    -0.0942206   -3.3327311    1.1220683 
P    -1.2714570   -4.2194205    1.8725060 
O    -0.9902612   -4.6045647    3.2795964 
C    -1.2947580   -5.6061979    0.7208954 
C    -0.9453584   -6.8729407    1.2065682 
C    -1.6946175   -5.4532260   -0.6136085 
C    -1.7408643   -6.5605200   -1.4560343 
C    -0.9931658   -7.9782247    0.3577307 
C    -1.3914026   -7.8228582   -0.9708586 
H    -1.9747939   -4.4746162   -0.9885697 
H    -0.6491791   -6.9753606    2.2463418 
H    -2.0540187   -6.4405975   -2.4893111 
H    -0.7219387   -8.9605296    0.7333885 
H    -1.4299073   -8.6856937   -1.6297048 
C    -2.7827570   -3.2713431    1.6408453 
C    -3.8581623   -3.5243538    2.5061376 
C    -2.9320230   -2.3527710    0.5929053 
C    -4.1472852   -1.6973195    0.4081876 
C    -5.0738455   -2.8746526    2.3098040 
C    -5.2197826   -1.9649959    1.2595562 
H    -2.0979945   -2.1227128   -0.0591892 
H    -3.7270353   -4.2205881    3.3293580 
H    -4.2459562   -0.9683461   -0.3902547 
H    -5.9046165   -3.0677338    2.9822117 
H    -6.1661341   -1.4512562    1.1158903 
O     2.4711081   -1.8975845    0.6100222 
H     2.2129758   -2.6953459    0.1097584 
H    -0.3109646   -1.2611091    1.2850903 
O     0.1585688    2.1232802   -0.6526153 
C    -1.0808530    2.7624540   -0.6971633 
C    -1.5024501    3.4302825    0.4817638 
C    -2.7456021    4.0264389    0.4544000 
H    -3.0974217    4.5696293    1.3269174 
C    -3.5885963    3.9427596   -0.6831217 
C    -3.1158770    3.2973677   -1.8735864 
C    -1.7935146    2.7472809   -1.8833766 
H     0.5056403    0.5487187   -6.2471333 
C     0.0312212    0.2983173   -4.1810877 
C    -0.6120803    0.9061934   -3.0698238 
O    -0.7377213    0.1403472   -1.9180126 
C    -1.1625978    2.1777247   -3.0995777 
C     0.0621533    1.0024613   -5.3652465 
C    -1.0177758    2.9460689   -4.3017241 
C    -0.4319191    2.3276870   -5.4554586 
P     0.0912560    0.5022468   -0.5582881 
O    -0.7824345    0.0283939    0.5648060 
O     1.5219116    0.0452271   -0.6338029 
C    -0.5756184    3.5152165    1.6480171 
C    -0.8683524    2.8541657    2.8615754 
C     0.6222126    4.2522486    1.5147966 
C     1.4902640    4.3354391    2.6065492 
C     0.0360709    2.9645200    3.9217365 
C     1.2192286    3.6986215    3.8169055 
H     2.4115760    4.9066813    2.5082283 
H    -0.1847216    2.4472178    4.8515263 
C     0.6561288   -1.0454804   -3.9933300 
C    -0.1409529   -2.2008194   -4.0264088 
C     2.0311846   -1.1329462   -3.6744189 
C     2.5637580   -2.3868154   -3.3754347 
C     0.4355840   -3.4372663   -3.7096158 
C     1.7812196   -3.5482118   -3.3634870 
H     3.6167865   -2.4646934   -3.1149256 
H    -0.1917481   -4.3238388   -3.7217994 
H     2.0668904   -1.0782518    0.0635276 
C     2.9120459    2.3874555    5.1355024 
C     2.2123259    3.7524035    4.9577109 
C     3.9400863    2.4177261    6.2724258 
H     2.1467601    1.6306404    5.3524936 
H     3.3882675    2.0983563    4.1906188 
C     3.2962459    2.8697828    7.5893460 
H     4.7512642    3.1117290    6.0092752 
H     4.4006129    1.4286771    6.3920532 
C     1.5765493    4.1971405    6.2891786 
H     2.9841837    4.4904184    4.6926807 
C     2.6093665    4.2316412    7.4230017 
H     2.5476332    2.1259432    7.8970137 
H     4.0485459    2.9159941    8.3861389 
H     2.1271032    4.5320112    8.3611861 
H     3.3691064    4.9942161    7.1983390 
H     0.7740594    3.4961706    6.5557906 
H     1.1089675    5.1805188    6.1613926 
C    -4.2184205    0.5724613    4.5843764 
C    -4.4908071    1.9437092    3.9514001 
C    -3.1192491   -0.1754034    3.8216961 
H    -3.9029041    0.7145522    5.6284451 
H    -5.1390891   -0.0243854    4.6083214 
C    -1.8431432    0.6621485    3.7169453 
H    -3.4730632   -0.4091932    2.8108427 
H    -2.8984106   -1.1313864    4.3092340 
C    -3.2044637    2.7728395    3.8422616 
H    -4.9063805    1.7998118    2.9434537 
H    -5.2443456    2.4906768    4.5320314 
C    -2.1217276    2.0180424    3.0405036 
H    -1.4341020    0.8178295    4.7236561 
H    -1.0909353    0.1220166    3.1383542 
H    -2.5282229    1.8029040    2.0451720 
H    -2.8129926    2.9882868    4.8468654 
H    -3.4133719    3.7414552    3.3735920 
C     0.9910425    4.9637933    0.2278285 
C     2.3459593    4.4937330   -0.3403642 
C     0.9873766    6.4984472    0.3832253 
H     0.2319850    4.7310994   -0.5268656 
C     1.2743300    7.1786296   -0.9625251 
H     1.7496001    6.7907024    1.1191860 
H     0.0189638    6.8263597    0.7799413 
C     2.6253128    5.1620709   -1.6920092 
H     3.1466134    4.7532039    0.3666384 
H     2.3396595    3.4046702   -0.4402071 
C     2.5972346    6.6917171   -1.5703493 
H     0.4537238    6.9491551   -1.6577899 
H     1.2903984    8.2686955   -0.8394769 
H     2.7559314    7.1559660   -2.5514800 
H     3.4284212    7.0152061   -0.9267856 
H     1.8631399    4.8383520   -2.4154091 
H     3.5944841    4.8303535   -2.0846866 
C     1.6206047   -6.1130535   -3.2822004 
C     2.4092125   -4.8519887   -2.9031984 
C     2.3202863   -7.3847224   -2.7849785 
H     0.6239262   -6.0653281   -2.8254197 
H     1.4766915   -6.1505547   -4.3688990 
C     2.5306098   -7.3426835   -1.2657552 
H     3.2937445   -7.4861237   -3.2859246 
H     1.7292158   -8.2669527   -3.0600787 
C     2.6303614   -4.8165526   -1.3719009 
H     3.4044860   -4.9246629   -3.3687453 
C     3.3109904   -6.0891084   -0.8537465 
H     1.5521378   -7.3361768   -0.7681199 
H     3.0558860   -8.2443795   -0.9281098 
H     3.4098595   -6.0429160    0.2379921 
H     4.3293867   -6.1420615   -1.2641411 
H     1.6506844   -4.6953404   -0.8854280 
H     3.2442893   -3.9402399   -1.1260042 
C     5.2686824    1.8708824   -3.9563698 
C     4.1403441    1.8513277   -4.9963734 
C     4.7640444    1.4247202   -2.5774534 
H     6.0682423    1.1897758   -4.2826052 
H     5.7107364    2.8731945   -3.8957085 
C     4.0696928    0.0587952   -2.6517483 
H     4.0487026    2.1630854   -2.1910414 
H     5.5968355    1.3861846   -1.8643578 
C     3.4372198    0.4883257   -5.0368603 
H     3.3979512    2.6213781   -4.7427411 
H     4.5341546    2.1036543   -5.9889177 
C     2.8925609    0.1157304   -3.6396164 
H     4.7993735   -0.6932719   -2.9851693 
H     3.7095696   -0.2381180   -1.6642654 
H     2.2451155    0.9413904   -3.3150147 
H     4.1406267   -0.2926066   -5.3597411 
H     2.6241284    0.5054595   -5.7684052 
C    -1.6142196   -2.1246855   -4.3740701 
C    -2.5078289   -2.6080109   -3.2167499 
C    -1.9497845   -2.9027090   -5.6623347 
H    -1.8640378   -1.0723393   -4.5582919 
C    -3.4384907   -2.7776131   -6.0126899 
H    -1.6919392   -3.9619408   -5.5205122 
H    -1.3277982   -2.5337343   -6.4864934 
C    -3.9951235   -2.4783832   -3.5615753 
H    -2.2764593   -3.6617579   -3.0086916 
H    -2.2650943   -2.0351494   -2.3174160 
C    -4.3296371   -3.2389913   -4.8513443 
H    -3.6639561   -1.7265386   -6.2434141 
H    -3.6625777   -3.3556964   -6.9175581 
H    -5.3876884   -3.1085281   -5.1088072 
H    -4.1739892   -4.3150679   -4.6835733 
H    -4.2412779   -1.4146569   -3.6914083 
H    -4.6078685   -2.8467052   -2.7296762 
C    -4.8986804    4.4872646   -0.6695827 
C    -5.7229722    4.3805435   -1.7676312 
H    -5.2437092    4.9829299    0.2346935 
H    -6.7258927    4.7970285   -1.7411685 
C    -3.9955565    3.1888575   -2.9806730 
C    -5.2682153    3.7154690   -2.9284830 
H    -3.6534563    2.6753312   -3.8732316 
H    -5.9286962    3.6155446   -3.7852343 
C    -1.3905627    4.3127326   -4.3883571 
C    -1.2396114    5.0166959   -5.5633242 
H    -1.7922863    4.8055747   -3.5100135 
H    -1.5256745    6.0639548   -5.6031807 
C    -0.3092057    3.0755806   -6.6548670 
C    -0.7087384    4.3916216   -6.7138731 
H     0.1275981    2.5901836   -7.5243622 
H    -0.6007925    4.9561470   -7.6355649 
