# Supplementary material for: Nitrogen Insertion via Asymmetric Condensation and Chirality Transfer: A Stereodivergent Entry to Cyanocyclopropanes
Source: Angew Chem Int Ed Engl. 2025 Apr 14;64(24):e202503056. doi: 10.1002/anie.202503056 (PMC12144887; doi:10.1002/anie.202503056)
Supplement: Supplementary file 3 — Supporting Information [file ANIE-64-e202503056-s002.zip › TS2d.xyz]

203
Energy =
C    -3.1553542   -0.5908584    0.5753274 
C    -2.5523265   -1.8551494   -0.0287371 
C    -5.3410931   -2.0355157   -4.4718079 
H    -2.0996840   -2.4895956    0.7317158 
H    -1.8496317   -1.7070323   -0.8451950 
H    -6.8891817   -3.4070965   -3.8583516 
N    -2.8814018    0.5652302   -0.0494862 
C    -4.0047764   -2.3092129   -0.3714536 
C    -4.5553063   -1.1798375    0.5883288 
H    -4.8376984   -1.5667010    1.5664291 
H    -5.3325228   -0.5227693    0.1983181 
H    -5.6836490   -1.9769163   -5.5010149 
H    -3.6827313   -0.6899773   -4.7697542 
C    -4.2194133   -1.3154320   -4.0616422 
C    -3.7731052   -1.3954266   -2.7424102 
H    -2.9012261   -0.8234609   -2.4442785 
C    -4.4407551   -2.1977804   -1.8094097 
H    -4.2325841   -3.3101206   -0.0000745 
C    -5.5689334   -2.9139609   -2.2331585 
H    -6.0936357   -3.5480914   -1.5216757 
C    -6.0173888   -2.8363586   -3.5501292 
O    -3.7370155    1.7081587    0.1533756 
P    -3.8846612    2.2664151    1.6966112 
O    -4.4847504    1.2776957    2.6529408 
C    -2.2556817    2.7610949    2.2435264 
C    -1.2438875    3.1767610    1.3692561 
C    -2.0021304    2.6755175    3.6234678 
C    -0.7458184    3.0067606    4.1184438 
C     0.0145601    3.4917517    1.8713914 
C     0.2608766    3.4101685    3.2409038 
H    -2.7894254    2.3348358    4.2890995 
H    -1.4179576    3.2233022    0.2995726 
H    -0.5472890    2.9325641    5.1836554 
H     0.8047522    3.7781971    1.1899208 
H     1.2486034    3.6472394    3.6224557 
C    -4.9228576    3.6890098    1.3601555 
C    -6.2714721    3.6417750    1.7362254 
C    -4.4025143    4.8350118    0.7422325 
C    -5.2336778    5.9231252    0.4913734 
C    -7.0971291    4.7359622    1.4838047 
C    -6.5799966    5.8727571    0.8605291 
H    -3.3527103    4.8775955    0.4694049 
H    -6.6545350    2.7526892    2.2279749 
H    -4.8317176    6.8109692    0.0122114 
H    -8.1427750    4.7026525    1.7753661 
H    -7.2257002    6.7246266    0.6667791 
O    -2.5823664   -0.5960155    2.2658556 
H    -3.1612876    0.1050660    2.6781502 
H    -1.8742157    0.8078012   -0.2664345 
O     1.8945658    0.9534497    0.7638097 
C     2.8930381    0.8640077   -0.2070577 
C     3.1794335    2.0034820   -1.0095579 
C     4.1890434    1.8942060   -1.9450075 
H     4.4476406    2.7655927   -2.5409078 
C     4.8896342    0.6861777   -2.1644493 
C     4.5950579   -0.4479219   -1.3423122 
C     3.6172453   -0.3148271   -0.3015112 
H     2.5743724   -4.9398756    2.1847841 
C     1.7486098   -3.2838369    1.1231539 
C     2.0466512   -1.9985043    0.5972831 
O     1.0313135   -1.3081617   -0.0427305 
C     3.3245314   -1.4665367    0.5824415 
C     2.7604470   -3.9442161    1.7922264 
C     4.3417489   -2.1144528    1.3507139 
C     4.0411156   -3.3675903    1.9769384 
P     0.4973249    0.1227805    0.5569936 
O    -0.3150435    0.7019015   -0.5616161 
O    -0.1103883   -0.0471702    1.9200873 
C     2.4925796    3.3179666   -0.8239877 
C     1.3528912    3.6452697   -1.5917711 
C     3.0381440    4.2507575    0.0806333 
C     2.4033233    5.4896713    0.2360063 
C     0.7517423    4.8902346   -1.3957945 
C     1.2515390    5.8202660   -0.4783123 
H     2.8030000    6.2086630    0.9480923 
H    -0.1365026    5.1380683   -1.9704292 
C     0.4345802   -3.9342039    0.8546207 
C     0.0695397   -4.2290008   -0.4780194 
C    -0.4206109   -4.3060118    1.9175557 
C    -1.6041599   -4.9880219    1.6222924 
C    -1.1261910   -4.9141786   -0.7195773 
C    -1.9731743   -5.3136220    0.3132830 
H    -2.2650453   -5.2711652    2.4394482 
H    -1.3925344   -5.1385704   -1.7478801 
H    -1.5869107   -0.2891630    2.1886652 
C    -0.8653056    6.8970463    0.3684823 
C     0.5352582    7.1322592   -0.2381023 
C    -1.6007837    8.2157967    0.6325531 
H    -1.4490568    6.2872010   -0.3361377 
H    -0.7732487    6.3119915    1.2900107 
C    -1.7044240    9.0583633   -0.6450232 
H    -1.0548662    8.7857374    1.3979680 
H    -2.5976407    8.0140795    1.0438905 
C     0.4207111    7.9869465   -1.5164907 
H     1.1231402    7.7041020    0.4951909 
C    -0.3163486    9.3061254   -1.2508509 
H    -2.3274165    8.5261572   -1.3792098 
H    -2.2042746   10.0117769   -0.4351518 
H    -0.4029836    9.8812099   -2.1807239 
H     0.2758606    9.9169787   -0.5542187 
H    -0.1237842    7.4144137   -2.2801380 
H     1.4219986    8.1784142   -1.9199427 
C    -0.4363589    1.7048491   -5.1350323 
C     1.0890254    1.7520271   -4.9690570 
C    -1.1436818    1.6065061   -3.7765630 
H    -0.7705141    2.6183771   -5.6483676 
H    -0.7200503    0.8597621   -5.7751433 
C    -0.6987856    2.7367073   -2.8410127 
H    -0.8988179    0.6483616   -3.3001383 
H    -2.2321523    1.6336408   -3.9113950 
C     1.5201961    2.8590418   -3.9973931 
H     1.4409503    0.7878447   -4.5772406 
H     1.5721730    1.8952869   -5.9436940 
C     0.8228120    2.6775375   -2.6305308 
H    -0.9805807    3.7018605   -3.2865010 
H    -1.2101585    2.6541429   -1.8784053 
H     1.0511466    1.6657367   -2.2780474 
H     1.2589278    3.8469543   -4.4035447 
H     2.6071694    2.8421971   -3.8704323 
C     4.2617644    3.9050783    0.9075567 
C     3.8762226    3.5014324    2.3466873 
C     5.3227727    5.0200133    0.9347789 
H     4.7347835    3.0278577    0.4497720 
C     6.5601357    4.5725207    1.7246867 
H     4.9044648    5.9215634    1.4029975 
H     5.5981288    5.2930100   -0.0910362 
C     5.1085837    3.0614980    3.1457979 
H     3.4040091    4.3651833    2.8379632 
H     3.1339044    2.6976167    2.3137978 
C     6.1882485    4.1514774    3.1530126 
H     7.0266323    3.7218175    1.2072963 
H     7.3047184    5.3776360    1.7466944 
H     7.0786807    3.8026947    3.6900837 
H     5.8108544    5.0285491    3.6988858 
H     5.5168600    2.1465596    2.6931439 
H     4.8194562    2.8023972    4.1716155 
C    -3.1118845   -7.5548545    0.5557973 
C    -3.2515440   -6.0942805    0.0694022 
C    -4.4329808   -8.3209847    0.4092059 
H    -2.3262999   -8.0435518   -0.0374284 
H    -2.7750711   -7.5673938    1.5987721 
C    -4.9559240   -8.2710745   -1.0327028 
H    -5.1812120   -7.8733773    1.0794424 
H    -4.3018987   -9.3612971    0.7309618 
C    -3.7351285   -6.0845101   -1.3877825 
H    -4.0402272   -5.6305935    0.6849864 
C    -5.0710825   -6.8235742   -1.5286513 
H    -4.2620232   -8.8184697   -1.6866002 
H    -5.9258106   -8.7782786   -1.1029877 
H    -5.4035544   -6.8019149   -2.5733070 
H    -5.8386517   -6.2987168   -0.9409884 
H    -2.9870385   -6.5840204   -2.0193719 
H    -3.8251448   -5.0568250   -1.7560258 
C    -0.3488474   -4.1323784    6.3197751 
C     0.7621446   -4.8861707    5.5762470 
C    -0.8072648   -2.8998893    5.5290878 
H    -1.2060356   -4.8066397    6.4622170 
H    -0.0051725   -3.8401905    7.3196596 
C    -1.2346836   -3.2779110    4.1055037 
H     0.0163375   -2.1743143    5.4720999 
H    -1.6343519   -2.4008154    6.0489569 
C     0.3337415   -5.2449231    4.1477905 
H     1.6601159   -4.2535825    5.5289757 
H     1.0407265   -5.7937423    6.1261830 
C    -0.0848874   -3.9839636    3.3611644 
H    -2.1051695   -3.9473414    4.1573547 
H    -1.5467188   -2.3903574    3.5503955 
H     0.7676049   -3.2945475    3.3621666 
H    -0.5163585   -5.9416305    4.1766400 
H     1.1448336   -5.7648265    3.6247689 
C     0.9464989   -3.8691138   -1.6628805 
C     0.2389551   -2.9294988   -2.6612670 
C     1.4731606   -5.1203874   -2.3963224 
H     1.8294028   -3.3369950   -1.2958510 
C     2.4245106   -4.7211116   -3.5326052 
H     0.6255683   -5.6886943   -2.8043631 
H     1.9828639   -5.7774554   -1.6812248 
C     1.1869384   -2.5284642   -3.7977280 
H    -0.6445251   -3.4341354   -3.0770297 
H    -0.1080465   -2.0369428   -2.1341813 
C     1.7475709   -3.7604422   -4.5198699 
H     3.3079369   -4.2285554   -3.1015888 
H     2.7827498   -5.6160535   -4.0564069 
H     2.4579191   -3.4552718   -5.2979486 
H     0.9250568   -4.2862018   -5.0265658 
H     2.0165642   -1.9422012   -3.3782081 
H     0.6645676   -1.8755281   -4.5077688 
C     5.8583651    0.5690342   -3.1945978 
C     6.4904388   -0.6292807   -3.4362113 
H     6.0777226    1.4443891   -3.8012664 
H     7.2235407   -0.7117211   -4.2334937 
C     5.2476521   -1.6748956   -1.6343420 
C     6.1680049   -1.7626365   -2.6558086 
H     5.0051622   -2.5550616   -1.0502094 
H     6.6461688   -2.7149722   -2.8670335 
C     5.6303336   -1.5525377    1.5369633 
C     6.5803686   -2.2013366    2.2954990 
H     5.8547199   -0.5941672    1.0796096 
H     7.5585410   -1.7502513    2.4366139 
C     5.0466184   -4.0154991    2.7398568 
C     6.2911699   -3.4473168    2.8973922 
H     4.8106885   -4.9690745    3.2062890 
H     7.0505454   -3.9499039    3.4896029 
