# Supplementary material for: Nitrogen Insertion via Asymmetric Condensation and Chirality Transfer: A Stereodivergent Entry to Cyanocyclopropanes
Source: Angew Chem Int Ed Engl. 2025 Apr 14;64(24):e202503056. doi: 10.1002/anie.202503056 (PMC12144887; doi:10.1002/anie.202503056)
Supplement: Supplementary file 3 — Supporting Information [file ANIE-64-e202503056-s002.zip › TS3_THF.xyz]

59
Energy =
C     0.8126926   -1.5425382    2.1961298 
C     2.2782519   -2.2357420    2.2936731 
C     4.7938295   -0.2402899   -1.7632620 
H     2.3889361   -2.6592895    3.2904362 
H     2.3696885   -2.9819764    1.5025535 
H     6.5954300    0.1893392   -0.6599596 
N    -0.2435349   -2.1319730    2.0510046 
C     2.9654804   -0.8816224    2.0972927 
C     1.5602235   -0.2600625    2.2693976 
Li    0.2713972    0.7832699    0.8513247 
H     1.3761744    0.2742296    3.2089292 
H     5.2524566   -0.0818665   -2.7352112 
H     2.8484770   -0.7084116   -2.5714938 
C     3.4450105   -0.5919093   -1.6708613 
C     2.8530639   -0.7881662   -0.4248491 
H     1.7958160   -1.0409689   -0.3706407 
C     3.6057044   -0.6514106    0.7519708 
H     3.6731882   -0.6560605    2.8997860 
C     4.9554655   -0.3001730    0.6483679 
H     5.5477922   -0.1885380    1.5543098 
C     5.5470243   -0.0896261   -0.5988524 
O    -1.5688438   -0.2981193    1.8675329 
P    -1.8882729   -0.4209617    0.3637422 
O    -0.7524274    0.0126866   -0.5573834 
C    -3.3274001    0.6528376    0.0727891 
C    -4.2400241    0.9286568    1.0994968 
C    -3.5262045    1.2163884   -1.1951219 
C    -4.6264208    2.0383894   -1.4345853 
C    -5.3393489    1.7519884    0.8585490 
C    -5.5349764    2.3053876   -0.4082357 
H    -2.8088592    1.0087771   -1.9844721 
H    -4.0689191    0.5073637    2.0857091 
H    -4.7757176    2.4724392   -2.4197732 
H    -6.0418839    1.9662150    1.6595450 
H    -6.3920284    2.9469370   -0.5946929 
C    -2.4445860   -2.0842172   -0.0791535 
C    -3.2277586   -2.8359693    0.8056416 
C    -2.1157830   -2.6126312   -1.3327499 
C    -2.5679866   -3.8803631   -1.6993411 
C    -3.6792363   -4.1007786    0.4376819 
C    -3.3521347   -4.6234559   -0.8161415 
H    -1.4946015   -2.0267255   -2.0041394 
H    -3.4568199   -2.4346726    1.7885006 
H    -2.3064980   -4.2897176   -2.6715925 
H    -4.2800161   -4.6845760    1.1298669 
H    -3.7042911   -5.6113067   -1.1010353 
C     0.4261304    3.0809501   -0.8493050 
O     0.8593597    2.5625865    0.4344426 
H     2.7209242    2.2046037    1.2198707 
H     2.2721416    3.9304684    1.1054196 
C     1.6202917    2.8230534   -1.7629072 
H     1.6309433    3.4826849   -2.6348956 
C     2.8376367    3.0463827   -0.8318309 
H     1.5908575    1.7870285   -2.1101268 
H     3.2915035    4.0273526   -0.9985778 
C     2.2459815    2.9608487    0.5925149 
H     3.6031374    2.2848272   -0.9911596 
H    -0.4783937    2.5353013   -1.1204448 
H     0.2079571    4.1531258   -0.7436832 
