# Supplementary material for: Nitrogen Insertion via Asymmetric Condensation and Chirality Transfer: A Stereodivergent Entry to Cyanocyclopropanes
Source: Angew Chem Int Ed Engl. 2025 Apr 14;64(24):e202503056. doi: 10.1002/anie.202503056 (PMC12144887; doi:10.1002/anie.202503056)
Supplement: Supplementary file 3 — Supporting Information [file ANIE-64-e202503056-s002.zip › TS3.xyz]

46
Energy =
C     1.4113845   -0.6996026    1.8233237 
C     2.8985968   -1.3181610    2.0477294 
C     5.7545657    0.6527923   -1.8082698 
H     2.9457118   -1.7088773    3.0627112 
H     3.0713028   -2.0821427    1.2879773 
H     7.3917923    1.2352595   -0.5333516 
N     0.3791750   -1.3210611    1.6533541 
C     3.5469429    0.0534010    1.8525763 
C     2.1122396    0.6207015    1.8740922 
Li    0.7029152    1.2205880    0.3724513 
H     1.8315624    1.1965251    2.7638591 
H     6.3085938    0.8072508   -2.7296626 
H     3.9477074    0.0251256   -2.8067211 
C     4.4294522    0.2140018   -1.8515860 
C     3.7175259    0.0214413   -0.6696990 
H     2.6853140   -0.3205980   -0.7197811 
C     4.3181954    0.2595043    0.5751178 
H     4.1572208    0.3433665    2.7119796 
C     5.6471311    0.6927735    0.6062031 
H     6.1235413    0.8812831    1.5660023 
C     6.3618487    0.8919341   -0.5759261 
O    -0.9998899    0.5148369    1.4334417 
P    -1.5240620    0.3997227   -0.0177312 
O    -0.4730890    0.8312121   -1.0380658 
C    -2.9789824    1.4755442   -0.1424110 
C    -3.9335484    1.5178906    0.8834352 
C    -3.1528147    2.2695041   -1.2832142 
C    -4.2741666    3.0908421   -1.3998814 
C    -5.0519604    2.3397614    0.7642924 
C    -5.2244454    3.1248583   -0.3783716 
H    -2.3993945    2.2389129   -2.0650570 
H    -3.7883208    0.9155374    1.7756077 
H    -4.4057191    3.7054994   -2.2863213 
H    -5.7882862    2.3724732    1.5627018 
H    -6.0974065    3.7654628   -0.4696004 
C    -2.1232389   -1.2676016   -0.3711755 
C    -2.6288920   -2.0791453    0.6519591 
C    -2.1141650   -1.7382616   -1.6903888 
C    -2.6118301   -3.0072688   -1.9834390 
C    -3.1271218   -3.3459519    0.3558935 
C    -3.1221395   -3.8096395   -0.9615225 
H    -1.7034241   -1.1094573   -2.4752237 
H    -2.5998073   -1.7229193    1.6770388 
H    -2.5988270   -3.3717935   -3.0070395 
H    -3.5114085   -3.9767569    1.1528399 
H    -3.5097793   -4.7987678   -1.1901473 
