# Supplementary material for: Nitrogen Insertion via Asymmetric Condensation and Chirality Transfer: A Stereodivergent Entry to Cyanocyclopropanes
Source: Angew Chem Int Ed Engl. 2025 Apr 14;64(24):e202503056. doi: 10.1002/anie.202503056 (PMC12144887; doi:10.1002/anie.202503056)
Supplement: Supplementary file 4 — Supporting Information [file ANIE-64-e202503056-s003.zip]

Archive with 6,440 entries (5,719 files):
- NMR Paper/16/
- NMR Paper/16/17_13C/
- NMR Paper/16/17_13C/acqu
- NMR Paper/16/17_13C/acqus
- NMR Paper/16/17_13C/audita.txt
- NMR Paper/16/17_13C/cpdprg2
- NMR Paper/16/17_13C/fid
- NMR Paper/16/17_13C/format.temp
- NMR Paper/16/17_13C/fq1list
- NMR Paper/16/17_13C/orig
- NMR Paper/16/17_13C/pdata/
- NMR Paper/16/17_13C/pdata/1/
- NMR Paper/16/17_13C/pdata/1/1i
- NMR Paper/16/17_13C/pdata/1/1r
- NMR Paper/16/17_13C/pdata/1/auditp.txt
- NMR Paper/16/17_13C/pdata/1/outd
- NMR Paper/16/17_13C/pdata/1/proc
- NMR Paper/16/17_13C/pdata/1/procs
- NMR Paper/16/17_13C/pdata/1/title
- NMR Paper/16/17_13C/precom.output
- NMR Paper/16/17_13C/prosol_History
- NMR Paper/16/17_13C/pulseprogram
- NMR Paper/16/17_13C/scon2
- NMR Paper/16/17_13C/shimvalues
- NMR Paper/16/17_13C/specpar
- NMR Paper/16/17_13C/stanprogram656652
- NMR Paper/16/17_13C/uxnmr.info
- NMR Paper/16/17_13C/uxnmr.par
- NMR Paper/16/17_13C/vtc_pid_settings
- NMR Paper/16/17_1H/
- NMR Paper/16/17_1H/acqu
- NMR Paper/16/17_1H/acqus
- NMR Paper/16/17_1H/audita.txt
- NMR Paper/16/17_1H/fid
- NMR Paper/16/17_1H/format.temp
- NMR Paper/16/17_1H/fq1list
- NMR Paper/16/17_1H/orig
- NMR Paper/16/17_1H/pdata/
- NMR Paper/16/17_1H/pdata/1/
- NMR Paper/16/17_1H/pdata/1/outd
- NMR Paper/16/17_1H/pdata/1/proc
- NMR Paper/16/17_1H/pdata/1/procs
- NMR Paper/16/17_1H/pdata/1/title
- NMR Paper/16/17_1H/pdata/700/
- NMR Paper/16/17_1H/pdata/700/1r
- NMR Paper/16/17_1H/pdata/700/auditp.txt
- NMR Paper/16/17_1H/pdata/700/outd
- NMR Paper/16/17_1H/pdata/700/proc
- NMR Paper/16/17_1H/pdata/700/procs
- NMR Paper/16/17_1H/precom.output
- NMR Paper/16/17_1H/prosol_History
- NMR Paper/16/17_1H/pulseprogram
- NMR Paper/16/17_1H/scon2
- NMR Paper/16/17_1H/shimvalues
- NMR Paper/16/17_1H/specpar
- NMR Paper/16/17_1H/stanprogram656652
- NMR Paper/16/17_1H/topshimreport
- NMR Paper/16/17_1H/uxnmr.info
- NMR Paper/16/17_1H/uxnmr.par
- NMR Paper/16/17_1H/vtc_pid_settings
- NMR Paper/16/17_COSY/
- NMR Paper/16/17_COSY/acqu
- NMR Paper/16/17_COSY/acqu2
- NMR Paper/16/17_COSY/acqu2s
- NMR Paper/16/17_COSY/acqus
- NMR Paper/16/17_COSY/audita.txt
- NMR Paper/16/17_COSY/EA
- NMR Paper/16/17_COSY/format.temp
- NMR Paper/16/17_COSY/fq1list
- NMR Paper/16/17_COSY/gpnam1
- NMR Paper/16/17_COSY/gpnam2
- NMR Paper/16/17_COSY/gpnam3
- NMR Paper/16/17_COSY/gradient_calib
- NMR Paper/16/17_COSY/nuslist
- NMR Paper/16/17_COSY/orig
- NMR Paper/16/17_COSY/pdata/
- NMR Paper/16/17_COSY/pdata/1/
- NMR Paper/16/17_COSY/pdata/1/clevels
- NMR Paper/16/17_COSY/pdata/1/outd
- NMR Paper/16/17_COSY/pdata/1/proc
- NMR Paper/16/17_COSY/pdata/1/proc2
- NMR Paper/16/17_COSY/pdata/1/proc2s
- NMR Paper/16/17_COSY/pdata/1/procs
- NMR Paper/16/17_COSY/pdata/1/title
- NMR Paper/16/17_COSY/precom.output
- NMR Paper/16/17_COSY/prosol_History
- NMR Paper/16/17_COSY/pulseprogram
- NMR Paper/16/17_COSY/scon2
- NMR Paper/16/17_COSY/ser
- NMR Paper/16/17_COSY/shimvalues
- NMR Paper/16/17_COSY/specpar
- NMR Paper/16/17_COSY/stanprogram656652
- NMR Paper/16/17_COSY/uxnmr.info
- NMR Paper/16/17_COSY/uxnmr.par
- NMR Paper/16/17_COSY/vtc_pid_settings
- NMR Paper/16/17_HMBC/
- NMR Paper/16/17_HMBC/acqu
- NMR Paper/16/17_HMBC/acqu2
- NMR Paper/16/17_HMBC/acqu2s
- NMR Paper/16/17_HMBC/acqus
- NMR Paper/16/17_HMBC/audita.txt
- NMR Paper/16/17_HMBC/EA
- NMR Paper/16/17_HMBC/format.temp
- NMR Paper/16/17_HMBC/fq1list
- NMR Paper/16/17_HMBC/gpnam1
- NMR Paper/16/17_HMBC/gpnam2
- NMR Paper/16/17_HMBC/gpnam3
- NMR Paper/16/17_HMBC/gradient_calib
- NMR Paper/16/17_HMBC/nuslist
- NMR Paper/16/17_HMBC/orig
- NMR Paper/16/17_HMBC/pdata/
- NMR Paper/16/17_HMBC/pdata/1/
- NMR Paper/16/17_HMBC/pdata/1/outd
- NMR Paper/16/17_HMBC/pdata/1/proc
- NMR Paper/16/17_HMBC/pdata/1/proc2
- NMR Paper/16/17_HMBC/pdata/1/proc2s
- NMR Paper/16/17_HMBC/pdata/1/procs
- NMR Paper/16/17_HMBC/pdata/1/title
- NMR Paper/16/17_HMBC/pdata/700/
- NMR Paper/16/17_HMBC/pdata/700/1r
- NMR Paper/16/17_HMBC/pdata/700/auditp.txt
- NMR Paper/16/17_HMBC/pdata/700/outd
- NMR Paper/16/17_HMBC/pdata/700/proc
- NMR Paper/16/17_HMBC/pdata/700/procs
- NMR Paper/16/17_HMBC/pdata/701/
- NMR Paper/16/17_HMBC/pdata/701/1r
- NMR Paper/16/17_HMBC/pdata/701/auditp.txt
- NMR Paper/16/17_HMBC/pdata/701/outd
- NMR Paper/16/17_HMBC/pdata/701/proc
- NMR Paper/16/17_HMBC/pdata/701/procs
- NMR Paper/16/17_HMBC/precom.output
- NMR Paper/16/17_HMBC/prosol_History
- NMR Paper/16/17_HMBC/pulseprogram
- NMR Paper/16/17_HMBC/scon2
- NMR Paper/16/17_HMBC/ser
- NMR Paper/16/17_HMBC/shimvalues
- NMR Paper/16/17_HMBC/specpar
- NMR Paper/16/17_HMBC/stanprogram656652
- NMR Paper/16/17_HMBC/uxnmr.info
- NMR Paper/16/17_HMBC/uxnmr.par
- NMR Paper/16/17_HMBC/vtc_pid_settings
- NMR Paper/16/17_HSQC/
- NMR Paper/16/17_HSQC/acqu
- NMR Paper/16/17_HSQC/acqu2
- NMR Paper/16/17_HSQC/acqu2s
- NMR Paper/16/17_HSQC/acqus
- NMR Paper/16/17_HSQC/audita.txt
- NMR Paper/16/17_HSQC/cpdprg2
- NMR Paper/16/17_HSQC/EA
- NMR Paper/16/17_HSQC/format.temp
- NMR Paper/16/17_HSQC/fq1list
- NMR Paper/16/17_HSQC/gpnam1
- NMR Paper/16/17_HSQC/gpnam2
- NMR Paper/16/17_HSQC/gpnam3
- NMR Paper/16/17_HSQC/gpnam4
- NMR Paper/16/17_HSQC/gradient_calib
- NMR Paper/16/17_HSQC/nuslist
- NMR Paper/16/17_HSQC/orig
- NMR Paper/16/17_HSQC/pdata/
- NMR Paper/16/17_HSQC/pdata/1/
- NMR Paper/16/17_HSQC/pdata/1/clevels
- NMR Paper/16/17_HSQC/pdata/1/outd
- NMR Paper/16/17_HSQC/pdata/1/proc
- NMR Paper/16/17_HSQC/pdata/1/proc2
- NMR Paper/16/17_HSQC/pdata/1/proc2s
- NMR Paper/16/17_HSQC/pdata/1/procs
- NMR Paper/16/17_HSQC/pdata/1/title
- NMR Paper/16/17_HSQC/pdata/700/
- NMR Paper/16/17_HSQC/pdata/700/1r
- NMR Paper/16/17_HSQC/pdata/700/auditp.txt
- NMR Paper/16/17_HSQC/pdata/700/outd
- NMR Paper/16/17_HSQC/pdata/700/proc
- NMR Paper/16/17_HSQC/pdata/700/procs
- NMR Paper/16/17_HSQC/pdata/701/
- NMR Paper/16/17_HSQC/pdata/701/1r
- NMR Paper/16/17_HSQC/pdata/701/auditp.txt
- NMR Paper/16/17_HSQC/pdata/701/outd
- NMR Paper/16/17_HSQC/pdata/701/proc
- NMR Paper/16/17_HSQC/pdata/701/procs
- NMR Paper/16/17_HSQC/precom.output
- NMR Paper/16/17_HSQC/prosol_History
- NMR Paper/16/17_HSQC/pulseprogram
- NMR Paper/16/17_HSQC/scon2
- NMR Paper/16/17_HSQC/ser
- NMR Paper/16/17_HSQC/shimvalues
- NMR Paper/16/17_HSQC/specpar
- NMR Paper/16/17_HSQC/spnam14
- NMR Paper/16/17_HSQC/spnam18
- NMR Paper/16/17_HSQC/spnam3
- NMR Paper/16/17_HSQC/spnam31
- NMR Paper/16/17_HSQC/spnam7
- NMR Paper/16/17_HSQC/stanprogram656652
- NMR Paper/16/17_HSQC/uxnmr.info
- NMR Paper/16/17_HSQC/uxnmr.par
- NMR Paper/16/17_HSQC/vtc_pid_settings
- NMR Paper/16/17_NOESY/
- NMR Paper/16/17_NOESY/acqu
- NMR Paper/16/17_NOESY/acqu2
- NMR Paper/16/17_NOESY/acqu2s
- NMR Paper/16/17_NOESY/acqus
- NMR Paper/16/17_NOESY/audita.txt
- NMR Paper/16/17_NOESY/EA
- NMR Paper/16/17_NOESY/format.temp
- NMR Paper/16/17_NOESY/fq1list
- NMR Paper/16/17_NOESY/gpnam1
- NMR Paper/16/17_NOESY/gradient_calib
- NMR Paper/16/17_NOESY/orig
- NMR Paper/16/17_NOESY/pdata/
- NMR Paper/16/17_NOESY/pdata/1/
- NMR Paper/16/17_NOESY/pdata/1/outd
- NMR Paper/16/17_NOESY/pdata/1/proc
- NMR Paper/16/17_NOESY/pdata/1/proc2
- NMR Paper/16/17_NOESY/pdata/1/proc2s
- NMR Paper/16/17_NOESY/pdata/1/procs
- NMR Paper/16/17_NOESY/pdata/1/title
- NMR Paper/16/17_NOESY/pdata/700/
- NMR Paper/16/17_NOESY/pdata/700/1r
- NMR Paper/16/17_NOESY/pdata/700/auditp.txt
- NMR Paper/16/17_NOESY/pdata/700/outd
- NMR Paper/16/17_NOESY/pdata/700/proc
- NMR Paper/16/17_NOESY/pdata/700/procs
- NMR Paper/16/17_NOESY/precom.output
- NMR Paper/16/17_NOESY/prosol_History
- NMR Paper/16/17_NOESY/pulseprogram
- NMR Paper/16/17_NOESY/scon2
- NMR Paper/16/17_NOESY/ser
- NMR Paper/16/17_NOESY/shimvalues
- NMR Paper/16/17_NOESY/specpar
- NMR Paper/16/17_NOESY/stanprogram656652
- NMR Paper/16/17_NOESY/uxnmr.info
- NMR Paper/16/17_NOESY/uxnmr.par
- NMR Paper/16/17_NOESY/vtc_pid_settings
- NMR Paper/1p/
- NMR Paper/1p/1p_13C/
- NMR Paper/1p/1p_13C/acqu
- NMR Paper/1p/1p_13C/acqus
- NMR Paper/1p/1p_13C/audita.txt
- NMR Paper/1p/1p_13C/cpdprg2
- NMR Paper/1p/1p_13C/fid
- NMR Paper/1p/1p_13C/format.temp
- NMR Paper/1p/1p_13C/fq1list
- NMR Paper/1p/1p_13C/orig
- NMR Paper/1p/1p_13C/pdata/
- NMR Paper/1p/1p_13C/pdata/1/
- NMR Paper/1p/1p_13C/pdata/1/1i
- NMR Paper/1p/1p_13C/pdata/1/1r
- NMR Paper/1p/1p_13C/pdata/1/auditp.txt
- NMR Paper/1p/1p_13C/pdata/1/outd
- NMR Paper/1p/1p_13C/pdata/1/proc
- NMR Paper/1p/1p_13C/pdata/1/procs
- NMR Paper/1p/1p_13C/pdata/1/title
- NMR Paper/1p/1p_13C/precom.output
- NMR Paper/1p/1p_13C/preemp_default_Z75812_0080
- NMR Paper/1p/1p_13C/prosol_History
- NMR Paper/1p/1p_13C/pulseprogram
- NMR Paper/1p/1p_13C/scon2
- NMR Paper/1p/1p_13C/shimvalues
- NMR Paper/1p/1p_13C/specpar
- NMR Paper/1p/1p_13C/stanprogram26240
- NMR Paper/1p/1p_13C/uxnmr.info
- NMR Paper/1p/1p_13C/uxnmr.par
- NMR Paper/1p/1p_13C/vtc_pid_settings
- NMR Paper/1p/1p_1H/
- NMR Paper/1p/1p_1H/acqu
- NMR Paper/1p/1p_1H/acqus
- NMR Paper/1p/1p_1H/audita.txt
- NMR Paper/1p/1p_1H/fid
- NMR Paper/1p/1p_1H/format.temp
- NMR Paper/1p/1p_1H/fq1list
- NMR Paper/1p/1p_1H/orig
- NMR Paper/1p/1p_1H/pdata/
- NMR Paper/1p/1p_1H/pdata/1/
- NMR Paper/1p/1p_1H/pdata/1/outd
- NMR Paper/1p/1p_1H/pdata/1/proc
- NMR Paper/1p/1p_1H/pdata/1/procs
- NMR Paper/1p/1p_1H/pdata/1/title
- NMR Paper/1p/1p_1H/pdata/700/
- NMR Paper/1p/1p_1H/pdata/700/1r
- NMR Paper/1p/1p_1H/pdata/700/auditp.txt
- NMR Paper/1p/1p_1H/pdata/700/outd
- NMR Paper/1p/1p_1H/pdata/700/proc
- NMR Paper/1p/1p_1H/pdata/700/procs
- NMR Paper/1p/1p_1H/precom.output
- NMR Paper/1p/1p_1H/preemp_default_Z75812_0080
- NMR Paper/1p/1p_1H/prosol_History
- NMR Paper/1p/1p_1H/pulseprogram
- NMR Paper/1p/1p_1H/scon2
- NMR Paper/1p/1p_1H/shimvalues
- NMR Paper/1p/1p_1H/specpar
- NMR Paper/1p/1p_1H/stanprogram26240
- NMR Paper/1p/1p_1H/topshimreport
- NMR Paper/1p/1p_1H/uxnmr.info
- NMR Paper/1p/1p_1H/uxnmr.par
- NMR Paper/1p/1p_1H/vtc_pid_settings
- NMR Paper/1p/1p_COSY/
- NMR Paper/1p/1p_COSY/acqu
- NMR Paper/1p/1p_COSY/acqu2
- NMR Paper/1p/1p_COSY/acqu2s
- NMR Paper/1p/1p_COSY/acqus
- NMR Paper/1p/1p_COSY/audita.txt
[truncated: 6,140 more entries]
