# Supplementary material for: Nitrogen Insertion via Asymmetric Condensation and Chirality Transfer: A Stereodivergent Entry to Cyanocyclopropanes
Source: Angew Chem Int Ed Engl. 2025 Apr 14;64(24):e202503056. doi: 10.1002/anie.202503056 (PMC12144887; doi:10.1002/anie.202503056)
Supplement: Supplementary file 4 — Supporting Information [file ANIE-64-e202503056-s003.zip › NMR Paper/16/17_1H/topshimreport]

New TopShim run:

version = topshim 2.4.0
date = 2025-03-25
time = 01:30:19.557
command = topshim  convcomp tunea

FINE SHIMMING

Parameters:

probe = Z167430_0035
solvent = CDCl3
shim nucleus = 2H
nucleus optimised for = 1H
o1p (from lock) = 7.24 ppm

Results:


1D Shimming:
Iteration  1: FWHM Before= 4.4 Hz, Target= 0.3 Hz, After= 0.4 Hz
Iteration  2: FWHM Before= 0.4 Hz, Target= 0.3 Hz, After= 0.3 Hz
Iteration  3: FWHM Before= 0.3 Hz, Target= 0.3 Hz, After= 0.4 Hz
Iteration  4: FWHM Before= 0.4 Hz, Target= 0.3 Hz, After= 0.3 Hz
Shim succeeded

Lineshape quality factor (1D spectrum, spinning) = 0.313


Performing tune after shimming
tune lock level increase = 1.1

shim changes: 
Z	+158
Z2	+27
Z3	+61
Z4	+182
Z5	+180
X	-46
XZ	+1
Y	-1
YZ	-20

duration = 2 min 49 sec
completed successfully
finished Tue Mar 25 01:33:07 2025


========================================================================
