# Supplementary material for: Nitrogen Insertion via Asymmetric Condensation and Chirality Transfer: A Stereodivergent Entry to Cyanocyclopropanes
Source: Angew Chem Int Ed Engl. 2025 Apr 14;64(24):e202503056. doi: 10.1002/anie.202503056 (PMC12144887; doi:10.1002/anie.202503056)
Supplement: Supplementary file 4 — Supporting Information [file ANIE-64-e202503056-s003.zip › NMR Paper/16/17_COSY/acqu2]

##TITLE= Parameter file, TopSpin 3.7.0
##JCAMPDX= 5.0
##DATATYPE= Parameter Values
##NPOINTS= 1	$$ modification sequence number
##ORIGIN= Bruker BioSpin GmbH
##OWNER= nmrsu
$$ 2025-03-25 02:16:12.659 +0100  nmrsu@av3-400
$$ /opt/av3-400/av400/AV3-2503A50/3/acqu2
$$ process /opt/topspin3.7.0/prog/mod/xwish3
##$ACQT0= 0
##$BF1= 400.42
##$FnILOOP= 0
##$FnMODE= 1
##$NUC1= <1H>
##$NusJSP= 0
##$NusT2= 1
##$NusTD= 0
##$O1= 2407.402
##$ProjAngle= 0
##$SFO1= 400.422407402
##$SW= 13.3406129205887
##$SW_h= 5341.88034188034
##$TD= 256
##END=
