# Supplementary material for: Nitrogen Insertion via Asymmetric Condensation and Chirality Transfer: A Stereodivergent Entry to Cyanocyclopropanes
Source: Angew Chem Int Ed Engl. 2025 Apr 14;64(24):e202503056. doi: 10.1002/anie.202503056 (PMC12144887; doi:10.1002/anie.202503056)
Supplement: Supplementary file 4 — Supporting Information [file ANIE-64-e202503056-s003.zip › NMR Paper/16/17_COSY/audita.txt]

##TITLE= Audit trail, TopSpin 3.7.0
##JCAMPDX= 5.01
##ORIGIN= Bruker BioSpin GmbH
##OWNER= nmrsu
$$ /opt/av3-400/av400/AV3-2503A50/3/audita.txt
##AUDIT TRAIL=  $$ (NUMBER, WHEN, WHO, WHERE, PROCESS, VERSION, WHAT)
(   1,<2025-03-25 02:25:03.188 +0100>,<nmrsu>,<av3-400>,<go4>,<TopSpin 3.7.0>,
      <created by zg on data set with UUID 'd3a25f82-0916-11f0-a55e-2a78a2c5ad62'
       started at 2025-03-25 02:16:49.375 +0100,
       POWCHK enabled, PULCHK disabled,
       completed at 2025-03-25 02:25:03.188 +0100

       configuration hash MD5:
       7E CD 37 C2 AF 9B 39 00 3C 52 0B 5B 70 2C 7C 98
       data hash MD5: 2K * 102
       84 77 B9 C4 7D D7 25 93 A2 DF FD 71 F0 28 9E 16>)
(   2,<2025-03-25 02:25:03.212 +0100>,<nmrsu>,<av3-400>,<audit>,<TopSpin 3.7.0>,
      <user comment:
       ICON-NMR User ID: nmrsu
       data hash MD5: 2K * 102
       84 77 B9 C4 7D D7 25 93 A2 DF FD 71 F0 28 9E 16>)
##END=

$$ hash MD5
$$ 20 9D 6D 27 86 5A 95 5B F1 DF C3 18 26 5B 95 E2
