# Supplementary material for: Nitrogen Insertion via Asymmetric Condensation and Chirality Transfer: A Stereodivergent Entry to Cyanocyclopropanes
Source: Angew Chem Int Ed Engl. 2025 Apr 14;64(24):e202503056. doi: 10.1002/anie.202503056 (PMC12144887; doi:10.1002/anie.202503056)
Supplement: Supplementary file 4 — Supporting Information [file ANIE-64-e202503056-s003.zip › NMR Paper/16/17_COSY/pdata/1/clevels]

##TITLE= Parameter file, TopSpin 3.7.0
##JCAMPDX= 5.0
##DATATYPE= Parameter Values
##NPOINTS= 1	$$ modification sequence number
##ORIGIN= Bruker BioSpin GmbH
##OWNER= nmrsu
$$ 2025-03-25 02:16:12.659 +0100  nmrsu@av3-400
$$ /opt/av3-400/av400/AV3-2503A50/3/pdata/1/clevels
$$ process /opt/topspin3.7.0/prog/mod/xwish3
##$LEVELS= (0..255)
-9965247.6 -8304373 -6920310.8 -5766925.7 -4805771.4 -4004809.5 -3337341.2
-2781117.7 -2317598.1 -1931331.7 -1609443.1 -1341202.6 -1117668.8 -931390.7
-776158.9 -646799.1 -538999.2 -449166 -374305 -311920.9 -259934 -216611.7
-180509.8 -150424.8 -125354 -104461.7 -87051.4 -72542.8 -60452.4 -50377
-41980.8 -34984 34984 41980.8 50377 60452.4 72542.8 87051.4 104461.7 125354
150424.8 180509.8 216611.7 259934 311920.9 374305 449166 538999.2 646799.1
776158.9 931390.7 1117668.8 1341202.6 1609443.1 1931331.7 2317598.1 2781117.7
3337341.2 4004809.5 4805771.4 5766925.7 6920310.8 8304373 9965247.6 0 0
0 0 0 0 0 0 0 0 0 0 0 0 0 0 0 0 0 0 0 0 0 0 0 0 0 0 0 0 0 0 0 0 0 0 0 0
0 0 0 0 0 0 0 0 0 0 0 0 0 0 0 0 0 0 0 0 0 0 0 0 0 0 0 0 0 0 0 0 0 0 0 0
0 0 0 0 0 0 0 0 0 0 0 0 0 0 0 0 0 0 0 0 0 0 0 0 0 0 0 0 0 0 0 0 0 0 0 0
0 0 0 0 0 0 0 0 0 0 0 0 0 0 0 0 0 0 0 0 0 0 0 0 0 0 0 0 0 0 0 0 0 0 0 0
0 0 0 0 0 0 0 0 0 0 0 0 0 0 0 0 0 0 0 0 0 0 0 0 0 0 0 0 0 0 0 0 0 0 0 0
0 0 0 0 0 0 0 0 0 0
##$LEVSIGN= 3
##$MAXLEV= 40
##$METHOD= 0
##$NEGBASE= -34984
##$NEGINCR= 1.2
##$POSBASE= 34984
##$POSINCR= 1.2
##END=
