# Supplementary material for: Nitrogen Insertion via Asymmetric Condensation and Chirality Transfer: A Stereodivergent Entry to Cyanocyclopropanes
Source: Angew Chem Int Ed Engl. 2025 Apr 14;64(24):e202503056. doi: 10.1002/anie.202503056 (PMC12144887; doi:10.1002/anie.202503056)
Supplement: Supplementary file 4 — Supporting Information [file ANIE-64-e202503056-s003.zip › NMR Paper/16/17_HMBC/acqu2s]

##TITLE= Parameter file, TopSpin 3.7.0
##JCAMPDX= 5.0
##DATATYPE= Parameter Values
##NPOINTS= 104	$$ modification sequence number
##ORIGIN= Bruker BioSpin GmbH
##OWNER= nmrsu
$$ 2025-03-25 02:37:42.467 +0100  nmrsu@av3-400
$$ /opt/av3-400/av400/AV3-2503A50/5/acqu2s
$$ process /opt/topspin3.7.0/prog/mod/go4
##$ACQT0= 0
##$BF1= 100.685689084
##$FnILOOP= 0
##$FnMODE= 1
##$NUC1= <13C>
##$NusJSP= 0
##$NusT2= 1
##$NusTD= 256
##$O1= 10052.147
##$ProjAngle= 0
##$SFO1= 100.695741231
##$SW= 221.672022059228
##$SW_h= 22321.4285714286
##$TD= 102
##END=
