# Supplementary material for: Nitrogen Insertion via Asymmetric Condensation and Chirality Transfer: A Stereodivergent Entry to Cyanocyclopropanes
Source: Angew Chem Int Ed Engl. 2025 Apr 14;64(24):e202503056. doi: 10.1002/anie.202503056 (PMC12144887; doi:10.1002/anie.202503056)
Supplement: Supplementary file 4 — Supporting Information [file ANIE-64-e202503056-s003.zip › NMR Paper/16/17_HMBC/pdata/701/auditp.txt]

##TITLE= Audit trail, TopSpin 3.7.0
##JCAMPDX= 5.01
##ORIGIN= Bruker BioSpin GmbH
##OWNER= nmrsu
$$ /opt/av3-400/av400/AV3-2503A50/5/pdata/701/auditp.txt
##AUDIT TRAIL=  $$ (NUMBER, WHEN, WHO, WHERE, PROCESS, VERSION, WHAT)
(   1,<2025-03-25 02:30:58.139 +0100>,<nmrsu>,<av3-400>,<go4>,<TopSpin 3.7.0>,
      <1H wobble curve at 400.423 MHz
       data hash MD5: 512
       7E 4D E8 E5 8D D9 DD 4D 55 18 50 3F 16 2C 0F EE>)
##END=

$$ hash MD5
$$ B8 BB F6 2B 85 ED 33 16 C6 58 98 21 7F 89 12 55
