# Supplementary material for: Nitrogen Insertion via Asymmetric Condensation and Chirality Transfer: A Stereodivergent Entry to Cyanocyclopropanes
Source: Angew Chem Int Ed Engl. 2025 Apr 14;64(24):e202503056. doi: 10.1002/anie.202503056 (PMC12144887; doi:10.1002/anie.202503056)
Supplement: Supplementary file 4 — Supporting Information [file ANIE-64-e202503056-s003.zip › NMR Paper/16/17_HSQC/pdata/700/auditp.txt]

##TITLE= Audit trail, TopSpin 3.7.0
##JCAMPDX= 5.01
##ORIGIN= Bruker BioSpin GmbH
##OWNER= nmrsu
$$ /opt/av3-400/av400/AV3-2503A50/4/pdata/700/auditp.txt
##AUDIT TRAIL=  $$ (NUMBER, WHEN, WHO, WHERE, PROCESS, VERSION, WHAT)
(   1,<2025-03-25 02:25:22.599 +0100>,<nmrsu>,<av3-400>,<go4>,<TopSpin 3.7.0>,
      <13C wobble curve at 100.693 MHz
       data hash MD5: 512
       FE C6 7C 32 9B 12 D0 A7 AB 42 E4 93 55 A5 A0 BD>)
##END=

$$ hash MD5
$$ 10 74 CD 90 3C 83 A1 EE D8 76 9E 0B 7C 94 E5 40
