# Supplementary material for: Nitrogen Insertion via Asymmetric Condensation and Chirality Transfer: A Stereodivergent Entry to Cyanocyclopropanes
Source: Angew Chem Int Ed Engl. 2025 Apr 14;64(24):e202503056. doi: 10.1002/anie.202503056 (PMC12144887; doi:10.1002/anie.202503056)
Supplement: Supplementary file 4 — Supporting Information [file ANIE-64-e202503056-s003.zip › NMR Paper/16/17_NOESY/pdata/1/title]

AK wahl
Name arnold
Code mar-654
noesy.bbfo CDCl3 /opt/av3-400/av400 nmrsu 50
