# Supplementary material for: Nitrogen Insertion via Asymmetric Condensation and Chirality Transfer: A Stereodivergent Entry to Cyanocyclopropanes
Source: Angew Chem Int Ed Engl. 2025 Apr 14;64(24):e202503056. doi: 10.1002/anie.202503056 (PMC12144887; doi:10.1002/anie.202503056)
Supplement: Supplementary file 4 — Supporting Information [file ANIE-64-e202503056-s003.zip › NMR Paper/16/17_NOESY/shimvalues]

# Tue Mar 25 02:39:09 2025
#$$PROBEIDENTIFIER=Z167430_0035
#$$PROBENAME=CPP1.1 BBO 400S1 BB-H&F-D-05 Z XT
#$$SHIMID=292722
#
# Active Shim Gradients
#
Z           		115             
Z2          		291             
Z3          		119             
Z4          		1200            
Z5          		333             
Z6          		3037            
Z7          		4932            
Z8          		-1271           
X           		10              
XZ          		-507            
XZ2         		-1809           
XZ3         		-660            
XZ4         		559             
XZ5         		-126            
Y           		2061            
YZ          		-1423           
YZ2         		-2              
YZ3         		-257            
YZ4         		501             
YZ5         		463             
XY          		9066            
XYZ         		-677            
XYZ2        		603             
XYZ3        		163             
XYZ4        		-3833           
XYZ5        		366             
(X2-Y2)     		-6405           
(X2-Y2)Z    		-1504           
(X2-Y2)Z2   		214             
(X2-Y2)Z3   		408             
(X2-Y2)Z4   		194             
(X2-Y2)Z5   		306             
X3          		5966            
X3Z         		801             
Y3          		-1856           
Y3Z         		760             
#
# Lock Parameter
#
FIELD		2102.901
LOCKPHASE		7.200   
LOCKPOWER		-30.000 
LOCKGAIN		120.182 
LOCKDC		-75.000 
LOCKSHIFT		7.240   
LOOPGAIN		-12.000 
LOOPTIME		0.400   
LOOPFILTER		100.000 
#
IEEE64_VERSION_CODE 1
#
# Shim currents 
#
SHIM_SETTING [1 ]  681.22710383    
SHIM_SETTING [2 ]  422.79023446    
SHIM_SETTING [3 ]  -2473.41664264  
SHIM_SETTING [4 ]  -5119.84891502  
SHIM_SETTING [5 ]  1192.99860613   
SHIM_SETTING [6 ]  1973.83534601   
SHIM_SETTING [7 ]  8408.40589178   
SHIM_SETTING [8 ]  -2052.50645554  
SHIM_SETTING [9 ]  2720.68547096   
SHIM_SETTING [10]  112.96201036    
SHIM_SETTING [11]  0.00000000      
SHIM_SETTING [12]  -2616.43400000  
SHIM_SETTING [13]  -1096.35000000  
SHIM_SETTING [14]  2504.74000047   
SHIM_SETTING [15]  -2607.27196448  
SHIM_SETTING [16]  -312.24496233   
SHIM_SETTING [17]  1008.14098565   
SHIM_SETTING [18]  230.80101509    
SHIM_SETTING [19]  303.59373253    
SHIM_SETTING [20]  1666.88945668   
SHIM_SETTING [21]  -4952.04500397  
SHIM_SETTING [22]  -2726.30900438  
SHIM_SETTING [23]  -7972.00899880  
SHIM_SETTING [24]  -5540.09000010  
SHIM_SETTING [25]  -2043.97500299  
SHIM_SETTING [26]  -2798.78400345  
SHIM_SETTING [27]  3282.13800062   
SHIM_SETTING [28]  668.20523385    
SHIM_SETTING [29]  1006.86800621   
SHIM_SETTING [30]  253.39500621    
SHIM_SETTING [31]  1239.99230095   
SHIM_SETTING [32]  3658.17223460   
SHIM_SETTING [33]  4239.41500656   
SHIM_SETTING [34]  5138.16000638   
SHIM_SETTING [35]  12000.44299905  
SHIM_SETTING [36]  12915.93999843  
SHIM_SETTING [37]  1332.06458181   
SHIM_SETTING [38]  1391.32906098   
SHIM_SETTING [39]  1882.31070192   
SHIM_SETTING [40]  0.00000000      
